# Supplementary material for: A novel approach to analyze lysosomal dysfunctions through subcellular proteomics and lipidomics: the case of NPC1 deficiency
Source: Sci Rep. 2017 Jan 30;7:41408. doi: 10.1038/srep41408 (PMC5278418; doi:10.1038/srep41408)
Supplement: Supplementary Table S1 [file srep41408-s2.xls]

## Sheet: PM-C0h
species	KO1-TCL	KO1-PM_1	KO1-PM_2	KO1-PM_3	KO2-TCL	KO2-PM_1	KO2-PM_2	KO2-PM_3	WT-TCL	WT-PM_1	WT-PM_2	WT-PM_3
Cer-32:1;2	0	0	0	0	0.15904	0	0.094305	0	0	0	0	0
Cer-34:0;2	0.247385	0.139531	0.098969	0.153945	0.365757	0	0.116144	0.131418	0.228807	0	0	0.105967
Cer-34:1;2	3.20743	0	0	0	3.39935	0	0	0	0	0	0	0
Cer-34:1;3	0	0	0	0	0	0	0	0	0	0	0	0
Cer-34:2;2	0.167252	0.207291	0.112122	0	0.216713	0	0	0	0.143716	0	0.121769	0
Cer-34:2;3	0	0	0	0	0	0	0	0	0	0	0	0
Cer-36:1;2	0	0	0	0	0.315315	0	0	0	0	0	0	0
Cer-36:1;3	0	0	0	0	0	0	0	0	0	0	0.525749	0
Cer-36:2;2	0	0	0	0	0	0	0	0	0	0	0	0
Cer-38:1;2	0	0	0	0	0	0	0	0	0	0	0	0
Cer-38:2;2	0	0	0	0	0	0	0	0	0	0	0	0
Cer-40:1;2	0.283747	0.23064	0.155278	0.173231	0.403663	0	0.133452	0.114231	0.194436	0	0	0.126082
Cer-40:2;2	0	0.112979	0	0	0.15634	0	0	0	0	0	0	0
Cer-42:1;2	0.43218	0.576013	0.491899	0.448836	0.587442	0.111124	0.370681	0.148232	0.661216	0.415438	0.343891	0.382436
Cer-42:2;2	1.01692	0.941933	0.739982	0.954812	1.37206	0.324705	0.773352	0.563044	1.25897	0.883243	0.712197	0.742415
DAG-30:0;0(15:0;0-15:0;0)	0.298457	0.370917	0.649322	0.368065	0.345373	0.23471	0.647307	0	1.13346	1.07992	0.83408	0.719005
DAG-30:1;0(14:0;0-16:1;0)	5.29224	0	0	7.10461	5.4559	0	6.10257	4.89467	5.66034	0	0	7.17611
DAG-30:1;0(14:1;0-16:0;0)	0	0	0	0	0	0	0	0	0	0	0	0
DAG-31:1;0(15:0;0-16:1;0)	0	0	0	0	0	0	0	0	0	0	0	0
DAG-32:1;0(14:0;0-18:1;0)	0.55592	0.571306	0.663869	0.962194	1.35872	0.548256	1.22083	0.928036	1.14236	0.980298	0.798849	1.30564
DAG-32:1;0(16:1;0-16:0;0)	2.40527	3.88797	3.14003	2.71643	3.55744	1.85619	3.28576	2.2545	4.29889	3.88869	2.9443	4.75686
DAG-32:2;0(16:1;0-16:1;0)	0	0	0	1.34857	0	0	1.16126	0	0	0	1.63004	2.01428
DAG-32:2;0(16:2;0-16:0;0)	0	0	0	0	0	0	0	0	0	0	0	0
DAG-33:1;0(15:0;0-18:1;0)	1.66607	1.49237	1.78839	2.09516	1.19157	1.59502	2.84953	1.04112	5.09193	4.07743	4.0759	3.5782
DAG-33:1;0(16:0;0-17:1;0)	0	0	0	0	0	0	0	0	0	0	0	0
DAG-33:1;0(16:1;0-17:0;0)	0.163788	0	0	0	0	0	0	0	0	0	0	0
DAG-34:1;0(16:0;0-18:1;0)	9.63247	13.0624	10.4437	10.0906	12.1132	6.15947	11.788	9.34156	14.682	13.0073	10.3187	14.8382
DAG-34:1;0(16:1;0-18:0;0)	0.453766	0.66888	0.384288	0.348649	0.444997	0.323942	0.673045	0.821695	0.527249	0.698529	0.420889	0.601773
DAG-34:2;0(16:0;0-18:2;0)	0	0.697152	0.557123	0.561675	0.756183	0	0.69706	0.583049	1.11979	0.864136	0.510424	1.10005
DAG-34:2;0(16:1;0-18:1;0)	0	1.86417	1.50161	1.84012	1.87999	1.60035	2.2813	1.2871	2.46917	1.9485	2.2763	2.9401
DAG-34:3;0(16:1;0-18:2;0)	0	0	0	0	0	0	0	0	0	0	0	0
DAG-35:0;0(16:0;0-19:0;0)	0	0	0	0	0	0	0	0	0	0	0	0
DAG-35:1;0(16:0;0-19:1;0)	0	0	0	0	0	0	0	0	0	0	0	0
DAG-35:1;0(17:0;0-18:1;0)	0	1.39627	0	1.09057	0	0	1.86858	0.951466	2.79986	0	0	1.14331
DAG-35:1;0(17:1;0-18:0;0)	0	0	0	0	0	0	0	1.99808	0	0	0	0
DAG-35:2;0(17:1;0-18:1;0)	4.61617	9.36942	4.43029	6.66096	3.98066	9.42271	3.88887	5.02303	4.95011	6.258	5.71873	6.87175
DAG-36:1;0(16:0;0-20:1;0)	0.198736	0	0.213835	0.270904	0.447417	0.186208	0.355742	0.581582	0.963049	0.248547	0.199603	0.392366
DAG-36:1;0(18:1;0-18:0;0)	1.96357	3.20025	1.69693	1.56352	1.67266	0	2.09546	4.39012	2.5105	1.76281	1.73958	1.94364
DAG-36:2;0(16:0;0-20:2;0)	0	0	0	0	0.21971	0	0.309517	0	0	0	0	0.301897
DAG-36:2;0(16:1;0-20:1;0)	0	0	0	0	0	0	0	0	0	0	0	0
DAG-36:2;0(18:1;0-18:1;0)	5.41441	5.33825	5.36842	5.58579	5.70278	2.88281	7.36883	3.50006	9.49641	7.7339	6.65765	8.76147
DAG-36:2;0(18:2;0-18:0;0)	0	0	0	0	0	0	0	0	0	0	0	0
DAG-36:3;0(16:0;0-20:3;0)	0	0	0	0	0	0	0	0	0	0	0	0
DAG-36:3;0(16:1;0-20:2;0)	0	0	0	0	0	0	0	0	0	0	0	0
DAG-36:3;0(18:2;0-18:1;0)	0	0	0	1.23329	0	0	1.9039	0	1.45028	1.57035	2.09331	2.26468
DAG-36:4;0(16:0;0-20:4;0)	0	0	0	0	0	0	0	0	0	0	0	0
DAG-36:4;0(16:1;0-20:3;0)	0	0	0	0	0	0	0	0	0	0	0	0
DAG-36:4;0(18:2;0-18:2;0)	0	0	0	0	0	0	0	0	0	0	0	0
DAG-36:4;0(18:3;0-18:1;0)	0	0	0	0	0	0	0	0	0	0	0	0
DAG-37:2;0(18:1;0-19:1;0)	0	0	0	0	0	0	0	0	0	0	0	0
DAG-38:2;0(18:0;0-20:2;0)	0	0	0	0	0	0	0	0	0	0	0	0
DAG-38:2;0(18:1;0-20:1;0)	0	0	0	0	0	0	0	0	6.06196	0	3.79601	4.20284
DAG-38:3;0(18:0;0-20:3;0)	0	0	0	0	0	0	0	0	0	0	0	0
DAG-38:3;0(18:1;0-20:2;0)	0	0	0	0	0	0	0	0	0	0	0	0
DAG-38:4;0(16:0;0-22:4;0)	0	0	0	0	0	0	0	0	0	0	0	0
DAG-38:4;0(18:0;0-20:4;0)	0	0	0	0	0	0	0	0	0	0	0	0
DAG-38:4;0(18:1;0-20:3;0)	0	0	0	0	0	0	0	0	0	0	0	0
DAG-38:5;0(16:0;0-22:5;0)	0	0	0	0	0	0	0	0	0	0	0	0
DAG-38:5;0(18:1;0-20:4;0)	0	0	0	1.52612	0	0	1.85066	0	0	0	0	0
DAG-40:2;0(18:1;0-22:1;0)	0	0	0	0	0	0	0	0	0	0	0	0
DAG-40:4;0(18:0;0-22:4;0)	0	0	0	0	0	0	0	0	0	0	0	0
DAG-40:5;0(18:0;0-22:5;0)	0	0	0	0	0	0	0	0	0	0	0	0
DAG-40:6;0(18:0;0-22:6;0)	0	0	0	0	0	0	0	0	0	0	0	0
HexCer-34:1;2	0.694036	0.562514	0.345799	0.487338	1.25043	0.253819	0.615496	0.559475	0.54265	0.61111	0.426903	0.582227
HexCer-34:2;2	0	0	0	0	0	0	0	0	0	0	0	0
HexCer-40:1;2	0.249293	0.292832	0	0	0.443683	0	0	0	0	0	0	0
HexCer-42:2;2	0.884668	0.808941	0.509868	0.577787	1.69492	0.172959	0.556664	0.697841	0.768579	0.56731	0.288157	0.609476
LPA-16:0;0(16:0;0)	0	0	0	0	0	0	0	0	0	0	0.198217	0
LPA-16:2;0(16:2;0)	0	0	0	0.509594	0	0	0	0	0	0	0	0
LPA-16:3;0(16:3;0)	0	0	0	0	0	0.232411	0	0	0	0	0	0
LPA-18:0;0(18:0;0)	0	0	0	0	0	0	0	0	0	0	0	0
LPA-18:1;0(18:1;0)	0	0	0	0	0	0.505577	0	0	0	0	0	0.182228
LPA-18:3;0(18:3;0)	0	0	4.45493	11.0049	0	5.54775	7.08593	0	0	0	4.9033	0
LPA-20:1;0(20:1;0)	0	0	0	0	0	0.463665	0	0	0	0	0	0
LPA-20:2;0(20:2;0)	0	0	0	0	0	0	0	0	0	0	0	0
LPA-24:0;0(24:0;0)	0	0.177039	0	0	0	0	0	0	0	0	0.215222	0
LPA-24:6;0(24:6;0)	0	0	0	0	0	0.345436	0.474514	0	0	0.310952	1.01182	1.87101
LPC O--16:0;0(16:0;0)	0.530306	1.15197	0.734659	1.36665	1.28064	0	1.5002	0.862837	0	1.42563	0.77411	1.16693
LPC O--18:1;0(18:1;0)	0	0.538029	0	0.602712	0	0	0.675436	0	0	0	0	0.503256
LPC-10:1;0(10:1;0)	0	0	0	0	0	0	0	0	0	0	0	0
LPC-14:0;0(14:0;0)	0	0	0	0	0	0	0.83877	0	0	0.472147	0	0
LPC-14:1;0(14:1;0)	0	0.449185	0.488009	0	0	0	1.82457	0	0	1.43128	0.94721	0
LPC-14:2;0(14:2;0)	0	0	0	0	0	0	1.14481	0	0	0.730478	0	0
LPC-16:0;0(16:0;0)	2.64054	8.31321	5.94879	8.65929	4.66109	4.86489	11.0553	4.4691	2.55225	9.99828	6.25138	7.65853
LPC-16:1;0(16:1;0)	0	0.73861	0.435967	0.542295	0	0	1.46572	0	0	1.08323	0.767987	0.612456
LPC-18:0;0(18:0;0)	0.869284	1.82978	1.33152	1.64068	0.975224	0.70599	1.57332	0.988852	0.778969	1.57993	1.03174	1.82736
LPC-18:1;0(18:1;0)	1.18067	2.85324	1.61942	3.4913	2.15698	2.07566	6.22985	1.97886	1.06546	4.49916	2.9159	2.89033
LPE O--16:1;0(16:1;0)	0.431839	0.883783	0.633114	0.851726	0.764593	0.338301	0.866428	0.533781	0.405505	0.835793	0.674777	1.01895
LPE O--18:1;0(18:1;0)	0.236721	0.337221	0.23041	0.252311	0.245204	0	0.25248	0.132031	0.160831	0.228448	0.201485	0.378169
LPE O--18:2;0(18:2;0)	0.183209	0.277781	0.183722	0.406841	0.329772	0.188362	0.482216	0.209491	0	0.265148	0.221239	0.305879
LPE-16:0;0(16:0;0)	0.128581	0.356159	0.225735	0.36049	0.217034	0.277747	0.617099	0.22351	0.148226	0.613357	0.537024	0.402663
LPE-16:1;0(16:1;0)	0	0	0	0	0	0	0.14528	0	0	0	0	0
LPE-18:0;0(18:0;0)	0.335787	0.926443	0.617928	0.736501	0.526585	0.404944	1.31414	0.559665	0.393207	1.12604	0.958528	0.676792
LPE-18:1;0(18:1;0)	0.347224	0.830917	0.544101	0.997527	0.608692	0.633382	1.96832	0.484896	0.307274	1.40175	1.11628	0.777189
LPE-20:3;0(20:3;0)	0	0	0	0.105579	0	0	0.135646	0	0	0.130399	0.132015	0
LPE-20:4;0(20:4;0)	0	0.313023	0.158735	0.239074	0	0.122604	0.495949	0	0	0.429943	0.311939	0.188102
LPE-22:5;0(22:5;0)	0	0	0	0.116807	0	0	0.198875	0	0	0.169596	0.137566	0
LPE-22:6;0(22:6;0)	0	0.216364	0.088322	0.175942	0	0	0.264024	0	0	0.238367	0.182943	0.137518
LPI-10:2;0(10:2;0)	0	0	0.214975	0	0	0	0	0	0	0	0	0
LPI-16:0;0(16:0;0)	0	0.450115	0.2979	0	0	0	0	0	0	0.306174	0.213215	0
LPI-18:0;0(18:0;0)	0.775958	2.43639	1.29069	1.2137	1.77855	0.751219	1.61114	1.1516	0	1.33743	0.984424	0.536862
LPI-18:1;0(18:1;0)	0	0.551746	0.320686	0	0	0.300856	0.838583	0	0	0.608946	0.475825	0
LPI-20:4;0(20:4;0)	0.838857	0.420034	0	0	0	0	0.349671	0	0	0.222457	0	0
LPS-12:6;0(12:6;0)	0	0.104648	0	0	0	0.091762	0	0	0	0	0	0
LPS-18:0;0(18:0;0)	0	1.701	1.04502	0.54911	0	1.10865	2.17388	0	0	2.40253	1.68996	0.459987
LPS-18:1;0(18:1;0)	0	0.796214	0.392363	0	0	0.406237	1.40128	0	0	1.02865	0.676856	0.296134
LPS-22:6;0(22:6;0)	0	0	0	0	0	0	0.16523	0	0	0	0	0
PA-32:0;0(16:0;0-16:0;0)	0	0	0	0	0	0	0	0	0	0	0	0
PA-32:1;0(16:0;0-16:1;0)	0	0	0	0	0	0	0	0	0	0	0	0
PA-33:1;0(18:1;0-15:0;0)	6.69772	0	4.97137	0	0	0	0	0	0	3.81463	0	3.94568
PA-34:0;0(18:0;0-16:0;0)	0	0	0	0	0	0	0	5.4498	0	0	4.23294	4.27436
PA-34:1;0(17:0;0-17:1;0)	0	0.110515	0	0	0	0	0	0	0	0	0	0
PA-34:1;0(18:0;0-16:1;0)	0	0.111044	0	0	0	0	0	0	0	0.190202	0	0
PA-34:1;0(18:1;0-16:0;0)	0	0.153406	0	0.545082	0	0	0.541086	0	0	0.211739	0	0.580789
PA-34:2;0(18:1;0-16:1;0)	0	0	0	0	0	0	0	0	0	0	0	0
PA-35:1;0(18:0;0-17:1;0)	0	0	0	0	0	0	0	0	0	0	0	0
PA-35:1;0(18:1;0-17:0;0)	0	0	3.63498	0	0	0	3.57914	0	0	0	0	2.89733
PA-36:1;0(18:0;0-18:1;0)	0	0	0	0	0	0	0	0	0	0.336375	0	0
PA-38:4;0(20:4;0-18:0;0)	0	0	0	0	0	0	0	0	0	0	0	0
PC O--30:0;0(16:0;0-14:0;0)	6.015	4.78672	4.36566	6.73126	6.01582	2.59066	5.53897	4.6584	5.94654	7.06445	4.1651	5.931
PC O--30:0;0(18:0;0-12:0;0)	0.200968	0	0	0	0	0	0	0	0	0	0	0
PC O--30:1;0(16:0;0-14:1;0)	0	0	0	0	0	0	0	0	0.131822	0	0	0.108035
PC O--30:1;0(16:1;0-14:0;0)	2.81208	2.36585	2.25017	3.28609	3.20399	1.23306	2.94657	2.36887	3.94422	3.74221	2.45872	3.12169
PC O--30:2;0(16:2;0-14:0;0)	0	0	0	0	0.834524	0	0	0	0	0	0	0
PC O--31:0;0(16:0;0-15:0;0)	0.232828	0.127649	0.092691	0.068061	0.067227	0	0.045656	0.046188	0.067761	0.097032	0.047129	0.05165
PC O--31:0;0(17:0;0-14:0;0)	3.12971	2.07454	1.53949	2.09734	1.65368	0.564492	1.42249	1.40064	1.39361	2.07292	1.25138	1.63019
PC O--31:1;0(16:0;0-15:1;0)	0	0.053035	0	0	0	0	0	0	0.051782	0	0	0
PC O--31:1;0(16:1;0-15:0;0)	0	0.106197	0	0	0	0	0	0	0.183816	0	0	0
PC O--31:1;0(17:0;0-14:1;0)	0	0.072024	0	0	0	0	0	0	0.075073	0	0	0
PC O--31:1;0(17:1;0-14:0;0)	0	0.768821	0	0	0	0	0	0	1.4792	0	0	0
PC O--31:2;0(17:1;0-14:1;0)	0	0	0	0	0	0	0	0	0	0	0	0
PC O--31:2;0(17:2;0-14:0;0)	0	0	0	0	0	0	0.895341	0	0	0	0.852838	0
PC O--31:3;0(17:0;0-14:3;0)	0	0	0	0	0	0.8242	0	0	0	0	0	0
PC O--32:0;0(16:0;0-16:0;0)	16.7596	16.9067	14.5563	15.0454	12.5973	5.0506	12.652	11.2373	14.2554	18.9506	10.3058	15.7574
PC O--32:0;0(17:0;0-15:0;0)	2.20675	2.2838	2.17085	1.76252	1.57397	0.69665	1.98579	1.40105	2.81427	2.95386	1.75681	2.37672
PC O--32:0;0(18:0;0-14:0;0)	3.52014	1.08406	1.05087	1.29292	1.62933	0.894918	1.3868	0.967525	1.6056	1.43709	1.12872	1.47095
PC O--32:1;0(16:0;0-16:1;0)	8.50203	9.39141	8.36033	6.44262	7.43119	2.52753	6.42824	5.02905	12.2737	11.5347	6.95812	8.31505
PC O--32:1;0(16:1;0-16:0;0)	9.31968	9.22442	7.65878	7.68144	7.25108	3.01319	6.81909	5.7303	9.60193	10.5678	6.46468	8.59407
PC O--32:1;0(17:0;0-15:1;0)	0.231024	0.170515	0.314123	0.169078	0	0	0.101495	0.104114	0.493298	0.465287	0.284723	0.13336
PC O--32:1;0(17:1;0-15:0;0)	0.661545	0.416709	0.425145	0.502644	0.485328	0.144853	0.5723	0.40272	0.900375	0.627782	0.471964	0.432475
PC O--32:1;0(18:1;0-14:0;0)	1.74327	1.28929	1.1533	2.02114	2.13128	0.821438	1.82937	1.84354	1.70169	1.62414	0.945049	1.42977
PC O--32:2;0(16:0;0-16:2;0)	0.702267	0.643684	0.643509	0.519704	0.618693	0.136331	0.475837	0.333085	0.98792	0.584862	0.548335	0.553604
PC O--32:2;0(16:1;0-16:1;0)	2.89848	3.69295	3.31506	2.66557	2.67816	1.27614	2.74636	2.06839	4.7689	4.01079	2.72229	3.49036
PC O--32:2;0(16:2;0-16:0;0)	0.904249	0.256271	0.293586	0.515645	0.607685	0.22918	0.55619	0.501385	0.91449	0.796129	0.473517	0.765009
PC O--32:2;0(17:1;0-15:1;0)	0	0	0	0	0	0	0	0	0	0	0	0
PC O--32:2;0(17:2;0-15:0;0)	0	0	0	0	0	0	0	0	0	0	0	0
PC O--32:2;0(18:1;0-14:1;0)	0	0	0	0	0	0	0	0	0	0	0	0
PC O--32:2;0(18:2;0-14:0;0)	0.795402	0.229162	0.191734	0.505629	0.454332	0.182066	0.542786	0.327017	0	0.260971	0.22506	0.245765
PC O--32:3;0(16:1;0-16:2;0)	0	0	0	0.722468	0	0	0	0	0	0	0	0.839105
PC O--32:3;0(16:2;0-16:1;0)	0	0	0	0	0	0	0.723048	0.355952	0	0.962544	0	0
PC O--32:3;0(18:0;0-14:3;0)	0	0	0.589798	0	0	0	0	0.291685	0	0	0	0
PC O--33:0;0(16:0;0-17:0;0)	0	0.007635	0	0	0	0	0	0	0	0	0	0
PC O--33:0;0(17:0;0-16:0;0)	0	0.906319	0	0	0	0	0	0	0	0	0	0
PC O--33:0;0(18:0;0-15:0;0)	0	0.007057	0	0	0	0	0	0	0	0	0	0
PC O--33:1;0(16:0;0-17:1;0)	0.101731	0.049943	0.066433	0.048686	0.03194	0.008708	0.044103	0.029897	0.035832	0.032721	0.016278	0.033216
PC O--33:1;0(16:1;0-17:0;0)	0.02699	0.013016	0.019033	0.009996	0.013588	0.006445	0.006738	0.009588	0.014779	0.004742	0.005958	0.008492
PC O--33:1;0(17:0;0-16:1;0)	2.52457	1.97317	2.02122	1.63101	1.62139	0.657515	1.70847	1.32848	1.74197	1.88415	1.19672	1.67116
PC O--33:1;0(17:1;0-16:0;0)	2.91977	1.52228	1.55186	1.77015	1.74206	0.721025	1.75514	1.41889	1.32936	1.45354	0.904926	1.32312
PC O--33:1;0(18:1;0-15:0;0)	0.030185	0.012749	0.019649	0.029562	0.010134	0	0.010896	0.01061	0.005726	0.006037	0.003697	0.005033
PC O--33:2;0(16:1;0-17:1;0)	0	0.088451	0.041833	0.019452	0.027061	0	0	0	0.031821	0	0.014416	0
PC O--33:2;0(17:0;0-16:2;0)	0.383097	0.358219	0.264031	0.266237	0.182218	0	0	0	0.353577	0	0.136933	0
PC O--33:2;0(17:1;0-16:1;0)	1.08496	0.688108	0.586551	0.825722	0.715986	0	0	0	0.952554	0	0.452345	0
PC O--33:2;0(17:2;0-16:0;0)	1.13694	0.322496	0.298399	0.369078	0.313305	0	0	0	0.413068	0	0.19412	0
PC O--33:3;0(17:1;0-16:2;0)	0	0	0	0	0	0.72805	0	0	0	0	0	0
PC O--33:4;0(18:0;0-15:4;0)	0	0	0	0	0	0	0	0	0	0	0	0
PC O--34:0;0(16:0;0-18:0;0)	0.201217	0.230132	0.1439	0.084999	0.067265	0.021528	0.079448	0.054208	0.092979	0.171828	0.067196	0.142815
PC O--34:0;0(17:0;0-17:0;0)	0.9527	1.48222	1.29965	0.811016	0.490762	0.231522	0.54761	0.527739	0.835848	1.29224	0.594889	1.09292
PC O--34:0;0(18:0;0-16:0;0)	2.983	2.79835	2.53191	1.57375	1.11087	0.401708	1.25898	0.996033	2.04106	2.65895	1.16633	2.39037
PC O--34:1;0(16:0;0-18:1;0)	10.5804	12.0648	9.89597	7.7691	8.79466	3.14922	7.1472	6.13899	10.5546	9.74424	6.53605	7.78126
PC O--34:1;0(16:1;0-18:0;0)	0.485827	0	0	0.319213	0.140131	0.200514	0.34315	0	0.2877	0.404566	0	0.299593
PC O--34:1;0(17:0;0-17:1;0)	2.44735	3.0398	2.65724	2.38384	2.2221	0.898472	2.16068	1.76895	2.92796	2.58978	1.67589	1.97061
PC O--34:1;0(17:1;0-17:0;0)	0.282266	0.338887	0.265073	0.302134	0.400014	0.095083	0.327871	0.29532	0.286806	0.336524	0.26039	0.100994
PC O--34:1;0(18:0;0-16:1;0)	1.34862	1.22959	0.981004	0.706517	0.967438	0.317591	0.943551	0.71697	1.24105	1.06316	0.603153	0.794478
PC O--34:1;0(18:1;0-16:0;0)	22.5693	16.8197	14.3314	19.2196	24.5666	7.85156	19.3167	17.5706	15.9813	14.7016	9.8236	12.5534
PC O--34:2;0(16:0;0-18:2;0)	0.879138	1.23464	1.04863	0.709623	0.688819	0.292139	0.645437	0.462228	1.35075	1.11752	0.62421	0.716843
PC O--34:2;0(16:1;0-18:1;0)	3.48742	4.16841	3.13296	2.44998	2.94324	0.764047	2.00422	1.77113	3.55063	3.48806	1.91558	2.48247
PC O--34:2;0(16:2;0-18:0;0)	0.777062	0.484337	0.382174	0.675979	0.506096	0.199657	0.733749	0.50187	0.350876	0.734978	0.43628	0.986021
PC O--34:2;0(17:0;0-17:2;0)	0	0	0	0	0	0	0	0.051482	0	0	0	0
PC O--34:2;0(17:1;0-17:1;0)	0.502121	0.444047	0.340394	0.393679	0.317589	0.18926	0.548794	0.426744	0.4875	0.185072	0.562071	0.475897
PC O--34:2;0(17:2;0-17:0;0)	0	0	0	0	0	0	0	0	0	0	0.104827	0
PC O--34:2;0(18:1;0-16:1;0)	2.29401	2.19614	1.82398	2.14325	2.51978	0.73585	1.89657	1.74494	2.5637	2.39635	1.48033	1.72514
PC O--34:2;0(18:2;0-16:0;0)	2.97898	2.47531	1.7319	1.76823	2.06015	0.798941	1.74647	1.51614	2.47529	2.19356	1.25764	1.45084
PC O--34:3;0(16:0;0-18:3;0)	0	0.078576	0	0	0	0	0	0	0	0	0	0
PC O--34:3;0(16:1;0-18:2;0)	0.314789	0.335547	0.297377	0.173562	0.273886	0	0.286657	0.212653	0.454909	0.376202	0.128337	0.239342
PC O--34:3;0(16:2;0-18:1;0)	0.411736	0.476481	0.421047	0.661141	0.790185	0.35084	0.584909	0.461335	0.62521	0.509952	0.436478	0.543151
PC O--34:3;0(17:2;0-17:1;0)	0	0	0	0	0	0	0	0	0	0	0	0
PC O--34:3;0(18:1;0-16:2;0)	0	0	0.091256	0	0.081628	0	0	0.065187	0	0.081588	0.068361	0
PC O--34:3;0(18:2;0-16:1;0)	0.585351	0.590302	0.424514	0.488664	0.496147	0.17504	0.493279	0.392358	0.733963	0.432148	0.330731	0.332107
PC O--35:2;0(16:0;0-19:2;0)	0	0	0	0	0	0	0	0	0	0	0	0
PC O--35:2;0(17:0;0-18:2;0)	0.720694	0.553485	0.414804	0.311922	0.258674	0	0.265938	0.186497	0.36294	0.296721	0	0.264177
PC O--35:2;0(17:1;0-18:1;0)	1.78662	0.994891	0.816696	0.907468	0.791034	0	0.812707	0.564752	0.735171	0.55354	0	0.57979
PC O--35:2;0(17:2;0-18:0;0)	0.38904	0.059259	0.046777	0.103701	0.072112	0	0.074966	0.063722	0.049027	0.062492	0	0.096092
PC O--35:2;0(18:1;0-17:1;0)	0.037624	0.034256	0.015028	0.012382	0.011264	0	0.022916	0.016167	0.007183	0.004533	0	0.010023
PC O--35:2;0(18:2;0-17:0;0)	0	0	0	0	0	0	0	0	0	0.004323	0	0
PC O--35:3;0(17:0;0-18:3;0)	0	0.068582	0	0	0	0	0	0	0	0	0	0
PC O--35:3;0(17:1;0-18:2;0)	0	0.236663	0	0	0	0	0	0	0	0	0	0
PC O--35:3;0(17:2;0-18:1;0)	0	0.356897	0	0	0	0	0	0	0	0	0	0
PC O--35:3;0(18:2;0-17:1;0)	0	0	0	0	0	0	0	0	0	0	0	0
PC O--35:4;0(17:1;0-18:3;0)	0	0	0	0	0	0	0	0	0	0	0	0
PC O--36:1;0(16:0;0-20:1;0)	0.217361	0.244812	0.235471	0.077868	0.190824	0.064447	0.073039	0.148965	0.202637	0.254163	0.116946	0.148936
PC O--36:1;0(17:0;0-19:1;0)	0.067027	0.187148	0.218143	0.096932	0.197877	0.066876	0.095514	0.130589	0.170929	0.179498	0.115758	0.16538
PC O--36:1;0(18:0;0-18:1;0)	1.51434	2.21546	2.02283	0.597998	1.22044	0.38682	0.667317	0.938688	1.22861	1.4474	0.815058	0.992496
PC O--36:1;0(18:1;0-18:0;0)	0.208444	0.354341	0.215521	0.081687	0.17429	0	0.070465	0.111064	0.130703	0.168765	0.079919	0.117355
PC O--36:2;0(16:0;0-20:2;0)	0.074182	0.217382	0.163524	0.175112	0.234237	0.091645	0.159805	0.180155	0.306121	0.218917	0.149246	0.213645
PC O--36:2;0(16:1;0-20:1;0)	0	0.075447	0.038772	0	0	0	0.035707	0.059225	0.06996	0.069455	0	0.051872
PC O--36:2;0(17:0;0-19:2;0)	0.074725	0.057969	0.047791	0.056284	0.076614	0.025133	0.10161	0.045113	0.076566	0.124031	0.03993	0.0732
PC O--36:2;0(17:1;0-19:1;0)	0	0	0	0	0	0	0.025759	0	0	0	0	0
PC O--36:2;0(18:0;0-18:2;0)	0.245499	0.375077	0.226559	0.166191	0.211995	0	0.103019	0.105393	0.207516	0.166173	0.126888	0.148198
PC O--36:2;0(18:1;0-18:1;0)	3.53657	4.43359	3.10693	3.44102	3.36771	1.00702	2.54143	2.34065	2.9932	2.6142	1.6611	2.69996
PC O--36:2;0(18:2;0-18:0;0)	0.964382	0.23111	0.059675	0.183955	0.072753	0.114048	0.199568	0.155587	0.195243	0.137938	0.04752	0.142472
PC O--36:3;0(16:0;0-20:3;0)	0.632461	0.996663	0.934882	0.723152	0.929857	0.301286	0.755005	0.561629	1.90143	1.44511	0.85472	0.834037
PC O--36:3;0(16:1;0-20:2;0)	0	0	0	0	0.203771	0	0.103113	0.1303	0.202015	0.178537	0.123534	0.09214
PC O--36:3;0(17:0;0-19:3;0)	0	0	0	0	0	0	0	0	0	0	0	0
PC O--36:3;0(18:1;0-18:2;0)	0.584755	0.984324	0.760688	0.590594	0.888949	0.224088	0.792548	0.670294	1.14525	0.93698	0.434255	0.526315
PC O--36:3;0(18:2;0-18:1;0)	1.525	2.75788	2.2522	1.85029	2.0129	0.473103	1.76695	1.40137	2.10199	1.85005	1.22932	1.40147
PC O--36:4;0(16:0;0-20:4;0)	5.96175	4.3087	3.62241	3.26551	3.93569	1.61217	3.75343	3.03919	4.12072	3.89147	2.63842	0
PC O--36:4;0(16:1;0-20:3;0)	0.946978	0.980502	0.840367	0.85552	1.35016	0	1.09287	0.36466	1.64151	1.37743	1.09472	2.24667
PC O--36:4;0(18:1;0-18:3;0)	0	0	0	0	0	0	0	0	0	0	0	0
PC O--36:4;0(18:2;0-18:2;0)	0	0.38753	0.389811	0.37527	0.474786	0.321076	0.379182	0.41075	0.385746	0.341941	0	1.01915
PC O--36:5;0(16:0;0-20:5;0)	0.750249	0.534189	0.668106	0	0	0	0	0	0	0	0	0
PC O--36:5;0(16:1;0-20:4;0)	3.11872	3.03902	2.52767	3.34434	3.49607	1.23947	3.37786	2.81721	3.72077	3.84818	2.46006	2.6195
PC O--37:3;0(16:0;0-21:3;0)	0	0	0	0	0	0	0	0	0	0	0	0
PC O--37:3;0(17:0;0-20:3;0)	0	0	0	0	0	0	0	0	0	0	0	0
PC O--37:3;0(17:1;0-20:2;0)	0	0	0	0	0	0	0	0	0	0	0	0
PC O--37:3;0(17:2;0-20:1;0)	0	0	0	0	0	0	0	0	0	0	0	0
PC O--37:4;0(16:1;0-21:3;0)	0	0	0	0	0	0	0	0	0	0	0	0
PC O--37:4;0(17:0;0-20:4;0)	0	0.599088	0	0	0	0	0.706201	0	0	0	0	0
PC O--37:4;0(17:1;0-20:3;0)	0	0	0	0	0	0	0.105054	0	0	0	0	0
PC O--37:5;0(17:0;0-20:5;0)	0	0.433677	0.217867	0	0.286045	0	0.161018	0	0	0	0	0
PC O--37:5;0(17:1;0-20:4;0)	0	0.771129	0.459888	1.13778	0.737837	0	0.578322	0.500277	0	0	0	0
PC O--37:5;0(17:2;0-20:3;0)	0	0	0	0	0	0	0	0	0	0	0	0
PC O--37:6;0(17:0;0-20:6;0)	0	0	0	0	0	0	0	0	0	0	0	0
PC O--38:1;0(16:0;0-22:1;0)	0	0	0	0	0	0	0	0	0	0	0	0
PC O--38:1;0(18:0;0-20:1;0)	0	0	0	0	0	0	0	0	0	0	0	0
PC O--38:2;0(16:0;0-22:2;0)	0	0.504039	0.498185	0.445458	0	0	0	0.446377	0	0	0.468398	0
PC O--38:2;0(16:1;0-22:1;0)	0	0	0	0	0	0	0	0	0	0	0	0
PC O--38:2;0(17:0;0-21:2;0)	0	0	0	0.09729	0	0	0	0	0	0	0	0
PC O--38:2;0(18:0;0-20:2;0)	0	0	0	0.173171	0	0	0	0	0.573318	0	0.18294	0
PC O--38:2;0(18:1;0-20:1;0)	0	0.126086	0.358304	0.15883	0	0	0	0.356624	0.406935	0	0.153389	0
PC O--38:3;0(16:0;0-22:3;0)	0	0.542977	0.703282	0.442214	1.26418	0.521001	0.532188	0.749145	0.627909	0.533979	0.454811	0.374864
PC O--38:3;0(16:1;0-22:2;0)	0	0	0	0	0	0	0	0	0.083394	0	0	0
PC O--38:3;0(17:0;0-21:3;0)	0	0	0	0	0.099894	0	0	0	0.095238	0.117824	0	0
PC O--38:3;0(18:0;0-20:3;0)	0	0.609836	0.309078	0.103008	0.273533	0	0.242263	0.125905	0.296553	0.3881	0.15845	0.396872
PC O--38:3;0(18:1;0-20:2;0)	0	0.221885	0	0.1351	0.437141	0.124282	0.11196	0.126638	0.139727	0.379629	0.131322	0.074944
PC O--38:3;0(18:2;0-20:1;0)	0	0	0	0.074275	0	0	0.064006	0	0	0	0	0
PC O--38:4;0(16:0;0-22:4;0)	1.25626	0.893691	0.815864	0.973948	1.05827	0	0.831462	0.62599	0.744924	0.402505	0.464923	0.369672
PC O--38:4;0(16:1;0-22:3;0)	0	0	0	0.220801	0.332967	0	0.447143	0.24163	0.563467	0.4212	0.256138	0.165167
PC O--38:4;0(18:0;0-20:4;0)	1.62201	1.46672	1.22444	0.97165	0.767667	0	0.740633	0.528327	0.983146	0.849252	0.732967	0.49437
PC O--38:4;0(18:1;0-20:3;0)	1.11962	1.25599	1.02034	0.797511	1.55357	0.61815	1.39449	0.871019	1.5422	2.03368	1.01188	0.662577
PC O--38:4;0(18:2;0-20:2;0)	0	0	0	0	0	0	0	0.135541	0.185402	0	0.115349	0
PC O--38:5;0(16:0;0-22:5;0)	2.57171	2.27927	2.62669	2.97941	2.34923	0.587299	1.56194	1.78523	1.95351	1.46822	1.61115	1.2202
PC O--38:5;0(16:1;0-22:4;0)	0	0.523082	0	0	1.01309	0	0.982342	0.449214	0.283317	0.379898	0	0.286692
PC O--38:5;0(18:0;0-20:5;0)	1.69314	0	0	0	0.311451	0	0.337012	0	0.318767	0.299356	0	0
PC O--38:5;0(18:1;0-20:4;0)	4.9892	3.70095	3.25964	4.50278	4.28544	2.06529	3.44006	3.16407	3.24822	3.45722	2.60868	2.38222
PC O--38:5;0(18:2;0-20:3;0)	0	0.383853	0.548491	0.886131	1.08162	0	1.01061	1.03241	1.04194	0.516774	1.11606	0.302151
PC O--38:6;0(16:0;0-22:6;0)	0	0	0	0	0	0	0.440035	0	0	0	0	0
PC O--38:6;0(16:1;0-22:5;0)	0.835906	2.49369	0	1.46541	1.12212	0.584555	1.6468	0.573175	1.18908	1.68395	0.891701	1.59667
PC O--38:6;0(18:0;0-20:6;0)	4.4092	0.775606	1.36763	1.39357	2.32168	0.642864	1.20511	2.10937	1.29844	1.555	1.73098	0.807592
PC O--38:6;0(18:1;0-20:5;0)	0	0.660341	0	0	0	0	0.383073	0	0.600189	0	0	0
PC O--38:6;0(18:2;0-20:4;0)	2.5315	2.70953	4.9928	4.08888	3.89574	1.21006	3.28681	2.27153	3.91681	2.41651	2.12564	1.58465
PC O--39:6;0(17:0;0-22:6;0)	0	0.442707	0	0	0	0	0	0	0	0	0	0
PC O--39:6;0(17:1;0-22:5;0)	0	0.147581	0	0	0	0	0	0	0	0	0	0
PC O--40:2;0(16:0;0-24:2;0)	0	0	0	0	0	0	0	0	0	0	0	0
PC O--40:2;0(18:1;0-22:1;0)	0	0	0	0	0	0	0	0	0	0	0	0
PC O--40:3;0(16:0;0-24:3;0)	0	0	0	0	0	0	0	0	0	0	0	0
PC O--40:3;0(18:0;0-22:3;0)	0	0	0	0	0	0	0	0	0	0	0	0
PC O--40:3;0(18:1;0-22:2;0)	0	0	0	0	0	0	0	0	0	0	0	0
PC O--40:4;0(16:0;0-24:4;0)	0	0	0	0	0	0	0	0	0	0	0	0
PC O--40:4;0(18:0;0-22:4;0)	0	0	0	0	0	0	0	0	0	0	0	0
PC O--40:4;0(18:1;0-22:3;0)	0	0	0	0	1.13076	0	0.865665	0.739731	0	0	0	0
PC O--40:4;0(18:2;0-22:2;0)	0	0	0	0	0	0	0	0	0	0	0	0
PC O--40:5;0(18:0;0-22:5;0)	0.914643	0.708656	0.46938	0.933257	0.467496	0	0.184382	0	0	0	0	0.223631
PC O--40:5;0(18:1;0-22:4;0)	0.656068	0.347883	0.348363	0	0.903502	0	0.75438	0.493214	0	0	0	0.249215
PC O--40:5;0(18:2;0-22:3;0)	0	0	0.205052	0.637093	0	0	0.247679	0.138862	0	0	0	0.228801
PC O--40:6;0(18:0;0-22:6;0)	0	0	0	0	0	0	0	0	0	0.458859	0	0
PC O--40:6;0(18:1;0-22:5;0)	1.95192	2.64221	2.85396	1.77558	2.46444	1.05966	2.06809	1.9916	2.46188	1.87302	1.59498	1.09094
PC O--40:6;0(18:2;0-22:4;0)	0.856956	0.672481	0	0.602347	0.743944	0	0.568809	0.483466	0	0	0	0.453621
PC O--40:7;0(18:1;0-22:6;0)	0	0	0	0	0	0	0	0	2.8384	0	0	0
PC O--40:7;0(18:2;0-22:5;0)	0	3.41053	2.74298	2.98469	3.53667	0	3.14703	2.45444	0	0	1.64411	1.65525
PC-28:0;0(14:0;0-14:0;0)	1.20609	1.30553	1.22524	3.17321	2.60443	1.01739	3.48674	1.96948	3.35608	3.23044	1.72971	1.7081
PC-28:0;0(16:0;0-12:0;0)	0	0	0	0	0	0	0	0	0	0	0	0.776544
PC-30:0;0(15:0;0-15:0;0)	0.955767	0.932745	0.87323	0.86141	0.860576	0	0.944033	0.601836	1.48744	1.4693	0.646452	0.863476
PC-30:0;0(16:0;0-14:0;0)	28.3842	31.0247	29.7311	58.0399	45.3116	24.0066	62.6478	39.9466	61.4142	64.5119	34.7142	55.552
PC-30:0;0(18:0;0-12:0;0)	2.2676	0	0	0	0	0	0	0	0	0	0	0
PC-30:2;0(16:1;0-14:1;0)	0	0	0	0	0	0	0	0	0	0	0	0
PC-30:2;0(16:2;0-14:0;0)	0	0	10.1184	0	0	0	0	0	0	0	21.7735	0
PC-30:3;0(16:0;0-14:3;0)	2.33067	0	0	0	2.27242	1.61192	5.26545	4.30026	2.14549	4.17635	2.84678	0
PC-31:0;0(16:0;0-15:0;0)	9.0356	6.23823	6.02985	8.22246	6.00108	3.46587	6.67534	4.81258	9.59354	8.31989	5.46044	6.08881
PC-31:0;0(17:0;0-14:0;0)	1.88042	0.465979	0.497062	0.78393	0.820562	0.638687	0.824494	0.494643	1.04961	0.73488	0.667021	0.611875
PC-31:1;0(16:0;0-15:1;0)	2.64811	0.499261	0.6531	0	0	0	2.32023	1.69186	1.48476	2.65738	0.993205	0
PC-31:1;0(16:1;0-15:0;0)	2.54232	0.521322	0.719837	0	1.67383	0.687642	2.34778	1.57508	1.93836	2.93013	1.09349	0
PC-31:1;0(17:1;0-14:0;0)	0.521294	0.087512	0.108001	0	0.520773	0.241211	0.739867	0.579103	0.275487	0.479258	0.158477	0
PC-32:0;0(16:0;0-16:0;0)	116.661	89.1595	83.944	131.808	86.9815	45.7699	119.437	90.7817	106.508	120.493	66.6778	99.162
PC-32:0;0(17:0;0-15:0;0)	2.1874	1.44525	1.12618	1.09845	0.643048	0.54354	1.40582	0.430091	1.33431	1.31114	1.16133	1.11668
PC-32:0;0(18:0;0-14:0;0)	14.2382	5.76034	5.00496	8.10805	6.63128	3.12773	8.59813	4.59047	8.68206	8.05717	5.92287	6.95284
PC-32:1;0(16:0;0-16:1;0)	70.7178	86.9951	78.7796	74.6696	80.892	33.31	92.1878	62.2211	144.478	128.966	81.3554	81.3608
PC-32:1;0(17:1;0-15:0;0)	1.71349	1.56029	1.89794	1.71788	1.01212	0	1.46384	0.917398	1.95493	1.49757	0.773237	1.0393
PC-32:1;0(18:0;0-14:1;0)	0	0	0	0	0	0	0	0	0	0	0	0
PC-32:1;0(18:1;0-14:0;0)	14.221	16.1777	13.1038	25.4361	21.8073	9.49858	28.607	18.728	26.9969	26.6016	17.6197	19.7846
PC-32:2;0(16:0;0-16:2;0)	56.6389	35.6681	36.4939	42.9868	10.3376	16.6383	55.3817	39.0718	29.4932	63.4606	32.4603	66.2475
PC-32:2;0(16:1;0-16:1;0)	40.4274	36.0555	38.059	55.8702	14.9369	23.3027	79.6287	61.8048	36.6452	81.0854	44.3533	69.1751
PC-32:2;0(18:1;0-14:1;0)	0	0	0	0	28.2743	0	0	0	0	0	0	0
PC-32:2;0(18:2;0-14:0;0)	5.37685	0	3.49692	16.1208	2.65029	3.26653	20.5044	13.2635	6.64588	13.6491	6.38666	12.8604
PC-32:3;0(16:1;0-16:2;0)	0	0	0	2.75181	17.6336	0	5.20931	0	0	4.20094	2.31567	2.01484
PC-32:3;0(18:0;0-14:3;0)	0	9.52157	11.3501	27.3404	0	0	37.3431	35.1074	0	28.0249	15.696	27.1515
PC-32:4;0(16:0;0-16:4;0)	0.646328	0	0	0	0	0	0	0	0	0	0	0
PC-32:4;0(17:0;0-15:4;0)	1.30586	0.795508	0.963618	2.39451	0	0.970128	2.86607	2.9121	1.75217	2.82135	2.59032	0
PC-33:0;0(18:0;0-15:0;0)	1.28002	0.540799	0.413646	0.503046	0.424178	0	0.371359	0.367145	0.528985	0.475872	0.379438	0.419738
PC-33:1;0(17:0;0-16:1;0)	1.27751	1.16047	1.0076	0.895479	0.708792	0.307846	0.949718	0.63843	1.39568	1.32216	0.823207	0.702311
PC-33:1;0(17:1;0-16:0;0)	19.6181	15.9477	13.7381	19.1791	13.9074	6.52734	16.0618	12.2739	17.3114	16.328	10.9629	11.3907
PC-33:1;0(18:1;0-15:0;0)	9.04606	10.2081	8.62313	7.5769	5.13212	2.63932	6.11227	4.32053	10.5241	10.1128	6.79661	6.64071
PC-33:1;0(19:1;0-14:0;0)	0	0	0	0	0	0	0.280474	0	0	0	0	0
PC-33:2;0(17:1;0-16:1;0)	9.58547	5.12745	1.86441	7.84421	3.91986	3.24731	8.2719	3.77503	4.24929	5.33924	4.52758	5.33195
PC-33:2;0(17:2;0-16:0;0)	0	0	0	0	0	0	0	2.7235	0	0	0	0
PC-33:2;0(18:1;0-15:1;0)	0	0	2.76519	0	0	0	0	0	0	0	0	0
PC-33:2;0(18:2;0-15:0;0)	0	0	0	0	1.0307	0	0	0	1.99075	2.48136	0	0
PC-33:3;0(17:1;0-16:2;0)	0	0	0	0	0	0	0	0	0	0	0	0
PC-34:0;0(18:0;0-16:0;0)	68.7215	0	0	22.2072	23.9476	0	0	0	27.6494	0	0	0
PC-34:0;0(20:0;0-14:0;0)	0	0	0	0	0	0	0	0	0	0	0	0
PC-34:1;0(17:0;0-17:1;0)	0	0.670832	0.853273	0.574294	0.561298	0.371321	0	0	0	0.557499	0	0.418939
PC-34:1;0(18:0;0-16:1;0)	9.34754	6.48219	5.96529	5.5708	4.97929	2.3495	5.67532	4.50746	9.10186	7.21141	4.82963	5.52097
PC-34:1;0(18:1;0-16:0;0)	250.796	287.349	268.864	256.346	232.022	114.472	275.034	189.851	366.875	337.181	224.713	234.876
PC-34:1;0(20:1;0-14:0;0)	0	0.386857	0	1.03254	0.899439	0.423202	1.42503	0.930802	0.851479	0.580558	0.831295	0.590238
PC-34:2;0(17:1;0-17:1;0)	0.37411	0.546188	0.266446	0.283641	0.279353	0.16402	0.668365	0.492712	0.222524	0.176552	0.237466	0.250495
PC-34:2;0(18:0;0-16:2;0)	0	0	0	0	0	0	0	0	1.65959	0	0	0
PC-34:2;0(18:1;0-16:1;0)	30.2793	28.5826	25.3699	37.1534	36.5483	13.9026	43.6424	32.6359	43.944	40.9684	26.2063	27.1057
PC-34:2;0(18:2;0-16:0;0)	14.3155	14.3593	12.0804	15.5107	14.4693	5.76025	16.5323	12.5327	20.7291	21.1311	13.2643	12.3183
PC-34:2;0(20:2;0-14:0;0)	0	0	0	0.378603	0.383162	0.209633	0.617486	0.489344	0.331064	0	0.307599	0
PC-34:3;0(18:1;0-16:2;0)	4.99345	2.2985	1.78296	6.50338	3.26575	2.09758	7.15185	6.27669	3.45409	5.47959	3.14652	6.03869
PC-34:3;0(18:2;0-16:1;0)	2.55885	2.08121	1.95969	6.1891	3.74476	2.07039	5.16075	4.85802	4.41013	5.84098	3.2993	4.64736
PC-34:3;0(18:3;0-16:0;0)	0	0.728822	0.700103	0	1.39505	0	1.60158	2.24395	1.55972	1.69441	1.95899	1.97063
PC-34:3;0(20:3;0-14:0;0)	0	0	0	0.896849	0.54024	0.531108	1.17591	1.00479	0.639772	0.84573	0	0
PC-34:4;0(18:3;0-16:1;0)	0	0	0	0	0	0	0	0	0	0	0	0
PC-34:4;0(20:4;0-14:0;0)	0	0	0	12.7026	6.61886	4.77739	0	0	7.62904	14.6119	0	11.9498
PC-35:1;0(18:0;0-17:1;0)	1.522	1.18378	0	0.747688	0.64859	0	0.60281	0.561977	0.849698	0.667051	0.621684	0.536943
PC-35:1;0(18:1;0-17:0;0)	10.7686	6.47618	6.95478	0	0	0	0	0	6.4688	0	0	0
PC-35:1;0(19:1;0-16:0;0)	2.44274	1.18149	1.46381	2.44826	1.99331	1.15409	2.1533	1.69863	2.22964	1.59451	1.32116	1.30323
PC-35:1;0(20:1;0-15:0;0)	0	0	0	0	0	0	0.451558	0	0	0	0	0.489095
PC-35:2;0(18:1;0-17:1;0)	13.6605	9.65441	8.99478	11.2635	8.58534	4.24311	9.90657	7.67621	11.1067	9.50932	6.50814	6.8227
PC-35:2;0(18:2;0-17:0;0)	0	0	0	0	0	0	0.420649	0	0	0.593466	0.527419	0
PC-35:2;0(19:1;0-16:1;0)	0	0	0	0	0	0	0.435829	0	0	0	0	0
PC-35:2;0(19:2;0-16:0;0)	3.05851	0.774833	0.67833	1.68028	1.18397	0.855737	1.85986	1.27011	1.38159	1.2548	0.805425	0.79734
PC-35:3;0(18:1;0-17:2;0)	0	0	0	0	0	0	0	0	0	0	0	0
PC-35:3;0(18:2;0-17:1;0)	0	0	0	0	0	0	3.32191	2.2465	0	0	0	2.54445
PC-35:3;0(19:3;0-16:0;0)	0	0	0	0	0	0	0	0	0	0	0	0
PC-36:1;0(18:0;0-18:1;0)	14.8126	22.7739	19.896	13.7519	10.1713	4.06574	10.7982	7.17208	17.0566	15.9785	8.95259	12.7243
PC-36:1;0(20:0;0-16:1;0)	0	0	0	0	0	0	0	0	0	0	0	0
PC-36:1;0(20:1;0-16:0;0)	3.10733	3.27713	2.98168	5.09903	3.86128	2.0722	4.49122	3.20725	4.96513	5.12917	2.68282	3.98959
PC-36:1;0(22:1;0-14:0;0)	0	0	0	0	0	0	0	0	0	0	0	0
PC-36:2;0(18:0;0-18:2;0)	3.77931	4.19818	3.40567	3.43262	2.38199	0.973504	2.99332	1.92011	4.18518	3.51742	2.47878	2.92555
PC-36:2;0(18:1;0-18:1;0)	58.659	70.7676	59.6696	74.3576	71.7651	26.1313	83.0864	58.9848	98.2976	82.912	56.8248	58.3851
PC-36:2;0(19:1;0-17:1;0)	0	0	0	0	0	0	0	0	0	0	0	0
PC-36:2;0(20:1;0-16:1;0)	0	0	0.753045	1.33219	1.20299	0.476113	1.49376	1.09341	1.54755	1.5555	0.795854	0.811966
PC-36:2;0(20:2;0-16:0;0)	2.70856	2.82559	2.10398	4.46353	5.6198	2.21311	6.33514	4.92964	6.84544	6.19279	3.81416	3.59234
PC-36:3;0(18:0;0-18:3;0)	0	0	0	0	0	0	0	0	0	0	0	0
PC-36:3;0(18:1;0-18:2;0)	9.20071	8.62558	7.01334	11.7126	10.8921	3.85229	13.1463	9.12318	14.459	15.2898	10.0941	9.28504
PC-36:3;0(20:1;0-16:2;0)	0	0	0	0	0	0	0	0	0	0	0	0
PC-36:3;0(20:2;0-16:1;0)	0	0	0	0.576761	0.880772	0	1.06854	0.786337	0.909394	0	0	0.72421
PC-36:3;0(20:3;0-16:0;0)	4.48382	4.37224	3.5506	4.7101	4.95821	2.4285	6.00779	5.13307	8.33856	9.63531	6.42645	5.22265
PC-36:3;0(22:3;0-14:0;0)	0	0	0	0	0	0	0.262254	0	0	0	0	0
PC-36:4;0(18:1;0-18:3;0)	0	0.586015	0	2.33744	1.25232	0	3.02992	0	1.79429	0	1.84361	0
PC-36:4;0(18:2;0-18:2;0)	0.577936	0.364995	0.381326	0.598863	0.488011	0	1.74431	1.34469	1.04302	1.68684	0.867489	1.24981
PC-36:4;0(20:3;0-16:1;0)	0.972329	0	0	2.36001	0.857791	0.824867	2.69092	2.40723	2.33235	2.81402	1.67872	2.12871
PC-36:4;0(20:4;0-16:0;0)	14.1015	13.0531	12.9383	16.6312	10.9043	7.01129	17.5512	14.1896	13.6799	19.9706	11.6719	15.0626
PC-36:5;0(20:4;0-16:1;0)	2.99017	2.11164	3.09108	11.921	5.14044	6.87262	9.71131	16.4537	3.67593	5.43875	3.19729	3.49273
PC-36:5;0(20:5;0-16:0;0)	9.41789	6.40348	5.46087	0	5.81757	0	10.4754	0	5.95047	8.4245	6.37179	9.09541
PC-36:5;0(22:5;0-14:0;0)	0	0	0	7.28817	0	0	3.0686	0	1.19516	1.70875	0	2.23
PC-36:6;0(20:6;0-16:0;0)	24.6132	0	0	0	0	0	0	0	0	0	0	0
PC-37:1;0(19:1;0-18:0;0)	0	0	0	0	0	0	0	0	0	0	0	0
PC-37:1;0(20:1;0-17:0;0)	0	0	0	0	0	0	0	0	0	0	0	0
PC-37:2;0(19:1;0-18:1;0)	0	1.90828	2.00279	1.72513	1.89283	0.93562	2.42935	1.71201	2.7334	2.09052	1.32078	1.43408
PC-37:2;0(19:2;0-18:0;0)	0	0	0	0	0	0	0	0	0	0	0	0
PC-37:2;0(20:1;0-17:1;0)	0	0	0	0	0.309173	0	0	0	0	0	0.238237	0.185224
PC-37:2;0(21:2;0-16:0;0)	0	0	0	0.633773	0	0	0	0	0	0	0	0
PC-37:3;0(19:2;0-18:1;0)	0	0	1.52	0	1.23935	0	2.98306	0	0.882056	1.40764	0	0
PC-37:3;0(20:2;0-17:1;0)	0	0	0	0	0	0	0	0	0	0	0	0
PC-37:3;0(20:3;0-17:0;0)	0	0	0	0	0	0	0	0	0.567507	0	1.77556	0
PC-37:3;0(21:3;0-16:0;0)	0	0	0	0	0.849608	0	0	0	0.878375	1.09257	0	0
PC-37:4;0(19:3;0-18:1;0)	0	0	0	0	0	0	0	0	0	0	0	0
PC-37:4;0(20:3;0-17:1;0)	0	0	0	0	0	0	2.46399	0	0	0	0	0
PC-37:4;0(20:4;0-17:0;0)	0	1.40164	1.31468	0	1.53138	0	0	0	0	0	0	0
PC-37:5;0(20:4;0-17:1;0)	0	0	0	0	0	0	2.29546	0	2.57409	0	0	0
PC-37:6;0(20:5;0-17:1;0)	0	0	0	0	0	0	1.41353	0	0	0	0	0
PC-37:6;0(20:6;0-17:0;0)	0	0	0	0	0	0	0	1.30517	0	0	1.0282	0
PC-38:1;0(20:0;0-18:1;0)	0	0	0	0	0	0	0	0	0	0	0	0
PC-38:1;0(20:1;0-18:0;0)	0	0	0	0	0	0	0	0	0	0.375637	0	0.272925
PC-38:1;0(22:1;0-16:0;0)	0	0	0	0	0	0	0	0	0	0.528979	0	0.569072
PC-38:2;0(20:1;0-18:1;0)	1.89085	2.87107	3.36615	3.79302	2.95816	1.16961	3.53898	2.9122	5.06015	3.1799	2.65207	2.76917
PC-38:2;0(20:2;0-18:0;0)	0.793283	0.46866	0.678656	0.662237	0.558666	0.150885	0.715937	0.338308	0	0.734097	0.536178	0.520267
PC-38:2;0(22:1;0-16:1;0)	0	0	0	0	0	0	0	0	0	0	0	0
PC-38:2;0(22:2;0-16:0;0)	0.916508	0.282919	0	0.866706	0.849352	0.23149	1.06188	0.687198	1.29135	0.711209	0.455653	0.762521
PC-38:3;0(20:1;0-18:2;0)	0	0	0	0	0	0	0.207423	0	0	0	0	0
PC-38:3;0(20:2;0-18:1;0)	0.701314	1.17685	1.12028	2.19474	2.38821	0.949254	2.60122	1.94573	3.05693	3.08793	1.90526	2.47145
PC-38:3;0(20:3;0-18:0;0)	1.28538	1.30499	1.16437	1.18935	1.18232	0.647501	1.07905	0.85941	2.25588	1.99482	1.3382	1.58053
PC-38:3;0(22:2;0-16:1;0)	0	0	0	0	0	0	0	0	0	0	0	0
PC-38:3;0(22:3;0-16:0;0)	0.904342	0.755479	0.65834	1.08761	1.55109	0.651651	1.39092	1.00439	1.7486	1.59478	1.00165	1.33312
PC-38:4;0(20:2;0-18:2;0)	0	0	0	0	0	0	0.301695	0	0	0	0	0
PC-38:4;0(20:3;0-18:1;0)	3.79548	3.85926	3.34475	5.91828	6.25355	2.59309	7.57084	5.45464	9.68475	8.92942	6.22414	4.17582
PC-38:4;0(20:4;0-18:0;0)	4.244	4.42026	3.21178	4.13875	2.54998	1.28622	3.49969	1.90654	3.72163	4.4837	2.82696	2.37538
PC-38:4;0(22:3;0-16:1;0)	0	0	0	0	0	0	0.414212	0.331723	0	0	0	0
PC-38:4;0(22:4;0-16:0;0)	2.92597	2.07027	2.19452	3.64471	2.6347	1.29103	2.43077	2.2555	2.46457	2.43936	1.95569	1.50526
PC-38:5;0(20:3;0-18:2;0)	0	0	0	0.45715	0	0	0.519423	0.369886	0.527819	0	0.477349	0.464431
PC-38:5;0(20:4;0-18:1;0)	6.24805	6.35775	5.25331	10.6055	10.5973	3.5346	12.7507	8.44219	11.2773	9.99827	6.98315	6.04196
PC-38:5;0(20:5;0-18:0;0)	2.45572	1.21264	0	0	0	0	0	0	0	0	0	0
PC-38:5;0(22:4;0-16:1;0)	0	0	0	0	0	0	0.430792	0.332881	0	0.39002	0	0
PC-38:5;0(22:5;0-16:0;0)	5.40121	6.10856	5.31952	7.74456	6.11807	2.77041	7.10672	4.4958	7.43331	6.82098	4.95945	4.53301
PC-38:6;0(20:4;0-18:2;0)	0	0	0	1.00299	0	0	0.571404	2.49693	0	0	0	0.242107
PC-38:6;0(20:5;0-18:1;0)	0	3.16646	2.67702	0	0	0	3.16173	0	4.4537	0	6.44636	2.10482
PC-38:6;0(20:6;0-18:0;0)	4.21267	0	0	0	2.72849	0	0	0	0	0	0	0
PC-38:6;0(22:5;0-16:1;0)	0	0.400282	0	0	0	2.95836	0.779759	3.02606	0	0	0	0.291282
PC-38:6;0(22:6;0-16:0;0)	4.89633	4.25407	3.75389	8.1376	3.91103	0	3.78316	0	6.73233	8.60368	0	1.88582
PC-39:3;0(21:3;0-18:0;0)	0	0	0	0	0	0	0	0	0	0	0	0
PC-39:3;0(22:3;0-17:0;0)	0	0	0	0	0	0	0	0	0	0	0	0
PC-39:4;0(21:3;0-18:1;0)	0	0	0	0	0	0	0	0	0	0	0.480137	0
PC-39:4;0(22:4;0-17:0;0)	0	1.00017	0	1.12125	0	0	0	0	0	0	0.542295	1.00476
PC-39:5;0(22:5;0-17:0;0)	0	0	1.06309	1.84424	0	0	1.44826	0	0	1.49602	0	1.08217
PC-39:6;0(22:5;0-17:1;0)	1.8333	1.19601	0.787025	1.29422	1.08451	0.559794	1.43992	1.1711	1.17944	0.934392	0.818482	0.69082
PC-39:6;0(22:6;0-17:0;0)	0	0	0	0	0	0	0	0	0	0.354656	0	0
PC-40:1;0(24:1;0-16:0;0)	0	0	0	0	0	0	0	0	0	0	0	0
PC-40:2;0(22:1;0-18:1;0)	0	0	0	0	0	0	0	0	0	0	0	0
PC-40:2;0(22:2;0-18:0;0)	0	0	0	0	0	0	0	0	0	0	0	0
PC-40:2;0(24:2;0-16:0;0)	0	0	0	0	0	0	0	0	0	0	0	0
PC-40:3;0(22:2;0-18:1;0)	0	0	0	0.933382	0	0	0	0	0.998403	0	0	0
PC-40:3;0(22:3;0-18:0;0)	0	0	0	0	0	0	0	0	0	0	0	0
PC-40:3;0(24:3;0-16:0;0)	0	0	0	0	0	0	0	0	0	0	0	0
PC-40:4;0(20:1;0-20:3;0)	0	0	0	0	0	0	0	0	0	0	0	0
PC-40:4;0(22:3;0-18:1;0)	0	0	0	0.917457	1.26985	0.831104	1.83397	1.0715	1.21489	1.00397	1.03747	0.573725
PC-40:4;0(22:4;0-18:0;0)	0	1.3466	0	0.764974	0.354808	0	0.811378	0.233416	0.46225	0.412603	0	0.399284
PC-40:4;0(24:4;0-16:0;0)	0	0	0	0	0	0	0	0	0	0	0	0
PC-40:5;0(20:1;0-20:4;0)	0	0	0	0.489024	0.400635	0	0.5691	0.301051	0	0	0	0
PC-40:5;0(20:2;0-20:3;0)	0	0	0	0	0	0	0	0	0	0	0	0
PC-40:5;0(22:4;0-18:1;0)	0	1.21307	1.02926	2.7564	2.0784	0	2.49509	1.61212	1.63959	1.60536	1.02251	1.41172
PC-40:5;0(22:5;0-18:0;0)	2.73088	2.24436	2.06384	1.88148	1.47194	0.939391	1.84027	1.49102	2.62344	2.17554	0.947536	1.24295
PC-40:6;0(20:3;0-20:3;0)	0	0	0	0	0	0	0	0	0.296326	0	0.254061	0
PC-40:6;0(22:5;0-18:1;0)	5.89792	4.87995	4.88726	5.4875	6.39529	0	9.12313	5.36475	4.97167	6.52412	3.92602	4.37995
PC-40:6;0(22:6;0-18:0;0)	0	2.18794	0	1.64569	0	0	0	0	1.93035	0	0	0
PC-40:7;0(20:3;0-20:4;0)	0	0	0	0	0	0	0.566594	0	0	0	0	0
PC-40:7;0(22:6;0-18:1;0)	0	5.3149	3.8082	0	0	0	5.86819	4.48068	7.40833	5.50369	3.97719	0
PC-42:2;0(24:1;0-18:1;0)	0	0	0	0	0	0	0	0	0	0	0	0
PC-42:3;0(24:2;0-18:1;0)	0	0	0	0	0	0	0	0	0	0	0	0
PE O--29:4;0(17:2;0-12:2;0)	1.23937	0	0	0	0	0	0	0	1.46148	0	0	0
PE O--32:1;0(16:0;0-16:1;0)	0	0.044347	0	0	0.03102	0	0.067587	0.064034	0.031896	0.075738	0.034886	0.03833
PE O--32:1;0(16:1;0-16:0;0)	0.641665	0.368459	0.364082	0.857939	0.407368	0.345218	0.585502	0.582404	0.375561	0.644168	0.360774	0.735642
PE O--32:1;0(18:1;0-14:0;0)	0.049799	0.0403	0	0.085493	0.060217	0	0.069694	0	0.026683	0.050045	0	0.062519
PE O--32:2;0(16:1;0-16:1;0)	0.247284	0.630002	0.515908	0.709497	0.266314	0.221467	0.73534	0.599208	0.729881	1.29875	0.724598	1.06732
PE O--32:2;0(16:2;0-16:0;0)	0.113579	0	0	0.086246	0.112261	0.052562	0.04678	0.072564	0.095799	0.178357	0.077249	0.048853
PE O--32:2;0(18:2;0-14:0;0)	0.057558	0.066956	0.072462	0.343471	0.207329	0.10198	0.460288	0.351857	0.092992	0.216063	0.179286	0.286103
PE O--32:3;0(18:0;0-14:3;0)	0	0	0	0	0	0.662218	0	0	0	0.494052	0	0
PE O--33:5;0(18:1;0-15:4;0)	0	0	0	0	0	0	0	0	0	0.829569	0	0
PE O--34:1;0(16:0;0-18:1;0)	0	0	0	0.167898	0	0	0	0	0	0.123073	0	0.136305
PE O--34:1;0(17:0;0-17:1;0)	0	0	0	0.118332	0	0	0	0	0	0.091303	0	0.07423
PE O--34:1;0(17:1;0-17:0;0)	0	0	0	0	0	0	0	0	0	0.011974	0	0
PE O--34:1;0(18:0;0-16:1;0)	0	0	0	0.031163	0	0	0	0	0	0.060214	0	0.024511
PE O--34:1;0(18:1;0-16:0;0)	0	0	0	0.435534	0	0	0	0	0	0.213953	0	0.284391
PE O--34:2;0(16:0;0-18:2;0)	0	0.044512	0.042071	0	0	0	0	0	0.039265	0.072786	0.06945	0.106721
PE O--34:2;0(16:1;0-18:1;0)	1.62915	3.33179	2.70119	4.36845	2.03139	1.62652	4.8563	3.89681	3.80931	6.91192	3.6566	7.64062
PE O--34:2;0(16:2;0-18:0;0)	0.290625	0.171081	0	0.102537	0.239474	0.059223	0	0.103176	0.067292	0.216956	0	0.045541
PE O--34:2;0(17:1;0-17:1;0)	0	0	0.031467	0	0.046961	0	0.057507	0	0	0	0.039091	0
PE O--34:2;0(18:1;0-16:1;0)	0.241874	0.520974	0.440735	0.668799	0.355556	0.210195	1.06374	0.415412	0.539174	0.968376	0.697278	0.881818
PE O--34:2;0(18:2;0-16:0;0)	1.85663	1.73792	1.3707	3.69467	2.27806	1.39039	3.88228	3.74384	2.04088	3.09249	1.67974	3.30632
PE O--34:3;0(16:1;0-18:2;0)	0.204685	0.26072	0.284998	0.395853	0.257215	0.293261	0.419687	0.327246	0.335312	0.608343	0.280065	0.633773
PE O--34:3;0(16:2;0-18:1;0)	0.146722	0.185255	0.136018	0.297456	0.182674	0.10777	0.301735	0.17899	0.197652	0.345231	0.202831	0.30473
PE O--34:3;0(18:2;0-16:1;0)	0.326074	0.381888	0.339737	0.727987	0.516386	0.487792	0.694572	0.609437	0.428362	0.778033	0.418207	0.683749
PE O--35:2;0(16:1;0-19:1;0)	0	0	0	0	0	0	0.002599	0.003955	0	0	0	0
PE O--35:2;0(17:0;0-18:2;0)	0	0.063833	0.046298	0	0	0	0.050866	0.031916	0	0.10926	0	0.081243
PE O--35:2;0(17:1;0-18:1;0)	0	0.298865	0.190511	0	0	0	0.340839	0.200394	0	0.442992	0	0.375364
PE O--35:2;0(17:2;0-18:0;0)	0	0.019396	0.024463	0	0	0	0.022719	0.016316	0	0.037495	0	0.024546
PE O--35:2;0(18:1;0-17:1;0)	0	0.005281	0	0	0	0	0.003302	0	0	0	0	0
PE O--35:2;0(18:2;0-17:0;0)	0	0.006729	0	0	0	0	0	0.012686	0	0	0	0
PE O--36:1;0(16:0;0-20:1;0)	0	0.011617	0	0	0	0	0	0	0	0	0	0
PE O--36:1;0(16:1;0-20:0;0)	0	0	0	0	0	0	0	0	0	0	0	0
PE O--36:1;0(18:0;0-18:1;0)	0	0.207724	0	0	0	0	0	0	0	0	0	0
PE O--36:1;0(18:1;0-18:0;0)	0	0.057374	0	0	0	0	0	0	0	0	0	0
PE O--36:2;0(16:0;0-20:2;0)	0	0	0	0	0	0	0	0	0	0.043878	0	0
PE O--36:2;0(16:1;0-20:1;0)	0.17463	0.500126	0.4602	0.59692	0.355182	0.203789	0.593851	0.767268	0.678986	1.03417	0.518607	1.24525
PE O--36:2;0(18:0;0-18:2;0)	0.028154	0	0.027285	0.044316	0	0	0.029988	0	0.033393	0.052076	0.025993	0.038555
PE O--36:2;0(18:1;0-18:1;0)	0.640466	1.25425	1.00226	1.25841	0.665683	0.303351	1.12572	0.860606	0.963649	1.63726	0.892615	2.16222
PE O--36:2;0(18:2;0-18:0;0)	0.461932	0.183795	0.20695	0.222146	0.259878	0.100046	0.236161	0.17511	0.299345	0.258865	0.164877	0.273052
PE O--36:3;0(16:0;0-20:3;0)	0	0	0	0.031481	0.033665	0	0	0.041844	0.0458	0.07937	0.019245	0.130987
PE O--36:3;0(16:1;0-20:2;0)	0.056925	0.136475	0	0.353747	0.245458	0.171674	0.364443	0.407163	0.345367	0.714337	0.227409	0.564742
PE O--36:3;0(17:0;0-19:3;0)	0	0	0	0	0	0	0	0	0	0.027356	0	0
PE O--36:3;0(18:1;0-18:2;0)	0.232918	0.381193	0.304874	0.416391	0.187301	0.129648	0.524894	0.239558	0.273176	0.595791	0.292371	0.497659
PE O--36:3;0(18:2;0-18:1;0)	1.26634	1.58436	1.40805	2.6973	1.56612	0.876629	2.8352	2.26101	1.75993	2.86255	1.28492	3.02244
PE O--36:4;0(16:0;0-20:4;0)	0.110516	0.247309	0.182007	0.375017	0.226962	0.102358	0.421218	0.227773	0.145737	0.478703	0.30095	0.545051
PE O--36:4;0(16:1;0-20:3;0)	0.408128	0.993036	0.813912	1.68089	0.881963	0.82227	1.92048	1.80256	2.26325	3.41921	1.77244	3.75063
PE O--36:4;0(18:1;0-18:3;0)	0	0	0	0	0	0	0	0	0	0	0	0
PE O--36:4;0(18:2;0-18:2;0)	0.1969	0.407592	0.303222	0.636278	0.312276	0.117161	0.69576	0.345715	0.505912	0.642661	0.529829	0.654404
PE O--36:5;0(16:1;0-20:4;0)	12.4591	22.6596	17.244	26.5496	15.4438	9.63497	33.2616	23.9864	19.9832	33.2814	17.3219	32.5845
PE O--36:6;0(16:1;0-20:5;0)	3.46211	4.63576	3.35045	3.09819	1.73693	1.09372	3.35928	0	4.32516	5.68905	3.02411	5.33071
PE O--37:2;0(16:1;0-21:1;0)	0	0	0	0	0	0	0	0	0	0	0	0
PE O--37:2;0(17:0;0-20:2;0)	0	0	0	0	0	0	0	0	0	0	0	0
PE O--37:2;0(17:1;0-20:1;0)	0	0	0	0	0	0	0	0	0	0	0	0
PE O--37:2;0(18:1;0-19:1;0)	0	0	0	0	0	0	0	0	0	0	0	0
PE O--37:3;0(16:1;0-21:2;0)	0	0	0	0.051643	0	0	0	0	0	0.058438	0	0.050106
PE O--37:3;0(17:0;0-20:3;0)	0	0	0	0.285278	0	0	0	0	0	0.316948	0	0.225693
PE O--37:3;0(17:1;0-20:2;0)	0	0	0	0	0	0	0	0	0	0.029735	0	0.016779
PE O--37:3;0(18:2;0-19:1;0)	0	0	0	0	0	0	0	0	0	0	0	0
PE O--37:4;0(16:1;0-21:3;0)	0	0.055941	0	0.068865	0.086201	0.053781	0.125915	0.139646	0.058884	0.114561	0.03228	0.122564
PE O--37:4;0(17:0;0-20:4;0)	0	0.24026	0	0.261944	0.251546	0.210426	0.480446	0.34052	0.352001	0.462801	0.359226	0.503576
PE O--37:4;0(17:1;0-20:3;0)	0	0	0	0.023819	0	0.025892	0.096788	0.052195	0.03716	0.096532	0.062612	0
PE O--37:5;0(17:0;0-20:5;0)	0	0	0	0	0	0	0.130178	0	0	0	0	0.143142
PE O--37:5;0(17:1;0-20:4;0)	0.811227	1.18719	1.02782	1.48872	0.741204	0.480858	1.4068	1.27713	0.791971	1.31334	0.797137	1.25155
PE O--38:1;0(16:0;0-22:1;0)	0	0	0	0	0	0	0	0	0	0	0	0
PE O--38:1;0(18:0;0-20:1;0)	0	0	0	0	0	0	0	0	0	0	0	0
PE O--38:1;0(18:1;0-20:0;0)	0	0	0	0	0	0	0	0	0	0	0	0
PE O--38:2;0(16:0;0-22:2;0)	0	0	0	0	0	0	0.060194	0	0	0	0	0
PE O--38:2;0(16:1;0-22:1;0)	0.141698	0.191525	0.225767	0.164269	0	0	0	0.141395	0.245526	0.364952	0.174428	0.453736
PE O--38:2;0(18:0;0-20:2;0)	0	0	0	0	0	0	0	0	0	0	0	0
PE O--38:2;0(18:1;0-20:1;0)	0.18019	0.228144	0.244287	0.159254	0	0	0.381107	0.249077	0.160796	0.408349	0.106821	0.388295
PE O--38:2;0(18:2;0-20:0;0)	0	0	0	0	0	0	0	0	0	0	0	0
PE O--38:3;0(16:0;0-22:3;0)	0	0.076255	0	0.301706	0.207885	0.074111	0.200665	0.27137	0.13482	0.263962	0.166677	0.212617
PE O--38:3;0(16:1;0-22:2;0)	0.264457	0.416672	0.208693	0.699425	0.474514	0.405277	0.811046	0.814905	0.639434	1.04441	0.63117	0.744522
PE O--38:3;0(17:0;0-21:3;0)	0	0	0	0	0	0	0.065136	0	0	0	0	0
PE O--38:3;0(18:0;0-20:3;0)	0	0	0.026305	0.063536	0.041932	0	0.08827	0.052938	0.043007	0.092981	0	0.044427
PE O--38:3;0(18:1;0-20:2;0)	0	0.075102	0.057765	0.10151	0.054667	0	0.074257	0.064148	0.087486	0	0	0.206094
PE O--38:3;0(18:2;0-20:1;0)	0.128788	0.291175	0.15764	0.574	0.323373	0.233842	0.616668	0.46282	0.299443	0.49331	0.296831	0.495821
PE O--38:4;0(16:0;0-22:4;0)	0.125117	0.08094	0.080775	0.509503	0.146854	0.078699	0.274957	0.337711	0.105587	0.398553	0.092629	0
PE O--38:4;0(16:1;0-22:3;0)	1.2773	1.45548	1.14191	3.90465	3.0427	2.04211	5.31411	4.37928	2.78287	5.31229	2.82413	4.78594
PE O--38:4;0(18:0;0-20:4;0)	0.230208	0.388787	0.301395	0.427562	0.29063	0.141886	0.389112	0.109865	0.290093	0.401238	0.322958	0.412003
PE O--38:4;0(18:1;0-20:3;0)	0	0.586723	0.386481	0.28538	0.300255	0	0.651492	0.3714	0.671972	1.03772	0.679829	1.2359
PE O--38:4;0(18:2;0-20:2;0)	0.116289	0	0	0.516425	0.152663	0.114525	0.521823	0.564116	0.236642	0.494019	0.111879	0.436685
PE O--38:5;0(16:0;0-22:5;0)	0	0.036827	0	0.308418	0	0	0.113969	0.115845	0	0.114284	0	0.203974
PE O--38:5;0(16:1;0-22:4;0)	0	0.345241	0	3.12213	0	0	1.33186	1.36595	0	1.28785	0	2.01459
PE O--38:5;0(16:2;0-22:3;0)	0	0	0	0	0	0	0	0	0	0	0	0
PE O--38:5;0(18:1;0-20:4;0)	0	0.303499	0	1.24376	0	0	0.472428	0.392612	0	0.81989	0	1.54426
PE O--38:5;0(18:2;0-20:3;0)	0	0.061594	0	0.425628	0	0	0.277715	0.244221	0	0.350663	0	0.746316
PE O--38:6;0(16:0;0-22:6;0)	0	0	0	0.315442	0	0	0.31544	0	0	0.277492	0.331974	0
PE O--38:6;0(16:1;0-22:5;0)	9.13204	16.0889	12.0634	24.3862	12.8394	8.14838	28.6463	24.5659	14.5233	25.4437	11.4212	25.1555
PE O--38:6;0(18:1;0-20:5;0)	0.448751	0.731774	0.493245	0.559615	0	0	0.618113	0	0.509235	1.15366	0.404054	0.61501
PE O--38:6;0(18:2;0-20:4;0)	5.64165	7.17952	5.73634	13.0738	7.70448	4.3565	16.028	10.167	7.06902	9.28825	5.09466	10.2653
PE O--38:7;0(16:1;0-22:6;0)	11.0894	19.2511	18.4449	27.297	10.5737	7.47557	28.484	20.9196	17.6714	32.1608	14.9844	28.3997
PE O--38:7;0(18:2;0-20:5;0)	3.3557	3.78196	0	0	4.01848	1.50263	4.35154	3.28358	2.66388	4.36649	2.80008	3.50529
PE O--39:4;0(17:0;0-22:4;0)	0	0	0	0.173152	0.162962	0	0.22378	0.170782	0	0	0	0.214934
PE O--39:4;0(17:1;0-22:3;0)	0	0	0	0.126844	0.172035	0	0.267329	0.221984	0	0	0	0.183926
PE O--39:4;0(18:1;0-21:3;0)	0	0	0	0	0.062356	0	0.056208	0	0	0	0	0.040088
PE O--39:4;0(18:2;0-21:2;0)	0	0	0	0.051717	0	0	0	0	0	0	0	0
PE O--39:5;0(17:0;0-22:5;0)	0	0.20766	0	0.169044	0	0	0.33574	0.116806	0	0	0	0
PE O--39:5;0(17:1;0-22:4;0)	0	0.105823	0	0.188668	0	0	0.259486	0.155572	0	0	0	0
PE O--39:5;0(18:2;0-21:3;0)	0	0	0	0.088155	0	0	0.076101	0.140556	0	0	0	0
PE O--40:2;0(18:0;0-22:2;0)	0	0	0	0	0	0	0	0	0	0	0	0
PE O--40:2;0(18:1;0-22:1;0)	0	0	0	0	0	0	0	0	0	0	0	0
PE O--40:3;0(16:1;0-24:2;0)	0	0	0	0	0	0	0	0	0	0	0	0
PE O--40:3;0(18:0;0-22:3;0)	0	0	0	0	0	0	0.077633	0.079147	0	0	0	0.088947
PE O--40:3;0(18:1;0-22:2;0)	0	0	0	0	0	0	0.304788	0.186548	0	0.163266	0	0.370166
PE O--40:3;0(18:2;0-22:1;0)	0	0	0	0	0	0	0	0.198861	0	0.181088	0	0.141556
PE O--40:4;0(16:1;0-24:3;0)	0	0	0	0	0	0	0	0	0.075435	0.085746	0	0.108244
PE O--40:4;0(18:0;0-22:4;0)	0	0.06423	0	0.073343	0	0	0.071202	0.056132	0	0	0	0.082087
PE O--40:4;0(18:1;0-22:3;0)	0.602475	0.487917	0	0.909769	0.541986	0.314255	0.890928	0.837836	0.696266	1.13702	0.58499	1.10075
PE O--40:4;0(18:2;0-22:2;0)	0	0.096374	0.689941	0.618233	0.470248	0.293802	0.721625	0.637359	0.342835	0.428093	0.36536	0.326974
PE O--40:5;0(16:1;0-24:4;0)	0	0	0	0.115108	0	0	0.070549	0.104059	0	0.124243	0.077989	0
PE O--40:5;0(18:0;0-22:5;0)	0.209242	0.300582	0	0.116119	0	0.070876	0.166916	0.072257	0	0.139349	0.125235	0.117946
PE O--40:5;0(18:1;0-22:4;0)	0.977407	1.04716	1.12353	1.69007	0.84972	0.40287	1.31996	1.16313	0.619037	1.14828	0.736853	1.53506
PE O--40:5;0(18:2;0-22:3;0)	0.840151	0.638572	0.548649	2.71993	2.34666	1.07624	3.36702	3.1942	1.3993	1.74832	1.03252	1.80317
PE O--40:6;0(16:1;0-24:5;0)	0	0	0	0	0	0	0	0	0	0	0	0.197683
PE O--40:6;0(18:1;0-22:5;0)	1.9038	3.03401	2.43293	4.23902	1.63999	1.0684	3.39643	2.6107	1.93641	3.99473	2.06984	3.95159
PE O--40:6;0(18:2;0-22:4;0)	1.80773	1.58257	1.22595	5.63183	3.2099	1.9664	6.01998	4.70009	1.66735	2.5863	1.27906	2.54228
PE O--40:7;0(18:1;0-22:6;0)	0.599359	1.99641	1.03958	1.03566	0.43599	0.42102	0.793232	1.32821	0.966386	2.62886	1.04668	3.03751
PE O--40:7;0(18:2;0-22:5;0)	6.24217	8.1129	6.82921	13.0892	6.22412	4.10454	14.7911	10.3194	6.60843	9.68992	5.66572	8.97272
PE O--40:8;0(18:2;0-22:6;0)	0	4.83638	3.80016	8.80143	5.42582	0	11.2661	8.10901	4.57604	7.31934	4.4608	6.59941
PE-30:0;0(14:0;0-16:0;0)	0	0	0	0.837907	0.476594	0.368457	0.955002	0.459012	0.505199	0.762415	0.553395	0.736334
PE-32:0;0(14:0;0-18:0;0)	0.152534	0.282722	0.143517	0.629848	0.344146	0.259655	0.728923	0.251014	0.264652	0.475569	0.37717	0.486827
PE-32:0;0(16:0;0-16:0;0)	0.995963	0.782243	0.773531	2.56896	1.11486	0.745304	2.39273	1.04286	1.05754	1.65662	1.29859	1.52533
PE-32:1;0(14:0;0-18:1;0)	0.358097	0.396797	0.374812	1.57837	0.830576	0.572341	1.89352	1.09697	0.787392	1.37254	0.920262	1.28177
PE-32:1;0(16:1;0-16:0;0)	1.50617	2.11315	1.75019	3.64278	2.25084	1.52908	4.8128	2.45441	3.26278	5.54108	3.92556	4.87978
PE-32:2;0(14:0;0-18:2;0)	0	0	0	0.160321	0	0	0.222952	0	0.134008	0	0.085533	0.171489
PE-32:2;0(16:1;0-16:1;0)	0.360007	0.454546	0.301144	0.428986	0.34462	0.268703	0.367849	0.561084	0.414658	0.678462	0.297427	0.357786
PE-32:2;0(16:2;0-16:0;0)	0	0	0	0	0.338605	0	0.182553	0	0.428721	0	0.12305	0.142957
PE-33:0;0(15:0;0-18:0;0)	0	0	0	0	0	0	0.627403	0	0	0	0	0.662734
PE-33:0;0(16:0;0-17:0;0)	0	0	0	3.1101	0	2.77206	2.42381	3.00045	0	3.02927	3.05464	1.96481
PE-33:2;0(16:1;0-17:1;0)	0	0	6.50905	0	11.3128	0	9.53876	0	0	0	6.89481	0
PE-34:0;0(16:0;0-18:0;0)	2.23077	0	0	3.56792	0	0	3.8312	0	0	0	0	0
PE-34:1;0(16:0;0-18:1;0)	9.93893	17.0713	13.7551	28.7497	15.2849	11.1277	37.7278	17.4763	20.9024	35.9403	24.0985	31.9701
PE-34:1;0(16:1;0-18:0;0)	2.18438	4.41721	3.30056	4.9789	2.63725	1.82021	6.57244	2.39902	3.84543	5.9865	4.58818	4.75402
PE-34:2;0(16:0;0-18:2;0)	0.923253	1.04607	0.839349	1.45496	1.16301	0.816781	1.5671	1.21617	1.33308	1.94913	1.43256	1.43268
PE-34:2;0(16:1;0-18:1;0)	2.7802	4.76813	3.40098	8.34311	4.76547	3.3595	10.2288	6.27966	5.58411	8.23336	5.74229	6.81888
PE-34:2;0(16:2;0-18:0;0)	0	0	0.260912	0	0	0	0.409627	0	0.426668	0.405256	0.234206	0.289916
PE-34:2;0(17:1;0-17:1;0)	0.051423	0.046093	0	0	0.050211	0.043554	0.051403	0	0	0	0.037939	0
PE-34:3;0(16:1;0-18:2;0)	0	0	0	0	0	0	0	0	0	0	0	0
PE-34:3;0(16:2;0-18:1;0)	0	0	0	0	0	0	0	0	0	0	0	0
PE-35:1;0(15:0;0-20:1;0)	0	0	0	0	0	0	0	0	0	0	0	0
PE-35:1;0(16:0;0-19:1;0)	0	0	0.132697	0.320283	0.221346	0.11818	0.294029	0	0	0.355745	0.210827	0
PE-35:1;0(17:0;0-18:1;0)	0.505133	1.15222	0.864454	1.17405	0.617393	0.494414	1.52437	0.814575	0.8806	1.37443	1.03036	1.18932
PE-35:1;0(17:1;0-18:0;0)	0.429206	0.593801	0.443094	0.515575	0.329904	0.250962	0.543993	0.368516	0.363421	0.517908	0.360294	0.500372
PE-35:2;0(17:1;0-18:1;0)	8.97313	4.72753	7.3976	6.74274	10.7858	6.14528	10.6284	6.00855	9.67263	6.74597	7.38967	7.12888
PE-35:3;0(17:1;0-18:2;0)	0.829451	0	0	0	0.82267	0	0	0	0	0	0	0
PE-36:0;0(18:0;0-18:0;0)	0	0.347327	0	0	0	0	0	0	0	0	0	0
PE-36:1;0(16:0;0-20:1;0)	0.595271	0	0.384426	1.03767	0.563558	0	0.945328	0.48192	0.587056	0.803995	0.574135	0.584779
PE-36:1;0(18:1;0-18:0;0)	11.6916	26.9614	20.4339	26.2226	10.7408	8.86125	27.1054	12.202	14.29	25.5969	18.0492	22.4753
PE-36:2;0(16:0;0-20:2;0)	0	0	0.191255	0.972917	0.762647	0.286552	1.06721	0.650723	1.03692	0.932474	0.804738	0.821948
PE-36:2;0(16:1;0-20:1;0)	0	0	0.190549	0.65037	0.242768	0	1.04551	0.432669	0.434191	0.543174	0.358706	0.624345
PE-36:2;0(17:1;0-19:1;0)	0	0	0	0	0	0	0	0	0	0	0	0
PE-36:2;0(18:1;0-18:1;0)	14.9718	28.0333	21.0445	41.3492	23.2967	14.9371	53.5681	29.6541	25.6452	39.7651	26.3685	35.0431
PE-36:2;0(18:2;0-18:0;0)	1.73897	3.04496	1.91194	3.01477	1.45738	1.32561	3.68202	1.74821	2.30738	3.84728	2.37476	2.86463
PE-36:3;0(16:0;0-20:3;0)	0.697947	0.964768	0.640348	1.25612	1.12316	0.543661	1.52215	0.926744	1.75953	2.25303	1.93077	1.87848
PE-36:3;0(16:1;0-20:2;0)	0	0	0	0	0	0	0.326174	0	0.141711	0.311037	0	0.160319
PE-36:3;0(18:2;0-18:1;0)	0.94984	2.32218	1.89068	3.61545	2.15882	1.06725	4.2314	2.8711	2.7992	4.02576	2.802	3.03379
PE-36:3;0(18:3;0-18:0;0)	0	0.164148	0	0.189951	0	0	0.305793	0	0	0.330385	0.254349	0.140142
PE-36:4;0(16:0;0-20:4;0)	2.60788	3.63505	3.51589	5.29374	3.2346	2.48654	5.60858	2.65803	4.88504	7.1542	5.27271	5.41332
PE-36:4;0(16:1;0-20:3;0)	0	0	0	0.423305	0	0	0.62513	0.276965	0.3474	0.895804	0.58699	0
PE-36:4;0(18:2;0-18:2;0)	0.138101	0.138744	0.15398	0.234261	0.140371	0.125089	0.454214	0.125082	0.190079	0.262445	0.332309	0.18527
PE-36:4;0(18:3;0-18:1;0)	0	0.771277	0	0	0	0	1.51112	0.55589	0	0	0	0.989075
PE-36:5;0(16:0;0-20:5;0)	0	0	0	0	0	0	0.622797	0	0	0	0	0.751551
PE-36:5;0(16:1;0-20:4;0)	0.593033	1.04454	1.03278	1.12251	0.859338	0.478666	0.794832	0.948722	1.04218	1.76425	1.13805	0.590588
PE-37:2;0(15:0;0-22:2;0)	0	0	0	0	0	0	0.090485	0	0	0	0	0
PE-37:2;0(17:0;0-20:2;0)	0	0	0	0	0	0	0	0	0	0	0	0
PE-37:2;0(17:1;0-20:1;0)	0	0.265363	0	0	0.145619	0	0.34988	0	0	0	0	0
PE-37:2;0(18:0;0-19:2;0)	0	0	0	0	0	0	0	0	0	0.238018	0	0.10733
PE-37:2;0(18:1;0-19:1;0)	0.507093	0.368846	0.595474	1.23575	0.642858	0.466532	1.26007	0.844892	0.701366	0.694875	0.680879	0.652657
PE-37:3;0(15:0;0-22:3;0)	0	0	0	0	0	0	0	0	0	0	0.285075	0.134101
PE-37:3;0(16:0;0-21:3;0)	0	0	0	0	0	0	0.342604	0	0	0	0	0
PE-37:3;0(17:0;0-20:3;0)	0	0	0.252098	0.283635	0.385471	0	0.162856	0.485169	0.297301	0.745128	0	0.277144
PE-37:3;0(18:0;0-19:3;0)	0	0	0	0	0	0	0	0	0.288942	0	0	0
PE-37:3;0(18:1;0-19:2;0)	0	0	0	0.253302	0	0	0.240715	0	0	0	0.321186	0.080659
PE-37:4;0(15:0;0-22:4;0)	0	0.068334	0	0	0	0	0	0	0	0	0	0
PE-37:4;0(17:0;0-20:4;0)	0	0.528921	0.514711	0.884928	0.565627	0.490906	1.38267	0.606491	0.614094	1.05011	0.702863	0.864735
PE-37:4;0(17:1;0-20:3;0)	0	0	0	0	0	0	0	0	0	0	0	0
PE-38:1;0(18:0;0-20:1;0)	0	0.262616	0.285593	0	0	0	0.378042	0	0	0	0	0
PE-38:2;0(16:0;0-22:2;0)	0	0	0	0	0	0	0.23664	0	0	0	0	0.387919
PE-38:2;0(16:1;0-22:1;0)	0	0	0	0	0	0	0	0	0	0	0	0.090436
PE-38:2;0(18:0;0-20:2;0)	0.337334	0.307174	0.248429	1.15799	0.49091	0.597272	0.789423	0.636337	0.666327	0.830158	0.68057	0.555739
PE-38:2;0(18:1;0-20:1;0)	0.226059	0.53569	0.583693	2.23225	0.832388	0	1.78964	1.57319	0.616077	1.21499	0.870048	1.12808
PE-38:3;0(16:0;0-22:3;0)	0	0.739006	0	1.0729	0.874383	0	1.48399	0.991931	1.39818	1.39081	1.60711	1.86836
PE-38:3;0(16:1;0-22:2;0)	0	0	0	0.119951	0	0	0.144855	0	0	0	0	0
PE-38:3;0(18:0;0-20:3;0)	1.74042	2.50949	2.46591	4.36725	2.12094	2.12778	5.68865	2.36768	3.44781	6.77747	5.02187	4.75056
PE-38:3;0(18:1;0-20:2;0)	0.388497	0.383711	0.433531	1.59222	0.831178	0.665726	1.97559	0.984084	1.04006	1.62909	1.16353	1.29372
PE-38:3;0(18:2;0-20:1;0)	0	0	0	0	0	0	0.199429	0	0	0	0	0
PE-38:4;0(16:0;0-22:4;0)	0	2.6405	0	3.81044	2.38164	1.62961	4.5949	2.17038	2.30886	3.98603	2.73936	3.52183
PE-38:4;0(16:1;0-22:3;0)	0	0.907833	0	1.18512	0.922854	0.577481	2.09	0.854383	0.896009	1.29398	1.88182	1.81905
PE-38:4;0(17:1;0-21:3;0)	0	0	0	0	0	0	0	0	0	0	0	0
PE-38:4;0(18:0;0-20:4;0)	13.4189	32.1691	25.5728	33.2837	13.3856	10.3689	42.4419	12.9712	15.6964	31.2088	22.1204	22.852
PE-38:4;0(18:1;0-20:3;0)	2.14219	3.61124	2.49652	6.70525	3.44782	2.43499	9.43704	3.89432	4.97985	7.89762	5.91021	6.301
PE-38:5;0(16:0;0-22:5;0)	0	9.56796	0	14.8593	0	5.11204	19.444	8.99254	9.07988	14.0128	9.88017	11.5494
PE-38:5;0(16:1;0-22:4;0)	0.389038	0.24612	0.286487	0.387765	0.687564	0	0.653608	0.247285	0.208613	0.395838	0.29241	0.290041
PE-38:5;0(18:0;0-20:5;0)	2.19327	1.60081	2.87682	1.50215	1.80882	0.533265	2.17028	0.617235	0.955732	1.83028	1.48704	1.11628
PE-38:5;0(18:1;0-20:4;0)	6.44378	5.35648	8.69902	7.89003	10.6302	2.15795	11.4863	3.8349	3.48049	5.82381	5.20285	4.22819
PE-38:6;0(16:0;0-22:6;0)	0	0	0	1.91043	0.777381	0	2.21659	0	0	2.38714	1.81214	0
PE-38:6;0(16:1;0-22:5;0)	0.676237	3.58691	0	1.64277	0.975258	0.494095	2.27488	1.19182	3.01588	2.09654	1.64209	3.27208
PE-38:6;0(18:1;0-20:5;0)	0	0	2.58229	0.867343	0.290447	0	1.11933	0	0.908987	1.08528	0.692631	1.44597
PE-38:6;0(18:2;0-20:4;0)	0	0	0	0.152877	0	0	0.194555	0.115311	0	0.176246	0	0
PE-39:3;0(17:0;0-22:3;0)	0	0	0	0	0	0	0	0	0	0	0	0
PE-39:3;0(17:1;0-22:2;0)	0	0	0	0	0	0	0.263963	0	0	0	0	0
PE-39:3;0(18:0;0-21:3;0)	0	0	0	0.401906	0	0	0.37978	0	0	0.721607	0	0.155859
PE-39:3;0(18:1;0-21:2;0)	0	0	0	0	0	0	0	0	0	0	0	0.167374
PE-39:4;0(17:0;0-22:4;0)	0	0.474331	0	0.83729	0	0	0.217358	0.641291	0	0	0	0.07428
PE-39:4;0(17:1;0-22:3;0)	0	0	0	0	0	0.214557	0	0	0.537625	0	0.564865	0.323646
PE-39:4;0(18:1;0-21:3;0)	0	0	0	0	0.566103	0.166774	0.64584	0	0	0	0	0.14091
PE-39:4;0(19:0;0-20:4;0)	0	0	0	0	0	0	0	0	0	0	0	0.031193
PE-39:5;0(17:0;0-22:5;0)	0	0.35701	0	0.116896	0	0.106341	0.315776	0.139135	0	0.670816	0.577612	0.141849
PE-39:5;0(17:1;0-22:4;0)	0	0	0.30366	0.379366	0.453277	0.171059	0.543558	0.316591	0.534818	0	0	0.376343
PE-39:5;0(19:1;0-20:4;0)	0	0	0	0.045131	0	0	0.090303	0	0	0	0	0
PE-39:6;0(15:1;0-24:5;0)	0	0	0	0	0	0	0	0	0	0	0	0.039087
PE-39:6;0(17:1;0-22:5;0)	0	0.327863	0	0.766916	0.319386	0	0.882795	0.328691	0.406073	0.619433	0.421874	0.383175
PE-40:1;0(16:1;0-24:0;0)	0	0	0	0	0	0	0	0	0	0	0	0
PE-40:1;0(18:0;0-22:1;0)	0	0	0	0	0	0	0	0	0	0	0	0
PE-40:1;0(18:1;0-22:0;0)	0	0	0	0	0	0	0	0	0	0	0	0
PE-40:2;0(18:0;0-22:2;0)	0	0	0	0.232209	0.302468	0	0	0	0	0.170707	0	0.199027
PE-40:2;0(18:1;0-22:1;0)	0	0	0.320932	0.349643	0	0	0.440206	0	0	0.451072	0	0.431657
PE-40:3;0(18:0;0-22:3;0)	0	0.394621	0	1.40841	0.439642	0.153375	1.03163	0.635629	0.369729	0.761602	0.396707	0.43927
PE-40:3;0(18:1;0-22:2;0)	0	0	0	0	0.211454	0.092573	0.422551	0.266633	0.185931	0.488978	0.345082	0.28465
PE-40:4;0(18:0;0-22:4;0)	0.944207	0.673312	0.480917	1.73348	0.832597	0.501366	1.98451	0	0.543238	0.915753	0.578043	0.769643
PE-40:4;0(18:1;0-22:3;0)	0	0.918956	0.573272	1.90299	1.1227	0.755569	1.84089	2.19637	1.07331	1.20961	1.22514	1.59873
PE-40:4;0(20:3;0-20:1;0)	0	0	0	0	0	0	0	0	0	0.07263	0	0
PE-40:5;0(18:0;0-22:5;0)	2.39368	3.93747	3.30543	5.78492	3.23427	2.07032	7.38532	3.12412	2.92106	4.95702	3.90377	4.29018
PE-40:5;0(18:1;0-22:4;0)	0.406168	1.46439	0.846588	2.8316	1.6092	0.985174	3.72622	1.80185	1.17711	1.7666	1.3564	1.77174
PE-40:5;0(18:2;0-22:3;0)	0	0	0	0	0	0	0	0	0	0	0	0
PE-40:5;0(20:4;0-20:1;0)	0.13723	0.23268	0.219221	0.653615	0	0.190911	0.989588	0.333733	0.238713	0.357167	0.36019	0
PE-40:6;0(18:0;0-22:6;0)	2.53097	5.50745	4.71276	6.78693	2.67087	2.31681	10.0019	3.18951	3.5498	8.5346	6.29795	5.98675
PE-40:6;0(18:1;0-22:5;0)	3.65939	7.41111	5.32837	11.2578	5.75848	4.05273	14.8699	5.93264	5.92598	10.2654	8.27534	7.62912
PE-40:6;0(20:3;0-20:3;0)	0	0	0	0	0	0.060306	0	0	0	0	0	0
PE-40:6;0(20:4;0-20:2;0)	0	0	0	0	0	0	0.350686	0	0	0.209915	0	0
PE-40:7;0(18:1;0-22:6;0)	0	5.32397	0	8.97684	0	0	12.6029	0	0	8.06054	6.85583	0
PE-40:7;0(18:2;0-22:5;0)	0	0	0	0	0	0	0	0	0	0	0	0
PE-40:7;0(20:4;0-20:3;0)	0	0	0	0.105134	0	0	0	0	0	0	0	0
PE-42:1;0(18:1;0-24:0;0)	0	0	0	0	0	0	0	0	0	0	0	0
PE-42:2;0(18:1;0-24:1;0)	0	0	0	0	0	0	0	0	0	0	0	0
PG-30:0;0(14:0;0-16:0;0)	0	0	0	0.217529	0	0.125557	0.194548	0.153484	0	0.199527	0.115523	0.193674
PG-30:0;0(15:0;0-15:0;0)	0	0	0	0	0.173267	0	0.010979	0	0	0.012396	0.008931	0.007343
PG-30:4;0(12:2;0-18:2;0)	0	0	0	0	0	0	0	0	0	0	0	0
PG-30:4;0(14:3;0-16:1;0)	0	0	0	0	0	0	0	0	0	0	0	0
PG-32:0;0(14:0;0-18:0;0)	0	0	0.056173	0.105139	0.089152	0.048373	0.139478	0	0	0.050228	0.056782	0.07731
PG-32:0;0(16:0;0-16:0;0)	0	0.197943	0	0.30116	0.216297	0	0.397885	0.130091	0	0.14852	0.152315	0.183655
PG-32:1;0(14:0;0-18:1;0)	0.191763	0	0	0.271254	0.306915	0.464139	0.359211	0.26496	0.200656	0.255998	0.236163	0.350564
PG-32:1;0(16:1;0-16:0;0)	0.32789	0.548234	0.621951	0.530681	0.494289	0	0.548497	0.442304	0.409527	0.498768	0.377902	0.501632
PG-32:2;0(16:1;0-16:1;0)	0	0	0	0	0	0	0.131336	0	0	0	0	0
PG-33:0;0(15:0;0-18:0;0)	0	0	0	0	0	0	0	0	0	0	0	0
PG-33:1;0(15:0;0-18:1;0)	0.137445	0	0	0	0	0	0	0	0	0	0	0
PG-34:0;0(16:0;0-18:0;0)	0.974604	0	0	0	0	0	0	0	0	0	0	0
PG-34:1;0(16:0;0-18:1;0)	2.86368	5.61934	4.09345	7.90673	4.78763	3.21994	10.6443	3.48752	7.34019	11.0809	8.72996	10.4703
PG-34:1;0(16:1;0-18:0;0)	0.215193	0	0.343897	0.21689	0.214838	0.125965	0.193215	0.18242	0	0.304479	0.170687	0.24448
PG-34:2;0(16:0;0-18:2;0)	0.212385	0	0.040567	0.157555	0.143128	0	0.219818	0.149793	0.183552	0.247706	0	0.109991
PG-34:2;0(16:1;0-18:1;0)	0.449439	0.791177	0.552558	0.723799	1.05136	0	0.892179	0.674124	0.369759	0.595818	0.599066	0.667826
PG-34:3;0(16:1;0-18:2;0)	0	0.130826	0	0	0.011742	0	0	0	0	0	0	0
PG-34:3;0(16:2;0-18:1;0)	0	0	0	0	0.136837	0	0	0	0	0	0	0
PG-35:1;0(16:0;0-19:1;0)	0	0.036057	0	0.105291	0.079611	0	0.077873	0	0	0.227068	0.067401	0
PG-35:1;0(17:0;0-18:1;0)	0	0.082956	0.157918	0.149857	0.053546	0	0.105779	0	0	0	0.078071	0.307371
PG-35:1;0(17:1;0-18:0;0)	0	0.024971	0	0	0.062045	0	0	0	0	0	0	0
PG-35:2;0(16:1;0-19:1;0)	0	0	0	0	0	0	0.024384	0	0	0	0	0
PG-35:2;0(17:1;0-18:1;0)	0.203311	0.158926	0	0	0.209232	0	0.158674	0	0	0	0	0
PG-36:0;0(17:0;0-19:0;0)	0	0	0.083123	0	0	0	0	0	0	0	0	0
PG-36:0;0(18:0;0-18:0;0)	0	0.313843	0.225706	0	0	0	0	0	0	0	0	0
PG-36:1;0(16:0;0-20:1;0)	0	0	0	0	0	0	0	0	0	0	0	0
PG-36:1;0(18:1;0-18:0;0)	2.16114	4.19512	4.25664	2.98132	2.27481	0.957337	1.96245	1.69347	3.06506	2.72387	1.80676	3.8229
PG-36:2;0(16:0;0-20:2;0)	0	0	0	0.092181	0.182354	0	0.073156	0	0.105779	0.05537	0	0.019398
PG-36:2;0(16:1;0-20:1;0)	0	0	0	0	0	0	0.014935	0.013398	0	0	0	0
PG-36:2;0(18:1;0-18:1;0)	2.2508	1.4016	0.989495	1.14321	3.74833	0.327746	1.08907	1.35905	1.01191	0.463309	0.40885	0.612839
PG-36:2;0(18:2;0-18:0;0)	0.218757	0.150244	0	0.174954	0.122822	0	0.092835	0.050668	0	0.105163	0.055226	0.068724
PG-36:3;0(16:0;0-20:3;0)	0	0	0	0	0	0	0.078316	0.097664	0.126577	0	0.096721	0.108452
PG-36:3;0(16:1;0-20:2;0)	0	0	0	0	0.123026	0	0.058342	0.054279	0.042618	0	0	0.054541
PG-36:3;0(18:2;0-18:1;0)	0.588927	0.515663	0.31004	0.339495	0.978953	0	0.243365	0.292168	0.170097	0.269606	0.177233	0.164362
PG-36:4;0(16:0;0-20:4;0)	0.196886	0.231715	0.141833	0.310692	0.242166	0	0.341386	0.22898	0.274323	0.342639	0.136037	0.124578
PG-36:4;0(16:1;0-20:3;0)	0	0	0	0	0.165782	0	0	0	0	0	0.121763	0.116461
PG-36:4;0(18:2;0-18:2;0)	0	0	0.024229	0	0	0	0.034803	0.02353	0	0	0	0
PG-37:2;0(18:1;0-19:1;0)	0	0	0	0	0.147077	0	0	0	0	0	0	0
PG-38:2;0(18:0;0-20:2;0)	0	0	0	0	0.054907	0	0	0	0	0	0	0
PG-38:2;0(18:1;0-20:1;0)	0	0	0	0	0.143161	0	0	0	0	0	0	0
PG-38:3;0(18:0;0-20:3;0)	0	0	0	0	0	0	0	0	0	0	0	0
PG-38:3;0(18:1;0-20:2;0)	0.280845	0.144733	0	0	0.922714	0	0	0.31219	0.335964	0	0	0
PG-38:4;0(18:0;0-20:4;0)	0	0	0	0.236816	0	0	0	0	0	0.170795	0	0
PG-38:4;0(18:1;0-20:3;0)	0.408956	0.244748	0	0	0.829461	0	0	0.397876	0.340565	0	0	0
PG-38:4;0(18:2;0-20:2;0)	0	0	0	0	0.168027	0	0	0	0	0	0	0
PG-38:5;0(16:1;0-22:4;0)	0	0.213039	0	0	0.087724	0	0	0	0	0	0	0
PG-38:5;0(18:1;0-20:4;0)	0.395926	0	0	0.160182	0.526848	0	0	0	0	0	0	0
PG-38:5;0(18:2;0-20:3;0)	0	0	0	0	0.067664	0	0	0	0	0	0	0
PG-38:6;0(16:1;0-22:5;0)	0	0.258938	0	0	0.416129	0	0.140067	0.196648	0	0	0	0
PG-38:7;0(16:1;0-22:6;0)	0	0	0	0	0	0	0	0	0	0	0	0
PG-40:4;0(20:2;0-20:2;0)	0	0	0	0	0.230229	0	0	0	0	0	0	0
PG-40:5;0(18:1;0-22:4;0)	0	0	0	0	0.233482	0	0	0	0	0	0	0
PG-40:5;0(20:3;0-20:2;0)	0	0	0	0	0.068693	0	0	0	0	0	0	0
PG-40:6;0(18:1;0-22:5;0)	0.500651	0	0	0	0.68176	0	0	0.235314	0	0	0	0
PG-40:6;0(20:3;0-20:3;0)	0	0	0	0	0.03266	0	0	0	0	0	0	0
PG-40:7;0(18:1;0-22:6;0)	2.48144	0	0	0	0	0	0	0	0	0	0	0
PG-44:12;0(22:6;0-22:6;0)	0.88184	0	0	0	0	0	0	0	0	0	0	0
PI-32:0;0(18:0;0-14:0;0)	0	0	0	0	0	0	0	0	1.08155	0	0	0
PI-32:1;0(16:0;0-16:1;0)	0	1.14292	0.816125	0.999981	0	0	1.19525	0	0	0	0.538019	0.640885
PI-32:1;0(18:1;0-14:0;0)	0	0.070648	0	0.177043	0	0	0	0	0	0	0.045195	0.054067
PI-33:1;0(17:1;0-16:0;0)	0	0	0	0	0	0	0.405352	0	0	0.147984	0.287985	0
PI-33:1;0(18:1;0-15:0;0)	0	0	0	0	0	0	0	0	0	0.319398	0.089895	0
PI-34:0;0(17:0;0-17:0;0)	0	0	0	0	0	0	0	0	0	0	0.118492	0
PI-34:0;0(18:0;0-16:0;0)	0	0	0	0	0	0	0	0	0	0	0.260611	0
PI-34:1;0(18:0;0-16:1;0)	2.26218	0	1.619	2.5291	3.07271	1.18755	2.59286	0	2.2044	1.82704	1.46007	2.21159
PI-34:1;0(18:1;0-16:0;0)	3.49534	8.74542	4.15257	5.25362	5.56353	1.42212	5.99856	0	9.36673	5.30913	2.8246	3.11034
PI-34:2;0(18:1;0-16:1;0)	0	1.10252	0.623273	2.57603	0	0.730793	2.16098	0	0	1.24386	1.19428	0.77311
PI-34:2;0(18:2;0-16:0;0)	0	0.680085	0.42573	0	0	0	0.831836	0	0	0.722248	0	0.485402
PI-34:3;0(18:2;0-16:1;0)	0	0	0	0	0	0	0	0	0	0	0	0
PI-34:3;0(18:3;0-16:0;0)	0	0	0	0	0	0	0	0	0	0	0	0
PI-35:1;0(18:1;0-17:0;0)	0	0	0.465142	0	0	0	0	0	0	0.466084	0	0.439887
PI-35:2;0(18:1;0-17:1;0)	0	0.581321	0	0	0	0	0	0	0	0.476273	0	0
PI-36:1;0(18:0;0-18:1;0)	0	7.46876	4.74751	5.65262	0	1.40749	5.65658	0	5.80235	4.1993	3.24724	4.87097
PI-36:1;0(20:1;0-16:0;0)	0	0	0	0	0	0	0	0	0	0.61106	0	0
PI-36:2;0(18:0;0-18:2;0)	2.54116	1.63053	0.998609	1.54431	2.16578	0.432012	1.54722	0	4.44543	1.57568	1.04278	1.04859
PI-36:2;0(18:1;0-18:1;0)	3.83051	4.61629	2.92017	6.68634	5.70868	1.72828	8.30307	0	9.9837	4.93953	3.24213	3.80382
PI-36:2;0(20:2;0-16:0;0)	0	0.765598	0.457121	0	1.29055	0	0	0	0	0	0	0.616541
PI-36:3;0(18:0;0-18:3;0)	0	0	0	0	0	0	0	0	0	0	0	0
PI-36:3;0(18:1;0-18:2;0)	0	1.80757	1.18871	2.36771	0	2.52158	2.58443	0	2.76343	1.91454	1.37853	1.95635
PI-36:3;0(20:3;0-16:0;0)	0	2.73327	1.89182	1.33685	0	0	1.62356	0	2.8495	1.97659	1.37798	1.82782
PI-36:4;0(18:1;0-18:3;0)	0	0	0	0	0	0	0	0	0	0	0	0
PI-36:4;0(18:2;0-18:2;0)	0	0	0	0	0	0	0	0	0	0	0	0
PI-36:4;0(20:4;0-16:0;0)	0	5.60915	3.87143	3.241	0	1.70055	3.94088	0	0	2.64095	1.86518	2.32515
PI-37:3;0(19:3;0-18:0;0)	0	0.684593	0	0	0	0	0	0	0	0	0	0
PI-37:3;0(20:3;0-17:0;0)	0	0	0	0	0	0	0	0	0	0	0	0
PI-37:4;0(20:4;0-17:0;0)	0	0	0	0	0	0	0	0	0	0	0	0
PI-38:2;0(20:1;0-18:1;0)	0	0	0	0	0	0	0.393217	0	0	0	0.165798	0
PI-38:2;0(20:2;0-18:0;0)	0	1.83399	1.38017	2.17506	0	0.408628	2.68994	0	0	2.34006	1.34565	2.02622
PI-38:3;0(20:2;0-18:1;0)	0	1.05238	0.434472	1.82242	1.24575	0	2.57744	0	2.16924	1.15864	0.988439	1.35834
PI-38:3;0(20:3;0-18:0;0)	0	7.88274	5.16839	5.40342	5.0564	2.54982	6.72109	0	8.91794	6.86536	4.41858	5.86304
PI-38:4;0(20:3;0-18:1;0)	2.55768	3.40998	1.99131	4.75805	4.87319	1.14691	6.49525	0	7.28833	3.60399	2.37998	3.01009
PI-38:4;0(20:4;0-18:0;0)	20.8307	31.585	19.3509	20.1176	20.9521	5.44918	3.1722	26.9066	22.0309	12.8204	8.60561	10.558
PI-38:5;0(20:4;0-18:1;0)	7.7496	6.80082	4.1864	9.12771	11.264	2.23779	11.4054	0	11.3812	5.02412	3.1791	3.82631
PI-38:5;0(20:5;0-18:0;0)	0	0	0	0	0	0	0	0	0	0	0	0
PI-39:3;0(21:3;0-18:0;0)	0	0	0	0.82928	0	0	0	0	0	0	0	0.693266
PI-40:3;0(22:3;0-18:0;0)	0	0	0	0	53.8444	80.7107	0	0	48.9263	57.3422	0	0
PI-40:4;0(22:3;0-18:1;0)	0	0	0	0	18.9704	0	8.5243	0	4.98916	0	0	0
PI-40:4;0(22:4;0-18:0;0)	0	0	15.1097	0	0	0	15.6027	0	10.8986	11.3514	0	15.8706
PI-40:5;0(20:1;0-20:4;0)	0	0	0	0	0	0	0	0	0	0	0	0
PI-40:5;0(22:5;0-18:0;0)	0	0	0	0	7.36568	0	0	0	7.83155	0	0	0
PI-40:6;0(22:5;0-18:1;0)	0	0	0	0	0	0	0	0	0	0	0	0
PS-32:0;0(14:0;0-18:0;0)	0	0	0	1.08809	0	0	0	0	0	0.498435	0	0.490105
PS-32:0;0(16:0;0-16:0;0)	0	0	0	1.97948	0	1.14213	2.82178	0	0	0.949076	0.95145	0.853893
PS-32:1;0(16:1;0-16:0;0)	0	0	0	1.52773	0	0	0	0	0	1.69239	0	1.77642
PS-34:0;0(16:0;0-18:0;0)	6.07251	4.2564	3.45327	13.0779	5.65627	4.74791	10.8424	11.8064	5.02568	6.69333	5.61533	6.70617
PS-34:1;0(16:0;0-18:1;0)	0	3.72061	2.29249	10.6832	14.5523	4.49924	15.1626	27.9232	17.9341	10.1492	5.94074	10.837
PS-34:1;0(16:1;0-18:0;0)	0	3.24947	2.46987	5.4322	0	2.3683	7.62104	0	0	7.27344	4.32246	6.81456
PS-34:2;0(16:0;0-18:2;0)	0	0	0	0.657615	0	0	0	0	0	0	0	0
PS-34:2;0(16:1;0-18:1;0)	0	0	0	1.16236	0	0	2.89652	0	0	1.59879	0.995595	1.46335
PS-35:1;0(17:0;0-18:1;0)	0	1.01004	0.826848	1.17045	0	0.380978	1.53062	0	0	1.15523	0.572034	1.15273
PS-35:1;0(17:1;0-18:0;0)	0	0.562694	0.497119	0.846588	0	0.639435	1.24749	0	0	1.01864	0.782005	0.973699
PS-36:1;0(16:0;0-20:1;0)	0	0	0	1.13634	0	0	1.22865	0	0	0.629702	0.626009	0
PS-36:1;0(18:1;0-18:0;0)	31.3067	37.9003	26.5064	34.4033	27.9223	15.792	54.9248	57.0689	40.3409	45.2094	25.4945	49.8152
PS-36:2;0(16:0;0-20:2;0)	0	0	0	0	0	0	0.643597	0	0	0	0	0
PS-36:2;0(18:1;0-18:1;0)	0	3.75356	3.94007	6.72242	8.21141	3.11212	18.1618	13.7548	7.71439	6.38078	3.87254	5.97059
PS-36:2;0(18:2;0-18:0;0)	0	2.0947	0	2.64736	3.54939	1.1828	0	5.89011	2.97378	2.69452	1.57502	2.33541
PS-36:8;0(14:3;0-22:5;0)	0	0	0	0	0	0	0.945788	0	0	0	0	0
PS-37:1;0(18:1;0-19:0;0)	0	0	0	0	0	0	1.796	0	0	0	0	0
PS-37:2;0(18:1;0-19:1;0)	0	0	0	0	0	0	1.0955	0	0	0	0	0
PS-38:1;0(16:0;0-22:1;0)	0	0	0	0	0	0	0.307889	0	0	0.440916	0	0
PS-38:1;0(18:0;0-20:1;0)	0	0	0	1.22257	0	0	0.939274	0	0	0	0	0.927564
PS-38:1;0(18:1;0-20:0;0)	0	1.03843	0	0	0	0	0	0	0	0.390193	0	0.270873
PS-38:2;0(16:1;0-22:1;0)	0	0	0	0	0	0	0	0	0	0	0	0
PS-38:2;0(18:0;0-20:2;0)	0	0	0	2.66153	0	0.70343	2.7104	0	0	1.94934	0	1.31434
PS-38:2;0(18:1;0-20:1;0)	0	0	0	0	0	0.490036	2.50066	0	0	0.937463	1.55792	0.901318
PS-38:3;0(18:0;0-20:3;0)	0	0	0	3.22219	0	0	5.52452	0	0	3.74249	2.36043	3.21843
PS-38:3;0(18:1;0-20:2;0)	0	0	0	0.611931	0	0	0.820515	0	0	0	0	0
PS-38:5;0(16:0;0-22:5;0)	0	0	0	0	0	0	0	0	0	0	0	0
PS-40:1;0(18:1;0-22:0;0)	0	0.739597	0.872117	0	0	0	0.671792	0	0	0.696843	0	0.610784
PS-40:2;0(16:1;0-24:1;0)	0	0	0	0	0	0	0	0	0	0	0	0
PS-40:2;0(18:1;0-22:1;0)	0	1.73795	0	1.80184	0	0	2.20632	0	0	1.53009	1.38682	1.43623
PS-40:3;0(18:0;0-22:3;0)	0	0	0	1.27319	0	0	3.5804	0	0	1.97477	0.840485	1.66582
PS-40:3;0(18:1;0-22:2;0)	0	0	0	0	0	0	0	0	0	0	0.121577	0
PS-40:4;0(18:0;0-22:4;0)	0	1.76286	0	0	0	1.76268	6.33403	0	0	2.53294	1.52153	2.60506
PS-40:4;0(18:1;0-22:3;0)	0	0	0	3.80591	0	0	0.916504	0	0	0	0.197559	0
PS-40:5;0(18:0;0-22:5;0)	0	3.84297	2.5674	8.74381	0	4.00273	14.9262	16.2484	0	8.18192	4.28818	6.3124
PS-40:5;0(18:1;0-22:4;0)	0	0	0.785708	0	0	0	2.72782	0	0	0	0	0
PS-40:6;0(18:0;0-22:6;0)	0	4.79373	0	6.78955	0	0	0	0	0	0	0	0
PS-42:1;0(18:1;0-24:0;0)	0	0	0	0	0	0	0	0	0	0	0	0
PS-42:2;0(18:1;0-24:1;0)	0	0	0	0	0	0	0	0	0	0	0	0
PS-42:3;0(18:1;0-24:2;0)	0	0	0	0	0	0	1.51021	0	0	0	0	0
SE-41:1;0(27:1;0-14:0;0)	4.78697	0	0	0	0	0	0	0	0	0	0	0
SE-43:1;0(27:1;0-16:0;0)	15.9871	8.311	0	7.58911	23.76	0	6.35298	4.62332	7.99664	8.73865	0	0
SE-43:2;0(27:1;0-16:1;0)	8.76411	3.0301	0	3.37299	13.5995	0	0	0	4.43723	0	0	0
SE-44:1;0(27:1;0-17:0;0)	0	0	0	0	0	0	0	0	0	0	0	0
SE-44:2;0(27:1;0-17:1;0)	0	0	0	0	0	0	0	0	0	0	0	0
SE-45:1;0(27:1;0-18:0;0)	0	0	0	0	0	0	0	0	0	0	0	0
SE-45:2;0(27:1;0-18:1;0)	31.5349	14.8902	6.83513	15.3429	44.8961	5.60252	13.3973	8.56292	25.43	15.7961	6.15309	8.10909
SE-45:3;0(27:1;0-18:2;0)	0	0	0	0	8.34826	0	0	0	0	0	0	0
SE-47:5;0(27:1;0-20:4;0)	0	0	0	0	0	0	0	0	0	0	0	0
SE-49:7;0(27:1;0-22:6;0)	0	0	0	0	0	0	0	0	0	0	0	0
SM-32:0;2	0	0	0	0.542808	0	0	0.548159	0	0	0	0	0
SM-32:1;2	2.14281	2.17963	1.54937	3.96622	3.76577	1.98002	5.04693	3.77302	2.21446	3.99437	2.05934	3.8725
SM-32:2;4	0	0	0	0	0	0	0	0.453283	0	0	0.867976	0.624039
SM-34:0;2	3.09393	2.71804	1.63035	7.75571	5.21832	2.72573	7.07199	5.77154	2.45154	3.95819	1.96612	3.92898
SM-34:1;2	42.8627	50.8451	29.8054	73.8877	74.4248	38.8532	105.125	76.6988	48.188	90.1905	44.4803	79.1854
SM-34:1;3	0	0	0	0	0	0	0	0	0	0	0	0
SM-34:2;2	2.81389	3.85391	2.48493	4.59821	3.78433	2.21691	6.3261	4.94943	3.38188	5.63922	3.24509	5.78789
SM-36:1;2	2.97332	2.04879	1.02048	2.12709	4.12595	0.713732	1.69407	1.80095	0.621785	1.44424	0.842909	1.59825
SM-36:1;4	0.600601	2.80512	1.5806	1.40859	0.767992	0	1.91119	1.51728	1.49055	2.12669	1.21727	2.35121
SM-36:2;2	0.821143	0.698876	0	0.882023	0.925827	0	0.816494	0.538962	0	0.580861	0	0.51642
SM-36:2;4	0	0	0	0	0	0	1.25786	0	0	0	0	0
SM-38:1;2	1.02685	0.639695	0	0.939037	1.63704	0	0.923868	0.843829	0	0	0	0
SM-40:1;2	4.28164	3.60133	2.07491	3.98461	6.50828	1.60173	5.09759	4.07897	2.15359	4.32722	2.21111	3.98071
SM-40:2;2	2.2817	2.19691	1.41487	3.61524	4.26212	1.80564	4.31886	3.66292	1.81712	3.1682	1.51172	2.4853
SM-42:1;2	3.57568	4.23572	2.35159	4.22695	5.39273	2.28721	4.21553	3.67868	3.94492	7.04499	3.32589	5.73878
SM-42:2;2	13.3454	16.8464	10.4036	29.3559	24.207	13.4161	32.5255	27.568	19.4373	34.9725	16.4631	27.6957
ST-27:1;1	1100.11	941.114	641.582	1207.17	1543.81	612.88	1402	1227.55	640.899	1155.25	623.06	1112.66
TAG-34:0;0	0	0	0	0	0	0	0	0	0	0	0	0
TAG-36:0;0	0	0	0	0	1.59808	0	0	0	0	1.78458	0	0
TAG-46:1;0	0	1.85186	0	2.23427	2.04904	0	0	0	0	0	0	1.9682
TAG-48:1;0	0	0	0	1.89843	3.06064	0	0	0	1.86285	0	0	1.87956
TAG-49:1;0	0	0	0	0	0	0	0	0	0	0	0	0
TAG-50:1;0	4.54943	2.45529	1.82958	3.3501	3.44238	1.72854	0	0	3.29807	2.36079	0	2.51008
TAG-50:2;0	2.60716	0	0	2.3397	2.98317	0	0	0	2.59621	0	0	0
TAG-51:2;0	0	0	0	0	2.73133	0	0	0	0	0	0	0
TAG-52:0;0	0	0	0	0	0	0	0	0	0	0	0	0
TAG-52:1;0	0	0	0	0	0	0	0	0	0	0	0	0
TAG-52:2;0	5.46686	2.48063	1.52114	3.62775	5.21642	0	2.29349	0	4.63328	1.9088	1.39248	2.1427
TAG-52:3;0	0	0	0	0	0	0	0	0	0	0	0	0
TAG-54:2;0	0	0	0	0	0	0	0	0	0	0	0	0
TAG-54:3;0	0	0	0	0	0	0	0	0	2.57613	0	0	0

## Sheet: LYS-C15h
species	KO1-TCL	KO1-LYS_1	KO1-LYS_2	KO1-LYS_3	KO2-TCL	KO2-LYS_1	KO2-LYS_2	KO2-LYS_3	WT-TCL	WT-LYS_1	WT-LYS_2	WT-LYS_3
Cer-32:1;2	0.168085	0.555849	0.769985	0.252782	0.11064	0.318276	0.348791	0.506435	0	0	0	0.204718
Cer-34:0;2	0.363267	1.32581	1.96422	0.61138	0.345639	0.765141	0.825091	1.11144	0	0	0	0.294284
Cer-34:1;2	0	12.0825	16.1988	6.77814	0	8.28275	8.73191	11.0756	0	0	0	0
Cer-34:2;2	0.21546	0.853413	1.22601	0.356842	0.173527	0.437561	0.445154	0.63431	0.080639	0.08379	0.088303	0.163556
Cer-36:1;2	0.474383	1.96644	2.54012	0.866389	0.413809	1.1958	1.22424	1.67921	0	0	0	0.552289
Cer-36:2;4	0.301099	0	0.406708	0	0.331783	0	0	0	0	0	0	0
Cer-38:0;4	0.134542	0	0	0.140959	0	0	0	0	0	0	0	0
Cer-38:1;2	0	0.700773	0.963976	0.341893	0	0.488556	0.446271	0.564166	0	0	0	0
Cer-40:0;2	0	0.292814	0.377938	0	0	0.232784	0.196683	0.244976	0	0	0	0
Cer-40:1;2	0.508969	2.21211	3.17246	1.01181	0.507233	1.41216	1.66345	2.00384	0.280109	0.281681	0.334417	0.604873
Cer-40:1;3	0	0	0	0	0	0	0	0	0	0	0	0.101362
Cer-40:2;2	0.247677	1.13871	1.58183	0.434635	0.253709	0.66679	0.680146	0.949475	0.127716	0.100465	0.134119	0.165787
Cer-42:0;3	0	0	0	0	0	0	0	0	0	0	0	0.149472
Cer-42:0;4	0	0	0	0	0	0	0	0	0	0	0	0.139703
Cer-42:1;2	0.755911	2.34847	3.23248	1.1218	0.816875	1.53888	1.69925	2.24073	0.546425	0.353262	0.474049	1.00151
Cer-42:1;3	0	0	0.189387	0	0	0	0	0	0	0	0	0.420987
Cer-42:2;2	1.32652	5.00931	7.26632	12.0642	1.32128	3.1767	3.90407	4.54196	1.09846	0.613626	0.891177	0.915028
Cer-42:2;3	0	0	0	0	0	0	0	0	0	0	0	0.067582
Cer-44:0;3	0	0	0	0	0	0	0	0	0	0	0	0.16942
Cer-44:1;2	0	0	0	0	0	0	0	0	0	0	0	0.506833
Cer-44:1;3	0	0	0	0	0	0	0	0	0	0	0	0.538967
Cer-44:1;4	0	0	0	0	0	0	0	0	0	0	0	0.169047
DAG-30:0;0(14:0;0-16:0;0)	0	0	0	0	0	0	0	0	0	0	0	0
DAG-32:0;0(16:0;0-16:0;0)	0	0	0	0	0	0	0	0	0	0	0	0
DAG-32:1;0(14:0;0-18:1;0)	0	0	0	0	0	0	1.13265	0	0	0	0	0
DAG-32:1;0(16:1;0-16:0;0)	0	3.09357	4.02674	0	0	2.45424	3.06508	4.78628	0	0	0	0
DAG-34:1;0(16:0;0-18:1;0)	5.96596	8.63864	11.5969	3.20515	6.38476	7.56859	12.4576	11.3786	4.0679	2.60779	3.42199	3.24932
DAG-34:2;0(16:0;0-18:2;0)	0	0	0	0	0	0	0.902079	0	0	0	0	0
DAG-34:2;0(16:1;0-18:1;0)	0	0	0	0	0	0	1.84963	0	0	0	0	0
DAG-35:2;0(17:1;0-18:1;0)	0	0	0	0	0	0	0	0	0	0	0	0
DAG-36:0;0(18:0;0-18:0;0)	0	0	0	27.6071	0	0	0	0	0	0	0	0
DAG-36:1;0(18:1;0-18:0;0)	0	0	0	0	0	3.74744	0	3.20605	0	0	0	0
DAG-36:2;0(18:1;0-18:1;0)	2.81018	3.90683	5.03866	0	2.76182	2.95301	4.74312	4.80955	0	0	0	0
DAG-36:2;0(18:2;0-18:0;0)	0	0	0	0	0	0	0	0	0	0	0	0
DAG-36:3;0(18:2;0-18:1;0)	0	0	0	0	0	0	0	0	0	0	0	0
DAG-36:4;0(18:2;0-18:2;0)	0	0	0	0	0	0	0	0	0	0	0	0
DAG-38:5;0(16:0;0-22:5;0)	0	0	0	0	0	0	3.90172	0	0	0	0	0
DAG-38:6;0(16:0;0-22:6;0)	0	0	0	0	19.1361	0	0	3.80827	0	0	0	0
HexCer-30:2;4	0	0	0	0	0	0	0	0	0	0	0	0
HexCer-32:1;2	0	0.188152	0	0	0	0.211159	0	0.412318	0	0	0	0
HexCer-34:1;2	0.658073	2.19859	2.82516	1.1385	0.661793	1.89313	1.65349	2.16389	0.397887	0.394117	0.445731	0.427129
HexCer-34:1;3	0	0	0	0	0	0	0	0	0	0	0	0
HexCer-34:1;4	1.47487	2.69514	0	1.23385	1.52437	2.83186	0	4.87023	0	0	0	0
HexCer-38:2;3	0	0	0	0	0	0	0	0	0	0	0	0
HexCer-40:1;2	0.510305	1.33381	1.84199	0.726521	0.466444	0.909898	0.863305	1.03181	0	0.167051	0	0.22093
HexCer-40:2;2	0	0.48378	0.614227	0.218498	0	0.274594	0.257744	0.393556	0	0	0	0
HexCer-40:2;4	0	0	0	0	0	0.148813	0	0.18388	0	0	0	0
HexCer-42:2;2	1.04467	3.69146	5.59029	1.91691	1.07869	2.41223	2.40776	3.46944	0.621815	0.512187	0.633727	0.625539
LPA-18:1;0(18:1;0)	0	0	0	0	0	0	0	0	0	0	0	0
LPA-18:3;0(18:3;0)	0	0	0	0	8.29951	0	0	0	0	0	0	0
LPC O--16:1;0(16:1;0)	0	0.281026	0.444415	0	0	0	0	0	0	0	0	0
LPC O--18:1;0(18:1;0)	0	0.265746	0.409564	0	0	0	0	0.278913	0	0	0	0
LPC-14:0;0(14:0;0)	0	0	0.3314	0	0	0.225264	0	0.27407	0	0	0	0
LPC-16:0;0(16:0;0)	0	4.70643	8.11575	8.46767	1.76939	4.21671	2.9678	5.07642	1.86228	0	0	0
LPC-16:1;0(16:1;0)	0	0.409621	0.617707	0	0	0.388867	0.324321	0.564782	0	0	0	0
LPC-16:3;0(16:3;0)	0	0	0	0	0	0	0.21454	0	0	0	0	0
LPC-18:0;0(18:0;0)	0.410366	1.52778	2.61984	0.899838	0.554683	1.61288	1.31022	1.98042	0.511461	0.201909	0.227528	0.301007
LPC-18:1;0(18:1;0)	0.682086	1.91868	2.83869	0.964907	0.828339	1.96999	1.24949	2.662	0.938702	0.338833	0.425463	0.447427
LPC-18:2;0(18:2;0)	0	0	0	0	0	0	0	0	0	0	0	0
LPC-22:5;0(22:5;0)	0	0	0	0	0	0	0	0.282605	0	0	0	0
LPE O--16:1;0(16:1;0)	0.198692	0.888563	1.41285	0.390296	0.226162	0.816726	0.461161	1.06924	0.205483	0	0	0.107905
LPE O--18:1;0(18:1;0)	0	0.325182	0.496206	0.164552	0	0.356614	0.270015	0.512805	0	0	0	0
LPE O--18:2;0(18:2;0)	0	0.27967	0.437059	0	0	0.36294	0.216953	0.526838	0	0	0	0
LPE-16:0;0(16:0;0)	0	0.482759	0.629021	0.209476	0	0.551921	0.472254	0.711447	0.181235	0.081972	0.077334	0.098258
LPE-16:1;0(16:1;0)	0	0.092556	0	0	0	0	0	0	0	0	0	0
LPE-18:0;0(18:0;0)	0	0.976621	1.21978	0.389467	0	1.40498	1.48556	2.05355	0.320964	0.187016	0.200072	0.269876
LPE-18:1;0(18:1;0)	0	0.937107	1.28204	0	0	1.15618	0.817754	1.7326	0.440719	0	0	0
LPE-18:2;0(18:2;0)	0	0	0	0	0	0	0	0.1269	0	0	0	0
LPE-20:3;0(20:3;0)	0	0	0	0	0	0	0	0	0	0	0	0
LPE-20:4;0(20:4;0)	0	0.317469	0.373788	0.201601	0.194226	0.344701	0.327325	0.407973	0.161057	0.10649	0.134546	0.147872
LPE-22:5;0(22:5;0)	0	0.20486	0.201732	0	0.124837	0.180243	0.176278	0.249542	0.176515	0	0.094739	0
LPE-22:6;0(22:6;0)	0	0.24297	0.228789	0	0.175411	0.28479	0.215161	0.34704	0.208338	0.075738	0.138234	0.094017
LPI-14:0;0(14:0;0)	0	0	0	0	1.21713	0	0	0	0	1.57035	0	0
LPI-16:0;0(16:0;0)	0	0.279078	0.313502	0	0	0.120668	0.191439	0.167563	0	0	0	0
LPI-18:0;0(18:0;0)	0	1.83422	2.33875	0.642719	0	1.27669	1.74043	1.78764	0	0	0.172079	0.162325
LPI-18:1;0(18:1;0)	0	0.34362	0.483562	0	0	0.222178	0.206898	0.260091	0	0	0	0
LPS-18:0;0(18:0;0)	0	0.597814	1.24491	0.251719	0	0.633	0.683746	0.880061	0	0	0	0
LPS-18:1;0(18:1;0)	0	0.192066	0.351906	0	0	0.154343	0.297966	0.196612	0	0	0	0
PA-34:1;0(18:0;0-16:1;0)	0	0	0	0	0	0	0	0	0	0	0	0
PA-34:1;0(18:1;0-16:0;0)	0	0	0	0	0	0	0	0	0	0	0	0
PC O--30:0;0(16:0;0-14:0;0)	4.78107	8.90043	13.4184	4.9589	3.94513	3.38951	4.66643	5.12252	1.99363	0	1.51945	0.551137
PC O--30:0;0(18:0;0-12:0;0)	0	0	0	0	0	0	0	0	0.136588	0	0	0
PC O--30:1;0(16:0;0-14:1;0)	0	0	0	0	0	0	0	0	0	0	0	0
PC O--30:1;0(16:1;0-14:0;0)	1.96118	3.74934	5.85828	1.60789	1.71913	2.07147	2.52016	3.09208	1.19706	0.620362	0.921019	0.773238
PC O--30:2;0(16:2;0-14:0;0)	0	0	0	0	0	0	0	0	0	0	0	0
PC O--31:0;0(16:0;0-15:0;0)	0.173084	0.338219	0.55631	0.160406	0.200733	0.121683	0.071897	0.170546	0.077496	0	0	0
PC O--31:0;0(17:0;0-14:0;0)	3.14884	5.48379	6.69675	3.24832	3.13651	1.96025	2.82361	3.08769	2.03963	2.05994	2.04066	1.90885
PC O--31:1;0(16:1;0-15:0;0)	0	0	0.644303	0	0.269177	0	0.200563	0.177172	0	0	0	0
PC O--31:1;0(17:0;0-14:1;0)	0	0	0	0	0	0	0	0	0	0	0	0
PC O--31:1;0(17:1;0-14:0;0)	1.6326	3.89142	6.08065	0	1.60276	0.89928	2.12074	2.38162	1.00522	0	0	0
PC O--31:2;0(17:2;0-14:0;0)	0	0	1.91711	0	0	0	0	1.53907	0	0	0	0
PC O--32:0;0(16:0;0-16:0;0)	8.29118	21.2768	30.5856	8.33072	8.81143	5.46768	6.07777	7.96623	2.41437	1.19444	1.8896	1.37753
PC O--32:0;0(17:0;0-15:0;0)	1.17646	3.21313	4.81142	1.22488	1.18259	1.14595	1.61904	1.94763	0.458249	0.250315	0.439341	0.298213
PC O--32:0;0(18:0;0-14:0;0)	1.59515	2.33597	2.81937	1.88837	1.48486	1.20289	0.876031	1.06161	0.800615	0.937718	0.802193	0.775957
PC O--32:1;0(16:0;0-16:1;0)	4.57236	10.4518	15.6111	4.17034	5.00349	3.35519	4.6956	5.40612	2.0603	1.17942	1.5331	1.10749
PC O--32:1;0(16:1;0-16:0;0)	5.1523	11.7263	17.9286	5.22387	4.53491	4.2452	5.49046	6.41919	2.43711	1.42445	2.39496	1.71481
PC O--32:1;0(17:0;0-15:1;0)	0	0	0	0	0	0	0.233338	0.180358	0	0	0	0
PC O--32:1;0(17:1;0-15:0;0)	0	1.33183	0.594457	0	0.285827	0.577591	0.666463	1.12126	0.136478	0	0.158208	0.092268
PC O--32:1;0(18:1;0-14:0;0)	1.13848	2.12666	3.48185	1.12314	0.932783	1.1267	1.47505	2.09357	0.521914	0.19741	0.269272	0.248486
PC O--32:2;0(16:0;0-16:2;0)	0	0.558536	0.781067	0.293486	0	0	0.31671	0.313379	0	0	0	0
PC O--32:2;0(16:1;0-16:1;0)	1.8574	5.20903	7.76309	1.48322	2.91332	2.16621	2.65105	2.62389	1.2176	0.889768	1.35654	0.548851
PC O--32:2;0(16:2;0-16:0;0)	0.489293	1.67022	0.898388	0.243964	0	0.403146	1.26075	0.59785	0.25347	0	0	0.346981
PC O--32:2;0(18:2;0-14:0;0)	0.344373	0	0.60628	0.314029	0	0.372827	0	0.395469	0	0	0	0
PC O--32:3;0(16:2;0-16:1;0)	0	0	1.93236	0	0	0	0	0	0	0	0	0
PC O--32:3;0(18:0;0-14:3;0)	0	0	0	0	0	0	0	0	0	0	0	0
PC O--32:4;0(18:1;0-14:3;0)	0	0	0	0	0	0	0	0	0	0	0	0
PC O--33:0;0(17:0;0-16:0;0)	1.44218	1.89656	2.0579	1.57948	1.33097	0.966245	1.07278	1.86839	1.26662	1.65713	1.54928	1.33864
PC O--33:1;0(16:0;0-17:1;0)	0.051293	0.144925	0.181459	0.045362	0.043618	0.042334	0.064871	0.071021	0.018335	0	0.019971	0.014432
PC O--33:1;0(16:1;0-17:0;0)	0.029871	0.037192	0	0.05317	0.033954	0.023512	0	0.024355	0.018093	0	0.02018	0.011755
PC O--33:1;0(17:0;0-16:1;0)	1.544	3.4972	5.14765	1.51173	1.66594	1.87213	2.28097	2.29834	0.993464	0.481976	0.788929	0.499947
PC O--33:1;0(17:1;0-16:0;0)	1.75403	4.27371	5.73733	1.85066	2.0027	2.21616	2.59808	2.50528	1.02866	0.549983	0.834281	0.480748
PC O--33:1;0(18:1;0-15:0;0)	0	0.046148	0.061651	0.033568	0	0.028786	0.021994	0.033944	0	0	0	0
PC O--33:2;0(16:1;0-17:1;0)	0.05247	0	0	0	0	0	0	0	0	0	0	0
PC O--33:2;0(17:0;0-16:2;0)	0.154494	0.459226	0.866362	0.130954	0.116124	0.314596	0.362526	0.445491	0.13237	0	0	0
PC O--33:2;0(17:1;0-16:1;0)	0.808705	2.25715	2.7616	0.964495	0.837302	0.769386	1.50328	1.445	0.281625	0	0	0
PC O--33:2;0(17:2;0-16:0;0)	0.434588	0.802532	1.08346	0.333133	0.420541	0.445831	0.626444	0.687921	0.187267	0	0	0
PC O--33:3;0(17:1;0-16:2;0)	0	0	0	0	0	0	0	0.550218	0	0	0	0
PC O--33:3;0(17:2;0-16:1;0)	0	0.827212	0	0	0	0	1.55091	0.734536	0	0	0	0
PC O--34:0;0(16:0;0-18:0;0)	0.034707	0	0.35846	0.065762	0.036438	0.060215	0.048404	0.155722	0	0	0.01013	0.007592
PC O--34:0;0(17:0;0-17:0;0)	0.838202	1.47681	2.29579	0.900137	0.886314	0.747931	0.864609	1.07548	0.531521	0	0.382303	0.228365
PC O--34:0;0(18:0;0-16:0;0)	1.24094	2.23616	3.72169	1.21724	1.20013	0.958614	1.08962	1.66174	0.677793	0	0.536995	0.275883
PC O--34:1;0(16:0;0-18:1;0)	5.07442	12.6048	20.0468	5.22282	5.51083	5.112	8.22843	7.49086	2.69874	1.72997	2.63036	1.59182
PC O--34:1;0(16:1;0-18:0;0)	0.246518	0.313561	0.358071	0.181648	0.178674	0.103699	0.209538	0.236043	0.341228	0.112023	0	0.110762
PC O--34:1;0(17:0;0-17:1;0)	1.15218	3.12905	4.9038	1.48481	1.50508	1.59769	3.23769	2.84077	0.793983	0.490005	0.753498	0.53456
PC O--34:1;0(17:1;0-17:0;0)	0.130881	0.61087	0.337922	0	0	0.151866	0.219877	0.399053	0.08619	0	0	0.078976
PC O--34:1;0(18:0;0-16:1;0)	0.580534	1.08585	2.06465	0.642233	0.697659	0.528132	1.05191	0.978352	0.546422	0.086979	0.323062	0.122856
PC O--34:1;0(18:1;0-16:0;0)	9.24745	22.7992	36.7479	10.2053	9.63221	9.31829	15.0325	15.4566	5.60886	2.74906	4.76957	3.2467
PC O--34:2;0(16:0;0-18:2;0)	0.39168	1.18835	2.41071	0.4126	0.756603	0.511026	0.973751	0.602468	0.300482	0.084579	0.111617	0
PC O--34:2;0(16:1;0-18:1;0)	1.97019	5.03174	8.48796	2.23922	1.78057	2.30502	2.54934	3.14589	0.686531	0.41923	0.510412	0.524202
PC O--34:2;0(16:2;0-18:0;0)	0.251923	0.372137	0.677376	0.308049	0	0.188733	0.526888	0.535507	0.102332	0.154606	0.111819	0.210041
PC O--34:2;0(17:1;0-17:1;0)	0.254878	0.98844	0.599928	0	0.320947	0.507884	0.773702	0.695348	0.107348	0.11498	0.092142	0
PC O--34:2;0(18:1;0-16:1;0)	1.49478	3.32117	5.03059	1.73658	1.4886	1.52672	2.18361	2.23658	0.735422	0.175883	0.640357	0.41396
PC O--34:2;0(18:2;0-16:0;0)	1.43002	2.80966	4.70194	1.29793	1.43794	1.12151	1.4859	1.78705	0.647099	0.332595	0.627003	0.504397
PC O--34:3;0(16:0;0-18:3;0)	0	0	0	0	0	0	0	0	0	0	0	0
PC O--34:3;0(16:1;0-18:2;0)	0	0.596448	0.630981	0	0	0	0	0	0	0	0	0
PC O--34:3;0(16:2;0-18:1;0)	0.78734	0.997861	1.64473	0	0.891469	0.55335	1.11383	1.42135	0	0	0	0
PC O--34:3;0(18:1;0-16:2;0)	0	0	0	0	0	0.292986	0	0	0	0	0	0
PC O--34:3;0(18:2;0-16:1;0)	0	0.59105	1.33721	0	0	0	0	0	0	0	0	0
PC O--35:2;0(17:0;0-18:2;0)	0.323479	0.757963	1.30969	0.332709	0.394649	0.321184	0.532222	0.456239	0	0	0	0
PC O--35:2;0(17:1;0-18:1;0)	0.80482	1.83637	3.24547	0.829898	0.836423	0.676888	1.35322	1.12652	0	0	0	0
PC O--35:2;0(17:2;0-18:0;0)	0	0.08204	0.154123	0.051919	0.037457	0.059611	0.084586	0.028279	0	0	0	0
PC O--35:2;0(18:1;0-17:1;0)	0	0.044337	0.071486	0	0.037012	0.016698	0.020179	0.055723	0	0	0	0
PC O--35:2;0(18:2;0-17:0;0)	0.027856	0	0.039816	0	0	0	0	0	0	0	0	0
PC O--35:3;0(17:0;0-18:3;0)	0	0	0.129629	0	0	0	0	0	0	0	0	0
PC O--35:3;0(17:1;0-18:2;0)	0	0.391345	0.833474	0	0	0	0	0	0	0	0	0
PC O--35:3;0(17:2;0-18:1;0)	0	0.517514	0.970987	0	0	0	0	0	0	0	0	0
PC O--36:1;0(16:0;0-20:1;0)	0	0.097304	0.267362	0	0	0	0	0	0	0	0	0
PC O--36:1;0(17:0;0-19:1;0)	0	0.117501	0.319593	0	0	0	0	0	0	0	0	0
PC O--36:1;0(18:0;0-18:1;0)	0	2.30656	3.17933	0	0	0	0	0	0	0	0	0
PC O--36:1;0(18:1;0-18:0;0)	0	0.35024	0.499427	0	0	0	0	0	0	0	0	0
PC O--36:2;0(16:0;0-20:2;0)	0	0	0.215938	0	0	0	0	0	0	0	0	0
PC O--36:2;0(16:1;0-20:1;0)	0	0	0	0.093029	0	0	0	0	0	0	0	0
PC O--36:2;0(17:0;0-19:2;0)	0	0	0	0	0	0	0	0	0	0	0	0
PC O--36:2;0(18:0;0-18:2;0)	0	0.385095	0.609336	0.110454	0.151751	0.160387	0.221479	0.231096	0.039056	0	0.038039	0.027468
PC O--36:2;0(18:1;0-18:1;0)	2.17524	4.9492	7.74966	2.24045	2.45171	1.77754	2.96375	2.826	0.74687	0	0.737723	0.497153
PC O--36:2;0(18:2;0-18:0;0)	0.108052	0	0.168999	0	0.087752	0.064077	0	0.103789	0.145528	0	0.058384	0.035009
PC O--36:3;0(16:0;0-20:3;0)	0	0.421483	0.652457	0.142099	0	0.093133	0.21114	0.246739	0	0	0	0
PC O--36:3;0(18:1;0-18:2;0)	0.558849	0.902175	2.32641	0.446204	0.485955	0.559917	0.500525	0.266746	0	0	0	0
PC O--36:3;0(18:2;0-18:1;0)	1.19102	1.91234	3.50624	0.611476	0.903987	0.625629	0.87963	0.962134	0	0	0	0
PC O--36:4;0(16:0;0-20:4;0)	2.83183	5.27122	9.54072	2.41404	3.96151	1.82734	5.47117	5.06538	1.91335	0	1.82058	1.55199
PC O--36:4;0(16:1;0-20:3;0)	0	1.02887	0	0	0	0.44648	0	0	0	0	0	0
PC O--36:4;0(18:2;0-18:2;0)	0	0.961311	1.61621	0	0	0	0	0	0	0	0	0
PC O--36:5;0(16:0;0-20:5;0)	0	0	0	0	0	0	0	0	0	0	0	0
PC O--36:5;0(16:1;0-20:4;0)	2.77863	6.04073	10.4648	2.37651	2.82457	3.53026	6.10402	5.98037	2.01746	0	1.76855	0
PC O--37:3;0(17:0;0-20:3;0)	0	0	1.47696	0	0	0	0	0	0	0	0	0
PC O--37:4;0(17:0;0-20:4;0)	0	0.911376	1.26224	0	0	0	0	0	0	0	0	0
PC O--37:4;0(17:1;0-20:3;0)	0	0	0.07423	0	0	0	0	0	0	0	0	0
PC O--37:5;0(17:0;0-20:5;0)	0	0	0	0	0	0	0.66926	0.592171	0	0	0	0
PC O--37:5;0(17:1;0-20:4;0)	0	2.2121	3.20519	0	0	1.0502	1.97497	1.86374	0	0	0	0
PC O--38:2;0(16:0;0-22:2;0)	0	0.438124	0	0	0	0	0	0	0	0	0	0
PC O--38:2;0(18:1;0-20:1;0)	0	0.475552	0	0	0	0	0	0	0	0	0	0
PC O--38:3;0(16:0;0-22:3;0)	0	0	0.932503	0	0	0	0	0	0	0	0	0
PC O--38:3;0(18:0;0-20:3;0)	0	0	1.06901	0	0	0	0	0	0	0	0	0
PC O--38:3;0(18:1;0-20:2;0)	0	0	0	0	0	0	0	0	0	0	0	0
PC O--38:4;0(16:0;0-22:4;0)	0	0.892194	2.23051	0.332443	0	0.200987	0.55483	0	0	0	0	0
PC O--38:4;0(18:0;0-20:4;0)	0	2.15862	2.80043	0.359544	0	0.616693	1.86976	1.40413	0	0	0	0
PC O--38:4;0(18:1;0-20:3;0)	0	0.754302	1.29714	0.546181	0	0.176121	0.681327	1.26332	0	0	0	0
PC O--38:5;0(16:0;0-22:5;0)	1.48186	2.01088	4.79007	1.18236	0	0.906763	1.17004	0.905688	0	0	0	0
PC O--38:5;0(16:1;0-22:4;0)	0	0	0	0	0	0	0	0.761562	0	0	0	0
PC O--38:5;0(18:1;0-20:4;0)	2.44765	8.62429	11.6935	1.98282	3.86648	3.20503	8.91379	5.73356	2.4416	1.38045	2.39733	1.58977
PC O--38:5;0(18:2;0-20:3;0)	0	0	0	0	0	0	0	0	0	0	0	0
PC O--38:6;0(16:1;0-22:5;0)	0	4.02892	4.93608	0	0	1.88769	4.04362	3.80494	0	0	0	0
PC O--38:6;0(18:2;0-20:4;0)	0	4.78183	10.1183	0	0	2.43865	4.12572	5.13623	0	0	0	0
PC O--39:6;0(17:0;0-22:6;0)	0	0	0	0	0	0	0	0.646978	0	0	0	0
PC O--39:6;0(17:1;0-22:5;0)	0	0	0	0	0	0	0	0.425259	0	0	0	0
PC O--40:5;0(18:0;0-22:5;0)	0	1.03274	2.91646	0	0	1.08183	0	0	0	0	0	0
PC O--40:5;0(18:1;0-22:4;0)	0	0.900666	0	0	0	0	0	0	0	0	0	0
PC O--40:6;0(18:1;0-22:5;0)	1.37961	2.9791	4.31067	0	0	1.49484	2.6027	0	0	0	0	0
PC-28:0;0(14:0;0-14:0;0)	1.56602	2.14076	3.62671	0.96918	1.39868	3.03944	4.23055	4.36846	1.28117	0	0.839041	0
PC-30:0;0(15:0;0-15:0;0)	0.557045	1.21069	2.40859	0.373448	0.585024	1.10561	0.840464	2.00438	0.410308	0	0	0
PC-30:0;0(16:0;0-14:0;0)	22.6404	44.8159	70.4198	18.8006	23.3614	40.1453	78.4751	80.2221	24.3933	9.88057	18.0177	10.3188
PC-30:3;0(16:0;0-14:3;0)	1.21082	0	0	0	0	0	0	0	0	0	0	0
PC-31:0;0(16:0;0-15:0;0)	11.6965	20.9249	39.1646	8.34724	13.0148	14.3678	27.4827	24.8902	7.28725	2.82651	5.93747	3.26184
PC-31:0;0(17:0;0-14:0;0)	0	2.28726	0	1.76826	0	3.26774	3.75208	3.81702	2.1876	1.95149	2.29083	1.65141
PC-31:1;0(16:0;0-15:1;0)	0	0	0	0	0	0	9.74031	7.87832	0	0	0	0
PC-31:1;0(16:1;0-15:0;0)	0	11.7404	16.4956	0	8.08195	9.15498	9.12473	7.79327	7.47517	0	6.74041	4.44627
PC-31:1;0(17:1;0-14:0;0)	0	2.45127	4.30909	6.17204	0	4.21748	3.0796	3.4336	0	0	0	0
PC-32:0;0(16:0;0-16:0;0)	65.3151	126.381	201.613	52.6957	67.5443	84.2511	154.763	165.272	52.8212	23.9764	42.9723	26.5545
PC-32:0;0(17:0;0-15:0;0)	0	2.4572	1.42114	1.74236	1.04635	1.50235	2.3794	2.32049	0	0	1.72012	1.16528
PC-32:0;0(18:0;0-14:0;0)	5.04176	8.86608	13.558	4.04195	5.892	9.15849	16.6208	18.8296	4.82774	2.5767	5.25951	3.11658
PC-32:1;0(16:0;0-16:1;0)	41.9994	81.8718	117.945	29.9313	43.0006	65.8997	114.795	119.583	45.006	19.37	35.0609	21.8222
PC-32:1;0(17:1;0-15:0;0)	0	2.01308	2.63425	0.702609	0	1.1464	2.04377	2.61311	0	0	0	0
PC-32:1;0(18:1;0-14:0;0)	11.258	22.1754	31.0124	8.2882	10.8284	22.6835	37.3325	37.436	11.8288	4.86125	9.94122	5.97596
PC-32:2;0(16:0;0-16:2;0)	16.5786	31.4042	43.1905	15.5404	14.8014	41.6276	56.1127	57.454	17.0011	11.4095	23.7635	14.0999
PC-32:2;0(16:1;0-16:1;0)	22.7595	56.1787	61.1722	32.2969	23.093	42.118	85.2941	73.2487	14.9793	16.7928	17.4184	16.2893
PC-32:2;0(18:2;0-14:0;0)	0	12.6115	17.7567	6.33993	0	7.71358	13.2994	22.0182	0	0	0	0
PC-32:3;0(16:1;0-16:2;0)	0	0	0	0	0	0	0	30.345	0	0	0	0
PC-32:3;0(18:0;0-14:3;0)	0	0	0	11.956	0	0	0	0	0	0	0	6.65783
PC-32:4;0(17:0;0-15:4;0)	0	0	0	1.94478	0	0	0	0	1.23357	1.87969	2.43592	0
PC-33:0;0(18:0;0-15:0;0)	0	0	2.04007	0	0	0.891548	1.15071	0	0	0	0	0
PC-33:1;0(17:0;0-16:1;0)	0.963568	1.92726	2.8488	0	0	1.60347	3.59242	3.55602	1.38028	0	0	0.380955
PC-33:1;0(17:1;0-16:0;0)	14.0857	29.4421	49.3733	11.9301	15.6817	25.7322	51.5741	47.2211	13.9701	6.67535	13.2318	7.76464
PC-33:1;0(18:1;0-15:0;0)	7.70615	15.4818	26.1546	5.86501	8.1997	13.884	26.6613	22.4206	6.58044	3.78212	6.69551	3.5007
PC-33:2;0(17:1;0-16:1;0)	6.68844	13.8752	21.508	0	7.21558	11.8266	22.1483	21.4287	6.20163	3.02355	5.45604	0
PC-33:2;0(18:2;0-15:0;0)	0	0	0	0	0	0	0	0	0	0	0	0
PC-34:0;0(18:0;0-16:0;0)	22.7859	30.276	44.8619	13.8837	18.2798	26.5245	37.4605	40.3787	19.4146	6.62848	10.1466	8.31757
PC-34:1;0(17:0;0-17:1;0)	0	0.835075	1.60605	0	0	0	0	1.30266	0	0	0	0
PC-34:1;0(18:0;0-16:1;0)	2.63926	6.6366	10.5981	3.16441	2.61777	4.41649	10.5238	11.0378	2.64351	1.27934	2.65156	1.37101
PC-34:1;0(18:1;0-16:0;0)	118.612	238.066	395.017	93.4091	123.986	215.625	417.955	383.546	140.992	60.16	108.403	69.25
PC-34:1;0(20:1;0-14:0;0)	0	0	0	0	0	0	0	0	0	0	0	0
PC-34:2;0(17:1;0-17:1;0)	0	0.650469	0.958932	0	0.563429	0.463818	0.562521	1.74298	0	0	0	0
PC-34:2;0(18:0;0-16:2;0)	0	0	0	0	0	0	0	1.33051	0	0	0	0
PC-34:2;0(18:1;0-16:1;0)	24.4731	46.1706	74.1835	16.8234	22.336	34.5445	69.6654	60.9093	17.3312	7.86664	15.9885	9.97396
PC-34:2;0(18:2;0-16:0;0)	10.7252	23.2296	37.3619	8.30343	11.684	19.1878	32.8997	32.132	10.4406	5.54737	10.5459	6.47684
PC-34:3;0(16:0;0-18:3;0)	0	0	2.67808	0	0	2.28905	3.69074	4.70629	0	0	0	0
PC-34:3;0(18:1;0-16:2;0)	3.19183	6.33925	7.33213	0	0	4.69612	7.64814	5.95004	0	0	0	0
PC-34:3;0(18:2;0-16:1;0)	3.14692	7.07344	10.3921	5.70144	6.6052	5.33842	9.97243	9.34182	4.43836	0	5.0223	2.90257
PC-34:4;0(20:4;0-14:0;0)	0	10.1935	0	0	0	0	0	17.8706	0	0	0	0
PC-35:0;0(18:0;0-17:0;0)	0.953869	1.33347	1.53725	1.05396	0.980041	1.33855	1.13427	1.34674	0	0	0.781049	0
PC-35:1;0(18:0;0-17:1;0)	0.749474	2.1396	3.1016	0.823845	0.823117	1.85167	3.05033	2.90477	0	0	0	0
PC-35:1;0(18:1;0-17:0;0)	0	13.8433	20.4522	0	9.46474	11.768	17.9694	18.1643	0	0	7.90806	0
PC-35:1;0(19:1;0-16:0;0)	1.43283	2.73271	4.59445	1.30766	0	2.84768	6.21848	6.10987	2.25328	0	1.13885	0
PC-35:2;0(17:0;0-18:2;0)	0	0	2.62826	0	0	0	0	0	0	0	0	0
PC-35:2;0(18:1;0-17:1;0)	10.8856	22.4984	33.4321	8.36134	11.1486	19.0973	38.5405	33.8527	10.0779	4.60625	9.28779	5.99628
PC-35:2;0(19:2;0-16:0;0)	0	0	0	0	0	0	0	0	0	0	0	0
PC-35:3;0(18:2;0-17:1;0)	0	0	0	0	0	0	0	8.44059	0	0	0	0
PC-36:1;0(18:0;0-18:1;0)	11.567	33.3218	55.3563	13.1415	11.8094	22.8855	43.0158	42.5456	8.63397	5.29887	7.99387	5.80215
PC-36:1;0(20:1;0-16:0;0)	1.52105	3.26208	5.37135	1.44666	1.97441	5.21718	8.38646	7.53497	2.01218	0	1.70503	0
PC-36:2;0(18:0;0-18:2;0)	2.11241	6.15593	8.46009	1.57107	2.3768	3.35621	8.17969	7.31137	2.16257	0.964481	2.2149	0
PC-36:2;0(18:1;0-18:1;0)	35.6801	78.5238	131.834	24.429	40.5972	54.6865	115.735	102.712	30.9321	14.159	26.5926	17.8309
PC-36:2;0(20:1;0-16:1;0)	0	0	0	0	0	0	0	0	0	0	0	0
PC-36:2;0(20:2;0-16:0;0)	1.44438	5.0168	6.19639	0.747654	0	4.41816	8.1637	6.84819	1.9604	0	2.31038	1.17062
PC-36:3;0(18:1;0-18:2;0)	7.60362	19.0111	29.7684	5.37811	7.26521	12.9331	27.0164	23.9209	5.68949	2.49764	5.86722	2.99892
PC-36:3;0(20:3;0-16:0;0)	3.20988	8.11086	13.0395	2.84976	3.15271	7.74059	14.5657	12.9587	3.61466	2.23541	2.78997	2.09411
PC-36:4;0(18:1;0-18:3;0)	0	3.43825	0	0	0	0	1.8354	0	0	0	0	0
PC-36:4;0(18:2;0-18:2;0)	0	0.938538	2.32764	0	0.561956	0.631723	1.50898	1.10359	0	0	0	0
PC-36:4;0(20:3;0-16:1;0)	0	0	2.73092	0	0	0	0	2.28143	0	0	0	0
PC-36:4;0(20:4;0-16:0;0)	13.1762	28.7468	44.3784	11.1538	12.8278	29.292	62.5949	53.0533	14.0654	7.51694	14.4887	9.13775
PC-36:5;0(16:0;0-20:5;0)	0	0	0	0	0	0	18.9183	19.5173	0	0	0	0
PC-36:5;0(20:4;0-16:1;0)	0	20.7524	30.5552	0	9.11284	21.6539	15.4897	18.9683	0	0	0	5.79697
PC-36:5;0(22:5;0-14:0;0)	0	0	0	0	0	0	8.05979	0	0	0	0	0
PC-37:2;0(19:1;0-18:1;0)	1.43313	2.97287	5.4966	0	0	2.66927	5.54973	5.70836	0	0	1.10927	0
PC-37:3;0(19:2;0-18:1;0)	0	0	0	0	0	0	0	0	0	0	0	0
PC-37:4;0(17:0;0-20:4;0)	0	6.18189	7.41835	0	0	4.47684	11.8179	8.59661	0	0	0	0
PC-37:5;0(20:4;0-17:1;0)	3.19556	0	0	0	0	0	0	0	0	0	0	0
PC-38:1;0(20:1;0-18:0;0)	0	0.937491	0	0	0	0.84713	0	0	0	0	0	0
PC-38:2;0(20:1;0-18:1;0)	2.34019	3.19354	5.90985	0	1.6119	3.02288	4.45351	6.82431	1.78258	0	0	0
PC-38:2;0(20:2;0-18:0;0)	0	1.00073	1.88099	0	0	1.25016	1.66015	0	0	0	0	0
PC-38:2;0(22:2;0-16:0;0)	0	0	0	0	0	0	0.950479	0	0	0	0	0
PC-38:3;0(18:0;0-20:3;0)	1.05453	5.50592	10.6337	1.41162	3.40365	3.43694	7.33197	5.98223	0.914052	0	0.994237	0.6549
PC-38:3;0(20:1;0-18:2;0)	0	0	0	0	0	0	0	0	0	0	0	0
PC-38:3;0(20:2;0-18:1;0)	0	3.20897	4.25089	0.409007	0	2.25617	5.16906	4.00107	0	0	0	0
PC-38:3;0(22:3;0-16:0;0)	0	0	0	0	0	1.71622	0	2.6183	0	0	0	0
PC-38:4;0(18:0;0-20:4;0)	7.50125	11.9975	18.2522	3.13146	5.52291	11.3548	24.0231	20.1623	3.86544	0	4.42367	3.47768
PC-38:4;0(20:3;0-18:1;0)	3.51808	6.61782	12.4927	2.80196	2.87343	6.35712	13.8173	13.4848	3.67443	4.71608	3.86204	1.36503
PC-38:4;0(22:4;0-16:0;0)	0	6.30503	9.96397	2.37279	2.78108	6.36627	15.9063	13.7495	2.075	0	2.09711	1.53145
PC-38:5;0(18:1;0-20:4;0)	9.73752	19.1884	31.4453	6.42057	9.86035	19.6755	46.3911	37.7562	9.50813	4.09956	9.23992	5.21325
PC-38:5;0(20:3;0-18:2;0)	0	0	0	0	0	0	0	0	0	0	0	0
PC-38:5;0(22:5;0-16:0;0)	7.57274	15.9614	26.3108	5.40324	8.48318	13.8111	32.7472	29.3147	7.95232	3.62152	8.08631	4.33097
PC-38:6;0(18:1;0-20:5;0)	0	0	0	0	0	0	27.8631	0	10.6755	0	0	0
PC-38:6;0(20:4;0-18:2;0)	0	0	0	0	0	0	13.7938	3.73853	0	0	0	0
PC-38:6;0(22:5;0-16:1;0)	0	0	0	0	0	0	0	5.32974	0	0	0	0
PC-38:6;0(22:6;0-16:0;0)	0	0	0	0	0	0	0	27.1367	0	0	0	0
PC-39:6;0(22:5;0-17:1;0)	2.36963	4.06965	6.34408	0	0	3.48463	6.97827	0	0	0	0	0
PC-40:4;0(22:3;0-18:1;0)	0	0	0	0	0	0	0	0	0	0	0	0
PC-40:4;0(22:4;0-18:0;0)	0	0	0	0	0	0	4.66922	4.0774	0	0	0	0
PC-40:5;0(18:0;0-22:5;0)	2.92068	5.76776	9.5397	0	0	4.41632	9.2021	8.74471	1.34612	0	0	0
PC-40:5;0(20:1;0-20:4;0)	0	0	0	0	0	0	0	0	0	0	0	0
PC-40:5;0(22:4;0-18:1;0)	0	3.96275	6.87051	0	0	5.6442	9.55629	7.98309	1.64981	0	0	0
PC-40:6;0(22:5;0-18:1;0)	6.52606	13.7931	25.4117	0	6.58199	11.638	27.4967	23.3568	4.89131	2.39807	5.25307	3.27397
PC-40:7;0(18:1;0-22:6;0)	0	0	0	0	0	0	22.3184	0	0	0	0	0
PC-40:7;0(20:3;0-20:4;0)	0	0	0	0	0	0	2.69025	21.9199	0	0	0	0
PC-40:8;0(20:4;0-20:4;0)	0	0	0	0	0	0.50635	0	2.25198	0	0	0	0
PE O--32:1;0(16:0;0-16:1;0)	0	0	0	0	0	0	0	0	0	0	0	0
PE O--32:1;0(16:1;0-16:0;0)	0.529457	1.22263	1.42	0.521877	0.467445	0.656034	0.74418	0.954697	0	0	0.21646	0.158475
PE O--32:2;0(16:1;0-16:1;0)	0.159949	0.972473	1.38613	0.09961	0.302431	0.453801	0.739708	0.801737	0.172813	0	0.136642	0
PE O--32:2;0(16:2;0-16:0;0)	0.172554	0.167155	0	0.118612	0.268154	0.127523	0	0.264181	0.111571	0	0.096864	0.075009
PE O--32:2;0(18:2;0-14:0;0)	0.056607	0.231572	0.421048	0.108128	0	0.161415	0	0	0	0	0	0.094777
PE O--33:2;0(16:1;0-17:1;0)	0	0	0	0	0	0	0	0	0	0	0	0
PE O--33:2;0(17:1;0-16:1;0)	0	0.268827	0	0	0	0	0	0.319165	0	0	0	0
PE O--33:2;0(17:2;0-16:0;0)	0	0.082304	0	0	0	0	0	0.142141	0	0	0	0
PE O--34:1;0(16:0;0-18:1;0)	0	0.143194	0.329506	0	0	0	0	0.217206	0	0	0	0
PE O--34:1;0(17:0;0-17:1;0)	0	0.107437	0.088864	0	0	0	0	0.058458	0	0	0	0
PE O--34:1;0(18:0;0-16:1;0)	0	0.079307	0.063592	0	0	0	0	0.058562	0	0	0	0
PE O--34:1;0(18:1;0-16:0;0)	0	0.667182	0.649716	0	0	0	0	0.488756	0	0	0	0
PE O--34:2;0(16:0;0-18:2;0)	0	0	0	0	0	0	0	0	0	0	0	0
PE O--34:2;0(16:1;0-18:1;0)	2.22863	5.39232	7.31304	1.86821	1.67337	3.2358	4.49312	5.58757	1.45258	0.644732	0.883332	0.727293
PE O--34:2;0(16:2;0-18:0;0)	0.374897	0	0	0	0.41076	0	0	0.170341	0.101451	0.107673	0.122464	0
PE O--34:2;0(17:1;0-17:1;0)	0	0	0	0	0	0	0	0	0	0	0	0
PE O--34:2;0(18:1;0-16:1;0)	0.154829	0.825907	1.34243	0.097972	0.112234	0.483989	0.740967	0.594426	0.134955	0.10743	0.172786	0.075349
PE O--34:2;0(18:2;0-16:0;0)	1.73855	4.31996	5.88426	1.52587	1.85153	3.19877	4.52915	4.95121	1.50427	0.770499	1.11951	0.839955
PE O--34:3;0(16:1;0-18:2;0)	0.275045	0.763818	0.767242	0.322604	0.299634	0.429983	0.58165	0.601954	0.502881	0.330758	0	0.670509
PE O--34:3;0(16:2;0-18:1;0)	0.289368	0.244887	0.315806	0	0	0.169053	0.335742	0.30113	0	0	0	0
PE O--34:3;0(18:2;0-16:1;0)	0.609426	0.783121	1.32567	0.60702	0.503151	0.443568	1.11054	1.18707	0.703958	0	0.460689	0
PE O--34:4;0(16:1;0-18:3;0)	0	0	0	0	0	0	0	0	0	0	0	0
PE O--35:2;0(17:0;0-18:2;0)	0	0.123902	0.138107	0	0	0.085045	0.143978	0.177481	0	0	0	0
PE O--35:2;0(17:1;0-18:1;0)	0	0.412307	0.544496	0	0	0.330327	0.585576	0.822508	0	0	0	0
PE O--35:2;0(17:2;0-18:0;0)	0	0	0	0	0	0.017823	0.021546	0.031271	0	0	0	0
PE O--35:2;0(18:1;0-17:1;0)	0	0	0	0	0	0	0	0	0	0	0	0
PE O--35:3;0(17:1;0-18:2;0)	0	0.129288	0	0	0	0	0	0	0	0	0	0
PE O--35:3;0(17:2;0-18:1;0)	0	0.209461	0	0	0	0	0	0	0	0	0	0
PE O--36:1;0(16:0;0-20:1;0)	0	0	0	0	0	0	0	0	0	0	0	0
PE O--36:1;0(18:0;0-18:1;0)	0	0	0	0	0	0	0	0	0	0	0	0
PE O--36:1;0(18:1;0-18:0;0)	0	0	0	0	0	0	0	0	0	0	0	0
PE O--36:2;0(16:1;0-20:1;0)	0.085483	0.465241	0.889037	0.163934	0.119894	0.119569	0.073502	0.116527	0.055698	0	0	0
PE O--36:2;0(18:0;0-18:2;0)	0	0	0.158499	0	0	0	0	0.052897	0.042547	0	0	0
PE O--36:2;0(18:1;0-18:1;0)	0.39618	1.85507	2.41684	0.356488	0.641753	1.16269	1.18372	1.62755	0.317004	0.181409	0.248848	0.205269
PE O--36:2;0(18:2;0-18:0;0)	0.225192	0.120817	0.123343	0.190404	0.136126	0.172074	0.212603	0.259867	0.178306	0.051323	0.084627	0.045523
PE O--36:3;0(16:0;0-20:3;0)	0	0	0	0	0	0	0	0	0	0	0	0
PE O--36:3;0(16:1;0-20:2;0)	0.208437	0.431042	0.642699	0.139343	0	0	0	0.111156	0	0	0	0
PE O--36:3;0(18:1;0-18:2;0)	0	0.501471	0.57671	0.10091	0.154413	0.451249	0.551851	0.696619	0.120505	0	0.213226	0.064432
PE O--36:3;0(18:2;0-18:1;0)	1.53831	3.04614	4.41193	1.11426	1.46358	2.32543	3.17884	3.98135	1.05484	0.535289	0.570195	0.547903
PE O--36:4;0(16:0;0-20:4;0)	0.337881	0.29925	0.457123	0	0	0	0	0.327454	0	0	0	0
PE O--36:4;0(16:1;0-20:3;0)	0.583917	1.86521	2.02559	0.78149	0.581642	0.921557	0.781544	1.0142	0.280152	0.171654	0.496437	0
PE O--36:4;0(18:2;0-18:2;0)	0	0.485146	1.15548	0	0.451909	0.774207	0.832377	0.891656	0.250572	0.138556	0	0
PE O--36:5;0(16:1;0-20:4;0)	13.8908	31.6662	43.6504	8.22033	12.16	18.7722	32.1271	36.3284	9.75913	4.58967	7.31498	5.61434
PE O--36:6;0(16:1;0-20:5;0)	0	5.40049	7.05614	0	2.93251	0	4.76388	0	0	0	0	0
PE O--37:2;0(17:0;0-20:2;0)	0	0	0	0	0	0	0	0	0	0	0	0
PE O--37:2;0(17:1;0-20:1;0)	0	0	0	0	0	0	0	0	0	0	0	0
PE O--37:3;0(16:1;0-21:2;0)	0	0	0	0	0	0	0	0	0	0	0	0
PE O--37:3;0(17:0;0-20:3;0)	0	0	0	0	0	0	0	0	0	0	0	0
PE O--37:4;0(16:1;0-21:3;0)	0	0	0	0	0	0	0	0	0	0	0	0
PE O--37:4;0(17:0;0-20:4;0)	0	0	0.796195	0	0	0	0	0	0	0	0	0
PE O--37:4;0(17:1;0-20:3;0)	0	0	0	0	0	0	0	0	0	0	0	0
PE O--37:5;0(17:1;0-20:4;0)	0.860958	2.29278	3.26795	0.650319	0.854569	1.89935	3.44099	3.75658	0	0	0.479508	0
PE O--38:1;0(18:0;0-20:1;0)	0	0	0	0	0	0	0	0	0	0	0	0
PE O--38:2;0(16:1;0-22:1;0)	0	0	0.363941	0	0	0	0	0	0	0	0	0
PE O--38:2;0(18:1;0-20:1;0)	0	0.517306	0.256713	0	0	0	0	0.412196	0	0	0	0
PE O--38:3;0(16:0;0-22:3;0)	0	0	0	0	0	0	0	0	0	0	0	0
PE O--38:3;0(16:1;0-22:2;0)	0	0.844102	1.29382	0.252047	0	0	0	0	0	0	0	0
PE O--38:3;0(18:0;0-20:3;0)	0	0	0	0	0	0	0	0	0	0	0	0
PE O--38:3;0(18:1;0-20:2;0)	0	0	0	0	0	0	0	0	0	0	0	0
PE O--38:3;0(18:2;0-20:1;0)	0	0.703873	0.623259	0	0	0	0	0.759356	0	0	0	0
PE O--38:4;0(16:0;0-22:4;0)	0	0.53157	0.857554	0	0	0	0	0.272158	0	0	0	0
PE O--38:4;0(16:1;0-22:3;0)	1.44642	2.95718	4.63811	1.2524	1.39996	1.25624	0.74346	1.29943	0.844394	0.349108	0.490313	0.650002
PE O--38:4;0(18:0;0-20:4;0)	0.2662	0.375749	0	0	0.210236	0.399535	0.803379	0.766364	0	0.236738	0.288819	0
PE O--38:4;0(18:1;0-20:3;0)	0	0.443937	0	0	0	0.548715	0.550319	0.442462	0	0	0	0
PE O--38:4;0(18:2;0-20:2;0)	0	0	0	0	0	0	0	0	0	0	0	0
PE O--38:5;0(16:0;0-22:5;0)	0	0.761629	0.923605	0	0.259401	0	0	0.826029	0	0	0	0
PE O--38:5;0(16:1;0-22:4;0)	2.64891	10.8499	9.97639	4.26827	2.47591	5.33102	4.71714	14.0716	2.05321	0	0	0
PE O--38:5;0(18:0;0-20:5;0)	0	0	0	0	0	0	0.269144	0	0	0	0	0
PE O--38:5;0(18:1;0-20:4;0)	1.42545	5.32511	6.0943	3.11428	1.56212	4.16903	5.02188	11.6879	1.37763	0	0	0
PE O--38:5;0(18:2;0-20:3;0)	0.265135	0.766731	1.0558	0	0	1.20189	1.28173	1.96642	0	0	0	0
PE O--38:6;0(16:1;0-22:5;0)	8.38172	21.7416	28.8953	6.2849	8.39318	13.4028	21.5557	29.8046	7.75647	3.8398	6.42073	4.65614
PE O--38:6;0(18:1;0-20:5;0)	0	0	0	0	0	0	0	0	0	0	0	0
PE O--38:6;0(18:2;0-20:4;0)	8.98067	17.2197	25.7744	4.22075	6.88034	14.3852	26.0008	31.3181	4.37143	2.31772	3.49561	2.70528
PE O--38:7;0(16:1;0-22:6;0)	11.6147	26.7321	37.2416	0	0	0	0	31.0691	0	0	7.4142	5.66705
PE O--38:7;0(18:2;0-20:5;0)	0	0	0	0	0	0	0	0	0	0	0	0
PE O--39:4;0(17:0;0-22:4;0)	0	0	0	0	0	0	0	0	0	0	0	0
PE O--39:4;0(17:1;0-22:3;0)	0	0	0	0	0	0	0	0	0	0	0	0
PE O--39:5;0(17:0;0-22:5;0)	0	0	0.438939	0	0	0.599436	0.630737	0.648907	0	0	0	0
PE O--39:5;0(17:1;0-22:4;0)	0	0.823773	0.369311	0	0	0	0.262151	0.65075	0	0	0	0
PE O--39:6;0(17:1;0-22:5;0)	0	0	0	0	0	0	0	0	0	0	0	0
PE O--40:3;0(18:1;0-22:2;0)	0	0	0	0	0	0	0	0	0	0	0	0
PE O--40:3;0(18:2;0-22:1;0)	0	0.465706	0	0	0	0	0	0	0	0	0	0
PE O--40:4;0(18:1;0-22:3;0)	0	0.796496	1.55078	0	0	0	0	0.933156	0	0	0	0
PE O--40:4;0(18:2;0-22:2;0)	0	0.49947	0	0	0	0	0	0	0	0	0	0
PE O--40:5;0(16:1;0-24:4;0)	0	0	0	0	0	0	0	0	0	0	0	0
PE O--40:5;0(18:0;0-22:5;0)	0	0	0	0	0	0	0.333187	0	0	0	0	0
PE O--40:5;0(18:1;0-22:4;0)	1.37395	2.32056	2.06265	0.657049	1.21067	2.23503	1.87151	4.75322	1.27301	0.346063	0.655855	0.236928
PE O--40:5;0(18:2;0-22:3;0)	0.378194	1.68295	1.42929	0.337388	0.317757	0.925713	0.542561	0.726148	0	0	0	0.126669
PE O--40:6;0(18:1;0-22:5;0)	1.52405	5.18443	6.13816	0.772183	1.62596	3.71868	6.29482	7.42843	1.59213	0.934947	1.26074	1.58037
PE O--40:6;0(18:2;0-22:4;0)	3.38641	5.62654	9.27525	2.06318	2.52514	4.64055	9.16324	11.0967	1.94693	1.01876	1.61892	0.683029
PE O--40:7;0(18:1;0-22:6;0)	0	0	0	0.693155	0	0	2.91018	3.12994	0	0	0	0
PE O--40:7;0(18:2;0-22:5;0)	7.20584	14.8967	22.494	3.28278	6.27715	13.0796	20.4091	22.6975	5.91574	2.98798	4.92411	3.48125
PE O--40:8;0(18:2;0-22:6;0)	0	0	0	0	0	0	0	16.7888	0	0	0	0
PE-30:0;0(14:0;0-16:0;0)	0	0.649888	0	0	0	0	0.725516	0.765113	0.356504	0	0	0
PE-30:8;0(15:4;0-15:4;0)	0	0	0	0	0	0	0	0	0	0	0	0
PE-32:0;0(14:0;0-18:0;0)	0.354417	0.37074	0	0	0	0	0.813979	0	0	0	0	0
PE-32:0;0(16:0;0-16:0;0)	1.1449	2.64484	3.74262	1.23182	1.53084	1.89666	2.07428	2.68264	1.37854	0.85489	1.15353	0.899865
PE-32:1;0(14:0;0-18:1;0)	0	1.26495	1.50887	0	0.333176	0.846486	1.4105	1.85326	0	0	0.308697	0.174336
PE-32:1;0(16:1;0-16:0;0)	2.50252	3.67187	5.42608	1.43655	1.90871	2.59834	3.88695	4.04809	2.64129	1.08073	1.7118	1.05161
PE-32:2;0(14:0;0-18:2;0)	0	0	0	0	0	0	0	0	0	0	0	0
PE-32:2;0(16:1;0-16:1;0)	0.361539	0.5456	0.942452	0.5171	0.313449	0.54184	0.740208	0.91952	0	0	0.213267	0.321118
PE-32:2;0(16:2;0-16:0;0)	0	0	0	0	0	0	0	0	0	0	0	0
PE-33:1;0(15:0;0-18:1;0)	0	0	0	0	0	0	0.112647	0	0	0	0	0
PE-33:1;0(16:0;0-17:1;0)	0	0	0	0	0	0	0.238588	0	0	0	0	0
PE-33:2;0(16:1;0-17:1;0)	0	0	0	0	0	0	0	0	0	0	0	0
PE-34:0;0(16:0;0-18:0;0)	0	0	0	0.844546	1.61674	0	3.83187	0	0.966584	0	0.80819	0
PE-34:1;0(16:0;0-18:1;0)	11.8821	25.9919	36.0006	9.02582	10.8784	21.0965	35.2299	37.0635	13.6664	6.5245	10.658	7.6926
PE-34:1;0(16:1;0-18:0;0)	2.50536	4.99583	6.23821	1.1989	2.34733	3.71628	5.81726	6.24452	2.28109	0.94564	2.32764	1.23717
PE-34:2;0(16:0;0-18:2;0)	1.18439	2.16025	3.16606	0.847969	0.939961	1.69808	2.80893	2.57506	1.49446	0.532128	1.09339	0.797376
PE-34:2;0(16:1;0-18:1;0)	4.50246	8.75119	12.3923	2.72451	4.36263	5.74433	9.23307	9.84185	3.38268	1.2449	2.53043	1.77472
PE-34:2;0(17:1;0-17:1;0)	0	0	0	0	0	0	0	0	0	0	0	0
PE-34:3;0(16:1;0-18:2;0)	0	0.317481	0	0.224077	0	0.211365	0	0.376489	0	0	0	0
PE-35:1;0(17:0;0-18:1;0)	1.3124	2.31452	3.0059	0.627559	1.27601	2.51392	3.86988	3.66181	0	0.345757	0.764781	0
PE-35:1;0(17:1;0-18:0;0)	0	0.47282	0.885756	0.193015	0	0	1.21719	1.33025	1.41148	0.221969	0	0.839339
PE-35:2;0(17:1;0-18:1;0)	6.71556	4.53163	5.36508	4.3015	5.02945	3.63471	5.90043	6.07077	5.08753	3.33792	2.97435	2.16514
PE-35:2;0(18:2;0-17:0;0)	0	0	0	0	0	0	0	0	0	0	0	0
PE-36:0;0(18:0;0-18:0;0)	0	0.346694	0	0.271299	0	0.340237	0	0.568246	0	0	0	0
PE-36:1;0(16:0;0-20:1;0)	0	0	0.634959	0	0	0.864741	0	0.895357	0	0	0	0
PE-36:1;0(18:1;0-18:0;0)	13.4445	29.5675	37.8742	9.22866	12.1712	22.903	42.4886	41.9952	12.3437	6.04961	10.2803	7.2183
PE-36:2;0(16:0;0-20:2;0)	0	0	0	0	0	0	0	0.565454	0	0	0	0
PE-36:2;0(16:1;0-20:1;0)	0	0	0.542773	0	0	0	0	0	0	0	0	0
PE-36:2;0(18:1;0-18:1;0)	18.8901	41.511	57.2481	12.0781	17.9788	31.6002	53.254	55.6236	15.8596	6.12452	11.4894	8.29354
PE-36:2;0(18:2;0-18:0;0)	2.34644	3.71151	4.9564	1.16746	1.54513	2.76371	4.75846	4.50957	1.99366	0.957804	1.7495	1.26426
PE-36:3;0(16:0;0-20:3;0)	0	1.60133	2.28967	0	0	1.45305	1.99335	2.19068	1.15069	0	0.559452	0.633613
PE-36:3;0(18:2;0-18:1;0)	3.28926	5.28468	6.87639	2.03926	3.2905	3.35321	6.38784	6.34923	2.09372	1.03348	1.22705	0.863041
PE-36:3;0(18:3;0-18:0;0)	0	0	0	0	0	0	0	0	0	0	0	0
PE-36:4;0(16:0;0-20:4;0)	3.9848	7.23464	10.8733	2.37737	3.86366	6.81695	11.6064	12.3313	5.52805	2.2968	4.30983	2.84934
PE-36:4;0(16:1;0-20:3;0)	0	0	0	0	0	0	0.709235	0.878562	0	0	0	0
PE-36:4;0(18:2;0-18:2;0)	0	0	0.672238	0	0	0	0.744005	0.503983	0	0	0	0
PE-36:4;0(18:3;0-18:1;0)	0	0.925833	0	0	0	0	0	0	0	0	0	0
PE-36:5;0(16:1;0-20:4;0)	0.936517	2.06752	2.82149	0	0.871199	0	2.37628	2.36435	0	0	0	0
PE-37:1;0(18:0;0-19:1;0)	0	0	0	0	0	0	0	0.428148	0	0	0	0
PE-37:2;0(18:1;0-19:1;0)	0.567589	1.07668	1.37008	0	0	1.24644	2.03139	1.97756	0	0	0	0
PE-37:3;0(17:0;0-20:3;0)	0	0	0	0	0	0	0	0	0	0	0	0
PE-37:4;0(20:4;0-17:0;0)	0.748875	1.37048	0	0	0.750951	1.47159	2.74119	3.19297	0	0.328761	0.705553	0
PE-37:5;0(15:0;0-22:5;0)	0	0.476889	0.885917	0	0	0	0	0.169736	0	0	0	0
PE-37:5;0(17:1;0-20:4;0)	0	0	0	0	0	0	1.08694	0.725592	0	0	0	0
PE-38:2;0(18:0;0-20:2;0)	0.850316	0.943386	1.46258	0	0.676387	0.830594	0.880893	1.10787	0.479381	0	0.658834	0
PE-38:2;0(18:1;0-20:1;0)	0.584516	1.86183	2.36051	0.654779	0.482888	1.70648	2.72895	2.92558	0.518738	0	0	0
PE-38:3;0(16:0;0-22:3;0)	0	0	0	0	0	0	0	0	0	0	0	0
PE-38:3;0(18:1;0-20:2;0)	0.613744	1.92532	2.82561	0.301893	0.481347	1.41099	1.79803	2.62606	0.560741	0	0.298414	0.240167
PE-38:3;0(18:2;0-20:1;0)	0	0	0	0	0	0	0	0	0	0	0	0
PE-38:3;0(20:3;0-18:0;0)	2.96445	5.49044	6.70643	2.04019	2.81667	5.67277	8.10997	7.8598	3.17785	1.74347	2.67908	1.75381
PE-38:4;0(16:0;0-22:4;0)	0	5.53378	0	0	0	3.87167	7.11114	7.66437	2.48582	0	0	0
PE-38:4;0(16:1;0-22:3;0)	0	0	0	0	0	0	0	0	0	0	0	0
PE-38:4;0(18:1;0-20:3;0)	3.57597	6.4773	9.11758	1.64738	2.20248	5.69295	10.213	8.51587	2.38289	0.795917	2.78327	1.84036
PE-38:4;0(20:4;0-18:0;0)	17.3062	35.5665	54.3792	10.5806	16.9383	33.1324	69.1067	69.2405	18.359	8.69005	17.5658	12.3481
PE-38:5;0(16:0;0-22:5;0)	0	0	25.3155	0	0	15.864	30.0973	29.3447	8.67724	0	7.20223	0
PE-38:5;0(16:1;0-22:4;0)	0	0	0.775992	0	0	0	0.862438	1.36739	0	0	0	0
PE-38:5;0(20:4;0-18:1;0)	14.6153	25.895	18.0724	7.52455	13.7548	10.6303	20.0697	22.5109	4.25884	5.63969	4.51301	7.89669
PE-38:5;0(20:5;0-18:0;0)	0	5.44747	0	0	0	2.42914	4.02576	4.13622	1.5214	0	0	0
PE-38:6;0(16:0;0-22:6;0)	0	0	0	0	0	0	0	0	0	0	0	0
PE-38:6;0(16:1;0-22:5;0)	4.56899	0	0	0	0	8.87476	16.1463	16.9947	0	0	0	0
PE-39:3;0(18:0;0-21:3;0)	0	0	0	0	0	0	0	0.821015	0	0	0	0
PE-39:5;0(17:0;0-22:5;0)	0	0	0	0	0	0	1.97443	0	0	0	0	0
PE-39:5;0(17:1;0-22:4;0)	0	0	0	0.361561	0	0	0	2.13019	0	0.20158	0.366561	0.312585
PE-39:6;0(17:1;0-22:5;0)	0	1.08887	1.34996	0.327695	0	1.13509	2.42168	2.3745	0	0	0	0
PE-39:7;0(17:1;0-22:6;0)	0	0	0	0	0	0	0.624754	0.635882	0	0	0	0
PE-40:2;0(18:0;0-22:2;0)	0	0	0	0	0	0	0	0	0	0	0	0
PE-40:2;0(18:1;0-22:1;0)	0	0	0	0	0	0	0	0.7233	0	0	0	0
PE-40:3;0(18:0;0-22:3;0)	0.384223	1.39871	1.98876	0.418522	0	1.14447	1.13392	1.02457	0	0	0.352108	0
PE-40:3;0(18:1;0-22:2;0)	0	0	0	0	0	0	0	0	0	0	0	0
PE-40:4;0(18:0;0-22:4;0)	0.884707	4.00997	2.15975	1.13067	1.71424	2.91674	5.48316	6.50776	1.40035	0.748027	0.576425	0.952082
PE-40:4;0(18:1;0-22:3;0)	1.06046	0	2.84068	0	0	1.85925	3.28328	3.14102	0	0	0.484918	0
PE-40:5;0(18:1;0-22:4;0)	1.63854	4.73758	6.04691	0	1.1761	6.12468	11.1868	11.8251	1.67247	0.441725	1.39704	0.587847
PE-40:5;0(22:5;0-18:0;0)	3.88883	8.05154	10.3967	3.47243	4.29375	10.6968	21.1296	22.0007	4.44967	2.35853	4.15894	3.2713
PE-40:6;0(18:1;0-22:5;0)	9.82464	21.9726	19.4069	5.67963	6.118	16.8973	33.6977	32.3389	6.38618	4.8908	10.4422	7.06821
PE-40:6;0(22:6;0-18:0;0)	0	0	11.7481	0	3.21359	10.4935	19.6744	22.7591	4.4825	0	0	0
PE-40:7;0(22:6;0-18:1;0)	0	12.1273	0	0	0	13.5608	26.7134	28.0733	0	0	0	0
PG-30:0;0(14:0;0-16:0;0)	0	0	0	0	0	0	0.248756	0	0	0	0	0
PG-32:0;0(14:0;0-18:0;0)	0	0	0	0	0	0	0	0	0	0	0	0.061013
PG-32:0;0(16:0;0-16:0;0)	0	0	0	0.283819	0	0.407047	0.393975	0	0.375079	0	0	0
PG-32:1;0(14:0;0-18:1;0)	0	0.16572	0.40179	0	0	0	0.321996	0	0	0	0	0
PG-32:1;0(16:1;0-16:0;0)	0	0.385158	0.497395	0	0	0.405299	0.38195	0.676303	0	0	0	0
PG-32:2;0(16:1;0-16:1;0)	0	0	0.282061	0	0	0	0.145774	0	0	0	0	0
PG-34:0;0(16:0;0-18:0;0)	0	0	0	0	0	0	0	0	0	0	0	0
PG-34:1;0(16:0;0-18:1;0)	1.61961	4.35615	6.17833	1.23273	1.53814	3.91061	8.62161	8.65044	2.79315	1.42004	2.87053	1.86557
PG-34:1;0(16:1;0-18:0;0)	0	0	0.137831	0	0	0	0	0.155393	0.116227	0	0	0
PG-34:2;0(16:0;0-18:2;0)	0	0.159583	0	0	0	0	0	0	0	0	0	0
PG-34:2;0(16:1;0-18:1;0)	0	1.17342	1.92238	0.371428	0	0.898456	1.74105	1.94647	0	0	0.430566	0.322074
PG-34:2;0(17:1;0-17:1;0)	0	0	0	0	0	0	0	0	0	0.18479	0	0
PG-34:3;0(16:1;0-18:2;0)	0	0.238314	0.368977	0	0	0	0.278578	0.357569	0	0	0	0
PG-35:1;0(16:0;0-19:1;0)	0	0	0	0	0	0	0	0.247192	0	0	0	0
PG-35:1;0(17:0;0-18:1;0)	0	0	0	0	0	0.339355	0.476402	0.356431	0	0	0	0.123107
PG-35:2;0(17:1;0-18:1;0)	0	0	0	0	0	0	0.383376	0	0	0	0	0
PG-36:1;0(18:1;0-18:0;0)	1.00567	2.55177	3.33983	0.679489	1.31189	1.50471	3.87136	4.08203	1.96205	0.791304	1.1594	0.874127
PG-36:2;0(18:1;0-18:1;0)	1.1293	2.6004	3.93463	0.784565	1.10235	1.46501	2.5818	2.83246	0.42478	0.202154	0.441621	0.174217
PG-36:2;0(18:2;0-18:0;0)	0.122206	0.083513	0.213994	0.090006	0	0	0.147045	0.136268	0	0	0	0
PG-36:3;0(18:2;0-18:1;0)	0.269042	0.982431	1.37782	0.273149	0.271274	0.680132	1.15831	1.43797	0	0	0	0.222632
PG-36:4;0(16:0;0-20:4;0)	0	0	1.07476	0	0	0	0	0.84702	0	0	0	0
PG-36:4;0(18:2;0-18:2;0)	0	0	0	0	0	0	0	0.191078	0	0	0	0
PG-36:5;0(16:1;0-20:4;0)	0	0.202882	0	0	0	0	0.203827	0	0	0	0	0
PG-38:3;0(18:1;0-20:2;0)	0	0.472728	0.805547	0.238304	0	0.350155	0	0	0	0	0	0
PG-38:3;0(20:3;0-18:0;0)	0	0	0	0	0	0	0	0	0	0	0	0
PG-38:4;0(18:1;0-20:3;0)	0	0.764438	0.954999	0	0	0	0.755603	0.806132	0	0	0	0
PG-38:5;0(20:4;0-18:1;0)	0	0.922108	1.49456	0	0	0.570707	0	1.45215	0	0	0	0
PG-38:6;0(16:1;0-22:5;0)	0	1.13943	0	0	0	0	0.837498	1.33182	0	0	0	0
PG-38:7;0(16:1;0-22:6;0)	0	0	0	0	0	0	0.306364	0	0	0	0	0
PG-40:6;0(18:1;0-22:5;0)	0	1.28626	0	0	0	0	1.48252	0	0	0	0	0
PG-44:12;0(22:6;0-22:6;0)	0	9.42773	16.1987	0	0	4.55386	5.51539	9.28999	0	0	0	0
PI-32:1;0(16:0;0-16:1;0)	0	0	0	0	0	0	0	1.03873	0	0	0	0
PI-32:1;0(18:1;0-14:0;0)	0	0	0	0	0	0	0	0.171878	0	0	0	0
PI-34:0;0(18:0;0-16:0;0)	0	0	0	0	0	0	0	0	0	0	0	0
PI-34:1;0(18:0;0-16:1;0)	0	2.72707	3.76134	1.72401	0	2.64088	2.76683	3.77666	0	0	1.29083	0
PI-34:1;0(18:1;0-16:0;0)	0	4.09204	5.59747	0.611706	0	3.56036	6.51561	5.98261	0	1.84506	1.65267	2.29917
PI-34:2;0(18:1;0-16:1;0)	0	1.77083	2.99656	0	0	1.61923	2.08332	2.51503	0	0	0	0
PI-34:2;0(18:2;0-16:0;0)	0	0.729103	1.22674	0	0	0.872712	1.30045	1.26382	0	0	0	0
PI-35:1;0(18:0;0-17:1;0)	0	0	0	0	0	0	0	1.25706	0	0	0	0
PI-36:1;0(18:0;0-18:1;0)	0	4.13582	9.13281	2.22442	0	3.3431	5.25779	6.48555	0	0	1.57382	1.32053
PI-36:2;0(18:0;0-18:2;0)	0	2.4486	2.19588	0	0	0.984651	1.60094	1.84775	0	0	0.602665	0
PI-36:2;0(18:1;0-18:1;0)	0	6.96727	11.2651	2.47521	0	5.21388	7.87904	8.56566	0	0	2.04019	1.64084
PI-36:3;0(18:1;0-18:2;0)	0	1.88891	2.6401	0	0	1.54054	0	1.38116	0	0	0	0
PI-36:3;0(20:3;0-16:0;0)	0	0	0	0	0	0	0	0.702976	0	0	0	0
PI-36:4;0(18:2;0-18:2;0)	0	0	0	0	0	0	0	0	0	0	0	0
PI-36:4;0(20:4;0-16:0;0)	0	4.04962	6.25086	0	0	3.28078	5.16551	6.625	0	0	1.64133	0
PI-38:2;0(20:1;0-18:1;0)	0	0	0	0	0	0	0	0	0	0	0	0
PI-38:2;0(20:2;0-18:0;0)	0	0	0	0	0	0	0	0	0	0	0	0
PI-38:3;0(18:0;0-20:3;0)	0	2.70025	4.67093	0	0	2.3836	3.50496	3.96976	0	0	1.07164	0
PI-38:3;0(20:2;0-18:1;0)	0	0	0	0	0	0	0	0.526426	0	0	0	0
PI-38:4;0(18:0;0-20:4;0)	16.0029	33.523	46.0418	10.3879	15.5437	24.2242	45.8635	48.8715	12.998	5.62583	9.45055	7.74346
PI-38:4;0(20:3;0-18:1;0)	0	1.26783	2.72744	0	0	0	4.02148	4.72231	0	0	0.901216	0
PI-38:5;0(18:1;0-20:4;0)	0	13.128	19.5896	0	0	11.0732	21.1645	24.2342	0	0	4.0314	2.93013
PI-40:4;0(22:4;0-18:0;0)	0	6.61213	8.39234	0	0	9.72338	6.83302	10.7834	0	0	0	0
PI-40:5;0(18:0;0-22:5;0)	0	5.41222	6.73963	0	0	5.7516	8.51235	9.8002	0	0	0	0
PS-32:1;0(16:1;0-16:0;0)	0	0	0	0	0	0	0	0	0	0	0	0
PS-34:0;0(16:0;0-18:0;0)	6.70114	11.779	15.7594	5.61388	6.0716	7.53756	11.4696	13.6039	4.42809	1.53988	3.57849	3.30469
PS-34:1;0(16:0;0-18:1;0)	0	9.89181	17.362	5.81238	0	9.89085	12.765	13.8361	0	5.80291	3.75165	2.75067
PS-34:1;0(16:1;0-18:0;0)	0	5.8291	8.15128	0	0	4.22296	7.3451	9.28522	0	0	1.89456	1.46846
PS-34:2;0(16:1;0-18:1;0)	0	0	0	0	0	0	0	0	0	0	0	0
PS-36:1;0(18:1;0-18:0;0)	19.092	43.9967	61.7102	16.9858	18.8896	34.2472	57.1056	67.244	18.86	9.23925	12.541	10.0811
PS-36:2;0(18:1;0-18:1;0)	0	7.47309	12.3788	0	0	5.88221	9.28913	10.7838	0	0	3.27906	0
PS-36:2;0(18:2;0-18:0;0)	0	3.96445	4.63288	0	0	3.81468	5.55654	5.36204	0	0	0	0
PS-38:3;0(20:3;0-18:0;0)	0	4.2413	6.39334	0	0	3.72986	6.17957	7.19027	0	0	0	0
PS-40:4;0(18:0;0-22:4;0)	0	0	7.10681	0	0	4.94434	5.71023	10.7771	0	0	0	0
PS-40:5;0(22:5;0-18:0;0)	0	10.8314	14.3771	0	0	10.9924	24.2345	25.8507	0	0	3.29603	0
SE-41:1;0(27:1;0-14:0;0)	0	13.926	22.2046	0	0	9.34892	10.4385	10.7676	0	0	0	0
SE-43:1;0(27:1;0-16:0;0)	34.6141	145.487	237.847	147.915	30.6053	91.9172	101.21	141.107	14.3623	10.682	13.3221	17.8428
SE-43:2;0(27:1;0-16:1;0)	18.7409	87.9193	158.409	132.356	18.6632	54.6211	63.849	81.9417	7.47536	6.98138	9.04198	10.9873
SE-44:1;0(27:1;0-17:0;0)	0	12.3699	24.3253	6.25261	0	9.16744	11.4399	12.3142	0	0	0	0
SE-44:2;0(27:1;0-17:1;0)	0	30.0552	49.3614	10.1077	0	17.3299	19.5128	27.3877	0	0	0	0
SE-45:1;0(27:1;0-18:0;0)	7.35807	29.6908	50.1666	11.5726	0	20.5995	21.9708	28.823	0	0	0	0
SE-45:2;0(27:1;0-18:1;0)	74.3923	302.574	520.796	402.036	62.5642	196.424	220.515	284.098	28.4822	24.7321	30.6079	39.4062
SE-45:3;0(27:1;0-18:2;0)	14.7702	66.0175	112.564	121.926	12.4128	45.4482	45.5598	62.5669	0	4.78465	6.50295	8.60025
SE-45:4;0(27:1;0-18:3;0)	0	12.2623	23.0284	0	0	5.07449	9.42201	10.6111	0	0	0	0
SE-47:5;0(27:1;0-20:4;0)	0	39.9324	64.6788	41.1208	0	17.7703	23.6227	27.1777	0	0	0	4.56298
SE-49:7;0(27:1;0-22:6;0)	0	29.2884	47.9529	6.43967	0	14.8864	19.1424	21.3063	0	0	0	0
SM-32:0;2	0	0.833478	0.993246	0	0	0	0.56512	0.605917	0	0	0	0
SM-32:1;2	2.28909	5.6737	7.86924	2.81411	2.22171	4.92486	6.22302	6.73135	1.61621	0.986276	1.29368	1.04289
SM-34:0;2	4.12013	11.0113	14.1621	5.34432	4.20799	7.59296	7.33454	9.64904	1.84069	1.08428	1.50423	1.28084
SM-34:1;2	28.7348	90.3625	121.475	43.4404	29.7139	84.6121	95.5823	109.14	22.1397	15.8414	20.922	18.5246
SM-34:2;2	2.60072	7.87906	10.6495	3.09676	2.69354	6.00513	7.59309	8.48965	1.75846	0.993831	1.52905	1.42736
SM-36:0;2	0	0	0	0	0	0	0.422757	0.800667	0	0	0	0
SM-36:0;4	0	0	0	0	0	0	0	0	0	0	0	0
SM-36:1;2	2.66069	9.80947	12.9061	4.82648	2.56438	7.2487	7.74027	9.34258	0.981002	0.88334	1.04356	1.13194
SM-36:1;4	0	0.775697	2.31837	0	0	0	2.34787	1.75888	0	0	0	0
SM-36:2;2	0.845792	2.65306	3.98046	1.06578	0.874058	1.79431	2.16396	2.81268	0	0	0	0.305048
SM-38:1;2	1.31252	4.11004	5.14797	1.98105	1.2116	2.70738	3.04146	3.4502	0.412665	0.297496	0.427011	0.413302
SM-38:2;2	0	1.0728	1.39648	0	0	0.674488	0.875567	1.02044	0	0	0	0
SM-40:0;2	0	0.661873	1.07628	0.389369	0	0.462459	0	0.680871	0	0	0	0
SM-40:1;2	3.38336	13.4526	17.531	6.59292	4.1717	9.35333	10.6581	12.4722	1.97355	1.33846	1.90247	1.78826
SM-40:2;2	2.63446	8.33083	12.6674	3.39457	2.76881	5.85135	6.75626	7.8347	1.18271	0.977253	1.15602	1.0216
SM-42:1;2	0	10.757	13.7853	6.09566	0	8.41025	9.56445	10.3818	0	0	0	0
SM-42:2;2	13.0011	40.1316	56.8457	16.5501	13.2179	30.002	36.4118	42.967	10.6589	6.8624	9.0058	7.76929
SM-44:2;2	0	0.517345	0	0	0	0	0	0	0	0	0	0
ST-27:1;0	679.754	1984.98	2446.23	2816.52	658.297	1612.9	1816.32	2414.64	290.734	181.205	234.598	290.652
TAG-50:1;0	0	2.36676	5.34044	0	0	1.73084	2.8354	2.52362	0	0	0	0
TAG-50:2;0	0	0	3.39779	0	0	0	0	0	0	0	0	0
TAG-52:2;0	0	2.06742	4.01766	0	0	0	1.88778	2.16761	0	0	0	0
