# Supplementary material for: A novel approach to analyze lysosomal dysfunctions through subcellular proteomics and lipidomics: the case of NPC1 deficiency
Source: Sci Rep. 2017 Jan 30;7:41408. doi: 10.1038/srep41408 (PMC5278418; doi:10.1038/srep41408)
Supplement: Supplementary Table S2 [file srep41408-s3.xls]

## Sheet: PM-C0h
feature	KO-1-TCL	KO-1-PM_1	KO-1-PM_2	KO-1-PM_3	KO-2-TCL	KO-2-PM_1	KO-2-PM_2	KO-2-PM_3	WT-TCL	WT-PM_1	WT-PM_2	WT-PM_3
Cer-C-32	0	0	0	0	2.27992	0	6.33798	0	0	0	0	0
Cer-C-34	67.6401	15.7048	13.2076	8.89432	57.0815	0	7.80572	13.7334	14.9779	0	7.14772	7.80949
Cer-C-36	0	0	0	0	4.5202	0	0	0	0	0	30.861	0
Cer-C-38	0	0	0	0	0	0	0	0	0	0	0	0
Cer-C-40	5.29882	15.5597	9.7155	10.0086	8.02793	0	8.96895	11.9373	7.81764	0	0	9.29192
Cer-C-42	27.0611	68.7355	77.0769	81.0971	28.0905	100	76.8873	74.3293	77.2044	100	61.9913	82.8986
Cer-DB-0	4.61978	6.31823	6.19234	8.89432	5.24332	0	7.80572	13.7334	9.19958	0	0	7.80949
Cer-DB-1	73.2665	36.5268	40.4929	35.9405	69.7396	25.4972	40.2194	27.4278	34.403	31.9892	51.047	37.4765
Cer-DB-2	22.1137	57.155	53.3148	55.1652	25.0171	74.5028	51.9749	58.8389	56.3974	68.0108	48.953	54.7141
Cer-OH-2	100	100	100	100	100	100	100	100	100	100	69.139	100
Cer-OH-3	0	0	0	0	0	0	0	0	0	0	30.861	0
DAG-C-30	17.1174	0.884835	2.1056	16.4715	14.8269	0.946043	13.4064	13.0191	10.5564	2.44778	1.89502	12.1628
DAG-C-31	0	0	0	0	0	0	0	0	0	0	0	0
DAG-C-32	9.06648	10.6377	12.3352	11.0811	12.5648	9.69157	11.2573	8.46508	8.45474	11.0362	12.2078	12.4426
DAG-C-33	5.6026	3.5601	5.79934	4.61822	3.04542	6.42903	5.65964	2.76923	7.91196	9.24201	9.26039	5.51237
DAG-C-34	30.8817	38.8665	41.7887	28.3047	38.8339	32.5831	30.6652	32.0071	29.2091	37.4412	30.7316	30.01
DAG-C-35	14.1336	25.6819	14.3664	17.0862	10.1738	37.98	11.4353	21.2059	12.0421	14.1846	12.9929	12.3475
DAG-C-36	23.1981	20.3689	23.6047	19.0744	20.5552	12.3703	23.9004	22.5336	22.4065	25.6483	24.2879	21.0501
DAG-C-37	0	0	0	0	0	0	0	0	0	0	0	0
DAG-C-38	0	0	0	3.36393	0	0	3.67572	0	9.41922	0	8.62448	6.47466
DAG-C-40	0	0	0	0	0	0	0	0	0	0	0	0
DAG-DB-0	0.913806	0.884835	2.1056	0.811302	0.882706	0.946043	1.28566	0	1.7612	2.44778	1.89502	1.10766
DAG-DB-1	68.3749	57.9194	59.4434	57.8449	67.0692	43.0037	60.0607	72.3555	58.5421	55.9032	46.5708	55.053
DAG-DB-2	30.7113	41.1957	38.451	35.2614	32.0481	56.0502	31.1964	27.6445	37.4432	38.0896	46.7783	40.3505
DAG-DB-3	0	0	0	2.71846	0	0	3.78146	0	2.25348	3.5594	4.75597	3.48884
DAG-DB-4	0	0	0	0	0	0	0	0	0	0	0	0
DAG-DB-5	0	0	0	3.36393	0	0	3.67572	0	0	0	0	0
DAG-DB-6	0	0	0	0	0	0	0	0	0	0	0	0
DAG-OH-0	100	100	100	100	100	100	100	100	100	100	100	100
HexCer-C-34	37.967	33.7991	40.4128	45.7541	36.8964	59.4733	52.5096	44.4976	41.3848	51.8584	59.7017	48.8567
HexCer-C-40	13.6375	17.595	0	0	13.0917	0	0	0	0	0	0	0
HexCer-C-42	48.3955	48.6059	59.5872	54.2459	50.0119	40.5267	47.4904	55.5024	58.6152	48.1416	40.2983	51.1433
HexCer-DB-1	51.6045	51.3941	40.4128	45.7541	49.9881	59.4733	52.5096	44.4976	41.3848	51.8584	59.7017	48.8567
HexCer-DB-2	48.3955	48.6059	59.5872	54.2459	50.0119	40.5267	47.4904	55.5024	58.6152	48.1416	40.2983	51.1433
HexCer-OH-2	100	100	100	100	100	100	100	100	100	100	100	100
LPA-C-16	0	0	0	4.42567	0	3.27578	0	0	0	0	3.1321	0
LPA-C-18	0	0	100	95.5743	0	85.3201	93.7237	0	0	0	77.4789	8.87515
LPA-C-20	0	0	0	0	0	6.53524	0	0	0	0	0	0
LPA-C-24	0	100	0	0	0	4.86883	6.27627	0	0	100	19.389	91.1248
LPA-DB-0	0	100	0	0	0	0	0	0	0	0	6.53291	0
LPA-DB-1	0	0	0	0	0	13.6612	0	0	0	0	0	8.87515
LPA-DB-2	0	0	0	4.42567	0	0	0	0	0	0	0	0
LPA-DB-3	0	0	100	95.5743	0	81.4699	93.7237	0	0	0	77.4789	0
LPA-DB-6	0	0	0	0	0	4.86883	6.27627	0	0	100	15.9882	91.1248
LPA-OH-0	0	100	100	100	0	100	100	0	0	100	100	100
LPC O--C-16	100	68.1639	100	69.3956	100	0	68.9545	100	0	100	100	69.8683
LPC O--C-18	0	31.8361	0	30.6044	0	0	31.0455	0	0	0	0	30.1317
LPC O--DB-0	100	68.1639	100	69.3956	100	0	68.9545	100	0	100	100	69.8683
LPC O--DB-1	0	31.8361	0	30.6044	0	0	31.0455	0	0	0	0	30.1317
LPC O--OH-0	100	100	100	100	100	0	100	100	0	100	100	100
LPC-C-10	0	0	0	0	0	0	0	0	0	0	0	0
LPC-C-14	0	3.16684	4.96767	0	0	0	15.7803	0	0	13.3062	7.95025	0
LPC-C-16	56.2956	63.817	64.9934	64.1961	59.809	63.6221	51.8848	60.0943	58.0495	55.9828	58.9159	63.6784
LPC-C-18	43.7044	33.0162	30.039	35.8039	40.191	36.3779	32.3349	39.9057	41.9505	30.711	33.1339	36.3216
LPC-DB-0	74.8285	71.51	74.1096	71.8591	72.3226	72.8549	55.8064	73.391	75.7667	60.8773	61.1297	73.032
LPC-DB-1	25.1715	28.49	25.8904	28.1409	27.6774	27.1451	39.4497	26.609	24.2333	35.4324	38.8703	26.968
LPC-DB-2	0	0	0	0	0	0	4.74388	0	0	3.69031	0	0
LPC-OH-0	100	100	100	100	100	100	100	100	100	100	100	100
LPE O--C-16	50.6991	58.9666	60.4551	56.3729	57.0775	64.2348	54.1137	60.9824	71.6015	62.8705	61.483	59.8327
LPE O--C-18	49.3009	41.0334	39.5449	43.6271	42.9225	35.7652	45.8863	39.0176	28.3985	37.1295	38.517	40.1673
LPE O--DB-1	78.4908	81.4663	82.4567	73.0725	75.3822	64.2348	69.8827	76.0665	100	80.0549	79.8416	82.0388
LPE O--DB-2	21.5092	18.5337	17.5433	26.9275	24.6178	35.7652	30.1173	23.9335	0	19.9451	20.1584	17.9612
LPE O--OH-0	100	100	100	100	100	100	100	100	100	100	100	100
LPE-C-16	15.8431	13.476	13.8079	13.1955	16.0491	19.3057	14.8342	17.626	17.4649	14.9255	15.9057	18.4516
LPE-C-18	84.1569	66.4935	71.0799	63.4729	83.9509	72.1723	63.8694	82.374	82.5351	61.5116	61.4522	66.6272
LPE-C-20	0	11.8439	9.70963	12.6158	0	8.522	12.2894	0	0	13.6354	13.1491	8.61958
LPE-C-22	0	8.18659	5.40255	10.7159	0	0	9.00699	0	0	9.92743	9.49292	6.30162
LPE-DB-0	57.2169	48.53	51.6058	40.1546	54.9888	47.4527	37.5776	61.7611	63.795	42.3267	44.2957	49.4649
LPE-DB-1	42.7831	31.4395	33.282	36.5138	45.0112	44.0253	41.126	38.2389	36.205	34.1104	33.0623	35.6139
LPE-DB-3	0	0	0	3.86464	0	0	2.63937	0	0	3.17315	3.91006	0
LPE-DB-4	0	11.8439	9.70963	8.75113	0	8.522	9.65007	0	0	10.4623	9.23909	8.61958
LPE-DB-5	0	0	0	4.27564	0	0	3.86967	0	0	4.12697	4.07447	0
LPE-DB-6	0	8.18659	5.40255	6.44023	0	0	5.13732	0	0	5.80046	5.41845	6.30162
LPE-OH-0	100	100	100	100	100	100	100	100	100	100	100	100
LPI-C-10	0	0	10.12	0	0	0	0	0	0	0	0	0
LPI-C-16	0	11.6662	14.0238	0	0	0	0	0	0	12.3706	12.7409	0
LPI-C-18	48.0524	77.4473	75.8562	100	100	100	87.509	100	0	78.6412	87.2591	100
LPI-C-20	51.9476	10.8865	0	0	0	0	12.491	0	0	8.98814	0	0
LPI-DB-0	48.0524	74.8132	74.7835	100	100	71.4036	57.5532	100	0	66.4081	71.5665	100
LPI-DB-1	0	14.3003	15.0964	0	0	28.5964	29.9559	0	0	24.6038	28.4335	0
LPI-DB-2	0	0	10.12	0	0	0	0	0	0	0	0	0
LPI-DB-4	51.9476	10.8865	0	0	0	0	12.491	0	0	8.98814	0	0
LPI-OH-0	100	100	100	100	100	100	100	100	0	100	100	100
LPS-C-12	0	4.02204	0	0	0	5.71139	0	0	0	0	0	0
LPS-C-18	0	95.978	100	100	0	94.2886	95.5825	0	0	100	100	100
LPS-C-22	0	0	0	0	0	0	4.41745	0	0	0	0	0
LPS-DB-0	0	65.3763	72.703	100	0	69.0039	58.1191	0	0	70.0205	71.4023	60.8351
LPS-DB-1	0	30.6017	27.297	0	0	25.2847	37.4635	0	0	29.9795	28.5977	39.1649
LPS-DB-6	0	4.02204	0	0	0	5.71139	4.41745	0	0	0	0	0
LPS-OH-0	0	100	100	100	0	100	100	0	0	100	100	100
PA-C-32	0	0	0	0	0	0	0	0	0	0	0	0
PA-C-33	100	0	57.764	0	0	0	0	0	0	83.7838	0	33.7291
PA-C-34	0	100	0	100	0	0	13.1324	100	0	8.82815	100	41.5035
PA-C-35	0	0	42.236	0	0	0	86.8676	0	0	0	0	24.7674
PA-C-36	0	0	0	0	0	0	0	0	0	7.38807	0	0
PA-C-38	0	0	0	0	0	0	0	0	0	0	0	0
PA-DB-0	0	0	0	0	0	0	0	100	0	0	100	36.5387
PA-DB-1	100	100	100	100	0	0	100	0	0	100	0	63.4613
PA-DB-2	0	0	0	0	0	0	0	0	0	0	0	0
PA-DB-4	0	0	0	0	0	0	0	0	0	0	0	0
PA-OH-0	100	100	100	100	0	0	100	100	0	100	100	100
PC O--C-30	5.25837	4.2987	4.7159	6.91657	6.44761	7.30828	6.16797	6.14404	6.16167	6.97116	6.52598	7.42189
PC O--C-31	1.9585	1.92456	1.16345	1.49512	1.10358	2.65421	1.71797	1.26498	1.99879	1.39979	2.11957	1.3626
PC O--C-32	28.0999	27.399	29.0285	27.5126	24.0212	28.6177	26.7632	26.748	30.9342	35.3353	31.8082	35.9752
PC O--C-33	4.78088	3.57562	3.47073	3.43151	2.98686	4.05529	2.56251	2.44586	2.99931	2.18114	2.88218	2.46379
PC O--C-34	31.4995	30.3429	29.7962	29.4372	31.703	31.8671	29.8495	31.1911	28.7975	28.6921	27.6577	29.2301
PC O--C-35	1.70889	1.38473	0.921895	0.92209	0.72662	0	0.855194	0.726676	0.709652	0.594512	0	0.769743
PC O--C-36	11.895	13.4511	13.067	10.9657	12.2092	11.3286	11.6985	11.9001	12.788	12.4179	11.8103	10.9317
PC O--C-37	0	1.08414	0.483118	0.785591	0.656592	0	1.1271	0.437399	0	0	0	0
PC O--C-38	12.248	11.5077	12.6346	13.7467	14.2156	12.1435	13.5621	13.6325	12.3524	10.9039	14.0048	8.68409
PC O--C-39	0	0.354763	0	0	0	0	0	0	0	0	0	0
PC O--C-40	2.55088	4.67684	4.71869	4.78693	5.92977	2.02533	5.69586	5.50933	3.2585	1.50425	3.19125	3.16091
PC O--DB-0	21.0857	19.6498	19.7817	20.346	16.1642	19.9771	18.1122	18.6134	17.8612	23.6738	20.1808	24.9894
PC O--DB-1	39.9523	38.4183	38.9647	38.077	40.2698	42.3628	38.7921	40.3026	41.1759	40.5322	39.1506	40.5903
PC O--DB-2	15.5243	14.9918	14.1764	13.851	13.1872	11.547	12.4552	12.4368	15.4827	12.9149	14.6111	13.912
PC O--DB-3	2.3613	4.96223	4.83586	4.11822	4.97122	7.11365	4.69269	4.84759	5.1688	5.28491	4.28606	4.58107
PC O--DB-4	6.35254	5.94523	5.64072	5.15097	6.80001	4.87649	7.49859	6.08246	6.25052	6.01052	6.22113	4.01658
PC O--DB-5	8.55834	7.64575	8.07708	9.95697	9.5754	7.4389	9.18457	9.07581	6.49607	6.43122	7.6808	6.08645
PC O--DB-6	6.16549	6.33704	6.56821	6.43908	6.76414	6.68409	6.97713	6.49541	5.81974	5.15247	6.2496	4.48314
PC O--DB-7	0	2.04973	1.95525	2.06081	2.26798	0	2.28751	2.14595	1.74499	0	1.61983	1.34106
PC O--OH-0	100	100	100	100	100	100	100	100	100	100	100	100
PC-C-28	0.117084	0.141795	0.142307	0.285263	0.289894	0.246567	0.286451	0.228605	0.264118	0.245967	0.207824	0.255528
PC-C-30	3.29462	3.47093	4.72978	5.29506	5.39228	6.20871	5.65692	5.20575	5.11911	5.34182	7.20669	5.80193
PC-C-31	1.61417	0.848502	0.930079	0.809649	1.00358	1.21986	1.06042	1.06245	1.12867	1.15136	1.00597	0.689118
PC-C-32	31.466	30.752	31.8495	35.0871	30.2536	33.0635	37.1857	38.2844	28.6848	36.5602	33.319	39.7864
PC-C-33	3.96144	3.58248	3.29995	3.23619	2.7964	3.08316	2.63284	2.7972	2.83316	2.74558	2.82229	2.51815
PC-C-34	37.0239	37.3063	36.9161	32.8439	36.6932	35.6571	29.4675	29.6943	38.488	33.2185	33.4971	31.4378
PC-C-35	3.0533	2.09301	2.10128	1.45092	1.38147	1.51542	1.57346	1.56159	1.73423	1.03697	1.17552	1.2849
PC-C-36	14.5057	15.136	14.0822	14.4351	15.1595	13.7951	14.6197	14.7118	14.6596	13.7246	14.1417	13.4642
PC-C-37	0	0.359494	0.561852	0.212059	0.648074	0.22675	0.95179	0.350215	0.600896	0.34954	0.524187	0.166534
PC-C-38	3.94823	4.20428	3.80292	4.6246	4.92883	4.41908	4.42946	4.2784	4.69895	4.10189	4.53711	3.48627
PC-C-39	0.177971	0.238529	0.214883	0.382936	0.120715	0.135668	0.237276	0.135934	0.0928201	0.212056	0.221185	0.285672
PC-C-40	0.837658	1.86668	1.36919	1.3373	1.33246	0.429084	1.8984	1.6894	1.69558	1.31154	1.34145	0.823528
PC-C-42	0	0	0	0	0	0	0	0	0	0	0	0
PC-DB-0	23.9603	14.8659	14.9649	21.1084	19.3928	19.0416	16.7916	16.714	17.4399	15.8832	14.1007	17.8178
PC-DB-1	40.2969	50.2803	49.4329	37.3114	42.3851	43.1678	37.1093	36.0843	48.3805	42.6918	43.798	39.3076
PC-DB-2	23.5377	23.2526	24.6424	25.2035	23.39	25.1736	27.8934	28.8226	21.9065	25.9291	27.2109	28.0037
PC-DB-3	2.56852	3.35231	3.57959	5.94095	5.87635	3.59656	7.80272	8.69272	3.64405	6.42364	6.22429	6.6832
PC-DB-4	2.77343	3.13862	2.82803	4.8122	3.86412	4.7465	3.87842	3.72677	3.60273	4.50551	3.811	4.15744
PC-DB-5	2.83891	2.78604	2.70399	4.04425	3.52005	3.4213	4.33045	3.88831	2.90375	2.89776	2.87868	3.04357
PC-DB-6	4.02418	1.74698	1.40597	1.57931	1.5716	0.852634	1.66548	1.55121	1.53964	1.24998	1.49864	0.986758
PC-DB-7	0	0.577257	0.442307	0	0	0	0.528645	0.520089	0.583024	0.419053	0.477858	0
PC-OH-0	100	100	100	100	100	100	100	100	100	100	100	100
PE O--C-29	1.70552	0	0	0	0	0	0	0	1.32673	0	0	0
PE O--C-32	1.52733	0.982929	1.05651	1.21431	1.18267	2.55356	1.0035	1.13293	1.22808	1.57272	1.46568	1.22179
PE O--C-33	0	0	0	0	0	0	0	0	0	0.441191	0	0
PE O--C-34	6.46191	5.67003	5.9311	6.41873	6.44246	7.70649	5.75784	6.29187	6.76969	7.17688	7.49799	7.70733
PE O--C-35	0	0.33683	0.289818	0	0	0	0.214633	0.17995	0	0.313646	0	0.262585
PE O--C-36	26.8317	28.4266	28.0677	22.1334	23.8989	25.0209	23.1668	21.1076	28.7073	27.0259	28.0781	27.7237
PE O--C-37	1.11634	1.26782	1.14012	1.27123	1.17661	1.42303	1.14389	1.22751	1.12569	1.27233	1.33204	1.26252
PE O--C-38	44.2168	44.0766	43.892	45.7348	43.8077	45.3578	46.0022	46.7222	43.6965	45.5114	43.0548	44.6776
PE O--C-39	0	0.267926	0	0.465037	0.43332	0	0.622283	0.546567	0	0	0	0.239552
PE O--C-40	18.1404	18.9713	19.6227	22.7625	23.0583	17.9382	22.0888	22.7913	17.1461	16.686	18.5713	16.9049
PE O--DB-1	0.951535	0.623759	0.40386	0.98908	0.543737	0.637203	0.369079	0.438527	0.394112	0.675674	0.421205	0.739985
PE O--DB-2	8.34445	7.91016	8.43318	7.24102	7.43523	7.88068	7.12315	7.89736	8.89307	9.22461	9.58812	10.0556
PE O--DB-3	3.61493	3.23844	3.24355	4.07986	4.46151	6.35365	3.76798	4.2032	4.16661	4.86583	4.06634	4.60322
PE O--DB-4	5.92597	4.36276	4.3257	6.20574	7.74445	7.96862	6.70116	7.1873	9.10171	7.71642	8.55813	7.91529
PE O--DB-5	21.0506	22.9854	22.123	22.2877	21.1357	21.5327	21.7481	21.931	20.6919	21.8887	21.3888	22.8908
PE O--DB-6	30.8196	28.4201	28.0667	29.9134	29.5865	30.7019	29.8127	28.5214	27.2617	25.7583	25.1502	26.2272
PE O--DB-7	29.2929	28.3259	29.1886	24.1515	23.176	24.9252	24.7249	24.3203	25.3368	25.9779	26.0784	23.9663
PE O--DB-8	0	4.13353	4.21535	5.13177	5.91694	0	5.75287	5.50095	4.15413	3.89265	4.7488	3.60157
PE O--OH-0	100	100	100	100	100	100	100	100	100	100	100	100
PE-C-30	0	0	0	0.292815	0.301664	0.367361	0.254962	0.288241	0.29136	0.262441	0.251938	0.31244
PE-C-32	3.22021	2.0355	2.14828	3.14838	3.30635	3.36504	2.8303	3.39496	3.66205	3.34732	3.19937	3.75349
PE-C-33	0	0	4.18261	1.08686	7.16052	2.76382	3.36122	1.88416	0	1.04275	4.52957	1.11491
PE-C-34	17.2898	13.8154	13.8521	16.4577	15.1282	17.1167	16.1222	17.188	18.508	18.0767	16.4502	19.207
PE-C-35	10.2513	3.27015	5.67905	3.0587	8.08737	6.98799	3.46823	4.51606	6.29589	3.09597	4.0933	3.74188
PE-C-36	32.4472	34.0615	33.0225	29.8379	28.2173	30.0222	27.6095	33.616	31.9885	30.4589	27.7012	32.06
PE-C-37	0.484156	0.622081	0.875381	0.92873	1.10108	0.95459	1.02233	1.21608	1.09676	0.939087	0.905965	0.898122
PE-C-38	26.6912	32.5445	29.9001	29.6131	25.6078	26.6197	29.5835	26.0242	28.0859	28.9275	28.6832	28.2047
PE-C-39	0	0.585578	0.195127	0.890251	0.847382	0.656772	0.891532	0.895286	0.852694	0.692528	0.712184	0.778078
PE-C-40	9.61608	13.0653	10.1448	14.6856	10.2423	11.1459	14.8562	10.977	9.21885	13.1568	13.4731	9.92936
PE-C-42	0	0	0	0	0	0	0	0	0	0	0	0
PE-DB-0	3.22641	0.713427	0.58928	3.74437	1.22515	4.13315	2.92581	2.9849	1.0539	2.03914	2.40549	2.28115
PE-DB-1	25.9781	26.7573	26.8117	23.8401	21.1892	24.7005	21.838	23.4189	25.9059	26.6737	24.4735	28.6989
PE-DB-2	29.473	22.0236	28.1425	23.8769	36.037	28.1629	26.0346	31.1503	28.4909	22.9597	24.755	25.1406
PE-DB-3	4.39781	3.77752	3.65152	5.08852	5.67618	4.63653	4.99836	5.9838	6.76404	6.68995	6.43174	6.22238
PE-DB-4	18.3805	23.5087	21.4032	19.6727	16.8366	19.693	19.445	16.9237	18.4966	19.2583	19.082	19.0454
PE-DB-5	11.9882	12.0265	11.2902	12.4314	12.2051	11.7706	12.8743	12.7828	11.326	10.8701	11.0166	10.653
PE-DB-6	6.556	8.50345	8.1116	8.17214	6.83076	6.90335	8.51937	6.75556	7.96266	8.73452	8.71457	7.95858
PE-DB-7	0	2.68943	0	3.17379	0	0	3.36467	0	0	2.77463	3.12117	0
PE-OH-0	100	100	100	100	100	100	100	100	100	100	100	100
PG-C-30	0	0	0	1.34904	0.846085	2.38291	1.1276	1.47016	0	1.19379	0.929081	1.1041
PG-C-32	3.25967	4.88973	5.69968	7.49305	5.40393	9.72683	8.6488	8.02069	4.36575	5.37126	6.14511	6.11412
PG-C-33	0.862163	0	0	0	0	0	0	0	0	0	0	0
PG-C-34	29.5781	42.8657	42.2815	55.8457	30.9861	63.501	65.5598	43.0449	56.4766	68.8868	70.9178	63.1239
PG-C-35	1.27533	1.98498	1.32731	1.58234	1.9749	0	2.01192	0	0	1.2791	1.08599	1.68826
PG-C-36	33.9766	44.6144	50.6915	31.2678	38.2752	24.3892	21.8834	36.5252	34.3172	22.3069	20.922	27.9696
PG-C-37	0	0	0	0	0.718196	0	0	0	0	0	0	0
PG-C-38	6.81053	5.64518	0	2.46204	15.7072	0	0.768464	8.68506	4.84045	0.962108	0	0
PG-C-40	18.706	0	0	0	6.0884	0	0	2.25398	0	0	0	0
PG-C-44	5.53159	0	0	0	0	0	0	0	0	0	0	0
PG-DB-0	6.11348	3.35376	3.06787	3.86876	2.33763	3.30097	4.07579	2.71625	0	2.31336	2.49004	2.53747
PG-DB-1	36.9913	68.8508	79.6284	75.4246	40.4015	90.4788	76.2134	58.1486	78.8135	85.0098	85.6037	86.2183
PG-DB-12	5.53159	0	0	0	0	0	0	0	0	0	0	0
PG-DB-2	20.9178	16.3954	13.302	14.2123	28.3337	6.2202	14.7935	21.5234	11.9557	8.26584	7.93663	8.1223
PG-DB-3	5.45589	5.18492	2.60591	2.10543	10.6124	0	2.08496	7.24431	4.83134	1.51872	2.04514	1.79802
PG-DB-4	3.80032	3.12229	1.39576	3.39545	7.98716	0	2.06392	6.22979	4.39942	2.89223	1.92454	1.32392
PG-DB-5	2.48356	1.39605	0	0.993393	4.80701	0	0	0	0	0	0	0
PG-DB-6	3.14048	1.69683	0	0	5.52062	0	0.768464	4.13759	0	0	0	0
PG-DB-7	15.5655	0	0	0	0	0	0	0	0	0	0	0
PG-OH-0	100	100	100	100	100	100	100	100	100	100	100	100
PI-C-32	0	1.34537	1.13669	1.53662	0	0	0.612532	0	0.663811	0	1.45599	1.03154
PI-C-33	0	0	0	0	0	0	0.207731	0	0	0.362661	0.943376	0
PI-C-34	13.3069	11.6714	9.4996	13.5235	6.10883	14.5727	5.93659	0	7.10189	7.06283	14.6246	9.76756
PI-C-35	0	0.644454	0.647843	0	0	0	0	0	0	0.731213	0	0.652938
PI-C-36	14.7263	27.3062	22.3895	27.1923	6.48285	33.9834	12.1229	0	15.8622	13.8565	30.342	24.4161
PI-C-37	0	0.758942	0	0	0	0	0	0	0	0	0	0
PI-C-38	71.9668	58.2736	45.2818	56.6649	30.6928	51.4439	27.3939	100	31.7851	24.6847	52.634	39.5456
PI-C-39	0	0	0	1.08264	0	0	0	0	0	0	0	1.02904
PI-C-40	0	0	21.0446	0	56.7155	0	53.7263	0	44.5869	53.3022	0	23.5572
PI-DB-0	0	0	0	0	0	0	0	0	0.663811	0	0.946429	0
PI-DB-1	13.3069	19.3205	16.4354	19.0767	6.10883	17.5248	8.12196	0	10.6631	9.99411	21.2027	16.8141
PI-DB-2	14.7263	12.4278	9.47801	16.9479	6.48285	14.395	8.16176	0	8.85601	8.76631	17.4521	12.9934
PI-DB-3	0	15.6984	12.0941	15.3524	42.5445	22.1239	48.2836	0	40.2788	53.7396	20.3802	17.3649
PI-DB-4	54.0557	45.0139	56.1618	36.7067	31.6861	36.194	29.5877	100	27.7462	23.6016	32.0819	47.1481
PI-DB-5	17.911	7.53941	5.83076	11.9164	13.1777	9.76233	5.84494	0	11.792	3.89842	7.93661	5.67951
PI-DB-6	0	0	0	0	0	0	0	0	0	0	0	0
PI-OH-0	100	100	100	100	100	100	100	100	100	100	100	100
PS-C-32	0	0	0	4.07864	0	2.79771	1.6938	0	0	2.89873	1.50971	2.87724
PS-C-34	16.2457	15.9324	18.5827	27.5264	33.7419	28.4527	21.9229	29.9413	31.0314	23.7396	26.7749	23.8088
PS-C-35	0	2.23199	2.99464	1.79026	0	2.49955	1.66758	0	0	2.0069	2.14851	1.96071
PS-C-36	83.7543	62.087	68.8658	39.8601	66.2581	49.204	45.5623	57.8135	68.9686	50.6965	50.0904	53.5917
PS-C-37	0	0	0	0	0	0	1.73565	0	0	0	0	0
PS-C-38	0	1.47372	0	6.85044	0	2.92346	7.68525	0	0	6.88738	6.21741	6.11563
PS-C-40	0	18.2749	9.55689	19.8942	0	14.1227	18.8259	12.2452	0	13.7708	13.2591	11.646
PS-C-42	0	0	0	0	0	0	0.906515	0	0	0	0	0
PS-DB-0	16.2457	6.04059	7.81083	14.3302	9.44417	14.428	8.20203	8.89761	6.79248	7.51555	10.4198	7.4228
PS-DB-1	83.7543	68.4344	75.693	50.0786	70.919	58.0053	51.2801	64.0523	78.7619	63.3826	59.8801	67.4758
PS-DB-2	0	10.7662	8.91191	13.8932	19.6368	13.4441	18.1367	14.8049	14.4456	13.9319	14.8962	12.3753
PS-DB-3	0	0	0	4.53308	0	0	6.86433	0	0	5.27813	5.27194	4.50361
PS-DB-4	0	2.50181	0	3.378	0	4.31778	4.35219	0	0	2.33839	2.72775	2.40204
PS-DB-5	0	5.45386	7.58428	7.76072	0	9.8049	10.597	12.2452	0	7.55348	6.80424	5.82046
PS-DB-6	0	6.80316	0	6.02618	0	0	0	0	0	0	0	0
PS-DB-8	0	0	0	0	0	0	0.567717	0	0	0	0	0
PS-OH-0	100	100	100	100	100	100	100	100	100	100	100	100
SE-C-41	7.8381	0	0	0	0	0	0	0	0	0	0	0
SE-C-43	40.5272	43.235	0	41.6731	41.2339	0	32.1665	35.0617	32.8383	35.6174	0	0
SE-C-44	0	0	0	0	0	0	0	0	0	0	0	0
SE-C-45	51.6347	56.765	100	58.3269	58.7661	100	67.8335	64.9383	67.1617	64.3826	100	100
SE-C-47	0	0	0	0	0	0	0	0	0	0	0	0
SE-C-49	0	0	0	0	0	0	0	0	0	0	0	0
SE-DB-1	34.0151	31.6835	0	28.8504	26.224	0	32.1665	35.0617	21.1194	35.6174	0	0
SE-DB-2	65.9849	68.3165	100	71.1496	64.5619	100	67.8335	64.9383	78.8806	64.3826	100	100
SE-DB-3	0	0	0	0	9.21402	0	0	0	0	0	0	0
SE-DB-5	0	0	0	0	0	0	0	0	0	0	0	0
SE-DB-7	0	0	0	0	0	0	0	0	0	0	0	0
SE-OH-0	100	100	100	100	100	100	100	100	100	100	100	100
SM-C-32	2.68456	2.35205	2.85251	3.28431	2.78904	3.01831	3.16323	3.12283	2.58393	2.53696	3.74381	3.26392
SM-C-34	61.1009	61.9589	62.4505	62.8171	61.7889	66.7617	67.008	64.5948	63.0347	63.3787	63.5516	64.5317
SM-C-36	5.50624	5.99203	4.78878	3.21779	4.3103	1.088	3.21101	2.85009	2.46477	2.63695	2.63481	3.24166
SM-C-38	1.28646	0.690297	0	0.68398	1.21244	0	0.522316	0.623508	0	0	0	0
SM-C-40	8.22271	6.2569	6.42495	5.53561	7.97688	5.19414	5.32366	5.72051	4.63321	4.7606	4.76121	4.6935
SM-C-42	21.1991	22.7498	23.4833	24.4612	21.9225	23.9379	20.7718	23.0883	27.2834	26.6868	25.3086	24.2692
SM-DB-0	3.87615	2.93305	3.0016	6.04451	3.86485	4.15506	4.30811	4.26461	2.86057	2.51398	2.51451	2.85194
SM-DB-1	71.9918	71.6043	70.6648	65.9481	71.5616	69.2617	70.1124	68.2684	68.3927	69.311	69.2368	70.2114
SM-DB-2	24.1321	25.4626	26.3336	28.0074	24.5736	26.5832	25.5795	27.467	28.7468	28.1751	28.2487	26.9367
SM-OH-2	99.2476	96.973	97.09	98.974	99.4312	100	98.2084	98.5439	98.2608	98.6493	97.3331	97.8403
SM-OH-3	0	0	0	0	0	0	0	0	0	0	0	0
SM-OH-4	0.752447	3.02701	2.91	1.026	0.568798	0	1.79165	1.45606	1.73924	1.35073	2.66687	2.15965
ST-C-27	100	100	100	100	100	100	100	100	100	100	100	100
ST-DB-1	100	100	100	100	100	100	100	100	100	100	100	100
ST-OH-1	100	100	100	100	100	100	100	100	100	100	100	100
TAG-C-34	0	0	0	0	0	0	0	0	0	0	0	0
TAG-C-36	0	0	0	0	7.58064	0	0	0	0	29.4769	0	0
TAG-C-46	0	27.2823	0	16.6114	9.71981	0	0	0	0	0	0	23.1538
TAG-C-48	0	0	0	14.1145	14.5184	0	0	0	12.4468	0	0	22.1111
TAG-C-49	0	0	0	0	0	0	0	0	0	0	0	0
TAG-C-50	56.6928	36.1722	54.6026	42.3026	30.4802	100	0	0	39.3831	38.9944	0	29.5285
TAG-C-51	0	0	0	0	12.9563	0	0	0	0	0	0	0
TAG-C-52	43.3072	36.5455	45.3974	26.9716	24.7446	0	100	0	30.9576	31.5287	100	25.2066
TAG-C-54	0	0	0	0	0	0	0	0	17.2126	0	0	0
TAG-DB-0	0	0	0	0	7.58064	0	0	0	0	29.4769	0	0
TAG-DB-1	36.0395	63.4545	54.6026	55.6332	40.5675	100	0	0	34.4831	38.9944	0	74.7934
TAG-DB-2	63.9605	36.5455	45.3974	44.3668	51.8519	0	100	0	48.3044	31.5287	100	25.2066
TAG-DB-3	0	0	0	0	0	0	0	0	17.2126	0	0	0
TAG-OH-0	100	100	100	100	100	100	100	0	100	100	100	100

## Sheet: LYS-C4h
feature	KO-1-TCL	KO-1-LYS_1	KO-1-LYS_2	KO-1-LYS_3	KO-2-TCL	KO-2-LYS_1	KO-2-LYS_2	KO-2-LYS_3	WT-TCL	WT-LYS_1	WT-LYS_2	WT-LYS_3
Cer-C-32	3.22076	0	0	0	4.2643	3.96489	3.76723	1.7654	0	0	2.45098	2.89039
Cer-C-34	13.7785	6.34494	4.46206	10.1121	14.359	12.1514	14.2031	42.896	5.48812	15.3523	12.8839	14.0417
Cer-C-36	0	0	5.12689	0	0	6.58928	0	3.54344	7.93658	8.11311	8.26212	8.43534
Cer-C-38	0	0	0	0	0	0	0	0	0	0	3.81821	0
Cer-C-40	17.282	13.5997	16.8149	14.6292	18.323	16.5442	19.7508	10.5577	14.7845	18.2457	16.5962	17.6695
Cer-C-42	65.7188	80.0554	73.5962	75.2587	63.0536	60.7502	62.2789	41.2374	71.7908	58.2888	55.9886	56.9631
Cer-C-44	0	0	0	0	0	0	0	0	0	0	0	0
Cer-DB-0	9.16133	0	0	4.98764	9.67563	7.13341	8.88685	3.40141	0	9.9345	7.43789	9.11254
Cer-DB-1	38.5023	29.6266	29.8543	30.5736	35.8121	38.6738	35.3711	59.8421	29.1114	44.2266	44.4542	41.9515
Cer-DB-2	52.3363	70.3734	70.1457	64.4388	54.5123	54.1928	55.7421	36.7565	70.8886	45.8389	48.1079	48.936
Cer-OH-2	100	100	94.8731	100	100	100	100	100	92.0634	100	100	100
Cer-OH-3	0	0	0	0	0	0	0	0	0	0	0	0
Cer-OH-4	0	0	5.12689	0	0	0	0	0	7.93658	0	0	0
DAG-C-30	0	3.88044	5.09825	4.61784	0	5.66162	8.09447	3.91901	0	0	4.13594	0
DAG-C-32	14.315	23.8909	25.7853	25.0397	27.6118	15.2784	16.3947	20.503	17.7057	16.4156	28.7333	36.411
DAG-C-34	47.2839	41.9302	42.5967	39.8072	72.3882	59.9044	56.3814	39.1254	46.1018	55.0838	41.1257	38.3209
DAG-C-35	0	4.33879	0	0	0	0	0	3.26013	8.30713	12.4242	0	0
DAG-C-36	38.4011	20.3106	19.9039	17.5819	0	19.1555	19.1294	26.654	27.8854	16.0763	20.2075	18.6373
DAG-C-38	0	5.64909	6.6158	12.9533	0	0	0	6.53852	0	0	5.79761	6.63082
DAG-DB-0	0	14.8276	16.7256	16.8838	0	5.66162	8.09447	12.297	0	0	20.1605	21.9952
DAG-DB-1	73.1721	54.0146	55.2416	49.9582	100	63.3829	61.7995	46.0436	76.1004	71.4994	52.9482	59.1033
DAG-DB-2	26.8279	25.5087	21.4169	20.2047	0	30.9555	30.106	24.914	23.8996	28.5006	21.0937	12.2708
DAG-DB-3	0	0	0	0	0	0	0	5.23732	0	0	0	0
DAG-DB-4	0	0	0	0	0	0	0	4.96962	0	0	0	0
DAG-DB-5	0	5.64909	6.6158	6.59366	0	0	0	6.53852	0	0	5.79761	6.63082
DAG-DB-6	0	0	0	6.35966	0	0	0	0	0	0	0	0
DAG-OH-0	100	100	100	100	100	100	100	100	100	100	100	100
HexCer-C-30	0	0	6.09387	0	0	0	0	0	0	1.65582	0	0
HexCer-C-32	2.0814	0	5.83309	0	0	0	0	0	2.80865	2.44725	3.42764	0
HexCer-C-34	61.1689	43.548	34.7432	44.1436	36.8137	37.9724	42.895	36.4243	80.5892	55.4066	64.2488	29.4279
HexCer-C-38	2.05823	0	0	0	0	0	0	0	0	0	0	0
HexCer-C-40	9.98893	11.0187	9.93189	11.7228	13.174	12.9594	12.7323	12.1705	2.70418	11.6415	8.08146	20.0347
HexCer-C-42	24.7025	45.4333	43.398	44.1335	50.0122	49.0682	44.3727	51.4052	13.898	28.8488	24.2421	50.5374
HexCer-DB-1	71.2865	54.5667	50.5081	55.8665	49.9878	50.9318	55.6273	48.5948	83.3978	67.6458	73.9199	45.5718
HexCer-DB-2	28.7135	45.4333	49.4919	44.1335	50.0122	49.0682	44.3727	51.4052	16.6022	32.3542	26.0801	54.4282
HexCer-OH-2	50.0378	100	93.9061	100	100	100	100	100	28.8015	59.2305	48.6642	100
HexCer-OH-3	4.88385	0	0	0	0	0	0	0	3.18563	0	3.32266	0
HexCer-OH-4	45.0783	0	6.09387	0	0	0	0	0	68.0129	40.7695	48.0132	0
LPA-C-18	0	0	0	0	0	0	0	100	0	0	0	0
LPA-DB-1	0	0	0	0	0	0	0	100	0	0	0	0
LPA-DB-3	0	0	0	0	0	0	0	0	0	0	0	0
LPA-OH-0	0	0	0	0	0	0	0	100	0	0	0	0
LPC O--C-16	0	40.2351	0	38.5621	0	0	0	35.4102	0	40.7896	42.6503	42.5812
LPC O--C-18	0	59.7649	100	61.4379	0	100	100	64.5898	0	59.2104	57.3497	57.4188
LPC O--DB-1	0	100	100	100	0	100	100	100	0	100	100	100
LPC O--OH-0	0	100	100	100	0	100	100	100	0	100	100	100
LPC-C-14	0	3.56498	3.58798	3.53383	0	3.0283	3.5553	2.95479	0	2.12474	2.51439	2.5036
LPC-C-16	60.9755	61.5753	61.8229	61.3766	61.6889	58.3882	60.3638	54.5225	59.2338	65.0302	62.0001	62.8531
LPC-C-18	39.0245	34.8597	34.5891	35.0895	38.3111	38.5835	36.0809	40.4744	40.7662	32.8451	35.4855	34.6433
LPC-C-22	0	0	0	0	0	0	0	2.04829	0	0	0	0
LPC-DB-0	71.9398	73.1543	72.7309	72.2805	72.7911	73.9052	74.003	67.9661	60.522	79.2015	75.1811	77.7422
LPC-DB-1	28.0602	26.8457	27.2691	25.8762	27.2089	26.0948	25.997	28.2118	39.478	20.7985	24.8189	22.2578
LPC-DB-2	0	0	0	1.84326	0	0	0	1.77381	0	0	0	0
LPC-DB-3	0	0	0	0	0	0	0	0	0	0	0	0
LPC-DB-5	0	0	0	0	0	0	0	2.04829	0	0	0	0
LPC-OH-0	100	100	100	100	100	100	100	100	100	100	100	100
LPE O--C-16	53.2194	63.6294	63.9219	64.0374	48.9365	55.6363	59.8154	57.9668	71.0004	62.2426	62.523	64.2271
LPE O--C-18	46.7806	36.3706	36.0781	35.9626	51.0635	44.3637	40.1846	42.0332	28.9996	37.7574	37.477	35.7729
LPE O--DB-1	79.8692	83.7146	83.9528	83.8357	81.1786	78.2567	80.8733	78.2907	100	83.551	81.4553	83.9146
LPE O--DB-2	20.1308	16.2854	16.0472	16.1643	18.8214	21.7433	19.1267	21.7093	0	16.449	18.5447	16.0854
LPE O--OH-0	100	100	100	100	100	100	100	100	100	100	100	100
LPE-C-16	11.572	19.6976	20.7232	22.1313	17.7457	15.3669	15.0113	14.9085	14.5329	15.0819	17.3593	17.7815
LPE-C-18	51.4164	60.3582	59.699	59.9787	17.8465	66.7701	63.0487	72.9993	32.26	55.7414	60.7364	57.0864
LPE-C-20	11.572	9.49945	9.78808	9.23567	20.3796	7.22259	10.4135	5.89331	26.2099	14.1256	8.81422	12.0862
LPE-C-22	25.4397	10.4448	9.78974	8.65431	44.0281	10.6404	11.5265	6.19887	26.9971	15.0511	13.09	13.0459
LPE-DB-0	35.3126	53.8173	55.479	57.2771	35.5922	55.3764	53.1338	60.2051	46.7929	46.9829	45.9684	45.8997
LPE-DB-1	27.6758	24.2456	24.9432	24.8329	0	26.7605	23.0189	27.7027	0	23.8403	32.1274	28.9682
LPE-DB-2	0	1.99286	0	0	0	0	1.90729	0	0	0	0	0
LPE-DB-3	0	2.66025	2.79621	2.26374	0	0	2.05071	1.16941	10.5347	2.92931	0	2.76719
LPE-DB-4	11.572	6.83921	6.99187	6.97193	20.3796	7.22259	8.36275	4.7239	15.6752	11.1963	8.81422	9.31897
LPE-DB-5	10.5241	4.21276	3.81696	3.84492	20.6481	4.39384	5.3606	2.26346	11.2444	6.23289	5.45023	5.72101
LPE-DB-6	14.9156	6.232	5.97277	4.80939	23.38	6.2466	6.16592	3.93541	15.7527	8.81823	7.63978	7.32492
LPE-OH-0	100	100	100	100	100	100	100	100	100	100	100	100
LPI-C-14	0	0	0	0	0	0	0	0	0	0	0	0
LPI-C-16	0	27.7138	22.0716	0	0	11.1446	8.83769	10.1459	0	11.0549	14.0004	14.4481
LPI-C-18	100	72.2862	77.9284	100	100	88.8554	91.1623	89.8541	0	88.9451	85.9996	85.5519
LPI-DB-0	100	84.4159	86.2852	100	100	88.7813	88.4649	85.0971	0	87.9126	87.1138	89.4745
LPI-DB-1	0	15.5841	13.7148	0	0	11.2187	11.5351	14.9029	0	12.0874	12.8862	10.5255
LPI-OH-0	100	100	100	100	100	100	100	100	0	100	100	100
LPS-C-18	0	100	100	100	0	100	100	100	0	100	100	100
LPS-DB-0	0	68.9908	72.8763	69.0126	0	74.1176	78.0099	75.356	0	76.3812	72.5507	75.5967
LPS-DB-1	0	31.0092	27.1237	30.9874	0	25.8824	21.9901	24.644	0	23.6188	27.4493	24.4033
LPS-OH-0	0	100	100	100	0	100	100	100	0	100	100	100
PA-C-34	0	100	100	100	0	100	0	100	0	0	0	0
PA-DB-1	0	100	100	100	0	100	0	100	0	0	0	0
PA-OH-0	0	100	100	100	0	100	0	100	0	0	0	0
PC O--C-30	5.19923	6.06902	5.78396	6.79672	6.00051	5.52713	6.19721	4.8736	6.23892	6.33186	5.69328	5.79104
PC O--C-31	4.25675	3.24408	4.36873	4.41636	5.23211	4.71282	5.3928	4.17319	4.82313	4.53455	4.24266	4.13064
PC O--C-32	25.3262	29.1362	29.2237	29.216	22.2274	21.66	22.7516	20.8962	26.8156	31.3549	29.5089	28.9781
PC O--C-33	6.80662	5.33274	5.18035	4.74964	9.9839	5.67488	5.00054	5.28339	6.26339	7.3075	5.45483	6.42838
PC O--C-34	27.1889	25.6258	25.9353	26.3953	32.9072	31.1517	31.8231	30.4679	25.1709	28.5764	27.7284	28.1713
PC O--C-35	1.74624	1.57163	1.46481	1.72703	1.68149	1.34982	1.11975	1.99346	1.40906	1.68521	1.38705	1.76553
PC O--C-36	12.898	14.3481	14.4971	13.4226	9.85542	11.8566	11.8536	12.7845	14.66	11.4532	12.292	11.3521
PC O--C-37	1.78414	1.58307	1.21537	1.26195	1.29005	1.94964	1.92018	1.34199	1.37266	1.3347	1.13958	1.26801
PC O--C-38	12.4059	11.7272	10.9152	11.0249	8.81993	13.2678	12.2684	14.8781	11.9715	5.39056	10.057	9.79898
PC O--C-39	0	0.360735	0.333878	0	0	0.650638	0	0.633585	0	0	0.498466	0.472679
PC O--C-40	2.38802	1.00149	1.08156	0.989395	2.00198	2.19885	1.6728	2.67405	1.2749	2.03113	1.99788	1.8432
PC O--DB-0	19.5811	17.3997	17.4816	19.0686	19.2404	15.9051	18.5016	13.1357	15.755	25.8867	23.8182	23.1036
PC O--DB-1	38.26	38.0767	38.4583	38.8653	44.9432	40.9242	42.6575	39.4154	39.519	40.7413	38.8959	39.0562
PC O--DB-2	14.2199	16.3753	17.3976	17.573	16.5343	15.1185	13.2656	15.3001	17.2757	14.1226	13.7516	14.3687
PC O--DB-3	4.15539	6.90713	6.8496	5.37419	2.69111	2.67179	2.30343	4.80713	3.86754	4.02585	3.32465	3.97562
PC O--DB-4	6.4809	7.93574	6.87648	6.81029	7.20746	6.28539	6.76706	6.42511	7.69439	6.19057	5.96262	5.60184
PC O--DB-5	10.4688	8.38413	7.87259	7.92974	7.38151	11.5753	9.72941	12.7918	10.4002	7.73994	8.1821	8.3246
PC O--DB-6	6.83398	4.92135	5.0638	4.37892	2.00198	7.51959	6.77542	8.12482	5.48815	1.29299	6.06493	5.56945
PC O--OH-0	100	100	100	100	100	100	100	100	100	100	100	100
PC-C-28	0.225402	0.270347	0.274778	0.294576	0.302934	0.296984	0.225087	0.24743	0.343592	0.156982	0.137093	0.0917924
PC-C-30	3.90387	4.27821	4.35708	4.52484	4.71372	5.03918	4.86124	4.11116	4.41946	4.13467	4.13247	3.93767
PC-C-31	2.41083	1.28808	1.66529	1.43284	2.30871	2.16581	1.61321	1.60683	2.21928	2.67751	2.48268	1.3275
PC-C-32	27.4823	33.3829	32.9088	34.1127	26.3492	31.6244	36.388	31.1265	24.6033	39.3946	36.2539	42.1457
PC-C-33	5.2205	4.0437	3.78967	4.15629	5.82924	4.80946	4.37434	4.48335	5.10197	4.60782	4.43208	4.11863
PC-C-34	32.8395	29.2705	29.7963	29.7176	33.2307	28.2552	26.5122	28.3274	34.1892	27.4879	28.4094	26.2564
PC-C-35	3.38854	2.79493	2.37001	2.36686	3.77141	2.74987	3.01507	2.93459	3.19188	2.59792	2.81761	2.427
PC-C-36	15.9146	15.8436	16.2012	15.5069	15.9224	15.2587	14.5683	15.7474	16.7195	14.114	13.9358	13.7961
PC-C-37	0.605964	1.14602	0.809542	0.497831	0.296911	0.249271	0.48971	1.30899	0.719828	0.20455	0.785953	0.189866
PC-C-38	6.46762	5.87385	6.33088	6.14495	5.47119	6.84163	5.81897	7.22854	7.01307	3.86594	5.342	4.66306
PC-C-39	0.268708	0.163243	0.153277	0.163166	0.282077	0.255629	0.196147	0.246037	0.267568	0.225133	0.154887	0.189452
PC-C-40	1.27216	1.64461	1.34311	1.08147	1.52157	2.45391	1.93777	2.63181	1.21136	0.532969	1.11623	0.856833
PC-DB-0	17.8894	11.6347	11.8191	12.5054	16.7978	16.2205	16.2981	13.2711	13.2804	19.3592	17.9998	17.8786
PC-DB-1	41.8052	38.4406	39.8079	39.4514	44.6683	39.1849	35.2262	37.5848	45.1068	34.8326	35.0379	32.4936
PC-DB-2	24.8275	27.9528	28.0882	28.0575	24.0841	24.8073	28.1344	25.5804	24.4323	33.382	27.8363	31.7406
PC-DB-3	3.27682	8.71444	7.68936	7.5832	2.85028	6.01954	7.58071	6.9526	4.34364	3.73384	7.04791	7.99394
PC-DB-4	4.71195	6.23657	6.18165	6.01327	4.7913	4.6317	4.24535	6.48112	5.26679	3.60121	5.24522	3.57848
PC-DB-5	4.63219	4.48802	4.17309	4.33216	5.57087	5.55841	5.53231	6.22752	4.7269	4.33306	4.67394	4.52815
PC-DB-6	2.78574	1.92653	2.10652	2.05701	1.23739	2.68399	2.22496	2.84638	2.84304	0.758102	2.15894	1.78668
PC-DB-7	0	0.606322	0.0248247	0	0	0.893715	0.758078	1.05605	0	0	0	0
PC-DB-8	0.0712322	0	0.109392	0	0	0	0	0	0	0	0	0
PC-OH-0	100	100	100	100	100	100	100	100	100	100	100	100
PE O--C-32	1.05354	1.0413	0.922546	1.07021	0.896877	0.66378	0.746126	0.614244	1.02391	1.15281	1.00157	1.09281
PE O--C-33	0.214446	0.154863	0.127078	0.159655	0	0.140738	0.184975	0.155208	0	0.176714	0.109027	0.18001
PE O--C-34	6.81517	7.19748	6.61574	7.60588	6.64461	5.45117	5.80547	5.12742	6.76971	6.63973	5.9331	6.63739
PE O--C-35	0.291928	0.447365	0.536908	0.54941	0.366917	0.398053	0.463191	0.424503	0.367801	0.32454	0.399811	0.48772
PE O--C-36	24.5776	25.8487	24.3114	27.7806	20.6652	20.9529	21.4732	21.2388	29.0447	23.886	23.3839	23.6014
PE O--C-37	1.17697	1.47224	1.45415	1.52161	1.5335	1.58563	1.38846	1.51746	1.5584	1.17759	1.5313	1.42021
PE O--C-38	50.2159	45.51	47.4327	41.4685	49.2202	45.0487	44.7924	45.6649	47.2679	47.6657	47.6587	45.7414
PE O--C-39	0.404897	0.560907	0.751441	0.639399	0	1.1254	0.397763	1.23244	0	0.415853	1.3852	0.897242
PE O--C-40	15.2496	17.7671	17.8481	19.2048	20.6727	24.6337	24.7483	24.0251	13.9676	18.5611	18.5973	19.9418
PE O--DB-1	0.928272	0.747073	0.434379	0.695505	0.40176	0.514912	0.670162	0.424632	0.270893	0.994021	0.923266	0.912301
PE O--DB-2	7.70352	9.98045	9.44604	10.8119	7.06103	6.55262	6.88627	6.16487	9.43809	8.11005	7.1864	8.01375
PE O--DB-3	3.59116	5.19462	4.86545	5.60692	3.49015	2.95776	2.95394	2.74102	5.2901	3.30731	3.37415	3.67018
PE O--DB-4	3.84883	7.31523	6.80416	7.51831	3.12857	3.17209	3.086	3.16896	6.93968	3.84064	4.02311	3.74593
PE O--DB-5	30.5658	25.6057	26.7259	19.4435	26.953	25.126	24.7381	25.8827	27.8369	29.7672	29.9496	26.0446
PE O--DB-6	29.4635	25.2315	26.8079	27.8222	29.7984	30.7643	30.1669	30.1662	27.7645	27.4969	27.8135	29.1249
PE O--DB-7	23.8989	21.9131	20.7541	23.8215	29.1671	24.5451	25.2301	25.0613	22.4599	22.3453	22.4853	23.8593
PE O--DB-8	0	4.01231	4.16214	4.28017	0	6.36721	6.26854	6.39026	0	4.1385	4.24468	4.62903
PE O--OH-0	100	100	100	100	100	100	100	100	100	100	100	100
PE-C-30	0	0.125632	0.148439	0.151425	0	0.157368	1.466	0.110397	0.19907	0.136495	1.05138	0.131704
PE-C-32	2.67705	3.12318	3.10008	3.16327	2.12876	1.98388	2.0663	1.79447	3.18455	2.81373	2.52032	2.70289
PE-C-33	0	0	0.133262	0	2.26042	0.0813473	0.64893	0.700602	0	0	0	1.02093
PE-C-34	14.7106	16.8994	16.1274	16.8786	12.7561	11.6286	12.9839	10.9159	15.7936	16.0157	14.3727	15.6714
PE-C-35	3.9243	2.04352	2.03007	2.80292	4.26367	2.27898	2.36689	2.08567	3.34565	3.02871	6.56697	2.76571
PE-C-36	32.6022	33.0232	32.5236	33.3344	29.1299	27.187	28.4143	26.3976	30.2653	35.8185	33.1726	35.9676
PE-C-37	1.05872	1.28927	0.909846	0.98456	1.01293	1.12465	1.3058	1.49453	0.225846	1.05057	1.10295	1.06896
PE-C-38	32.3116	30.614	31.078	30.2245	31.0345	32.5158	31.7955	32.5507	30.4434	30.0625	28.8718	28.9482
PE-C-39	0.388885	0.755769	0.845903	0.464589	0.833994	0.993453	0.986037	1.07015	0.562607	0.560204	0.937317	0.558747
PE-C-40	12.3267	12.1261	13.1034	11.9957	16.5797	22.049	17.9664	22.88	15.9801	10.5136	11.4039	11.1639
PE-DB-0	0.872996	0.510603	0.612406	0.562588	0.560194	0.61956	1.42663	0.503758	1.33773	0.87238	0.78307	0.738736
PE-DB-1	24.0759	25.5106	24.6716	24.7933	21.0436	20.1387	20.9791	19.0258	23.1316	26.4255	23.7988	26.2039
PE-DB-2	24.2736	24.7355	23.4278	25.3307	24.7247	18.7692	20.736	19.0906	22.5131	25.6634	27.9913	26.8846
PE-DB-3	4.74533	7.51428	7.149	7.12589	4.21967	4.35113	4.55101	4.52784	6.95496	4.81405	5.05086	4.70703
PE-DB-4	19.5729	17.9169	18.8184	17.8863	22.4975	20.2963	20.1798	20.3134	17.8906	18.4537	16.9426	18.1728
PE-DB-5	15.4119	13.2875	14.0802	13.6864	16.896	17.2088	17.0611	17.6036	13.8267	14.351	14.7212	14.1589
PE-DB-6	11.0474	10.5246	11.2406	10.6148	10.0583	13.6911	13.7585	14.0407	10.4609	9.42008	9.58622	9.13395
PE-DB-7	0	0	0	0	0	4.92522	0	4.89428	3.88427	0	0.19111	0
PE-DB-8	0	0	0	0	0	0	1.30792	0	0	0	0.934834	0
PE-OH-0	100	100	100	100	100	100	100	100	100	100	100	100
PG-C-30	0	0.831159	0	0.898688	0	0.654485	1.09476	0.643322	0	0	0	0
PG-C-32	2.46537	3.90888	3.74677	5.1542	0	2.73815	5.20565	4.58185	2.6842	4.29312	4.69223	5.57227
PG-C-34	28.1636	46.0416	49.3335	44.8443	40.6776	34.0313	38.1607	37.6485	56.9974	31.8199	33.9451	28.9768
PG-C-35	1.08931	2.03251	1.2074	1.32016	0	2.02437	2.75037	2.44596	0	1.69757	0.758745	1.70887
PG-C-36	45.3663	43.3879	40.8454	43.659	50.2153	34.374	39.6728	34.5548	40.3184	47.4381	45.2717	44.3013
PG-C-38	16.3242	3.79793	4.86689	4.12369	9.10708	9.66475	8.47369	9.32161	0	14.7513	15.3322	14.0887
PG-C-40	6.59123	0	0	0	0	4.83982	4.64202	3.04517	0	0	0	5.35197
PG-C-44	0	0	0	0	0	11.673	0	7.75875	0	0	0	0
PG-DB-0	0	0.831159	0	2.36018	0	0.654485	5.40586	1.73591	2.66181	0	3.30043	1.50977
PG-DB-1	45.1907	75.1169	76.1542	74.4715	57.7569	45.778	49.6327	48.4909	85.798	50.7468	46.1607	42.1197
PG-DB-12	0	0	0	0	0	11.673	0	7.75875	0	0	0	0
PG-DB-2	25.185	14.3936	12.3843	13.7096	26.851	19.0353	22.8327	20.0142	11.5401	28.6206	25.6169	26.9081
PG-DB-3	6.80251	5.08848	5.64246	4.50411	10.148	6.82196	8.12556	7.68685	0	8.29181	9.03467	9.94211
PG-DB-4	6.05753	3.58949	4.614	3.78192	0	4.94128	5.23362	4.58554	0	3.236	6.13332	5.64696
PG-DB-5	4.80064	0	0	0	0	3.20503	0	3.2989	0	3.23525	4.06774	3.2837
PG-DB-6	11.9637	0.9804	1.2051	1.1727	5.24406	7.89089	7.38678	5.6122	0	5.86958	5.68624	10.5897
PG-DB-7	0	0	0	0	0	0	1.3828	0.816743	0	0	0	0
PG-OH-0	100	100	100	100	100	100	100	100	100	100	100	100
PI-C-32	0	1.29445	1.35637	1.39762	0	1.41496	1.34567	1.29251	0	0	1.36959	1.31368
PI-C-34	13.2711	14.325	13.4891	13.3729	18.1277	13.5288	12.9175	12.6436	13.9912	13.6692	11.2877	13.1126
PI-C-35	0	0.803077	0.762823	0	0	0.716364	0	0.851471	0	0	0	0
PI-C-36	20.3975	27.6668	28.3667	28.0685	0	22.1645	22.1712	21.4471	24.7168	28.1353	26.8997	26.9394
PI-C-38	66.3314	48.4804	48.6967	50.4723	81.8723	52.5717	50.9932	54.6148	52.3528	52.9326	51.0022	48.3837
PI-C-40	0	7.43034	7.32833	6.68869	0	9.60371	12.5725	9.15047	8.93925	5.26288	9.44076	10.2506
PI-DB-0	0	0.684217	0	0	0	0.994547	0	0.540801	0	0	0	0
PI-DB-1	21.8729	21.0498	21.9767	20.7581	18.1277	18.3074	17.0485	17.4468	22.3345	16.9162	17.3737	19.8179
PI-DB-2	11.7958	19.3271	19.2094	19.1642	0	14.0711	12.2987	12.9748	16.3735	16.7712	15.3681	14.4292
PI-DB-3	7.53536	13.6353	13.3272	13.3519	0	7.38585	7.38698	8.07636	12.553	8.6294	8.40753	8.09064
PI-DB-4	41.5386	31.5729	31.5682	32.1917	63.6727	39.1617	43.3758	41.102	36.4564	39.7595	42.1623	41.3701
PI-DB-5	17.2574	13.7307	13.9184	14.5341	18.1996	20.0794	19.8901	19.8593	12.2826	17.9238	16.6883	16.2922
PI-OH-0	100	100	100	100	100	100	100	100	100	100	100	100
PS-C-32	0	2.39716	2.06773	2.17287	0	0.878637	0	1.02407	0	0	1.1368	0
PS-C-34	26.7064	21.4864	21.5624	22.1044	7.77275	19.2613	19.1002	17.7314	23.526	21.3554	21.4148	21.9573
PS-C-36	73.2936	58.7692	59.2474	58.1991	92.2272	53.9104	54.6886	55.8221	67.4922	62.7605	61.4546	60.5808
PS-C-38	0	4.4905	4.43679	4.4323	0	4.57153	4.45261	4.60594	0	4.08867	3.42122	3.77608
PS-C-40	0	12.8567	12.6857	13.0913	0	21.3782	21.7586	20.8164	8.98185	11.7954	12.5726	13.6858
PS-DB-0	7.56047	2.39565	2.11594	2.53592	7.77275	5.00404	4.97883	4.19309	2.37913	6.26594	5.21522	5.65431
PS-DB-1	79.0711	66.9496	67.5986	66.2406	92.2272	57.7046	57.6967	58.6768	73.7633	65.6715	65.8517	64.5138
PS-DB-2	13.3685	13.3076	13.163	13.6999	0	11.3417	11.1133	11.7077	14.8757	12.1785	12.9392	12.37
PS-DB-3	0	4.4905	4.43679	4.4323	0	4.57153	4.45261	4.60594	0	4.08867	3.42122	3.77608
PS-DB-4	0	3.30515	3.12486	3.57645	0	5.6635	6.27855	5.76863	0	2.78564	3.64113	4.07139
PS-DB-5	0	9.55156	9.56082	9.51481	0	15.7147	15.48	15.0478	8.98185	9.00973	8.93145	9.61439
PS-OH-0	100	100	100	100	100	100	100	100	100	100	100	100
SE-C-41	4.29085	0	0	0	0	0	0	0	0	0	0	0
SE-C-43	35.4541	37.8797	35.8699	35.8639	45.3537	31.3418	33.1133	31.126	35.4954	39.3968	33.9894	37.5185
SE-C-44	0	0	0	0	0	4.02798	4.12431	3.15112	0	0	3.92288	2.80838
SE-C-45	60.2551	62.1203	64.1301	57.6568	54.6463	52.4188	50.8131	52.9871	64.5046	60.6032	53.3212	52.9698
SE-C-47	0	0	0	6.47936	0	6.74275	7.68194	6.48251	0	0	4.66937	3.5189
SE-C-49	0	0	0	0	0	5.46869	4.26735	6.2533	0	0	4.09714	3.18444
SE-DB-1	33.1534	23.5109	22.4931	23.4446	29.7498	23.3738	21.076	22.9011	21.4514	25.4273	27.7022	28.687
SE-DB-2	60.7638	64.8651	64.1696	58.5529	70.2502	54.0694	57.6858	53.7933	78.5486	65.5953	55.4525	55.9382
SE-DB-3	6.08282	11.624	13.3373	11.5231	0	10.3453	9.28892	10.5698	0	8.97743	8.07878	8.67139
SE-DB-4	0	0	0	0	0	0	0	0	0	0	0	0
SE-DB-5	0	0	0	6.47936	0	6.74275	7.68194	6.48251	0	0	4.66937	3.5189
SE-DB-7	0	0	0	0	0	5.46869	4.26735	6.2533	0	0	4.09714	3.18444
SE-OH-0	100	100	100	100	100	100	100	100	100	100	100	100
SM-C-32	3.0328	3.09543	2.86114	3.0573	3.66047	3.84198	3.86832	3.9215	3.36851	3.29225	3.50918	3.14322
SM-C-34	54.7901	61.4482	59.4134	63.0905	63.7395	62.9556	63.7846	62.5078	64.2206	57.8598	54.0892	57.0008
SM-C-36	5.04839	3.69395	3.76648	3.46293	4.14666	4.66578	4.52607	5.34401	5.45586	4.92595	8.70691	4.63327
SM-C-38	1.45644	0.582692	0.53707	0.482706	1.3486	1.20376	0.928817	0.775925	0	1.41566	1.4404	1.20295
SM-C-40	8.89012	5.37904	5.89901	5.38971	7.74826	6.09961	6.13438	5.98868	5.65286	8.08656	7.22638	8.14444
SM-C-42	26.7822	25.5376	27.2666	24.5169	19.3565	21.2332	20.7578	21.4621	21.3022	24.4198	25.0279	25.8753
SM-C-44	0	0.263065	0.256269	0	0	0	0	0	0	0	0	0
SM-DB-0	4.72019	3.57933	3.63269	3.29209	4.16333	4.67803	4.75189	4.53453	3.53214	5.68575	8.90694	4.99964
SM-DB-1	65.9371	67.6992	66.1858	68.969	67.8044	68.6065	70.3459	68.1528	66.7179	66.784	61.7999	65.7606
SM-DB-2	29.3427	28.7214	30.1815	27.7389	28.0323	26.7155	24.9023	27.3127	29.75	27.5302	29.2932	29.2398
SM-OH-2	99.5595	98.2593	98.1944	98.4422	100	98.672	98.8272	97.7336	96.8221	99.254	95.0334	99.5076
SM-OH-4	0.440526	1.74069	1.8056	1.55775	0	1.328	1.17283	2.26639	3.17789	0.745977	4.96663	0.492372
ST-C-27	100	100	100	100	100	100	100	100	100	100	100	100
ST-DB-1	100	100	100	100	100	100	100	100	100	100	100	100
ST-OH-0	100	100	100	100	100	100	100	100	100	100	100	100
TAG-C-50	47.6892	100	0	51.2346	0	50.5336	100	51.4264	0	0	100	0
TAG-C-52	52.3108	0	0	48.7654	0	49.4664	0	48.5736	100	0	0	0
TAG-DB-1	47.6892	100	0	51.2346	0	50.5336	100	51.4264	0	0	100	0
TAG-DB-2	52.3108	0	0	48.7654	0	49.4664	0	48.5736	100	0	0	0
TAG-OH-0	100	100	0	100	0	100	100	100	100	0	100	0

## Sheet: LYS-C15h
feature	KO-1-TCL	KO-1-LYS_1	KO-1-LYS_2	KO-1-LYS_3	KO-2-TCL	KO-2-LYS_1	KO-2-LYS_2	KO-2-LYS_3	WT-TCL	WT-LYS_1	WT-LYS_2	WT-LYS_3
Cer-C-32	3.73862	1.95129	1.93026	1.80806	2.58838	1.71898	1.72968	1.98197	0	0	0	3.32042
Cer-C-34	12.8723	50.0654	48.606	55.4071	12.1457	51.2301	49.6014	50.1772	3.77993	5.84789	4.59417	7.42594
Cer-C-36	17.2486	6.90313	7.38734	6.19699	17.4428	6.45841	6.0711	6.5717	0	0	0	8.95785
Cer-C-38	2.99254	2.46004	2.41657	3.45368	0	2.63865	2.21309	2.2079	0	0	0	0
Cer-C-40	16.8296	12.7909	12.8659	10.3459	17.8019	12.4855	12.5974	12.5167	19.1167	26.6708	24.3767	14.1438
Cer-C-42	46.3183	25.8293	26.794	22.7882	50.0212	25.4684	27.7873	26.5445	77.1034	67.4813	71.0291	43.6999
Cer-C-44	0	0	0	0	0	0	0	0	0	0	0	22.4521
Cer-DB-0	11.0725	5.68213	5.87151	5.38123	8.08608	5.3897	5.06705	5.30842	0	0	0	12.2113
Cer-DB-1	42.424	69.7395	67.8542	74.1932	43.2462	71.4887	69.9919	70.7181	38.7435	44.3141	42.0624	66.5095
Cer-DB-2	46.5035	24.5783	26.2743	20.4255	48.6677	23.1216	24.941	23.9735	61.2565	55.6859	57.9376	21.2792
Cer-OH-2	90.3103	100	98.5057	98.9918	92.2381	100	100	100	100	100	100	71.5098
Cer-OH-3	0	0	0.47477	0	0	0	0	0	0	0	0	23.4824
Cer-OH-4	9.68971	0	1.01957	1.00823	7.76192	0	0	0	0	0	0	5.00777
DAG-C-30	0	0	0	0	0	0	0	0	0	0	0	0
DAG-C-32	0	19.7811	19.4883	0	0	14.6756	14.9642	17.1007	0	0	0	0
DAG-C-34	67.9793	55.2377	56.1259	10.4022	22.5748	45.2578	54.2185	40.6542	100	100	100	100
DAG-C-35	0	0	0	0	0	0	0	0	0	0	0	0
DAG-C-36	32.0207	24.9813	24.3858	89.5978	9.76506	40.0666	16.9084	28.6386	0	0	0	0
DAG-C-38	0	0	0	0	67.6601	0	13.9089	13.6064	0	0	0	0
DAG-DB-0	0	0	0	89.5978	0	0	0	0	0	0	0	0
DAG-DB-1	67.9793	75.0187	75.6142	10.4022	22.5748	82.3419	59.3733	69.2097	100	100	100	100
DAG-DB-2	32.0207	24.9813	24.3858	0	9.76506	17.6581	26.7177	17.1839	0	0	0	0
DAG-DB-3	0	0	0	0	0	0	0	0	0	0	0	0
DAG-DB-4	0	0	0	0	0	0	0	0	0	0	0	0
DAG-DB-5	0	0	0	0	0	0	13.9089	0	0	0	0	0
DAG-DB-6	0	0	0	0	67.6601	0	0	13.6064	0	0	0	0
DAG-OH-0	100	100	100	100	100	100	100	100	100	100	100	100
HexCer-C-30	0	0	0	0	0	0	0	0	0	0	0	0
HexCer-C-32	0	1.77654	0	0	0	2.43224	0	3.29193	0	0	0	0
HexCer-C-34	57.836	46.2068	25.9864	45.3233	58.5899	54.4248	31.9065	56.1601	39.0199	36.7182	41.2921	33.5372
HexCer-C-38	0	0	0	0	0	0	0	0	0	0	0	0
HexCer-C-40	13.8372	17.1618	22.5928	18.0544	12.5009	15.3577	21.6323	12.8481	0	15.5634	0	17.3469
HexCer-C-42	28.3268	34.8549	51.4207	36.6222	28.9093	27.7853	46.4612	27.6998	60.9801	47.7183	58.7079	49.1159
HexCer-DB-1	71.6732	60.5772	42.9295	59.2034	71.0907	67.3377	48.5652	67.6899	39.0199	52.2817	41.2921	50.8841
HexCer-DB-2	28.3268	39.4228	57.0705	40.7966	28.9093	32.6623	51.4348	32.3101	60.9801	47.7183	58.7079	49.1159
HexCer-OH-2	60.0081	74.5524	100	76.4275	59.1464	65.6671	100	59.6482	100	100	100	100
HexCer-OH-3	0	0	0	0	0	0	0	0	0	0	0	0
HexCer-OH-4	39.9919	25.4476	0	23.5725	40.8536	34.3329	0	40.3518	0	0	0	0
LPA-C-18	0	0	0	0	100	0	0	0	0	0	0	0
LPA-DB-1	0	0	0	0	0	0	0	0	0	0	0	0
LPA-DB-3	0	0	0	0	100	0	0	0	0	0	0	0
LPA-OH-0	0	0	0	0	100	0	0	0	0	0	0	0
LPC O--C-16	0	51.3973	52.0405	0	0	0	0	0	0	0	0	0
LPC O--C-18	0	48.6027	47.9595	0	0	0	0	100	0	0	0	0
LPC O--DB-1	0	100	100	0	0	0	0	100	0	0	0	0
LPC O--OH-0	0	100	100	0	0	0	0	100	0	0	0	0
LPC-C-14	0	0	2.28184	0	0	2.67734	0	2.52825	0	0	0	0
LPC-C-16	0	59.7494	60.1337	56.9583	56.1281	54.7389	57.8049	52.0392	56.2207	0	0	0
LPC-C-18	100	40.2506	37.5844	43.0417	43.8719	42.5837	42.1951	42.8256	43.7793	100	100	100
LPC-C-22	0	0	0	0	0	0	0	2.60699	0	0	0	0
LPC-DB-0	37.5638	72.8082	76.2012	77.7282	73.7236	71.9641	70.5203	67.6265	71.6613	37.3392	34.844	40.2182
LPC-DB-1	62.4362	27.1918	23.7988	22.2718	26.2764	28.0359	25.9432	29.7665	28.3387	62.6608	65.156	59.7818
LPC-DB-2	0	0	0	0	0	0	0	0	0	0	0	0
LPC-DB-3	0	0	0	0	0	0	3.53655	0	0	0	0	0
LPC-DB-5	0	0	0	0	0	0	0	2.60699	0	0	0	0
LPC-OH-0	100	100	100	100	100	100	100	100	100	100	100	100
LPE O--C-16	100	59.4987	60.2208	70.3429	100	53.1626	48.6391	50.7017	100	0	0	100
LPE O--C-18	0	40.5013	39.7792	29.6571	0	46.8374	51.3609	49.2983	0	0	0	0
LPE O--DB-1	100	81.2731	81.3709	100	100	76.3754	77.1178	75.0181	100	0	0	100
LPE O--DB-2	0	18.7269	18.6291	0	0	23.6246	22.8822	24.9819	0	0	0	0
LPE O--OH-0	100	100	100	100	100	100	100	100	100	0	0	100
LPE-C-16	0	17.6784	15.9847	26.1667	0	14.0695	13.5149	12.6388	12.173	18.1669	11.9912	16.1073
LPE-C-18	0	58.8054	63.5762	48.6503	0	65.2888	65.9157	69.5153	51.1599	41.4471	31.0225	44.2403
LPE-C-20	0	9.75524	9.4987	25.183	39.2793	8.78708	9.36731	7.24763	10.8177	23.6007	20.8623	24.2404
LPE-C-22	0	13.761	10.9404	0	60.7207	11.8546	11.2021	10.5983	25.8494	16.7853	36.124	15.412
LPE-DB-0	0	44.8441	46.9817	74.817	0	49.8851	56.0283	49.1201	33.7312	59.614	43.0137	60.3476
LPE-DB-1	0	31.6397	32.5792	0	0	29.4732	23.4023	30.7796	29.6017	0	0	0
LPE-DB-2	0	0	0	0	0	0	0	2.25438	0	0	0	0
LPE-DB-3	0	0	0	0	0	0	0	0	0	0	0	0
LPE-DB-4	0	9.75524	9.4987	25.183	39.2793	8.78708	9.36731	7.24763	10.8177	23.6007	20.8623	24.2404
LPE-DB-5	0	6.29497	5.12641	0	25.2464	4.59474	5.04468	4.43311	11.856	0	14.6899	0
LPE-DB-6	0	7.46603	5.81398	0	35.4743	7.25984	6.15743	6.16516	13.9934	16.7853	21.4341	15.412
LPE-OH-0	0	100	100	100	100	100	100	100	100	100	100	100
LPI-C-14	0	0	0	0	100	0	0	0	0	100	0	0
LPI-C-16	0	11.3589	9.99747	0	0	7.45078	8.9509	7.56392	0	0	0	0
LPI-C-18	0	88.6411	90.0025	100	0	92.5492	91.0491	92.4361	0	0	100	100
LPI-DB-0	0	86.0142	84.5794	100	100	86.2814	90.3263	88.2593	0	100	100	100
LPI-DB-1	0	13.9858	15.4206	0	0	13.7186	9.6737	11.7407	0	0	0	0
LPI-OH-0	0	100	100	100	100	100	100	100	0	100	100	100
LPS-C-18	0	100	100	100	0	100	100	100	0	0	0	0
LPS-DB-0	0	75.6842	77.962	100	0	80.397	69.6483	81.7389	0	0	0	0
LPS-DB-1	0	24.3158	22.038	0	0	19.603	30.3517	18.2611	0	0	0	0
LPS-OH-0	0	100	100	100	0	100	100	100	0	0	0	0
PA-C-34	0	0	0	0	0	0	0	0	0	0	0	0
PA-DB-1	0	0	0	0	0	0	0	0	0	0	0	0
PA-OH-0	0	0	0	0	0	0	0	0	0	0	0	0
PC O--C-30	8.04363	5.82314	5.69939	8.1332	6.67668	6.50208	5.42855	5.9975	7.95163	3.21877	7.0014	5.60206
PC O--C-31	5.91084	4.47144	4.69959	4.22183	6.14026	3.54956	3.94063	5.3707	7.46188	10.6881	5.8544	8.07438
PC O--C-32	29.3686	27.5742	25.9632	30.0915	29.6443	23.8883	19.1579	21.9955	24.6155	31.5127	25.3701	27.5396
PC O--C-33	7.48218	6.55603	5.29159	8.05364	7.60421	7.95229	7.61555	7.78617	9.38351	13.9524	9.21667	9.92148
PC O--C-34	29.9766	27.6906	28.489	32.0958	31.0285	30.4634	29.9049	29.7289	33.1325	33.4656	32.99	33.2057
PC O--C-35	1.37932	1.67082	1.9971	1.50423	1.53889	1.27921	1.50335	1.21691	0	0	0	0
PC O--C-36	11.505	11.3906	12.1566	10.4461	12.8096	10.8167	12.3516	11.4496	11.62	0	12.6898	8.93209
PC O--C-37	0	1.43785	1.77948	0	0	1.25041	1.99738	1.79307	0	0	0	0
PC O--C-38	4.68798	11.1239	11.7873	5.4537	4.55757	11.2301	16.1341	13.8788	5.83501	7.16251	6.87764	6.72468
PC O--C-39	0	0	0	0	0	0	0	0.782842	0	0	0	0
PC O--C-40	1.6459	2.2614	2.13679	0	0	3.0679	1.96601	0	0	0	0	0
PC O--DB-0	27.1076	21.7084	19.9045	29.1975	26.1858	19.0753	14.5108	17.6083	24.8459	31.6477	26.3075	28.6038
PC O--DB-1	40.8825	38.9865	38.4515	41.3132	41.9852	39.6128	38.0317	38.8458	46.5827	49.9222	44.2278	44.9597
PC O--DB-2	15.9557	15.4843	15.4189	16.6163	16.5833	16.3229	15.4016	15.9736	13.3424	11.2676	12.2904	13.147
PC O--DB-3	3.02694	3.29482	5.15722	1.48597	2.68919	2.53014	3.21489	3.05308	0	0	0	0
PC O--DB-4	3.37843	5.51385	5.5648	4.52339	4.66958	3.89057	6.47889	5.64575	4.57258	0	5.22302	6.56487
PC O--DB-5	8.00294	9.58484	9.77756	6.86358	7.88699	11.6375	14.2252	11.5627	10.6564	7.16251	11.9514	6.72468
PC O--DB-6	1.6459	5.42729	5.72551	0	0	6.93095	8.1369	7.31081	0	0	0	0
PC O--OH-0	100	100	100	100	100	100	100	100	100	100	100	100
PC-C-28	0.2826	0.175441	0.191724	0.21291	0.239898	0.297672	0.210513	0.223942	0.235569	0	0.179021	0
PC-C-30	4.40466	3.772	3.85004	4.21216	4.10723	4.03997	3.94675	4.2152	4.56064	4.07276	3.84433	3.4864
PC-C-31	2.11072	3.06534	3.17025	3.57806	3.61846	3.03681	2.64622	2.45102	3.1166	1.96948	3.19378	3.16229
PC-C-32	29.406	28.1883	25.9196	36.3528	28.5073	27.0403	24.0163	27.1244	27.1572	33.333	29.5663	32.3278
PC-C-33	5.31337	4.97668	5.38821	3.90924	5.33368	5.28248	5.23113	4.85086	5.17272	5.55686	5.41589	3.93492
PC-C-34	33.4883	30.2791	30.9252	31.0377	31.9147	30.6625	29.3773	29.2328	35.9025	33.5867	32.593	33.2098
PC-C-35	2.53033	3.48688	3.47562	2.53661	3.84482	3.61417	3.3296	3.63041	2.26734	1.89869	4.07861	2.02595
PC-C-36	13.7716	16.987	17.4463	13.3385	15.3814	15.9455	16.5935	15.3152	12.7001	13.4675	13.6473	15.1471
PC-C-37	0.835282	0.750256	0.682743	0	0	0.699864	0.864216	0.73332	0	0	0.236678	0
PC-C-38	5.72489	6.05767	6.40403	4.82213	5.92362	6.86478	9.6588	8.7198	7.43708	5.12658	6.12425	5.59959
PC-C-39	0.427618	0.333518	0.335377	0	0	0.341272	0.34724	0	0	0	0	0
PC-C-40	1.70474	1.92782	2.2109	0	1.12893	2.17467	3.77844	3.50302	1.45023	0.988481	1.12082	1.10617
PC-DB-0	23.5599	19.7254	20.1229	22.7757	22.6579	18.1763	16.3357	17.6064	20.708	19.7196	18.7685	18.3753
PC-DB-1	38.3534	38.4257	39.4829	38.7038	40.5584	40.1324	38.0697	37.17	44.6392	41.808	42.9865	40.6503
PC-DB-2	24.3835	24.8712	23.8932	25.1343	23.2283	24.0906	23.0496	22.2237	20.7533	26.533	24.4701	24.2717
PC-DB-3	3.50405	4.03613	4.12845	6.08645	3.50355	3.95728	3.75164	5.55001	2.69491	1.95096	3.13085	5.1722
PC-DB-4	4.36627	6.09886	5.15768	4.70222	4.2137	5.7272	6.77599	6.88873	4.58091	5.81724	5.82643	5.24099
PC-DB-5	4.22749	5.37877	5.53605	2.59746	4.70925	6.38555	6.98456	6.26869	3.76132	3.18262	3.69679	5.18331
PC-DB-6	1.60529	1.4639	1.67875	0	1.12893	1.48106	3.78833	3.05333	2.86227	0.988481	1.12082	1.10617
PC-DB-7	0	0	0	0	0	0	1.24443	1.12369	0	0	0	0
PC-DB-8	0	0	0	0	0	0.0495901	0	0.115444	0	0	0	0
PC-OH-0	100	100	100	100	100	100	100	100	100	100	100	100
PE O--C-32	1.24781	1.38232	1.28383	1.91968	1.77372	1.36753	0.901875	0.775837	0.648181	0	1.14829	1.13563
PE O--C-33	0	0.187127	0	0	0	0	0	0.177123	0	0	0	0
PE O--C-34	7.70334	7.10239	7.19261	10.007	8.28851	7.78332	7.16642	5.45865	10.0289	9.97498	7.04025	8.00229
PE O--C-35	0	0.466289	0.271552	0	0	0.423518	0.456502	0.395963	0	0	0	0
PE O--C-36	23.455	24.5872	25.2868	25.0469	31.8539	24.1472	26.5632	17.4348	27.4849	28.8294	22.7845	22.4091
PE O--C-37	1.16956	1.22188	1.61679	1.47178	1.46023	1.85692	2.09136	1.44238	0	0	1.22368	0
PE O--C-38	47.5849	47.8411	46.9405	43.8889	36.1929	39.7854	37.0402	47.8782	37.3868	34.2997	46.2148	47.3213
PE O--C-39	0	0.439011	0.321537	0	0	0.586045	0.542678	0.499017	0	0	0	0
PE O--C-40	18.8394	16.7727	17.0863	17.6657	20.4308	24.0501	25.2378	25.938	24.4513	26.8958	21.5885	21.1317
PE O--DB-1	0.719233	1.18296	1.0151	1.1811	0.798738	0.641379	0.452297	0.682559	0	0	0.552393	0.548251
PE O--DB-2	7.59755	8.39635	8.44882	10.2504	9.4258	9.33552	7.7333	6.27049	9.27925	9.47638	7.3115	7.13764
PE O--DB-3	3.96743	4.32892	3.96113	5.73982	4.13646	3.73397	3.49997	2.93293	5.42958	4.4051	3.17489	4.43805
PE O--DB-4	3.57869	4.39878	4.56729	4.60304	4.51746	3.81313	2.25551	2.28337	3.13423	4.55774	3.25518	2.24871
PE O--DB-5	28.3144	30.1048	27.5563	39.0344	32.1932	34.3488	30.6917	28.9568	32.9647	25.1053	21.5648	20.6809
PE O--DB-6	30.2562	29.403	30.6874	30.193	38.2023	35.3398	41.1943	30.5816	35.7088	41.2573	32.6546	33.2975
PE O--DB-7	25.5665	22.1851	23.7639	8.99823	10.726	12.7874	14.173	21.846	13.4834	15.1982	31.4866	31.6489
PE O--DB-8	0	0	0	0	0	0	0	6.44624	0	0	0	0
PE O--OH-0	100	100	100	100	100	100	100	100	100	100	100	100
PE-C-30	0	0.219271	0	0	0	0	0.143223	0.146756	0.269163	0	0	0
PE-C-32	3.12933	2.86721	3.03654	3.77088	3.27217	2.16095	1.76206	1.82286	3.035	3.37279	3.12643	3.29125
PE-C-33	0	0	0	0	0	0	0.069337	0	0	0	0	0
PE-C-34	14.3969	14.2438	15.1035	17.5978	16.132	11.925	11.2367	10.7608	16.4525	16.1131	16.0762	15.4706
PE-C-35	5.75751	2.46941	2.41897	6.06339	5.04935	2.2584	2.16903	2.12195	4.9068	6.80554	3.45117	4.04118
PE-C-36	30.7611	31.1252	32.61	32.1539	31.8078	25.746	24.5415	24.7003	29.4222	28.6852	27.3347	28.4103
PE-C-37	0.944144	0.986568	0.589536	0	0.601354	0.998335	1.15672	1.24561	0	0.572862	0.651216	0
PE-C-38	32.3302	30.076	31.6238	26.9302	29.9118	33.0997	33.7866	33.4312	32.0288	29.3943	32.9512	32.3877
PE-C-39	0	0.367383	0.352771	0.815925	0	0.41692	0.991164	1.14349	0	0.351251	0.338331	0.420443
PE-C-40	12.6808	17.6451	14.2649	12.6679	13.2256	23.3947	24.1436	24.6271	13.8855	14.705	16.0707	15.9785
PE-DB-0	1.07528	1.3537	0.97802	2.77911	2.52055	0.821614	1.46984	0.770305	2.03975	1.48964	1.81064	1.21037
PE-DB-1	22.6966	23.0373	23.9302	25.7004	23.1547	20.0323	18.6101	18.7052	24.4199	26.4304	24.0449	24.4979
PE-DB-2	25.8206	21.9623	23.4682	26.3881	25.0877	18.2792	16.2539	16.6567	21.7563	21.2536	19.1143	19.6595
PE-DB-3	5.20077	5.40443	5.40588	5.94722	5.27602	4.86521	3.8343	4.07553	5.27222	4.8388	4.72209	4.69508
PE-DB-4	19.7663	20.6213	20.9167	18.6279	20.3958	20.4813	21.912	21.4781	22.7681	22.4076	24.3906	24.1973
PE-DB-5	15.1176	15.7484	16.8068	13.446	16.0926	16.8022	18.3214	18.5239	15.5378	15.0578	16.2794	16.2327
PE-DB-6	10.3229	7.78089	8.49419	7.11133	7.47264	13.7373	14.2016	14.2835	8.20593	8.52216	9.63801	9.50712
PE-DB-7	0	4.09173	0	0	0	4.98089	5.3968	5.50668	0	0	0	0
PE-DB-8	0	0	0	0	0	0	0	0	0	0	0	0
PE-OH-0	100	100	100	100	100	100	100	100	100	100	100	100
PG-C-30	0	0	0	0	0	0	0.833265	0	0	0	0	0
PG-C-32	0	2.04696	3.01464	7.17895	0	5.385	4.16604	1.94358	6.61365	0	0	1.67492
PG-C-34	39.066	22.0253	21.9671	40.5757	36.4173	31.8791	35.6452	31.9279	51.3001	61.7649	67.3402	60.0549
PG-C-35	0	0	0	0	0	2.24957	2.88002	1.73471	0	0	0	3.37952
PG-C-36	60.934	23.8592	25.3704	46.2176	63.5827	24.1947	26.6717	27.3785	42.0862	38.2351	32.6598	34.8907
PG-C-38	0	12.2574	8.30732	6.02769	0	6.10435	6.36269	10.3174	0	0	0	0
PG-C-40	0	4.7795	0	0	0	0	4.96604	0	0	0	0	0
PG-C-44	0	35.0317	41.3405	0	0	30.1873	18.475	26.6979	0	0	0	0
PG-DB-0	0	0	0	7.17895	0	2.69829	2.15297	0	6.61365	0	0	1.67492
PG-DB-1	63.3234	27.7155	26.9377	48.3679	67.4778	40.8342	45.8019	40.7159	85.8963	85.1077	82.208	78.5893
PG-DB-12	0	35.0317	41.3405	0	0	30.1873	18.475	26.6979	0	0	0	0
PG-DB-2	30.1871	14.9261	16.2136	31.5164	26.0994	15.6673	16.7454	14.1255	7.49001	14.8923	17.792	13.6241
PG-DB-3	6.48946	6.29262	6.51381	12.9367	6.42273	6.82972	4.81318	5.16008	0	0	0	6.11166
PG-DB-4	0	2.84051	5.18012	0	0	0	2.53106	5.30001	0	0	0	0
PG-DB-5	0	4.18025	3.81425	0	0	3.78319	0.682765	4.17324	0	0	0	0
PG-DB-6	0	9.0134	0	0	0	0	7.77143	3.82743	0	0	0	0
PG-DB-7	0	0	0	0	0	0	1.02624	0	0	0	0	0
PG-OH-0	100	100	100	100	100	100	100	100	100	100	100	100
PI-C-32	0	0	0	0	0	0	0	0.837665	0	0	0	0
PI-C-34	0	10.19	10.1946	13.4057	0	11.4066	10.3424	9.36754	0	24.6967	12.135	14.4292
PI-C-35	0	0	0	0	0	0	0	0.869807	0	0	0	0
PI-C-36	0	21.3118	23.6321	26.9733	0	18.846	16.2516	17.7192	0	0	24.1504	18.5851
PI-C-38	100	55.35	54.8154	59.6209	100	49.4423	60.876	56.9632	100	75.3033	63.7146	66.9857
PI-C-40	0	13.1482	11.3579	0	0	20.3051	12.53	14.2426	0	0	0	0
PI-DB-0	0	0	0	0	0	0	0	0	0	0	0	0
PI-DB-1	0	11.9788	13.8796	26.1727	0	12.5234	11.8726	12.9479	0	24.6967	18.6233	22.7166
PI-DB-2	0	13.0295	13.2736	14.2064	0	11.403	10.5037	9.82016	0	0	10.8955	10.2976
PI-DB-3	0	5.01807	5.48758	0	0	5.14897	2.86191	4.55317	0	0	4.41798	0
PI-DB-4	100	49.7006	47.5967	59.6209	100	48.8483	50.5298	49.1291	100	75.3033	49.4432	48.5967
PI-DB-5	0	20.273	19.7624	0	0	22.0763	24.2321	23.5497	0	0	16.62	18.389
PI-OH-0	100	100	100	100	100	100	100	100	100	100	100	100
PS-C-32	0	0	0	0	0	0	0	0	0	0	0	0
PS-C-34	25.9803	28.0592	27.9111	40.2162	24.3242	25.3939	22.6126	22.4026	19.0144	44.2816	32.5492	42.737
PS-C-36	74.0197	56.5616	53.2366	59.7838	75.6758	51.54	51.5206	50.8682	80.9856	55.7184	55.8208	57.263
PS-C-38	0	4.32755	4.32357	0	0	4.37458	4.42487	4.3861	0	0	0	0
PS-C-40	0	11.0517	14.5287	0	0	18.6915	21.4419	22.3431	0	0	11.63	0
PS-DB-0	25.9803	12.0185	10.6575	19.7588	24.3242	8.84046	8.21279	8.29844	19.0144	9.28643	12.6266	18.7714
PS-DB-1	74.0197	60.9321	58.9859	80.2412	75.6758	56.7204	55.2902	55.1233	80.9856	90.7136	64.1733	81.2286
PS-DB-2	0	11.6701	11.5043	0	0	11.373	10.6302	9.84904	0	0	11.5701	0
PS-DB-3	0	4.32755	4.32357	0	0	4.37458	4.42487	4.3861	0	0	0	0
PS-DB-4	0	0	4.80606	0	0	5.79899	4.0888	6.57408	0	0	0	0
PS-DB-5	0	11.0517	9.72268	0	0	12.8925	17.3531	15.7691	0	0	11.63	0
PS-OH-0	100	100	100	100	100	100	100	100	100	100	100	100
SE-C-41	0	1.80969	1.69328	0	0	1.93725	1.90942	1.52063	0	0	0	0
SE-C-43	35.5995	30.3313	30.2178	32.1436	39.6542	30.3651	30.1928	31.4996	43.3977	37.4382	37.6025	35.418
SE-C-44	0	5.51317	5.61922	6.55129	0	5.49068	5.66191	5.60681	0	0	0	0
SE-C-45	64.4005	53.3505	53.8806	54.2732	60.3458	55.4399	54.4132	54.526	56.6023	62.5618	62.3975	58.9763
SE-C-47	0	5.18924	4.93229	4.45319	0	3.6823	4.3211	3.83811	0	0	0	5.60566
SE-C-49	0	3.80605	3.6568	2.57869	0	3.08471	3.50155	3.00893	0	0	0	0
SE-DB-1	28.0047	26.1816	25.5117	26.325	24.6329	27.1522	26.5344	27.2577	28.542	22.6409	22.3995	21.92
SE-DB-2	62.1403	54.6506	55.5592	57.8631	65.3765	55.6117	55.5856	55.5609	71.458	67.2179	66.6665	61.9088
SE-DB-3	9.85497	8.57902	8.58393	8.78004	9.99054	9.41761	8.33386	8.83587	0	10.1412	10.9339	10.5655
SE-DB-4	0	1.59349	1.7561	0	0	1.05152	1.72349	1.49853	0	0	0	0
SE-DB-5	0	5.18924	4.93229	4.45319	0	3.6823	4.3211	3.83811	0	0	0	5.60566
SE-DB-7	0	3.80605	3.6568	2.57869	0	3.08471	3.50155	3.00893	0	0	0	0
SE-OH-0	100	100	100	100	100	100	100	100	100	100	100	100
SM-C-32	3.7171	3.12796	3.13379	2.94389	3.49075	2.90314	3.44086	3.21615	3.79714	3.37019	3.33562	3.005
SM-C-34	57.5741	52.5172	51.7272	54.2741	57.5302	57.8935	56.0166	55.7902	60.4711	61.2324	61.7662	61.1806
SM-C-36	5.69394	6.36354	6.79089	6.164	5.40248	5.33073	6.42479	6.44996	2.30478	3.01845	2.69071	4.14056
SM-C-38	2.13131	2.49136	2.31413	2.07241	1.90367	1.99356	1.98551	1.95962	0.969519	1.01657	1.101	1.1909
SM-C-40	9.77194	10.7893	11.0588	10.8554	10.9049	9.23556	8.82721	9.1996	7.41535	7.91298	7.88599	8.09638
SM-C-42	21.1116	24.4619	24.9752	23.6901	20.768	22.6435	23.305	23.3844	25.0421	23.4494	23.2205	22.3866
SM-C-44	0	0.248685	0	0	0	0	0	0	0	0	0	0
SM-DB-0	6.69041	6.01188	5.73953	5.99811	6.6116	4.74856	4.21857	5.14447	4.32453	3.70507	3.8785	3.69064
SM-DB-1	62.3235	64.8654	64.0136	68.7829	62.6647	69.1211	68.5103	67.1861	63.7233	66.1102	65.9778	65.9873
SM-DB-2	30.9861	29.1227	30.2469	25.219	30.7237	26.1303	27.2711	27.6694	31.9521	30.1847	30.1437	30.322
SM-OH-2	100	99.6271	99.1802	100	100	100	98.8099	99.229	100	100	100	100
SM-OH-4	0	0.372873	0.819779	0	0	0	1.19012	0.770972	0	0	0	0
ST-C-27	100	100	100	100	100	100	100	100	100	100	100	100
ST-DB-1	100	100	100	100	100	100	100	100	100	100	100	100
ST-OH-0	100	100	100	100	100	100	100	100	100	100	100	100
TAG-C-50	0	53.3754	68.5035	0	0	100	60.0316	53.7944	0	0	0	0
TAG-C-52	0	46.6246	31.4965	0	0	0	39.9684	46.2056	0	0	0	0
TAG-DB-1	0	53.3754	41.8665	0	0	100	60.0316	53.7944	0	0	0	0
TAG-DB-2	0	46.6246	58.1335	0	0	0	39.9684	46.2056	0	0	0	0
TAG-OH-0	0	100	100	0	0	100	100	100	0	0	0	0
