# Supplementary material for: A novel approach to analyze lysosomal dysfunctions through subcellular proteomics and lipidomics: the case of NPC1 deficiency
Source: Sci Rep. 2017 Jan 30;7:41408. doi: 10.1038/srep41408 (PMC5278418; doi:10.1038/srep41408)
Supplement: Supplementary Table S3 [file srep41408-s4.xls]

## Sheet: NPC1KO1 vs WT_LYS
Identifiers		Statistics		log2 ratio	Number of unique peptides				Number of peptides (all)				Identification type				LFQ intensities				Identifiers
Accession	Gene names	Significant	(-log) p-value	LYS KO1 vs WT	WT_2	WT_1	KO1_2	KO1_1	WT_2	WT_1	KO1_2	KO1_1	WT_2	WT_1	KO1_2	KO1_1	KO1_1	KO1_2	WT_1	WT_2	Protein names	Isoforms
A1L0T0	ILVBL		1.48265	0.35924	11	11	9	11	11	11	9	11	MS/MS	MS/MS	MS/MS	MS/MS	25.1266	25.0679	24.798	24.6779	Acetolactate synthase-like protein	A1L0T0
A2RRP1	NBAS		1.33569	1.69637	2	2	2	3	2	2	2	3	matching	matching	MS/MS	MS/MS	20.9784	21.7316	19.687	19.6303	Neuroblastoma-amplified sequence	A2RRP1
A0FGR8	ESYT2		1.03658	0.4568	13	13	11	11	13	13	11	11	MS/MS	MS/MS	MS/MS	MS/MS	24.6645	24.6672	24.0601	24.358	Extended synaptotagmin-2	A0FGR8
A0PJW6	TMEM223		0.240394	0.387294	2	1	2	2	2	1	2	2	MS/MS	MS/MS	MS/MS	MS/MS	21.7414	22.4326	21.23	22.1694	Transmembrane protein 223	A0PJW6
A1L0T0	ILVBL		1.48265	0.35924	11	11	9	11	11	11	9	11	MS/MS	MS/MS	MS/MS	MS/MS	25.1266	25.0679	24.798	24.6779	Acetolactate synthase-like protein	A1L0T0
A2RRP1	NBAS		1.33569	1.69637	2	2	2	3	2	2	2	3	matching	matching	MS/MS	MS/MS	20.9784	21.7316	19.687	19.6303	Neuroblastoma-amplified sequence	A2RRP1
A3KMH1	VWA8		0.61432	-1.01864	5	5	2	4	5	5	2	4	MS/MS	MS/MS	matching	MS/MS	21.099	19.8777	21.3898	21.6242	von Willebrand factor A domain-containing protein 8	A3KMH1
A4D1E9	GTPBP10		1.44602	-0.599691	7	6	6	6	7	6	6	6	MS/MS	MS/MS	MS/MS	MS/MS	22.4174	22.1991	22.8667	22.9491	GTP-binding protein 10	A4D1E9
Q9GZQ8	MAP1LC3B		1.79636	1.57358	2	2	2	2	3	3	3	3	MS/MS	MS/MS	MS/MS	MS/MS	23.1908	23.379	21.8893	21.5333	Microtubule-associated proteins 1A/1B light chain 3B;Microtubule-associated proteins 1A/1B light chain 3 beta 2	Q9GZQ8;A6NCE7
A6NHQ2	FBLL1		0.238544	-0.72607	1	1	1	2	1	1	1	2	MS/MS	MS/MS	MS/MS	MS/MS	21.3926	19.1954	20.9477	21.0925	rRNA/tRNA 2-O-methyltransferase fibrillarin-like protein 1	A6NHQ2
A6NHR9	SMCHD1		1.74851	0.809899	6	5	3	7	6	5	3	7	MS/MS	MS/MS	MS/MS	MS/MS	21.6755	21.4804	20.8182	20.7179	Structural maintenance of chromosomes flexible hinge domain-containing protein 1	A6NHR9
A6NJ78	METTL15	+	2.5041	-2.23966	3	3	2	1	3	3	2	1	MS/MS	matching	MS/MS	matching	19.8159	19.7946	21.9197	22.1701	Probable methyltransferase-like protein 15	A6NJ78
A8MXV4	NUDT19		1.3777	-0.596433	2	2	1	2	2	2	1	2	MS/MS	MS/MS	MS/MS	MS/MS	19.8931	20.0111	20.437	20.66	Nucleoside diphosphate-linked moiety X motif 19, mitochondrial	A8MXV4
Q99613	EIF3C		0.549251	-0.360682	9	8	9	10	9	8	9	10	MS/MS	MS/MS	MS/MS	MS/MS	23.1706	23.0804	23.2429	23.7295	Eukaryotic translation initiation factor 3 subunit C;Eukaryotic translation initiation factor 3 subunit C-like protein	Q99613;B5ME19
Q13765	NACA		0.377634	0.348429	4	3	4	4	4	3	4	4	MS/MS	MS/MS	MS/MS	MS/MS	23.5208	23.852	23.035	23.641	Nascent polypeptide-associated complex subunit alpha;Nascent polypeptide-associated complex subunit alpha, muscle-specific form	Q13765;E9PAV3
O00115	DNASE2		1.16707	1.09905	4	3	5	5	4	3	5	5	MS/MS	matching	MS/MS	MS/MS	23.5938	23.1011	22.4237	22.073	Deoxyribonuclease-2-alpha	O00115
O00116	AGPS		0.449447	-0.20948	13	15	15	15	13	15	15	15	MS/MS	MS/MS	MS/MS	MS/MS	25.3935	25.373	25.768	25.4174	Alkyldihydroxyacetonephosphate synthase, peroxisomal	O00116
O00139	KIF2A		0.719855	0.653475	3	2	3	2	3	2	3	2	MS/MS	MS/MS	MS/MS	MS/MS	19.9214	20.0315	18.9922	19.6537	Kinesin-like protein KIF2A	O00139
O00148	DDX39A		0.0121187	0.0117788	7	7	6	7	7	7	6	7	MS/MS	MS/MS	MS/MS	MS/MS	23.6839	23.0905	23.3162	23.4347	ATP-dependent RNA helicase DDX39A	O00148
O00159	MYO1C		1.30647	0.418262	45	44	49	47	45	44	49	47	MS/MS	MS/MS	MS/MS	MS/MS	27.5774	27.4068	27.0285	27.1191	Unconventional myosin-Ic	O00159
O00161	SNAP23		0.151936	0.19678	5	6	5	5	5	6	5	5	MS/MS	MS/MS	MS/MS	MS/MS	24.0977	23.2542	23.6371	23.3213	Synaptosomal-associated protein 23	O00161
O00165	HAX1		0.293938	1.05651	2	1	4	2	2	1	4	2	MS/MS	MS/MS	MS/MS	MS/MS	20.862	21.7092	18.976	21.4822	HCLS1-associated protein X-1	O00165
O00186	STXBP3		1.30095	0.790504	7	6	9	9	7	6	9	9	MS/MS	MS/MS	MS/MS	MS/MS	23.2087	23.5037	22.4562	22.6753	Syntaxin-binding protein 3	O00186
O00217	NDUFS8		0.0233222	-0.0254517	3	3	3	3	3	3	3	3	MS/MS	MS/MS	MS/MS	MS/MS	22.4396	23.075	22.914	22.6515	NADH dehydrogenase [ubiquinone] iron-sulfur protein 8, mitochondrial	O00217
O00231	PSMD11		0.249662	0.160866	6	6	8	8	6	6	8	8	MS/MS	MS/MS	MS/MS	MS/MS	22.869	22.5299	22.3773	22.6998	26S proteasome non-ATPase regulatory subunit 11	O00231
O00232	PSMD12		0.170297	0.235739	6	6	4	6	6	6	4	6	MS/MS	matching	MS/MS	MS/MS	21.9738	22.6066	21.6855	22.4234	26S proteasome non-ATPase regulatory subunit 12	O00232
O00264	PGRMC1		0.708549	0.524741	5	6	6	6	5	6	6	6	MS/MS	MS/MS	MS/MS	MS/MS	25.5504	25.3411	25.1743	24.6677	Membrane-associated progesterone receptor component 1	O00264
O00291	HIP1		0.30551	0.45529	2	3	4	2	2	3	4	2	MS/MS	MS/MS	MS/MS	MS/MS	21.8155	21.1785	21.4902	20.5932	Huntingtin-interacting protein 1	O00291
O00299	CLIC1		1.16024	0.638548	7	7	9	8	7	7	9	8	MS/MS	MS/MS	MS/MS	MS/MS	24.0785	23.9481	23.21	23.5395	Chloride intracellular channel protein 1	O00299
O00303	EIF3F		0.210307	0.363777	5	5	5	6	5	5	5	6	MS/MS	MS/MS	MS/MS	MS/MS	22.4318	23.6074	22.4624	22.8493	Eukaryotic translation initiation factor 3 subunit F	O00303
O00330	PDHX		0.867686	-0.622924	7	7	4	3	7	7	4	3	MS/MS	MS/MS	MS/MS	MS/MS	22.5595	22.7607	23.0474	23.5187	Pyruvate dehydrogenase protein X component, mitochondrial	O00330
O00391	QSOX1		0.543413	1.37983	2	1	3	2	2	1	3	2	MS/MS	MS/MS	MS/MS	MS/MS	20.5921	22.277	19.6003	20.5091	Sulfhydryl oxidase 1	O00391
O00410	IPO5		1.13836	0.919223	11	12	18	16	12	14	20	18	MS/MS	MS/MS	MS/MS	MS/MS	25.0017	25.5086	24.2679	24.4039	Importin-5	O00410
O00411	POLRMT		1.0511	-0.417735	12	11	11	11	12	11	11	11	MS/MS	MS/MS	MS/MS	MS/MS	23.2789	23.4779	23.7069	23.8854	DNA-directed RNA polymerase, mitochondrial	O00411
O00425	IGF2BP3		0.398151	-0.579789	8	10	9	9	9	11	10	10	MS/MS	MS/MS	MS/MS	MS/MS	24.2159	23.2968	24.6317	24.0407	Insulin-like growth factor 2 mRNA-binding protein 3	O00425
O00429	DNM1L		1.50401	0.878361	5	3	10	9	5	3	10	9	MS/MS	MS/MS	MS/MS	MS/MS	22.4625	22.715	21.6133	21.8075	Dynamin-1-like protein	O00429
O00461	GOLIM4		0.00441683	-0.0103369	11	9	8	8	11	9	8	8	MS/MS	MS/MS	MS/MS	MS/MS	24.7865	23.434	23.8666	24.3745	Golgi integral membrane protein 4	O00461
O00462	MANBA		0.718278	1.80551	1	2	3	3	1	2	3	3	MS/MS	matching	MS/MS	MS/MS	21.6764	21.6253	20.7736	18.9171	Beta-mannosidase	O00462
O00468	AGRN		1.02788	-0.195656	10	9	9	6	10	9	9	6	MS/MS	MS/MS	MS/MS	MS/MS	22.2693	22.3577	22.4622	22.5562	Agrin;Agrin N-terminal 110 kDa subunit;Agrin C-terminal 110 kDa subunit;Agrin C-terminal 90 kDa fragment;Agrin C-terminal 22 kDa fragment	O00468
O00469	PLOD2		1.15089	-0.572099	21	20	17	16	21	20	17	16	MS/MS	MS/MS	MS/MS	MS/MS	25.5462	25.2371	25.9197	26.0078	Procollagen-lysine,2-oxoglutarate 5-dioxygenase 2	O00469
O00483	NDUFA4		0.134211	-0.143443	3	3	4	3	3	3	4	3	MS/MS	MS/MS	MS/MS	MS/MS	23.3958	23.1015	23.055	23.7292	Cytochrome c oxidase subunit NDUFA4	O00483
O00541	PES1		0.0591442	-0.142493	12	13	11	12	12	13	11	12	MS/MS	MS/MS	MS/MS	MS/MS	25.0055	23.4359	24.3467	24.3797	Pescadillo homolog	O00541
O00560	SDCBP		1.67709	1.21627	9	7	10	11	9	7	10	11	MS/MS	MS/MS	MS/MS	MS/MS	26.6029	26.9612	25.5618	25.5697	Syntenin-1	O00560
O00566	MPHOSPH10		0.0975303	0.398581	6	6	3	7	6	6	3	7	MS/MS	MS/MS	MS/MS	MS/MS	23.8493	21.5524	23.0539	21.5506	U3 small nucleolar ribonucleoprotein protein MPP10	O00566
O00567	NOP56		0.312524	-0.488868	13	14	9	13	13	14	9	13	MS/MS	MS/MS	MS/MS	MS/MS	25.2806	24.2183	25.4671	25.0095	Nucleolar protein 56	O00567
O00571	DDX3X		0.151253	-0.0951252	26	26	24	26	26	26	24	26	MS/MS	MS/MS	MS/MS	MS/MS	26.7507	26.3344	26.7044	26.571	ATP-dependent RNA helicase DDX3X;ATP-dependent RNA helicase DDX3Y	O00571;O15523
O00584	RNASET2	+	2.42861	2.3403	2	2	3	3	2	2	3	3	matching	matching	MS/MS	MS/MS	22.0489	22.001	19.8259	19.5434	Ribonuclease T2	O00584
O00592	PODXL		0.958243	0.361646	11	10	10	10	11	10	10	10	MS/MS	MS/MS	MS/MS	MS/MS	24.8544	25.1144	24.6396	24.606	Podocalyxin	O00592
O00622	CYR61		0.415205	-0.094903	24	25	23	23	24	25	23	23	MS/MS	MS/MS	MS/MS	MS/MS	26.217	26.3781	26.3626	26.4223	Protein CYR61	O00622
O00629	KPNA4		0.685643	0.807533	3	3	3	4	4	4	4	5	MS/MS	MS/MS	MS/MS	MS/MS	21.8763	22.6614	21.268	21.6547	Importin subunit alpha-3	O00629
O00754	MAN2B1		0.720189	0.26944	12	8	14	14	12	8	14	14	MS/MS	MS/MS	MS/MS	MS/MS	23.7384	23.8009	23.3656	23.6348	Lysosomal alpha-mannosidase;Lysosomal alpha-mannosidase A peptide;Lysosomal alpha-mannosidase B peptide;Lysosomal alpha-mannosidase C peptide;Lysosomal alpha-mannosidase D peptide;Lysosomal alpha-mannosidase E peptide	O00754
O00767	SCD		0.452055	-1.87412	2	2	2	0	2	2	2	0	MS/MS	MS/MS	MS/MS	Imputed	19.1223	22.2454	22.6064	22.5095	Acyl-CoA desaturase	O00767
O14561	NDUFAB1		1.53745	-0.938325	3	4	3	3	3	4	3	3	MS/MS	MS/MS	MS/MS	MS/MS	23.6556	23.9718	24.7109	24.7931	Acyl carrier protein, mitochondrial	O14561
O14579	COPE		0.508499	0.516566	2	2	2	2	2	2	2	2	MS/MS	MS/MS	MS/MS	MS/MS	22.0043	21.2451	21.1611	21.0552	Coatomer subunit epsilon	O14579
O14639	ABLIM1		0.228115	-0.116032	2	2	1	2	2	2	1	2	MS/MS	MS/MS	matching	MS/MS	19.8766	20.2184	20.2298	20.0973	Actin-binding LIM protein 1	O14639
O14646	CHD1		0.304705	0.554025	3	3	2	3	3	3	2	3	MS/MS	MS/MS	MS/MS	MS/MS	19.4418	20.2329	18.7414	19.8253	Chromodomain-helicase-DNA-binding protein 1	O14646
O14656	TOR1A		0.753018	1.01249	3	3	4	5	3	3	4	5	MS/MS	matching	MS/MS	MS/MS	20.6907	21.6675	20.2367	20.0966	Torsin-1A	O14656
O14662	STX16		0.631846	1.88795	3	2	4	3	3	2	4	3	MS/MS	MS/MS	MS/MS	MS/MS	22.0431	23.5074	20.0419	21.7326	Syntaxin-16	O14662
O14672	ADAM10		1.29754	0.971251	7	8	8	10	7	8	8	10	MS/MS	MS/MS	MS/MS	MS/MS	24.749	24.4105	23.7594	23.4576	Disintegrin and metalloproteinase domain-containing protein 10	O14672
O14684	PTGES		1.04973	1.38507	0	0	3	3	0	0	3	3	Imputed	Imputed	MS/MS	MS/MS	20.9444	21.7462	20.1507	19.7697	Prostaglandin E synthase	O14684
O14745	SLC9A3R1		0.185116	0.150471	6	8	9	8	6	8	9	8	MS/MS	MS/MS	MS/MS	MS/MS	24.1628	23.5885	23.7405	23.7099	Na(+)/H(+) exchange regulatory cofactor NHE-RF1	O14745
O14763	TNFRSF10B		1.21108	0.824839	7	7	10	10	7	7	10	10	MS/MS	MS/MS	MS/MS	MS/MS	23.7045	23.6775	23.0803	22.652	Tumor necrosis factor receptor superfamily member 10B	O14763
O14773	TPP1		1.19538	1.43174	8	7	11	9	8	7	11	9	MS/MS	MS/MS	MS/MS	MS/MS	26.3814	25.7835	24.4162	24.8853	Tripeptidyl-peptidase 1	O14773
O14776	TCERG1		0.101925	-0.238674	6	7	7	9	6	7	7	9	MS/MS	MS/MS	MS/MS	MS/MS	23.2222	21.9917	23.3395	22.3518	Transcription elongation regulator 1	O14776
O14786	NRP1		0.818508	0.84705	2	2	2	2	2	2	2	2	matching	matching	MS/MS	MS/MS	20.5898	21.3256	20.0426	20.1787	Neuropilin-1	O14786
O14818	PSMA7		1.04345	0.479438	5	6	8	5	5	6	8	5	MS/MS	MS/MS	MS/MS	MS/MS	22.8048	22.9843	22.2889	22.5414	Proteasome subunit alpha type-7;Proteasome subunit alpha type-7-like	O14818;Q8TAA3
O14828	SCAMP3		1.3026	0.516401	4	4	4	4	4	4	4	4	MS/MS	MS/MS	MS/MS	MS/MS	24.0533	23.8308	23.3813	23.4701	Secretory carrier-associated membrane protein 3	O14828
O14874	BCKDK		0.142251	-0.12831	3	3	3	3	3	3	3	3	MS/MS	MS/MS	MS/MS	MS/MS	20.7485	21.3341	21.062	21.2772	[3-methyl-2-oxobutanoate dehydrogenase [lipoamide]] kinase, mitochondrial	O14874
O14880	MGST3		0.438118	-0.381805	5	4	7	7	5	4	7	7	MS/MS	MS/MS	MS/MS	MS/MS	24.1687	24.1502	24.8693	24.2133	Microsomal glutathione S-transferase 3	O14880
O14908	GIPC1		0.180225	0.24519	3	3	4	2	3	3	4	2	matching	MS/MS	matching	MS/MS	20.7231	21.548	20.6446	21.1361	PDZ domain-containing protein GIPC1	O14908
O14925	TIMM23		0.383806	0.303638	4	4	4	2	4	4	4	2	MS/MS	MS/MS	MS/MS	MS/MS	23.6725	23.8096	23.1492	23.7257	Mitochondrial import inner membrane translocase subunit Tim23;Putative mitochondrial import inner membrane translocase subunit Tim23B	O14925;Q5SRD1
O14936	CASK		0.696508	0.995008	6	5	10	10	6	5	10	10	matching	MS/MS	MS/MS	MS/MS	23.2227	24.0679	22.3309	22.9698	Peripheral plasma membrane protein CASK	O14936
O14949	UQCRQ		0.0906647	0.107315	1	2	2	2	1	2	2	2	MS/MS	MS/MS	MS/MS	MS/MS	23.2812	22.506	22.7075	22.8651	Cytochrome b-c1 complex subunit 8	O14949
O14950	MYL12B		0.211972	-0.313461	0	0	1	0	13	13	12	13	MS/MS	MS/MS	MS/MS	MS/MS	27.3576	27.0578	28.0289	27.0134	Myosin regulatory light chain 12B	O14950
O14974	PPP1R12A		0.012254	-0.0160007	7	7	5	6	7	7	5	6	MS/MS	MS/MS	MS/MS	MS/MS	22.951	23.6967	23.1778	23.5019	Protein phosphatase 1 regulatory subunit 12A	O14974
O14975	SLC27A2		0.500133	1.39095	3	3	6	7	3	3	6	7	MS/MS	MS/MS	MS/MS	MS/MS	22.3702	24.187	21.3624	22.4129	Very long-chain acyl-CoA synthetase	O14975
O14979	HNRNPDL		0.170727	-0.288673	10	10	10	10	10	10	10	10	MS/MS	MS/MS	MS/MS	MS/MS	26.4717	25.3481	26.3912	26.0059	Heterogeneous nuclear ribonucleoprotein D-like	O14979
O14980	XPO1		0.0951765	0.0388355	7	7	6	7	7	7	6	7	MS/MS	MS/MS	MS/MS	MS/MS	22.5173	22.7671	22.6591	22.5476	Exportin-1	O14980
O15020	SPTBN2		0.499871	-0.22482	35	33	31	35	35	33	31	35	MS/MS	MS/MS	MS/MS	MS/MS	25.2732	24.9353	25.3451	25.3132	Spectrin beta chain, non-erythrocytic 2	O15020
O15031	PLXNB2		2.10068	0.697291	16	16	19	18	18	17	21	20	MS/MS	MS/MS	MS/MS	MS/MS	24.788	24.7798	24.0243	24.1489	Plexin-B2	O15031
O15042	U2SURP		0.132565	-0.325414	6	6	5	7	6	6	5	7	MS/MS	MS/MS	matching	MS/MS	22.4666	21.2339	22.7521	21.5991	U2 snRNP-associated SURP motif-containing protein	O15042
O15091	KIAA0391		0.53781	-0.544491	8	9	7	8	8	9	7	8	MS/MS	MS/MS	MS/MS	MS/MS	22.5627	23.2995	23.5754	23.3757	Mitochondrial ribonuclease P protein 3	O15091
O15118	NPC1	+	2.2417	-3.90328	7	6	1	0	7	6	1	0	MS/MS	MS/MS	MS/MS	Imputed	19.7314	20.3227	23.9046	23.9561	Niemann-Pick C1 protein	O15118
O15126	SCAMP1		1.06149	0.996527	1	1	2	2	1	1	2	2	matching	matching	MS/MS	MS/MS	21.2023	20.5961	19.819	19.9864	Secretory carrier-associated membrane protein 1	O15126
O15143	ARPC1B		0.90418	0.374308	6	5	7	6	7	6	8	7	MS/MS	MS/MS	MS/MS	MS/MS	24.0142	24.0778	23.529	23.8144	Actin-related protein 2/3 complex subunit 1B	O15143
O15144	ARPC2		0.407289	0.766023	11	12	14	12	11	12	14	12	MS/MS	MS/MS	MS/MS	MS/MS	24.2633	25.385	23.6288	24.4876	Actin-related protein 2/3 complex subunit 2	O15144
O15145	ARPC3		0.358403	0.164984	4	4	4	4	4	4	4	4	MS/MS	MS/MS	MS/MS	MS/MS	22.3522	22.6523	22.2537	22.4209	Actin-related protein 2/3 complex subunit 3	O15145
O15160	POLR1C		0.214925	-0.418223	3	3	2	3	3	3	2	3	MS/MS	MS/MS	MS/MS	MS/MS	21.7854	20.8288	22.233	21.2177	DNA-directed RNA polymerases I and III subunit RPAC1	O15160
O15173	PGRMC2		0.784096	0.457769	7	6	7	7	8	7	8	8	MS/MS	MS/MS	MS/MS	MS/MS	24.5353	24.1231	23.9244	23.8185	Membrane-associated progesterone receptor component 2	O15173
O15226	NKRF		0.447969	-0.284688	2	3	1	2	2	3	1	2	matching	MS/MS	MS/MS	MS/MS	20.2461	20.0044	20.6167	20.2032	NF-kappa-B-repressing factor	O15226
O15230	LAMA5		0.121102	0.267498	13	10	13	11	13	10	13	11	MS/MS	MS/MS	MS/MS	MS/MS	23.7577	24.258	23.0292	24.4516	Laminin subunit alpha-5	O15230
O15235	MRPS12		0.368292	1.59213	1	1	2	2	1	1	2	2	MS/MS	matching	MS/MS	matching	21.9398	22.2323	18.8851	22.1028	28S ribosomal protein S12, mitochondrial	O15235
O15260	SURF4		0.0203685	-0.0203695	4	4	5	4	4	4	5	4	MS/MS	MS/MS	MS/MS	MS/MS	24.5069	24.5517	24.8629	24.2364	Surfeit locus protein 4	O15260
O15269	SPTLC1		0.261482	0.215453	5	4	7	7	5	4	7	7	MS/MS	MS/MS	MS/MS	MS/MS	23.6405	23.046	23.1708	23.0848	Serine palmitoyltransferase 1	O15269
O15320	CTAGE5		0.123456	-0.176134	1	2	2	2	1	2	2	2	MS/MS	matching	MS/MS	matching	19.747	19.2516	19.2553	20.0955	cTAGE family member 5	O15320
O15371	EIF3D		0.138164	-0.143476	3	3	2	2	3	3	2	2	MS/MS	MS/MS	MS/MS	MS/MS	21.3385	20.8614	20.9762	21.5107	Eukaryotic translation initiation factor 3 subunit D	O15371
O15372	EIF3H		0.166712	-0.282169	2	2	2	2	2	2	2	2	MS/MS	matching	MS/MS	matching	20.2562	20.2971	19.9659	21.1517	Eukaryotic translation initiation factor 3 subunit H	O15372
O15382	BCAT2		0.5623	-0.631391	15	15	13	11	15	15	13	11	MS/MS	MS/MS	MS/MS	MS/MS	24.0029	24.6283	24.6624	25.2317	Branched-chain-amino-acid aminotransferase, mitochondrial	O15382
O15400	STX7		0.467321	0.558954	3	2	2	3	3	2	2	3	MS/MS	matching	MS/MS	MS/MS	21.3369	21.9828	20.786	21.4158	Syntaxin-7	O15400
O15427	SLC16A3		0.248883	0.163377	3	5	5	7	3	5	5	7	MS/MS	MS/MS	MS/MS	MS/MS	24.1525	23.7214	23.8752	23.672	Monocarboxylate transporter 4	O15427
O15431	SLC31A1		0.789075	1.12484	1	1	2	2	1	1	2	2	matching	MS/MS	MS/MS	MS/MS	20.2231	20.576	18.7866	19.7628	High affinity copper uptake protein 1	O15431
O15438	ABCC3		0.978443	1.21966	5	5	5	6	5	5	5	6	matching	MS/MS	MS/MS	MS/MS	23.1436	23.1124	22.3381	21.4786	Canalicular multispecific organic anion transporter 2	O15438
O15439	ABCC4		1.12749	0.246083	11	10	12	9	11	10	12	9	MS/MS	MS/MS	MS/MS	MS/MS	23.4015	23.2743	23.0597	23.1239	Multidrug resistance-associated protein 4	O15439
O15460	P4HA2		0.791752	0.529552	14	14	16	15	14	14	16	15	MS/MS	MS/MS	MS/MS	MS/MS	25.0966	24.7292	24.543	24.2238	Prolyl 4-hydroxylase subunit alpha-2	O15460
O15533	TAPBP		1.16575	0.628068	4	3	7	5	4	3	7	5	MS/MS	MS/MS	MS/MS	MS/MS	24.7583	24.5516	24.1658	23.888	Tapasin	O15533
O43143	DHX15		0.299516	-0.310881	18	22	16	20	19	23	17	21	MS/MS	MS/MS	MS/MS	MS/MS	25.687	24.9619	25.7574	25.5132	Pre-mRNA-splicing factor ATP-dependent RNA helicase DHX15	O43143
O43159	RRP8		0.0581951	0.139162	2	2	2	3	2	2	2	3	matching	matching	matching	MS/MS	21.7729	20.285	21.119	20.6607	Ribosomal RNA-processing protein 8	O43159
O43169	CYB5B		0.0730706	-0.053833	5	6	5	3	5	6	5	3	MS/MS	MS/MS	MS/MS	MS/MS	24.76	25.2425	25.0833	25.0269	Cytochrome b5 type B	O43169
O43172	PRPF4		0.0206157	-0.0520773	7	7	4	6	7	7	4	6	matching	MS/MS	matching	MS/MS	22.843	21.4812	22.6216	21.8068	U4/U6 small nuclear ribonucleoprotein Prp4	O43172
O43175	PHGDH		0.375181	0.213439	12	13	13	13	12	13	13	13	MS/MS	MS/MS	MS/MS	MS/MS	24.959	24.558	24.4738	24.6163	D-3-phosphoglycerate dehydrogenase	O43175
O43184	ADAM12	+	2.17045	1.34516	3	4	6	4	3	4	6	4	matching	matching	MS/MS	MS/MS	21.9266	22.1488	20.6905	20.6946	Disintegrin and metalloproteinase domain-containing protein 12	O43184
O43242	PSMD3		0.892983	0.299567	6	5	6	6	6	5	6	6	MS/MS	MS/MS	MS/MS	MS/MS	24.1154	24.3495	23.9538	23.912	26S proteasome non-ATPase regulatory subunit 3	O43242
O43251	RBFOX2		0.0432006	0.182728	3	3	1	2	3	3	1	2	MS/MS	matching	matching	MS/MS	21.7613	19.1081	19.9593	20.5446	RNA binding protein fox-1 homolog 2;RNA binding protein fox-1 homolog 1;RNA binding protein fox-1 homolog 3	O43251;Q9NWB1;A6NFN3
O43290	SART1		0.20456	-0.539219	10	12	7	11	10	12	7	11	MS/MS	MS/MS	MS/MS	MS/MS	23.6322	21.8877	23.6515	22.9469	U4/U6.U5 tri-snRNP-associated protein 1	O43290
O43390	HNRNPR		0.349262	-0.347634	20	20	22	22	27	27	29	28	MS/MS	MS/MS	MS/MS	MS/MS	27.5064	26.7797	27.5646	27.4167	Heterogeneous nuclear ribonucleoprotein R	O43390
O43395	PRPF3		0.528152	-0.907708	3	4	3	2	3	4	3	2	MS/MS	MS/MS	MS/MS	MS/MS	20.9441	19.7618	21.5266	20.9947	U4/U6 small nuclear ribonucleoprotein Prp3	O43395
O43399	TPD52L2		1.65154	0.779024	6	6	6	5	6	6	6	5	MS/MS	MS/MS	MS/MS	MS/MS	23.5773	23.3679	22.6384	22.7487	Tumor protein D54	O43399
O43402	EMC8		0.272513	-0.0249844	3	4	3	2	3	4	3	2	matching	MS/MS	MS/MS	MS/MS	22.6081	22.6674	22.6783	22.6471	ER membrane protein complex subunit 8	O43402
O43447	PPIH		0.322234	-0.616247	2	2	1	2	2	2	1	2	MS/MS	MS/MS	MS/MS	MS/MS	20.3745	19.0136	20.508	20.1126	Peptidyl-prolyl cis-trans isomerase H	O43447
O43464	HTRA2		0.00559394	-0.00787163	2	2	4	3	2	2	4	4	matching	MS/MS	MS/MS	MS/MS	23.4276	24.2972	23.8604	23.8802	Serine protease HTRA2, mitochondrial	O43464
O43488	AKR7A2		0.0654575	0.0554981	3	3	2	3	3	3	2	3	MS/MS	MS/MS	MS/MS	MS/MS	21.8338	22.3293	21.9006	22.1515	Aflatoxin B1 aldehyde reductase member 2	O43488
O43491	EPB41L2		0.291879	-0.135407	19	18	21	13	21	19	23	14	MS/MS	MS/MS	MS/MS	MS/MS	24.9965	25.1683	25.0703	25.3653	Band 4.1-like protein 2	O43491
O43504	LAMTOR5		0.921751	0.531523	5	6	5	5	5	6	5	5	MS/MS	MS/MS	MS/MS	MS/MS	25.3661	24.9684	24.5968	24.6746	Ragulator complex protein LAMTOR5	O43504
O43570	CA12		0.222393	-0.879519	2	2	1	3	2	2	1	3	matching	matching	MS/MS	MS/MS	21.716	18.8818	21.2936	21.0632	Carbonic anhydrase 12	O43570
O43615	TIMM44		0.938175	-0.367596	14	14	11	12	14	14	11	12	MS/MS	MS/MS	MS/MS	MS/MS	25.1017	25.3723	25.5833	25.6259	Mitochondrial import inner membrane translocase subunit TIM44	O43615
O43657	TSPAN6	+	1.93968	4.50083	1	1	1	1	1	1	1	1	matching	matching	MS/MS	MS/MS	23.7169	22.7598	18.6492	18.8258	Tetraspanin-6	O43657
O43660	PLRG1		0.0699758	-0.140378	5	5	4	4	5	5	4	4	MS/MS	MS/MS	MS/MS	MS/MS	22.564	21.2624	22.1609	21.9463	Pleiotropic regulator 1	O43660
O43663	PRC1		0.109213	-0.1518	6	7	4	6	6	7	4	6	MS/MS	MS/MS	MS/MS	MS/MS	23.3924	22.861	23.667	22.89	Protein regulator of cytokinesis 1	O43663
O43670	ZNF207		0.526314	-0.422631	5	5	4	5	5	5	4	5	MS/MS	MS/MS	MS/MS	MS/MS	23.5462	22.9474	23.7151	23.6237	BUB3-interacting and GLEBS motif-containing protein ZNF207	O43670
O43674	NDUFB5		0.150434	-0.136332	3	4	3	2	3	4	3	2	MS/MS	MS/MS	MS/MS	matching	22.8246	22.7344	22.6043	23.2275	NADH dehydrogenase [ubiquinone] 1 beta subcomplex subunit 5, mitochondrial	O43674
O43676	NDUFB3		0.833672	-0.537856	3	3	4	4	3	3	4	4	MS/MS	MS/MS	MS/MS	MS/MS	21.6005	21.4359	21.8388	22.2734	NADH dehydrogenase [ubiquinone] 1 beta subcomplex subunit 3	O43676
O43678	NDUFA2		0.668249	-0.517012	5	5	4	3	5	5	4	3	MS/MS	MS/MS	MS/MS	MS/MS	22.0356	22.0173	22.2554	22.8315	NADH dehydrogenase [ubiquinone] 1 alpha subcomplex subunit 2	O43678
O43684	BUB3		0.135937	-0.1313	10	9	8	9	10	9	8	9	MS/MS	MS/MS	MS/MS	MS/MS	24.525	24.0452	24.647	24.1859	Mitotic checkpoint protein BUB3	O43684
O43688	PPAP2C		0.938337	1.38743	1	0	3	2	1	0	3	2	matching	Imputed	matching	MS/MS	20.5136	20.7267	19.7385	18.727	Lipid phosphate phosphohydrolase 2	O43688
O43707	ACTN4		0.035139	0.0226116	37	35	37	37	58	56	59	59	MS/MS	MS/MS	MS/MS	MS/MS	29.3974	29.0857	29.3522	29.0856	Alpha-actinin-4	O43707
O43709	WBSCR22		0.484739	-0.135442	2	2	2	2	2	2	2	2	MS/MS	MS/MS	MS/MS	MS/MS	21.4013	21.1935	21.415	21.4506	Probable 18S rRNA (guanine-N(7))-methyltransferase	O43709
O43719	HTATSF1		0.796172	2.05094	1	1	2	2	1	1	2	2	MS/MS	matching	MS/MS	matching	21.5053	21.6426	20.4568	18.5892	HIV Tat-specific factor 1	O43719
O43752	STX6		0.873741	0.667944	2	2	3	2	2	2	3	2	MS/MS	matching	MS/MS	MS/MS	22.4888	23.031	22.0656	22.1183	Syntaxin-6	O43752
O43776	NARS		0.719199	-1.04759	2	2	0	1	2	2	0	1	matching	MS/MS	Imputed	matching	19.9515	19.9271	21.5248	20.449	Asparagine--tRNA ligase, cytoplasmic	O43776
O43795	MYO1B		0.319553	-0.0794611	19	21	25	16	19	21	25	16	MS/MS	MS/MS	MS/MS	MS/MS	25.0093	25.054	25.0218	25.2005	Unconventional myosin-Ib	O43795
O43809	NUDT21		0.310042	0.0822821	6	5	5	5	6	5	5	5	MS/MS	MS/MS	MS/MS	MS/MS	24.3063	24.1505	24.0866	24.2057	Cleavage and polyadenylation specificity factor subunit 5	O43809
O43813	LANCL1		0.32354	0.268303	5	4	4	2	5	4	4	2	MS/MS	MS/MS	MS/MS	MS/MS	22.3913	22.238	22.3439	21.7487	LanC-like protein 1	O43813
O43823	AKAP8		0.312547	0.633019	3	2	3	3	3	2	3	3	MS/MS	MS/MS	MS/MS	MS/MS	21.2057	19.7167	19.908	19.7483	A-kinase anchor protein 8	O43823
O43837	IDH3B		0.335504	-0.252373	15	13	14	12	15	13	14	12	MS/MS	MS/MS	MS/MS	MS/MS	24.3821	24.8602	24.7287	25.0184	Isocitrate dehydrogenase [NAD] subunit beta, mitochondrial	O43837
O43852	CALU		0.317584	0.138086	17	16	16	18	17	16	16	18	MS/MS	MS/MS	MS/MS	MS/MS	27.8182	27.8845	27.8708	27.5558	Calumenin	O43852
O43854	EDIL3		1.71948	0.683251	22	20	22	22	22	20	22	22	MS/MS	MS/MS	MS/MS	MS/MS	27.2414	27.3171	26.508	26.6839	EGF-like repeat and discoidin I-like domain-containing protein 3	O43854
O43865	AHCYL1		0.59405	0.601229	5	4	6	3	10	6	11	7	MS/MS	MS/MS	MS/MS	MS/MS	23.4102	23.8261	22.6986	23.3352	Putative adenosylhomocysteinase 2	O43865
O43920	NDUFS5		0.88401	-0.589927	2	2	1	1	2	2	1	1	MS/MS	MS/MS	MS/MS	MS/MS	20.1623	20.6165	20.9114	21.0473	NADH dehydrogenase [ubiquinone] iron-sulfur protein 5	O43920
O60216	RAD21		0.0267634	0.0513134	7	8	6	7	7	8	6	7	MS/MS	MS/MS	MS/MS	MS/MS	23.1307	21.9519	22.631	22.3489	Double-strand-break repair protein rad21 homolog	O60216
O60220	TIMM8A		0.423018	0.453046	5	4	5	4	5	4	5	4	MS/MS	MS/MS	MS/MS	MS/MS	23.8334	24.2631	23.2545	23.936	Mitochondrial import inner membrane translocase subunit Tim8 A	O60220
O60231	DHX16		0.187777	-0.287057	5	6	4	7	5	6	4	7	MS/MS	MS/MS	matching	MS/MS	22.3075	21.316	21.8811	22.3164	Putative pre-mRNA-splicing factor ATP-dependent RNA helicase DHX16	O60231
O60264	SMARCA5		0.042371	-0.0729074	12	13	9	15	19	20	15	22	MS/MS	MS/MS	MS/MS	MS/MS	24.8397	23.773	24.5224	24.2361	SWI/SNF-related matrix-associated actin-dependent regulator of chromatin subfamily A member 5	O60264
O60287	URB1		0.00650318	-0.0113373	2	2	2	2	2	2	2	2	MS/MS	matching	matching	MS/MS	19.3522	20.3637	20.0566	19.6819	Nucleolar pre-ribosomal-associated protein 1	O60287
O60306	AQR		0.663196	0.469891	6	7	5	9	6	7	5	9	MS/MS	MS/MS	MS/MS	MS/MS	22.9328	23.456	22.7607	22.6883	Intron-binding protein aquarius	O60306
O60313	OPA1		0.448195	-0.26508	25	22	24	25	25	22	24	25	MS/MS	MS/MS	MS/MS	MS/MS	25.085	25.1403	25.1566	25.5988	Dynamin-like 120 kDa protein, mitochondrial;Dynamin-like 120 kDa protein, form S1	O60313
O60427	FADS1		0.0967786	-0.100701	8	8	7	9	8	8	7	9	MS/MS	MS/MS	MS/MS	MS/MS	23.7209	23.7625	23.4937	24.1911	Fatty acid desaturase 1	O60427
O60437	PPL		0.7568	-1.40326	12	10	5	6	12	10	5	6	MS/MS	MS/MS	MS/MS	matching	21.2905	20.3938	21.7343	22.7565	Periplakin	O60437
O60488	ACSL4		1.07278	0.457654	17	15	20	19	17	15	20	19	MS/MS	MS/MS	MS/MS	MS/MS	25.3822	25.2806	25.0066	24.7408	Long-chain-fatty-acid--CoA ligase 4	O60488
O60499	STX10		0.606278	1.52101	2	3	5	2	2	3	5	2	matching	MS/MS	MS/MS	MS/MS	22.8214	22.907	22.2838	20.4027	Syntaxin-10	O60499
O60506	SYNCRIP		0.465118	-0.568185	12	12	11	11	12	12	11	11	MS/MS	MS/MS	MS/MS	MS/MS	26.3884	25.7591	26.9784	26.3055	Heterogeneous nuclear ribonucleoprotein Q	O60506
O60568	PLOD3		0.114955	0.0886698	20	20	25	24	20	20	25	24	MS/MS	MS/MS	MS/MS	MS/MS	26.0681	25.5441	25.7061	25.7287	Procollagen-lysine,2-oxoglutarate 5-dioxygenase 3	O60568
O60573	EIF4E2		1.07225	-0.560361	2	2	2	2	2	2	2	2	MS/MS	MS/MS	matching	MS/MS	20.3447	20.3344	21.0742	20.7257	Eukaryotic translation initiation factor 4E type 2	O60573
O60610	DIAPH1		0.30674	0.886226	3	1	2	3	3	1	2	3	matching	MS/MS	MS/MS	matching	19.411	21.5338	19.6925	19.4799	Protein diaphanous homolog 1	O60610
O60613	2015-09-01		0.350415	0.10101	3	3	3	2	3	3	3	2	MS/MS	MS/MS	MS/MS	MS/MS	22.4601	22.2997	22.3503	22.2074	15 kDa selenoprotein	O60613
O60637	TSPAN3		1.13266	3.15057	0	1	2	2	0	1	2	2	Imputed	matching	MS/MS	MS/MS	22.308	22.1872	18.193	20.0011	Tetraspanin-3	O60637
O60684	KPNA6		0.71764	0.223654	5	5	6	7	9	9	10	11	MS/MS	MS/MS	MS/MS	MS/MS	23.5788	23.7985	23.4995	23.4305	Importin subunit alpha-7;Importin subunit alpha-6	O60684;O15131
O60701	UGDH		0.212898	0.53966	2	1	2	2	2	1	2	2	matching	matching	MS/MS	MS/MS	19.7519	21.3007	20.4604	19.5129	UDP-glucose 6-dehydrogenase	O60701
O60716	CTNND1		0.763567	0.353499	19	19	24	23	19	19	24	23	MS/MS	MS/MS	MS/MS	MS/MS	25.4593	25.1224	24.9562	24.9185	Catenin delta-1	O60716
O60762	DPM1		0.690724	0.613235	6	6	5	5	6	6	5	5	MS/MS	MS/MS	MS/MS	MS/MS	24.8814	24.6373	24.4522	23.84	Dolichol-phosphate mannosyltransferase subunit 1	O60762
O60779	SLC19A2		0.0415479	-0.0890484	0	2	2	2	0	2	2	2	Imputed	matching	MS/MS	MS/MS	18.9794	18.7576	18.2793	19.6358	Thiamine transporter 1	O60779
Q99879	HIST1H2BM		0.289209	-0.466039	2	2	3	3	9	9	10	11	MS/MS	MS/MS	MS/MS	MS/MS	29.983	29.0382	30.3338	29.6195	Histone H2B type 1-M;Histone H2B type 1-N;Histone H2B type 1-H;Histone H2B type 2-F;Histone H2B type 1-C/E/F/G/I;Histone H2B type 1-D;Histone H2B type 1-K;Histone H2B type F-S;Histone H2B type 1-L	Q99879;Q99877;Q93079;Q5QNW6;P62807;P58876;O60814;P57053;Q99880
O60828	PQBP1		0.0948631	-0.0879183	2	2	2	2	2	2	2	2	MS/MS	MS/MS	MS/MS	MS/MS	21.9267	22.163	22.4201	21.8454	Polyglutamine-binding protein 1	O60828
O60831	PRAF2		0.864447	0.358313	2	3	3	3	2	3	3	3	MS/MS	MS/MS	MS/MS	MS/MS	22.5609	22.2922	22.1304	22.006	PRA1 family protein 2	O60831
O60832	DKC1		0.161065	-0.288397	7	9	8	9	7	9	8	9	MS/MS	MS/MS	MS/MS	MS/MS	24.2602	23.0987	24.2007	23.7349	H/ACA ribonucleoprotein complex subunit 4	O60832
O60841	EIF5B		0.175816	0.129975	9	9	8	9	9	9	8	9	MS/MS	MS/MS	MS/MS	MS/MS	23.4076	23.841	23.35	23.6385	Eukaryotic translation initiation factor 5B	O60841
O60869	EDF1		0.20571	-0.217826	3	3	2	3	3	3	2	3	MS/MS	MS/MS	MS/MS	MS/MS	22.2745	22.6639	23.0111	22.363	Endothelial differentiation-related factor 1	O60869
O60884	DNAJA2		0.0249079	0.0256624	5	5	4	2	5	5	4	2	MS/MS	MS/MS	MS/MS	MS/MS	22.8245	23.1112	22.6505	23.234	DnaJ homolog subfamily A member 2	O60884
O60885	BRD4		0.400761	1.37973	1	3	3	4	1	3	3	4	MS/MS	MS/MS	MS/MS	MS/MS	21.0374	20.5161	20.6626	18.1316	Bromodomain-containing protein 4	O60885
O60888	CUTA		0.707596	1.21403	2	1	2	3	2	1	2	3	matching	MS/MS	MS/MS	MS/MS	22.2601	22.0805	20.3276	21.5849	Protein CutA	O60888
O75027	ABCB7		0.088635	0.0809441	11	10	13	10	11	10	13	10	MS/MS	MS/MS	MS/MS	MS/MS	23.4453	23.9895	23.4992	23.7736	ATP-binding cassette sub-family B member 7, mitochondrial	O75027
O75037	KIF21B		0.380242	0.908884	2	2	2	2	2	2	2	2	MS/MS	MS/MS	MS/MS	matching	22.1255	23.9141	22.1394	22.0825	Kinesin-like protein KIF21B	O75037
O75054	IGSF3		0.829753	-0.829204	2	2	2	2	2	2	2	2	matching	MS/MS	MS/MS	MS/MS	19.1224	19.3469	19.7215	20.4062	Immunoglobulin superfamily member 3	O75054
O75083	WDR1		0.956537	0.415521	8	6	7	6	8	6	7	6	MS/MS	MS/MS	MS/MS	MS/MS	23.6303	23.4703	23.2628	23.0068	WD repeat-containing protein 1	O75083
O75116	ROCK2		0.224448	0.175622	3	1	2	1	4	2	3	2	MS/MS	matching	MS/MS	matching	20.2684	20.7158	20.1456	20.4874	Rho-associated protein kinase 2	O75116
O75165	DNAJC13		0.126603	-0.110516	8	6	9	6	8	6	9	6	MS/MS	MS/MS	MS/MS	MS/MS	22.633	22.7251	23.085	22.4941	DnaJ homolog subfamily C member 13	O75165
O75208	COQ9		1.22931	-0.670844	5	4	5	4	5	4	5	4	MS/MS	MS/MS	MS/MS	MS/MS	21.077	20.7424	21.5474	21.6137	Ubiquinone biosynthesis protein COQ9, mitochondrial	O75208
O75251	NDUFS7		1.62551	-1.56206	3	3	2	1	3	3	2	1	MS/MS	MS/MS	matching	matching	19.9447	20.2324	21.4526	21.8487	NADH dehydrogenase [ubiquinone] iron-sulfur protein 7, mitochondrial	O75251
O75306	NDUFS2		0.035785	-0.0265093	11	9	11	10	11	9	11	10	MS/MS	MS/MS	MS/MS	MS/MS	24.4978	24.6091	24.3504	24.8096	NADH dehydrogenase [ubiquinone] iron-sulfur protein 2, mitochondrial	O75306
O75323	GBAS		0.211423	0.0844612	8	6	6	5	8	6	6	5	MS/MS	MS/MS	MS/MS	MS/MS	23.9059	24.1155	24.0235	23.829	Protein NipSnap homolog 2	O75323
O75340	PDCD6		1.04247	0.378405	3	4	5	4	3	4	5	4	MS/MS	MS/MS	MS/MS	MS/MS	23.2978	23.1033	22.8965	22.7478	Programmed cell death protein 6	O75340
O75348	ATP6V1G1		0.0235711	0.0774879	3	3	5	2	3	3	5	2	MS/MS	MS/MS	MS/MS	matching	21.5571	23.4786	22.0535	22.8273	V-type proton ATPase subunit G 1	O75348
O75352	MPDU1		0.180004	0.26895	3	3	3	3	3	3	3	3	MS/MS	MS/MS	MS/MS	MS/MS	23.006	22.6573	22.0651	23.0602	Mannose-P-dolichol utilization defect 1 protein	O75352
O75367	H2AFY		0.0690113	-0.12363	17	18	15	17	17	18	15	17	MS/MS	MS/MS	MS/MS	MS/MS	27.0477	25.8901	26.6992	26.4858	Core histone macro-H2A.1	O75367
O75369	FLNB		0.552146	0.359563	91	99	100	102	94	102	103	105	MS/MS	MS/MS	MS/MS	MS/MS	28.6436	28.227	28.2054	27.946	Filamin-B	O75369
O75380	NDUFS6		1.14596	-0.601323	3	3	3	3	3	3	3	3	MS/MS	MS/MS	MS/MS	MS/MS	22.1108	22.2668	22.6391	22.9411	NADH dehydrogenase [ubiquinone] iron-sulfur protein 6, mitochondrial	O75380
O75381	PEX14		0.000239148	-0.000612259	2	2	2	2	2	2	2	2	MS/MS	matching	MS/MS	MS/MS	19.6504	20.9523	19.8606	20.7433	Peroxisomal membrane protein PEX14	O75381
O75390	CS		0.438039	-0.307712	20	16	19	15	20	16	19	15	MS/MS	MS/MS	MS/MS	MS/MS	27.2039	27.6453	27.5866	27.8781	Citrate synthase, mitochondrial	O75390
O75396	SEC22B		0.676759	0.289221	8	9	10	9	8	9	10	9	MS/MS	MS/MS	MS/MS	MS/MS	26.3993	26.1124	26.0352	25.8981	Vesicle-trafficking protein SEC22b	O75396
O75400	PRPF40A		1.18884	-0.937748	3	6	2	4	3	6	2	4	MS/MS	MS/MS	matching	MS/MS	22.1413	21.9366	23.2058	22.7476	Pre-mRNA-processing factor 40 homolog A	O75400
O75431	MTX2		0.103246	0.203562	7	7	8	8	7	7	8	8	MS/MS	MS/MS	MS/MS	MS/MS	24.3191	25.4406	24.319	25.0335	Metaxin-2	O75431
O75436	VPS26A		0.234762	0.564307	1	0	3	3	1	0	3	3	matching	Imputed	MS/MS	MS/MS	20.184	21.877	20.6594	20.273	Vacuolar protein sorting-associated protein 26A	O75436
O75439	PMPCB		0.186234	-0.207671	16	14	17	14	16	14	17	14	MS/MS	MS/MS	MS/MS	MS/MS	25.5787	25.926	25.6056	26.3145	Mitochondrial-processing peptidase subunit beta	O75439
O75475	PSIP1		0.449689	-0.766198	13	14	10	12	13	14	10	12	MS/MS	MS/MS	MS/MS	MS/MS	26.2554	25.1308	26.7691	26.1495	PC4 and SFRS1-interacting protein	O75475
O75477	ERLIN1		1.22371	-0.792148	4	4	5	4	4	4	5	4	MS/MS	MS/MS	MS/MS	MS/MS	23.2536	22.848	23.8414	23.8445	Erlin-1	O75477
O75489	NDUFS3		0.748001	-0.335381	15	13	12	14	15	13	12	14	MS/MS	MS/MS	MS/MS	MS/MS	24.8498	24.9357	25.3871	25.0691	NADH dehydrogenase [ubiquinone] iron-sulfur protein 3, mitochondrial	O75489
O75494	SRSF10		0.0814268	-0.0910769	4	4	3	4	4	4	3	4	MS/MS	MS/MS	MS/MS	MS/MS	24.4825	23.7405	24.1921	24.213	Serine/arginine-rich splicing factor 10	O75494
O75506	HSBP1		1.19666	1.25186	1	1	1	1	1	1	1	1	MS/MS	MS/MS	MS/MS	MS/MS	22.19	22.6537	21.4072	20.9328	Heat shock factor-binding protein 1	O75506
O75521	ECI2		0.207968	-0.123636	13	10	10	12	13	10	10	12	MS/MS	MS/MS	MS/MS	MS/MS	24.6587	24.9237	24.7488	25.0809	Enoyl-CoA delta isomerase 2, mitochondrial	O75521
O75531	BANF1		0.255189	0.262602	8	8	8	8	8	8	8	8	MS/MS	MS/MS	MS/MS	MS/MS	26.1044	25.4752	25.7301	25.3243	Barrier-to-autointegration factor;Barrier-to-autointegration factor, N-terminally processed	O75531
O75533	SF3B1		0.148513	-0.26623	32	34	27	34	32	34	27	34	MS/MS	MS/MS	MS/MS	MS/MS	26.2607	25.2576	26.3934	25.6573	Splicing factor 3B subunit 1	O75533
O75534	CSDE1		1.02752	-0.263819	10	10	8	8	10	10	8	8	MS/MS	MS/MS	MS/MS	MS/MS	22.7864	22.7984	23.1431	22.9693	Cold shock domain-containing protein E1	O75534
O75607	NPM3		0.282293	0.782581	1	2	2	2	1	2	2	2	MS/MS	MS/MS	MS/MS	MS/MS	22.8224	21.4996	22.1509	20.6059	Nucleoplasmin-3	O75607
O75616	ERAL1		0.12678	-0.28782	8	7	7	4	8	7	7	4	MS/MS	MS/MS	MS/MS	MS/MS	22.1303	23.5473	22.806	23.4473	GTPase Era, mitochondrial	O75616
O75629	CREG1		0.576816	0.227783	3	2	5	2	3	2	5	2	MS/MS	MS/MS	MS/MS	MS/MS	23.473	23.7397	23.313	23.4441	Protein CREG1	O75629
O75643	SNRNP200		0.115342	-0.191319	43	50	44	56	43	50	44	56	MS/MS	MS/MS	MS/MS	MS/MS	27.0536	26.0242	26.9609	26.4996	U5 small nuclear ribonucleoprotein 200 kDa helicase	O75643
O75691	UTP20		0.0383394	-0.127869	13	17	6	17	13	17	6	17	MS/MS	MS/MS	MS/MS	MS/MS	23.4604	21.6339	23.2253	22.1247	Small subunit processome component 20 homolog	O75691
O75694	NUP155		0.645921	-0.262845	16	16	13	16	16	16	13	16	MS/MS	MS/MS	MS/MS	MS/MS	24.6222	24.3504	24.8174	24.6809	Nuclear pore complex protein Nup155	O75694
O75718	CRTAP		1.35196	0.32573	11	10	11	10	11	10	11	10	MS/MS	MS/MS	MS/MS	MS/MS	24.6536	24.5192	24.2375	24.2839	Cartilage-associated protein	O75718
O75746	SLC25A12		0.0222237	-0.0302258	10	5	10	8	10	5	10	8	MS/MS	MS/MS	MS/MS	MS/MS	23.2869	24.1234	23.8256	23.6452	Calcium-binding mitochondrial carrier protein Aralar1	O75746
O75781	PALM		0.736171	1.25247	1	0	2	2	1	0	2	2	matching	Imputed	MS/MS	MS/MS	21.3696	20.1181	19.52	19.4627	Paralemmin-1	O75781
O75822	EIF3J		0.694472	0.179808	2	3	2	3	2	3	2	3	MS/MS	MS/MS	MS/MS	MS/MS	21.4369	21.6102	21.3024	21.3852	Eukaryotic translation initiation factor 3 subunit J	O75822
O75844	ZMPSTE24		0.305978	0.190455	5	6	7	5	5	6	7	5	MS/MS	MS/MS	MS/MS	MS/MS	23.6517	23.656	23.6932	23.2337	CAAX prenyl protease 1 homolog	O75844
O75879	GATB		0.0154654	-0.0753813	2	2	2	1	2	2	2	1	MS/MS	MS/MS	matching	matching	19.0335	21.8558	19.9479	21.0921	Glutamyl-tRNA(Gln) amidotransferase subunit B, mitochondrial	O75879
O75880	SCO1		0.340358	-0.119651	6	5	7	6	6	5	7	6	MS/MS	MS/MS	MS/MS	MS/MS	24.4969	24.3075	24.4317	24.612	Protein SCO1 homolog, mitochondrial	O75880
O75915	ARL6IP5		0.638607	1.12769	5	5	4	5	5	5	4	5	MS/MS	MS/MS	MS/MS	MS/MS	23.6969	24.9942	23.0939	23.3418	PRA1 family protein 3	O75915
O75934	BCAS2		0.110027	-0.0995493	6	5	5	5	6	5	5	5	MS/MS	MS/MS	MS/MS	MS/MS	23.4395	23.075	23.6033	23.1103	Pre-mRNA-splicing factor SPF27	O75934
O75937	DNAJC8		0.214852	-0.60738	5	5	5	4	5	5	5	4	MS/MS	MS/MS	MS/MS	MS/MS	22.4876	24.4394	23.7983	24.3434	DnaJ homolog subfamily C member 8	O75937
O75947	ATP5H		1.9441	-0.733556	9	11	7	10	9	11	7	10	MS/MS	MS/MS	MS/MS	MS/MS	25.5897	25.6046	26.2522	26.4093	ATP synthase subunit d, mitochondrial	O75947
O75955	FLOT1		1.25136	0.609819	25	26	25	26	25	26	25	26	MS/MS	MS/MS	MS/MS	MS/MS	27.2505	27.4158	26.5972	26.8495	Flotillin-1	O75955
O75962	TRIO		0.942601	0.640707	9	11	13	11	9	11	13	11	MS/MS	MS/MS	MS/MS	MS/MS	23.8007	24.1996	23.231	23.4879	Triple functional domain protein	O75962
O75964	ATP5L		0.471995	-0.419065	6	6	5	5	6	6	5	5	MS/MS	MS/MS	MS/MS	MS/MS	24.2936	24.7345	24.6811	25.1852	ATP synthase subunit g, mitochondrial	O75964
O75976	CPD		0.723735	0.799882	9	7	11	11	9	7	11	11	MS/MS	MS/MS	MS/MS	MS/MS	23.856	24.5982	23.2578	23.5966	Carboxypeptidase D	O75976
O76003	GLRX3		0.149745	0.248574	2	2	2	2	2	2	2	2	MS/MS	MS/MS	MS/MS	MS/MS	19.7941	20.5735	19.5104	20.36	Glutaredoxin-3	O76003
O76021	RSL1D1		0.285337	-0.508665	15	17	14	18	15	17	14	18	MS/MS	MS/MS	MS/MS	MS/MS	25.711	24.4105	25.6442	25.4946	Ribosomal L1 domain-containing protein 1	O76021
O76031	CLPX		0.0782115	-0.0570116	16	16	17	16	16	16	17	16	MS/MS	MS/MS	MS/MS	MS/MS	24.7047	25.0474	24.7632	25.1029	ATP-dependent Clp protease ATP-binding subunit clpX-like, mitochondrial	O76031
O76082	SLC22A5		0.641949	-0.230816	2	2	2	2	2	2	2	2	MS/MS	MS/MS	MS/MS	MS/MS	19.5702	19.3473	19.6144	19.7648	Solute carrier family 22 member 5	O76082
O76094	SRP72		0.584868	-0.303661	12	13	10	10	12	13	10	10	MS/MS	MS/MS	MS/MS	MS/MS	23.5063	23.2717	23.8487	23.5366	Signal recognition particle subunit SRP72	O76094
O94776	MTA2		1.175	-1.50194	8	9	4	6	9	10	4	7	MS/MS	MS/MS	matching	MS/MS	22.2421	21.7076	23.7865	23.167	Metastasis-associated protein MTA2	O94776
O94808	GFPT2		1.08015	-0.507285	2	1	1	1	4	3	3	2	MS/MS	matching	MS/MS	MS/MS	20.5657	20.8536	21.2775	21.1563	Glutamine--fructose-6-phosphate aminotransferase [isomerizing] 2	O94808
O94826	TOMM70A		0.746869	-0.545835	15	17	13	13	15	17	13	13	MS/MS	MS/MS	MS/MS	MS/MS	25.2451	25.688	25.8605	26.1642	Mitochondrial import receptor subunit TOM70	O94826
O94874	UFL1		0.616903	1.0296	3	4	5	5	3	4	5	5	MS/MS	MS/MS	MS/MS	MS/MS	21.8018	22.8566	21.6362	20.9629	E3 UFM1-protein ligase 1	O94874
O94875	SORBS2		0.0857429	-0.184041	5	6	5	5	5	6	5	5	MS/MS	MS/MS	MS/MS	MS/MS	23.121	21.7901	22.9001	22.3791	Sorbin and SH3 domain-containing protein 2	O94875
O94887	FARP2		0.789626	0.771176	3	2	2	2	3	2	2	2	MS/MS	MS/MS	MS/MS	MS/MS	20.3498	20.5959	19.3681	20.0352	FERM, RhoGEF and pleckstrin domain-containing protein 2	O94887
O94901	SUN1		0.523699	0.461366	3	4	2	4	3	4	2	4	MS/MS	MS/MS	MS/MS	MS/MS	23.2137	22.5688	22.5102	22.3496	SUN domain-containing protein 1	O94901
O94905	ERLIN2		1.77052	-0.963858	6	6	6	6	8	8	7	8	MS/MS	MS/MS	MS/MS	MS/MS	22.5127	22.6736	23.6554	23.4585	Erlin-2	O94905
O94906	PRPF6		0.128549	-0.356383	12	15	6	13	12	15	6	13	MS/MS	MS/MS	MS/MS	MS/MS	23.7312	22.1351	23.8063	22.7728	Pre-mRNA-processing factor 6	O94906
O94925	GLS		0.0337044	-0.0514545	22	22	23	22	22	22	23	22	MS/MS	MS/MS	MS/MS	MS/MS	26.8446	27.7989	27.2814	27.465	Glutaminase kidney isoform, mitochondrial	O94925
O94973	AP2A2		0.452491	0.599183	9	10	11	11	9	10	11	11	MS/MS	MS/MS	MS/MS	MS/MS	23.5745	24.5088	23.267	23.618	AP-2 complex subunit alpha-2	O94973
O94979	SEC31A		0.697434	-0.432447	3	4	2	4	3	4	2	4	MS/MS	MS/MS	matching	MS/MS	21.2141	20.8341	21.586	21.3271	Protein transport protein Sec31A	O94979
O95084	PRSS23		1.57422	1.45905	2	1	3	3	2	1	3	3	MS/MS	matching	MS/MS	MS/MS	21.035	21.2831	19.491	19.9091	Serine protease 23	O95084
O95139	NDUFB6		1.50846	-3.07669	2	2	0	1	2	2	0	1	MS/MS	MS/MS	Imputed	MS/MS	18.9374	19.883	22.7772	22.1966	NADH dehydrogenase [ubiquinone] 1 beta subcomplex subunit 6	O95139
O95140	MFN2		0.285557	-0.253881	10	9	11	9	10	9	11	9	MS/MS	MS/MS	MS/MS	MS/MS	22.7576	23.1075	22.9108	23.462	Mitofusin-2	O95140
O95159	ZFPL1		0.660868	0.694938	1	1	2	2	1	1	2	2	MS/MS	MS/MS	MS/MS	MS/MS	20.5553	20.4827	20.2145	19.4337	Zinc finger protein-like 1	O95159
Q9H0R8	GABARAPL1		0.739091	3.42726	2	1	3	3	2	1	3	3	MS/MS	matching	MS/MS	MS/MS	22.7725	24.4963	18.7345	21.6799	Gamma-aminobutyric acid receptor-associated protein-like 1;Gamma-aminobutyric acid receptor-associated protein	Q9H0R8;O95166
O95168	NDUFB4		1.69027	-1.85245	2	2	2	2	2	2	2	2	MS/MS	MS/MS	matching	matching	18.8034	18.444	20.2763	20.676	NADH dehydrogenase [ubiquinone] 1 beta subcomplex subunit 4	O95168
O95202	LETM1		0.6937	-0.484946	20	19	19	20	20	19	19	20	MS/MS	MS/MS	MS/MS	MS/MS	25.5271	26.0364	26.2174	26.316	LETM1 and EF-hand domain-containing protein 1, mitochondrial	O95202
O95208	EPN2		0.0211043	0.0248442	2	3	2	1	2	3	2	1	MS/MS	matching	MS/MS	matching	19.8661	20.4608	19.9185	20.3588	Epsin-2	O95208
O95232	LUC7L3		0.918582	-0.695968	11	11	7	10	11	11	7	10	MS/MS	MS/MS	MS/MS	MS/MS	24.143	23.6315	24.6578	24.5086	Luc7-like protein 3	O95232
O95235	KIF20A		0.24252	0.493527	3	3	2	3	3	3	2	3	matching	MS/MS	matching	MS/MS	21.3899	20.0207	20.485	19.9385	Kinesin-like protein KIF20A	O95235
O95239	KIF4A		0.431018	0.795759	7	7	7	9	7	7	7	9	MS/MS	MS/MS	MS/MS	MS/MS	24.4667	23.0801	22.9311	23.0242	Chromosome-associated kinesin KIF4A	O95239
O95249	GOSR1		0.0323124	-0.0297327	2	2	2	4	2	2	2	4	MS/MS	MS/MS	MS/MS	MS/MS	21.604	22.1717	21.9879	21.8472	Golgi SNAP receptor complex member 1	O95249
O95292	VAPB		0.0711221	0.0630569	6	6	6	5	6	6	6	5	MS/MS	MS/MS	MS/MS	MS/MS	24.549	23.9674	24.219	24.1713	Vesicle-associated membrane protein-associated protein B/C	O95292
O95297	MPZL1		2.15831	0.866624	5	4	6	6	5	4	6	6	MS/MS	MS/MS	MS/MS	MS/MS	23.711	23.8514	22.9332	22.896	Myelin protein zero-like protein 1	O95297
O95299	NDUFA10		0.064779	-0.0378084	7	7	7	6	7	7	7	6	MS/MS	MS/MS	MS/MS	MS/MS	24.4296	24.3268	24.232	24.6	NADH dehydrogenase [ubiquinone] 1 alpha subcomplex subunit 10, mitochondrial	O95299
O95302	FKBP9		0.429751	0.397609	9	9	9	9	9	9	9	9	MS/MS	MS/MS	MS/MS	MS/MS	24.8376	25.1565	24.2899	24.9089	Peptidyl-prolyl cis-trans isomerase FKBP9	O95302
O95347	SMC2		0.523365	0.0968323	7	9	8	9	7	9	8	9	MS/MS	MS/MS	MS/MS	MS/MS	23.2936	23.1956	23.1974	23.0981	Structural maintenance of chromosomes protein 2	O95347
O95373	IPO7		1.00203	0.580652	8	6	11	10	9	7	12	11	MS/MS	MS/MS	MS/MS	MS/MS	23.8672	24.2603	23.4565	23.5097	Importin-7	O95373
O95470	SGPL1		0.813836	0.456527	3	5	3	3	3	5	3	3	MS/MS	MS/MS	MS/MS	MS/MS	21.1604	20.7669	20.5572	20.4569	Sphingosine-1-phosphate lyase 1	O95470
O95478	NSA2		0.102177	0.262152	3	3	1	2	3	3	1	2	MS/MS	MS/MS	matching	MS/MS	21.5737	20.6199	21.5558	20.1135	Ribosome biogenesis protein NSA2 homolog	O95478
O95571	ETHE1		0.735278	0.920811	6	4	7	4	6	4	7	4	MS/MS	MS/MS	MS/MS	MS/MS	23.5438	24.0415	22.4836	23.2601	Persulfide dioxygenase ETHE1, mitochondrial	O95571
O95573	ACSL3		0.175598	-0.120036	19	21	16	17	21	23	18	19	MS/MS	MS/MS	MS/MS	MS/MS	25.6772	25.2152	25.6339	25.4986	Long-chain-fatty-acid--CoA ligase 3	O95573
O95602	POLR1A		0.13488	0.377805	7	5	5	5	7	5	5	5	MS/MS	MS/MS	MS/MS	MS/MS	22.1868	21.9644	22.6557	20.7399	DNA-directed RNA polymerase I subunit RPA1	O95602
O95633	FSTL3		0.56854	0.495591	2	1	2	2	2	1	2	2	matching	matching	MS/MS	MS/MS	20.5192	21.1735	20.3766	20.3249	Follistatin-related protein 3	O95633
O95747	OXSR1		1.47382	0.613936	3	2	2	3	3	2	2	3	MS/MS	MS/MS	MS/MS	MS/MS	21.4646	21.6705	20.9015	21.0058	Serine/threonine-protein kinase OSR1	O95747
O95782	AP2A1		0.367267	0.398107	10	6	15	13	17	11	21	20	MS/MS	MS/MS	MS/MS	MS/MS	25.4306	25.8189	24.8712	25.5821	AP-2 complex subunit alpha-1	O95782
O95816	BAG2		0.695554	0.144448	10	11	11	8	10	11	11	8	MS/MS	MS/MS	MS/MS	MS/MS	25.7118	25.7182	25.4936	25.6475	BAG family molecular chaperone regulator 2	O95816
O95831	AIFM1		0.531259	0.480033	26	24	29	27	26	24	29	27	MS/MS	MS/MS	MS/MS	MS/MS	26.7104	27.142	26.1825	26.7099	Apoptosis-inducing factor 1, mitochondrial	O95831
O95864	FADS2		1.4411	-1.56625	3	2	2	3	3	2	2	3	MS/MS	MS/MS	matching	MS/MS	21.0703	20.8328	22.2353	22.8003	Fatty acid desaturase 2	O95864
O95881	TXNDC12		0.129369	-0.0749655	6	6	6	6	6	6	6	6	MS/MS	MS/MS	MS/MS	MS/MS	23.6224	23.3869	23.4194	23.7399	Thioredoxin domain-containing protein 12	O95881
O95900	TRUB2		0.104841	0.171843	3	3	3	2	3	3	3	2	MS/MS	MS/MS	MS/MS	matching	20.5837	21.4864	20.543	21.1834	Probable tRNA pseudouridine synthase 2	O95900
O96000	NDUFB10		0.144383	-0.0173597	10	9	7	8	10	9	7	8	MS/MS	MS/MS	MS/MS	MS/MS	24.7814	24.7034	24.7743	24.7451	NADH dehydrogenase [ubiquinone] 1 beta subcomplex subunit 10	O96000
O96005	CLPTM1		0.123156	0.0489378	2	3	2	3	2	3	2	3	MS/MS	MS/MS	MS/MS	MS/MS	21.469	21.3194	21.4586	21.2319	Cleft lip and palate transmembrane protein 1	O96005
O96008	TOMM40		0.699664	-0.655647	11	10	12	9	11	10	12	9	MS/MS	MS/MS	MS/MS	MS/MS	24.9355	25.5956	25.813	26.0294	Mitochondrial import receptor subunit TOM40 homolog	O96008
O96019	ACTL6A		0.190173	-0.703796	4	4	1	3	4	4	1	3	MS/MS	MS/MS	matching	MS/MS	23.0598	20.4925	22.7522	22.2077	Actin-like protein 6A	O96019
P00167	CYB5A		1.08495	-0.920296	2	2	2	2	2	2	2	2	MS/MS	MS/MS	MS/MS	MS/MS	22.2197	21.6842	22.9595	22.785	Cytochrome b5	P00167
P00338	LDHA	+	2.58866	1.08847	13	15	14	14	14	16	15	14	MS/MS	MS/MS	MS/MS	MS/MS	26.6875	26.7567	25.6769	25.5904	L-lactate dehydrogenase A chain	P00338
P00367	GLUD1		0.246825	-0.140547	32	29	32	27	32	29	32	27	MS/MS	MS/MS	MS/MS	MS/MS	26.7965	26.8992	26.7883	27.1885	Glutamate dehydrogenase 1, mitochondrial;Glutamate dehydrogenase 2, mitochondrial	P00367;P49448
P00387	CYB5R3		0.21619	0.163424	16	15	15	16	16	15	15	16	MS/MS	MS/MS	MS/MS	MS/MS	27.4497	26.9078	27.0242	27.0065	NADH-cytochrome b5 reductase 3;NADH-cytochrome b5 reductase 3 membrane-bound form;NADH-cytochrome b5 reductase 3 soluble form	P00387
P00390	GSR		0.192692	-0.230929	7	5	6	5	7	5	6	5	MS/MS	MS/MS	MS/MS	MS/MS	22.692	23.3009	22.9302	23.5246	Glutathione reductase, mitochondrial	P00390
P00403	MT-CO2		0.223051	0.200309	5	5	5	6	5	5	5	6	MS/MS	MS/MS	MS/MS	MS/MS	25.3734	25.989	25.3831	25.5786	Cytochrome c oxidase subunit 2	P00403
P00441	SOD1		1.49828	3.17238	1	0	4	3	1	0	4	3	matching	Imputed	MS/MS	MS/MS	22.5845	22.9968	19.0771	20.1595	Superoxide dismutase [Cu-Zn]	P00441
P00492	HPRT1		1.61852	1.9121	4	3	6	5	4	3	6	5	MS/MS	matching	MS/MS	MS/MS	22.4367	22.9888	20.6778	20.9235	Hypoxanthine-guanine phosphoribosyltransferase	P00492
P00505	GOT2		0.0809361	0.166868	24	17	25	21	24	17	25	21	MS/MS	MS/MS	MS/MS	MS/MS	26.5013	27.4771	26.3431	27.3016	Aspartate aminotransferase, mitochondrial	P00505
P00533	EGFR		0.741713	0.534908	16	15	16	15	17	16	17	16	MS/MS	MS/MS	MS/MS	MS/MS	24.6203	24.0972	23.8681	23.7797	Epidermal growth factor receptor	P00533
P00558	PGK1		1.56775	0.988935	11	11	12	10	11	11	12	10	MS/MS	MS/MS	MS/MS	MS/MS	25.2264	25.4423	24.4716	24.2192	Phosphoglycerate kinase 1	P00558
P01033	TIMP1		0.796442	2.11137	0	1	2	2	0	1	2	2	Imputed	MS/MS	MS/MS	MS/MS	22.1014	21.1422	20.3462	18.6747	Metalloproteinase inhibitor 1	P01033
P01111	NRAS		1.09983	0.652049	2	2	2	1	5	6	5	5	MS/MS	MS/MS	MS/MS	MS/MS	24.8153	25.0376	24.1134	24.4354	GTPase NRas	P01111
P01116	KRAS		0.0460356	-0.0143061	1	1	1	1	2	2	2	2	MS/MS	MS/MS	MS/MS	MS/MS	22.4467	22.5228	22.5916	22.4065	GTPase KRas;GTPase KRas, N-terminally processed	P01116
P01130	LDLR		0.823851	0.556287	8	8	9	9	8	8	9	9	MS/MS	MS/MS	MS/MS	MS/MS	23.5272	24.0028	23.2624	23.155	Low-density lipoprotein receptor	P01130
P01344	IGF2		0.618006	0.505944	3	2	3	3	3	2	3	3	MS/MS	MS/MS	MS/MS	MS/MS	21.2739	21.8669	20.9855	21.1435	Insulin-like growth factor II;Insulin-like growth factor II;Insulin-like growth factor II Ala-25 Del;Preptin	P01344
P01891	HLA-A		0.963924	0.879887	3	3	3	3	24	21	24	21	MS/MS	MS/MS	MS/MS	MS/MS	28.944	28.4043	27.9595	27.629	HLA class I histocompatibility antigen, A-68 alpha chain;HLA class I histocompatibility antigen, A-29 alpha chain;HLA class I histocompatibility antigen, A-74 alpha chain;HLA class I histocompatibility antigen, A-32 alpha chain;HLA class I histocompatibility antigen, A-33 alpha chain;HLA class I histocompatibility antigen, A-31 alpha chain	P01891;P30512;P30459;P10314;P16190;P16189
P02452	COL1A1		1.8694	1.8148	4	5	6	5	4	5	6	5	matching	MS/MS	MS/MS	MS/MS	22.8493	23.273	21.2691	21.2235	Collagen alpha-1(I) chain	P02452
P02461	COL3A1		0.945222	1.1507	8	10	10	14	8	10	10	14	MS/MS	MS/MS	MS/MS	MS/MS	24.7347	23.9265	23.3102	23.0496	Collagen alpha-1(III) chain	P02461
P02462	COL4A1		1.22455	0.636725	5	5	6	6	5	5	6	6	MS/MS	MS/MS	MS/MS	MS/MS	22.923	23.0805	22.5076	22.2225	Collagen alpha-1(IV) chain;Arresten	P02462
P02545	LMNA		0.000624756	0.00102901	57	58	58	57	58	59	59	58	MS/MS	MS/MS	MS/MS	MS/MS	29.4516	28.4398	28.961	28.9282	Prelamin-A/C;Lamin-A/C	P02545
P02751	FN1		0.873056	1.27073	43	54	68	58	43	54	68	58	MS/MS	MS/MS	MS/MS	MS/MS	27.7096	28.6223	27.1419	26.6486	Fibronectin;Anastellin;Ugl-Y1;Ugl-Y2;Ugl-Y3	P02751
P02786	TFRC		0.704801	0.256076	31	32	31	33	31	32	31	33	MS/MS	MS/MS	MS/MS	MS/MS	27.6353	27.8553	27.4118	27.5667	Transferrin receptor protein 1;Transferrin receptor protein 1, serum form	P02786
P02792	FTL		0.0548299	-0.143569	4	4	4	4	4	4	4	4	MS/MS	MS/MS	MS/MS	MS/MS	24.5317	23.6201	23.5022	24.9368	Ferritin light chain	P02792
P02794	FTH1		0.154639	0.293528	8	9	9	10	8	9	9	10	MS/MS	MS/MS	MS/MS	MS/MS	26.1801	25.9063	25.103	26.3964	Ferritin heavy chain;Ferritin heavy chain, N-terminally processed	P02794
P04040	CAT		0.227097	0.112166	10	8	12	13	10	8	12	13	MS/MS	MS/MS	MS/MS	MS/MS	24.7273	24.3989	24.5194	24.3824	Catalase	P04040
P04062	GBA		0.442818	-0.587444	11	8	9	8	11	8	9	8	MS/MS	MS/MS	MS/MS	MS/MS	23.6289	24.2903	24.1724	24.9216	Glucosylceramidase	P04062
P04075	ALDOA		0.134697	0.127641	19	19	20	18	23	22	24	22	MS/MS	MS/MS	MS/MS	MS/MS	28.0527	28.6102	28.0344	28.3732	Fructose-bisphosphate aldolase A	P04075
P04080	CSTB		0.405281	0.723579	3	3	2	2	3	3	2	2	MS/MS	MS/MS	MS/MS	MS/MS	22.414	21.0752	20.9851	21.057	Cystatin-B	P04080
P04083	ANXA1		1.03456	0.748281	8	10	10	12	8	10	10	12	MS/MS	MS/MS	MS/MS	MS/MS	25.1231	24.8311	24.4251	24.0325	Annexin A1	P04083
P04114	APOB		1.08265	1.12339	6	7	7	8	6	7	7	8	MS/MS	MS/MS	MS/MS	MS/MS	24.2287	24.6753	23.0659	23.5913	Apolipoprotein B-100;Apolipoprotein B-48	P04114
P04179	SOD2		0.130028	0.302341	12	8	14	9	12	8	14	9	MS/MS	MS/MS	MS/MS	MS/MS	25.0038	26.5986	25.5324	25.4653	Superoxide dismutase [Mn], mitochondrial	P04179
P04181	OAT		0.941815	0.524068	20	17	19	18	20	17	19	18	MS/MS	MS/MS	MS/MS	MS/MS	26.478	26.7793	25.9819	26.2273	Ornithine aminotransferase, mitochondrial;Ornithine aminotransferase, hepatic form;Ornithine aminotransferase, renal form	P04181
P04216	THY1		0.858637	0.466123	2	2	2	2	2	2	2	2	MS/MS	MS/MS	MS/MS	MS/MS	23.1053	22.9729	22.3903	22.7556	Thy-1 membrane glycoprotein	P04216
P04233	CD74		0.489325	-1.15964	2	2	0	0	2	2	0	0	MS/MS	MS/MS	Imputed	Imputed	20.5671	20.8109	20.9629	22.7344	HLA class II histocompatibility antigen gamma chain	P04233
P04406	GAPDH		0.0446219	0.0771027	25	22	25	22	25	22	25	22	MS/MS	MS/MS	MS/MS	MS/MS	28.9973	29.7706	28.9077	29.706	Glyceraldehyde-3-phosphate dehydrogenase	P04406
P04632	CAPNS1		0.979088	0.982658	3	2	3	2	3	2	3	2	MS/MS	matching	MS/MS	MS/MS	20.624	21.2897	19.879	20.0693	Calpain small subunit 1	P04632
P04792	HSPB1		0.100024	0.0636387	12	11	12	10	12	11	12	10	MS/MS	MS/MS	MS/MS	MS/MS	26.1458	25.8864	26.1228	25.7822	Heat shock protein beta-1	P04792
P04843	RPN1		0.166668	-0.0552969	30	30	27	29	30	30	27	29	MS/MS	MS/MS	MS/MS	MS/MS	27.9242	27.7644	27.9841	27.8151	Dolichyl-diphosphooligosaccharide--protein glycosyltransferase subunit 1	P04843
P04844	RPN2		0.78525	0.226257	25	23	25	22	25	23	25	22	MS/MS	MS/MS	MS/MS	MS/MS	27.6054	27.6042	27.4836	27.2736	Dolichyl-diphosphooligosaccharide--protein glycosyltransferase subunit 2	P04844
P04899	GNAI2		0.582358	0.354883	11	10	12	12	17	15	19	19	MS/MS	MS/MS	MS/MS	MS/MS	26.7832	26.3483	26.2832	26.1385	Guanine nucleotide-binding protein G(i) subunit alpha-2	P04899
Q99878	HIST1H2AJ		0.8143	2.37325	0	0	0	0	1	1	3	2	MS/MS	matching	MS/MS	MS/MS	21.9681	23.742	19.9109	21.0526	Histone H2A type 1-J;Histone H2A type 1-H;Histone H2A.J;Histone H2A type 1-C;Histone H2A type 3;Histone H2A type 1-D;Histone H2A type 1;Histone H2A type 1-B/E;Histone H2AX	Q99878;Q96KK5;Q9BTM1;Q93077;Q7L7L0;P20671;P0C0S8;P04908;P16104
P05023	ATP1A1		1.08766	0.262696	36	36	36	37	36	36	36	37	MS/MS	MS/MS	MS/MS	MS/MS	27.7171	27.5709	27.4141	27.3486	Sodium/potassium-transporting ATPase subunit alpha-1	P05023
P05026	ATP1B1		1.02346	0.68876	9	9	9	9	9	9	9	9	MS/MS	MS/MS	MS/MS	MS/MS	25.8861	25.4328	24.941	25.0003	Sodium/potassium-transporting ATPase subunit beta-1	P05026
P05067	APP		1.90535	1.16523	16	18	18	18	16	18	18	18	MS/MS	MS/MS	MS/MS	MS/MS	26.681	26.706	25.3977	25.6588	Amyloid beta A4 protein;N-APP;Soluble APP-alpha;Soluble APP-beta;C99;Beta-amyloid protein 42;Beta-amyloid protein 40;C83;P3(42);P3(40);C80;Gamma-secretase C-terminal fragment 59;Gamma-secretase C-terminal fragment 57;Gamma-secretase C-terminal fragment 50;C31	P05067
P05091	ALDH2		0.270588	-0.272657	19	15	18	18	19	15	18	18	MS/MS	MS/MS	MS/MS	MS/MS	25.2877	26.0243	25.9371	25.9202	Aldehyde dehydrogenase, mitochondrial	P05091
P05106	ITGB3		0.00185548	0.00428295	1	1	2	2	1	1	2	2	matching	MS/MS	MS/MS	matching	19.4131	20.7448	19.8271	20.3222	Integrin beta-3	P05106
P05114	HMGN1		0.177583	-0.418715	2	2	2	2	2	2	2	2	MS/MS	MS/MS	MS/MS	MS/MS	22.0282	20.3812	21.735	21.5118	Non-histone chromosomal protein HMG-14	P05114
P05121	SERPINE1	+	1.94741	3.2568	2	3	5	4	2	3	5	4	MS/MS	MS/MS	MS/MS	MS/MS	23.7195	24.2387	20.9555	20.4891	Plasminogen activator inhibitor 1	P05121
P05141	SLC25A5		0.381906	0.314749	10	9	13	11	22	18	25	22	MS/MS	MS/MS	MS/MS	MS/MS	28.5135	28.8491	28.1075	28.6255	ADP/ATP translocase 2;ADP/ATP translocase 2, N-terminally processed	P05141
P05166	PCCB		0.705715	-0.532395	4	4	4	4	4	4	4	4	MS/MS	MS/MS	MS/MS	MS/MS	21.4958	21.9629	22.1086	22.415	Propionyl-CoA carboxylase beta chain, mitochondrial	P05166
P05186	ALPL		1.06082	-0.73549	3	3	0	0	3	3	0	0	MS/MS	matching	Imputed	Imputed	20.1765	19.7174	20.718	20.6469	Alkaline phosphatase, tissue-nonspecific isozyme	P05186
P05198	EIF2S1		0.405666	0.192967	8	6	9	11	8	6	9	11	MS/MS	MS/MS	MS/MS	MS/MS	24.3384	24.0119	24.0547	23.9097	Eukaryotic translation initiation factor 2 subunit 1	P05198
P05362	ICAM1		0.0997693	0.125026	5	4	6	3	5	4	6	3	MS/MS	MS/MS	MS/MS	MS/MS	22.8583	22.4372	22.8879	22.1575	Intercellular adhesion molecule 1	P05362
P05386	RPLP1		0.516068	-0.70043	3	3	2	3	3	3	2	3	MS/MS	MS/MS	MS/MS	MS/MS	25.3508	26.0153	26.773	25.9939	60S acidic ribosomal protein P1	P05386
P05387	RPLP2		0.628188	-0.338613	8	8	8	9	9	9	9	10	MS/MS	MS/MS	MS/MS	MS/MS	26.7701	26.6542	27.2441	26.8575	60S acidic ribosomal protein P2	P05387
P05388	RPLP0		0.955746	-0.289666	13	11	13	11	13	11	13	11	MS/MS	MS/MS	MS/MS	MS/MS	26.203	26.4132	26.5908	26.6047	60S acidic ribosomal protein P0;60S acidic ribosomal protein P0-like	P05388;Q8NHW5
P05455	SSB		0.518936	-0.764835	3	3	2	3	3	3	2	3	MS/MS	MS/MS	MS/MS	MS/MS	21.8238	21.1478	22.6921	21.8092	Lupus La protein	P05455
P05556	ITGB1		1.82601	0.559078	29	26	27	27	29	26	27	27	MS/MS	MS/MS	MS/MS	MS/MS	27.9912	28.0578	27.526	27.4049	Integrin beta-1	P05556
P05783	KRT18		0.619359	-0.491904	31	30	28	28	45	44	42	40	MS/MS	MS/MS	MS/MS	MS/MS	29.4388	28.9805	29.5115	29.8915	Keratin, type I cytoskeletal 18	P05783
P06280	GLA		0.759708	1.27253	9	8	11	9	9	8	11	9	MS/MS	MS/MS	MS/MS	MS/MS	24.0513	24.1477	22.2151	23.4389	Alpha-galactosidase A	P06280
P06493	CDK1		0.568264	0.2482	5	6	4	4	5	7	4	4	MS/MS	MS/MS	MS/MS	MS/MS	22.4507	22.3525	21.9965	22.3103	Cyclin-dependent kinase 1	P06493
P06576	ATP5B		1.04599	-0.896109	31	30	32	28	31	30	32	28	MS/MS	MS/MS	MS/MS	MS/MS	29.7887	30.3535	30.9077	31.0268	ATP synthase subunit beta, mitochondrial	P06576
P06703	S100A6		0.299447	1.24827	3	3	4	4	3	3	4	4	MS/MS	MS/MS	MS/MS	MS/MS	24.6582	26.696	23.2791	25.5786	Protein S100-A6	P06703
P06730	EIF4E		0.79839	-0.576136	3	2	3	2	3	2	3	2	MS/MS	MS/MS	MS/MS	MS/MS	21.0179	20.943	21.8161	21.2971	Eukaryotic translation initiation factor 4E	P06730
P06733	ENO1		1.45716	1.08121	18	20	21	19	19	21	23	20	MS/MS	MS/MS	MS/MS	MS/MS	27.4314	27.8371	26.5966	26.5095	Alpha-enolase	P06733
P06744	GPI		0.73932	0.423743	8	8	8	9	8	8	8	9	MS/MS	MS/MS	MS/MS	MS/MS	23.8973	24.2717	23.758	23.5636	Glucose-6-phosphate isomerase	P06744
P06748	NPM1		0.287271	-0.675382	12	11	11	12	12	11	11	12	MS/MS	MS/MS	MS/MS	MS/MS	27.9146	26.5556	28.4436	27.3774	Nucleophosmin	P06748
P06756	ITGAV		0.933711	0.431428	26	27	25	27	26	27	25	27	MS/MS	MS/MS	MS/MS	MS/MS	26.3299	26.4269	26.1013	25.7927	Integrin alpha-V;Integrin alpha-V heavy chain;Integrin alpha-V light chain	P06756
P06858	LPL	+	2.49311	-1.01005	6	6	3	4	6	6	3	4	MS/MS	MS/MS	MS/MS	MS/MS	23.3336	23.2249	24.3076	24.2709	Lipoprotein lipase	P06858
P06865	HEXA		1.07435	1.05682	16	13	17	17	16	13	17	17	MS/MS	MS/MS	MS/MS	MS/MS	27.101	27.3437	25.8609	26.4701	Beta-hexosaminidase subunit alpha	P06865
Q16778	HIST2H2BE		0.238809	-0.301005	2	2	2	2	2	2	2	2	MS/MS	MS/MS	MS/MS	MS/MS	26.9494	26.2513	27.1948	26.6079	Histone H2B type 2-E;Histone H2B type 1-B;Histone H2B type 1-O;Histone H2B type 1-J;Histone H2B type 3-B	Q16778;P33778;P23527;P06899;Q8N257
P07099	EPHX1		0.0926071	-0.0761509	16	16	16	15	16	16	16	15	MS/MS	MS/MS	MS/MS	MS/MS	26.2164	25.7837	26.2462	25.9062	Epoxide hydrolase 1	P07099
P07195	LDHB		1.30269	0.700487	9	10	12	10	9	10	12	10	MS/MS	MS/MS	MS/MS	MS/MS	25.3039	25.5667	24.8304	24.6392	L-lactate dehydrogenase B chain	P07195
P07203	GPX1		2.10793	0.805969	2	2	2	5	2	2	2	5	matching	MS/MS	MS/MS	MS/MS	21.5929	21.6509	20.7505	20.8814	Glutathione peroxidase 1	P07203
P07237	P4HB		0.110569	-0.0564671	38	35	35	36	38	35	35	36	MS/MS	MS/MS	MS/MS	MS/MS	28.4748	28.3115	28.297	28.6023	Protein disulfide-isomerase	P07237
P07305	H1F0		0.0788859	-0.0489178	2	2	2	2	2	2	2	2	matching	MS/MS	MS/MS	MS/MS	21.7039	21.3578	21.6904	21.4692	Histone H1.0;Histone H1.0, N-terminally processed	P07305
P07339	CTSD		0.529009	0.608932	14	12	15	14	14	12	15	14	MS/MS	MS/MS	MS/MS	MS/MS	27.1329	27.5219	26.3304	27.1066	Cathepsin D;Cathepsin D light chain;Cathepsin D heavy chain	P07339
P07355	ANXA2		0.0600856	-0.0435038	31	32	31	28	31	32	31	28	MS/MS	MS/MS	MS/MS	MS/MS	29.4238	29.8939	29.6801	29.7246	Annexin A2;Putative annexin A2-like protein	P07355;A6NMY6
P07437	TUBB		0.948648	-0.316015	5	4	5	5	6	5	6	6	MS/MS	MS/MS	MS/MS	MS/MS	26.5851	26.663	27.0494	26.8307	Tubulin beta chain	P07437
P07602	PSAP		0.604557	0.666702	24	23	26	26	24	23	26	26	MS/MS	MS/MS	MS/MS	MS/MS	29.2249	29.2024	28.1332	28.9607	Prosaposin;Saposin-A;Saposin-B-Val;Saposin-B;Saposin-C;Saposin-D	P07602
P07686	HEXB		0.647113	0.608776	18	18	18	20	18	18	18	20	MS/MS	MS/MS	MS/MS	MS/MS	28.0088	27.8439	26.976	27.6592	Beta-hexosaminidase subunit beta;Beta-hexosaminidase subunit beta chain B;Beta-hexosaminidase subunit beta chain A	P07686
P07711	CTSL		1.02467	1.40757	3	5	6	6	3	5	6	6	MS/MS	MS/MS	MS/MS	MS/MS	25.1121	25.7773	23.7102	24.3641	Cathepsin L1;Cathepsin L1 heavy chain;Cathepsin L1 light chain	P07711
P07737	PFN1		1.20404	1.06458	7	9	9	8	7	9	9	8	MS/MS	MS/MS	MS/MS	MS/MS	25.9171	26.4157	24.9755	25.2281	Profilin-1	P07737
P07814	EPRS		0.0860454	-0.035758	21	17	21	17	21	17	21	17	MS/MS	MS/MS	MS/MS	MS/MS	24.8166	25.0181	24.8583	25.0479	Bifunctional glutamate/proline--tRNA ligase;Glutamate--tRNA ligase;Proline--tRNA ligase	P07814
P07858	CTSB		0.323339	0.645793	9	9	11	10	9	9	11	10	MS/MS	MS/MS	MS/MS	MS/MS	24.9027	25.4166	23.8197	25.208	Cathepsin B;Cathepsin B light chain;Cathepsin B heavy chain	P07858
P07900	HSP90AA1		0.457493	0.173391	17	15	17	17	17	15	17	17	MS/MS	MS/MS	MS/MS	MS/MS	25.3605	25.5316	25.1583	25.3871	Heat shock protein HSP 90-alpha	P07900
P07910	HNRNPC		0.273157	-0.33706	14	14	13	15	14	14	13	15	MS/MS	MS/MS	MS/MS	MS/MS	28.2316	27.3334	28.1654	28.0737	Heterogeneous nuclear ribonucleoproteins C1/C2	P07910
P07919	UQCRH		0.853836	-0.457917	6	6	6	6	6	6	6	6	MS/MS	MS/MS	MS/MS	MS/MS	25.894	25.9221	26.1743	26.5575	Cytochrome b-c1 complex subunit 6, mitochondrial	P07919
P07942	LAMB1		0.229152	-0.12358	28	27	27	24	28	27	27	24	MS/MS	MS/MS	MS/MS	MS/MS	24.8867	25.2126	25.0673	25.2793	Laminin subunit beta-1	P07942
P07947	YES1		1.18256	0.929059	2	3	5	3	2	3	5	3	MS/MS	MS/MS	MS/MS	MS/MS	21.5685	21.9247	20.6412	20.9939	Tyrosine-protein kinase Yes;Proto-oncogene tyrosine-protein kinase Src	P07947;P12931
P07954	FH		0.232336	-0.261881	17	14	16	14	17	14	16	14	MS/MS	MS/MS	MS/MS	MS/MS	25.9817	26.6871	26.3936	26.799	Fumarate hydratase, mitochondrial	P07954
P07996	THBS1		0.167909	0.365879	2	1	2	1	10	8	11	9	MS/MS	MS/MS	MS/MS	MS/MS	23.0588	23.7518	22.3582	23.7206	Thrombospondin-1	P07996
P08069	IGF1R		0.67253	0.589419	6	4	5	6	6	4	5	6	MS/MS	MS/MS	MS/MS	MS/MS	21.9297	21.3016	21.1146	20.9378	Insulin-like growth factor 1 receptor;Insulin-like growth factor 1 receptor alpha chain;Insulin-like growth factor 1 receptor beta chain	P08069
P08133	ANXA6		0.781564	1.18353	7	5	10	8	7	5	10	8	MS/MS	MS/MS	MS/MS	MS/MS	23.6292	22.652	22.2145	21.6996	Annexin A6	P08133
P08134	RHOC		0.326701	0.399398	2	3	3	2	2	3	3	2	MS/MS	MS/MS	MS/MS	MS/MS	22.0753	22.9385	22.2465	21.9685	Rho-related GTP-binding protein RhoC	P08134
P08174	CD55		0.907167	0.482599	11	13	13	13	11	13	13	13	MS/MS	MS/MS	MS/MS	MS/MS	26.527	26.1538	25.8785	25.8371	Complement decay-accelerating factor	P08174
P08195	SLC3A2		0.16369	0.0765162	38	38	41	40	38	38	41	40	MS/MS	MS/MS	MS/MS	MS/MS	30.373	30.0467	30.1458	30.1209	4F2 cell-surface antigen heavy chain	P08195
P08237	PFKM		0.216767	-0.0579748	6	6	6	4	7	7	7	5	MS/MS	MS/MS	MS/MS	MS/MS	22.0124	22.1146	22.0403	22.2027	ATP-dependent 6-phosphofructokinase, muscle type	P08237
P08238	HSP90AB1		1.04443	-0.187392	19	19	20	20	32	31	32	31	MS/MS	MS/MS	MS/MS	MS/MS	27.1339	27.0162	27.2763	27.2485	Heat shock protein HSP 90-beta	P08238
P08240	SRPR		0.122476	0.0884991	13	12	11	12	13	12	11	12	MS/MS	MS/MS	MS/MS	MS/MS	24.3695	24.8132	24.3946	24.611	Signal recognition particle receptor subunit alpha	P08240
P08243	ASNS		0.0280888	-0.0575438	1	2	2	3	1	2	2	3	matching	MS/MS	matching	MS/MS	19.8439	19.2082	20.1488	19.0185	Asparagine synthetase [glutamine-hydrolyzing]	P08243
P08559	PDHA1		0.0575248	0.0541563	23	23	24	23	23	23	24	23	MS/MS	MS/MS	MS/MS	MS/MS	27.0333	27.5895	27.1289	27.3856	Pyruvate dehydrogenase E1 component subunit alpha, somatic form, mitochondrial	P08559
P08567	PLEK		0.801099	1.78662	2	2	2	2	2	2	2	2	MS/MS	MS/MS	MS/MS	MS/MS	22.1045	23.6841	20.9292	21.2862	Pleckstrin	P08567
P08572	COL4A2		0.511653	0.481988	5	5	4	5	5	5	4	5	MS/MS	MS/MS	MS/MS	MS/MS	22.8191	23.5048	22.5864	22.7735	Collagen alpha-2(IV) chain;Canstatin	P08572
P08574	CYC1		0.889868	-0.412867	10	10	10	10	10	10	10	10	MS/MS	MS/MS	MS/MS	MS/MS	26.2742	26.4435	26.6306	26.9128	Cytochrome c1, heme protein, mitochondrial	P08574
P08579	SNRPB2		0.00827308	-0.0137548	2	2	1	2	4	4	2	4	MS/MS	MS/MS	MS/MS	MS/MS	22.8851	21.8581	22.3422	22.4286	U2 small nuclear ribonucleoprotein B	P08579
P08581	MET		1.56566	0.641173	10	7	17	13	10	7	17	13	MS/MS	MS/MS	MS/MS	MS/MS	23.9328	24.1486	23.4018	23.3973	Hepatocyte growth factor receptor	P08581
P08648	ITGA5		0.827695	0.705691	20	19	21	21	20	19	21	21	MS/MS	MS/MS	MS/MS	MS/MS	27.0085	27.2916	26.7174	26.1713	Integrin alpha-5;Integrin alpha-5 heavy chain;Integrin alpha-5 light chain	P08648
P08651	NFIC		0.178549	-0.177063	3	3	5	4	3	3	5	4	MS/MS	MS/MS	MS/MS	MS/MS	23.2527	22.6673	23.3284	22.9458	Nuclear factor 1 C-type	P08651
P08670	VIM		0.0925544	-0.104669	47	47	44	49	53	52	50	55	MS/MS	MS/MS	MS/MS	MS/MS	30.7818	30.0354	30.5761	30.4504	Vimentin	P08670
P08708	RPS17		0.132384	-0.306591	6	8	7	9	6	8	7	9	MS/MS	MS/MS	MS/MS	MS/MS	26.2622	24.8944	26.2924	25.4774	40S ribosomal protein S17	P08708
P08754	GNAI3		0.925692	0.502878	9	10	9	10	9	10	9	10	MS/MS	MS/MS	MS/MS	MS/MS	24.4243	24.7697	24.0134	24.1749	Guanine nucleotide-binding protein G(k) subunit alpha	P08754
P08758	ANXA5	+	2.51223	1.17453	9	7	12	11	9	7	12	11	MS/MS	MS/MS	MS/MS	MS/MS	24.5659	24.6766	23.4814	23.4121	Annexin A5	P08758
P08865	RPSA		0.799702	-0.616887	13	11	13	13	13	11	13	13	MS/MS	MS/MS	MS/MS	MS/MS	26.104	25.6537	26.6625	26.329	40S ribosomal protein SA	P08865
P08962	CD63		0.71667	2.0241	2	1	2	2	2	1	2	2	MS/MS	MS/MS	MS/MS	MS/MS	22.5998	22.1995	19.3512	21.3999	CD63 antigen	P08962
P09001	MRPL3		0.0429293	-0.0543623	8	7	10	10	8	7	10	10	MS/MS	MS/MS	MS/MS	MS/MS	24.6054	25.2935	24.7871	25.2204	39S ribosomal protein L3, mitochondrial	P09001
P09012	SNRPA		0.325022	-0.322008	2	2	2	2	2	2	2	2	MS/MS	MS/MS	MS/MS	MS/MS	22.5066	21.8338	22.6397	22.3448	U1 small nuclear ribonucleoprotein A	P09012
P09038	FGF2		1.36018	1.53378	2	3	4	5	2	3	4	5	MS/MS	MS/MS	MS/MS	MS/MS	22.2852	21.9157	20.8417	20.2916	Fibroblast growth factor 2	P09038
P09110	ACAA1		0.0806187	0.0761747	3	2	2	3	3	2	2	3	MS/MS	MS/MS	MS/MS	MS/MS	21.5355	22.1484	21.8311	21.7005	3-ketoacyl-CoA thiolase, peroxisomal	P09110
P09211	GSTP1	+	2.73877	1.40413	5	3	7	6	5	3	7	6	MS/MS	MS/MS	MS/MS	MS/MS	24.2085	24.328	22.8703	22.8579	Glutathione S-transferase P	P09211
P09234	SNRPC		1.02499	-1.23979	2	2	1	1	2	2	1	1	matching	MS/MS	matching	MS/MS	19.8213	19.6896	21.4005	20.5899	U1 small nuclear ribonucleoprotein C	P09234
P09382	LGALS1		1.72597	0.979153	7	7	7	9	7	7	7	9	MS/MS	MS/MS	MS/MS	MS/MS	26.3977	26.2633	25.4698	25.2329	Galectin-1	P09382
P09429	HMGB1		1.57237	-1.15558	8	7	7	6	11	10	10	8	MS/MS	MS/MS	MS/MS	MS/MS	25.0303	24.7073	26.13	25.9188	High mobility group protein B1	P09429
P09496	CLTA		0.637362	0.325666	3	2	2	3	3	2	2	3	MS/MS	MS/MS	MS/MS	MS/MS	21.714	21.4061	21.1212	21.3476	Clathrin light chain A	P09496
P09543	CNP		0.475937	0.21609	11	8	11	9	11	8	11	9	MS/MS	MS/MS	MS/MS	MS/MS	25.0333	25.0249	24.9842	24.6418	2,3-cyclic-nucleotide 3-phosphodiesterase	P09543
P09601	HMOX1		0.549468	0.582057	15	15	16	16	15	15	16	16	MS/MS	MS/MS	MS/MS	MS/MS	27.5031	27.0476	27.0211	26.3654	Heme oxygenase 1	P09601
P09622	DLD		0.200688	-0.20791	18	15	18	14	18	15	18	14	MS/MS	MS/MS	MS/MS	MS/MS	26.5589	26.9222	26.6272	27.2697	Dihydrolipoyl dehydrogenase, mitochondrial	P09622
P09651	HNRNPA1		0.126871	-0.214074	20	21	20	21	20	21	20	21	MS/MS	MS/MS	MS/MS	MS/MS	29.4721	28.3836	29.3366	28.9473	Heterogeneous nuclear ribonucleoprotein A1;Heterogeneous nuclear ribonucleoprotein A1, N-terminally processed;Heterogeneous nuclear ribonucleoprotein A1-like 2	P09651;Q32P51
P09661	SNRPA1		0.219206	0.262151	7	7	4	6	7	7	4	6	MS/MS	MS/MS	MS/MS	MS/MS	23.9428	23.2591	23.0789	23.5987	U2 small nuclear ribonucleoprotein A	P09661
P09669	COX6C		0.673407	-0.528121	2	2	2	2	2	2	2	2	MS/MS	MS/MS	matching	matching	20.2844	20.2482	20.5031	21.0858	Cytochrome c oxidase subunit 6C	P09669
P09758	TACSTD2		0.830507	-2.33512	3	4	1	2	3	4	1	2	MS/MS	MS/MS	matching	MS/MS	18.3583	20.3839	21.7429	21.6696	Tumor-associated calcium signal transducer 2	P09758
P09874	PARP1		1.65532	-0.538588	44	40	41	38	44	40	41	38	MS/MS	MS/MS	MS/MS	MS/MS	27.0706	26.9178	27.5609	27.5046	Poly [ADP-ribose] polymerase 1	P09874
P0C0L4	C4A		1.18391	2.2054	2	2	2	2	2	2	2	2	MS/MS	matching	MS/MS	MS/MS	23.7392	24.8382	21.8579	22.3087	Complement C4-A;Complement C4 beta chain;Complement C4-A alpha chain;C4a anaphylatoxin;C4b-A;C4d-A;Complement C4 gamma chain;Complement C4-B;Complement C4 beta chain;Complement C4-B alpha chain;C4a anaphylatoxin;C4b-B;C4d-B;Complement C4 gamma chain	P0C0L4;P0C0L5
Q71UI9	H2AFV		0.346887	-0.419156	3	3	3	3	3	3	3	3	MS/MS	MS/MS	MS/MS	MS/MS	27.5747	26.7881	27.382	27.819	Histone H2A.V;Histone H2A.Z	Q71UI9;P0C0S5
P0DMV9	HSPA1B		0.152539	0.070714	14	16	16	16	23	26	26	26	MS/MS	MS/MS	MS/MS	MS/MS	27.5081	27.437	27.5591	27.2445	Heat shock 70 kDa protein 1B;Heat shock 70 kDa protein 1A	P0DMV9;P0DMV8
P10253	GAA		0.690299	0.91359	12	6	16	14	12	6	16	14	MS/MS	MS/MS	MS/MS	MS/MS	25.0827	24.8789	23.5866	24.5478	Lysosomal alpha-glucosidase;76 kDa lysosomal alpha-glucosidase;70 kDa lysosomal alpha-glucosidase	P10253
P10301	RRAS		1.61424	0.806651	3	3	3	4	4	4	4	5	MS/MS	MS/MS	MS/MS	MS/MS	23.2873	23.376	22.4048	22.6452	Ras-related protein R-Ras	P10301
P10316	HLA-A		0.742977	0.569031	0	0	0	0	2	2	2	2	MS/MS	MS/MS	MS/MS	MS/MS	23.3948	22.8591	22.4709	22.6449	HLA class I histocompatibility antigen, A-69 alpha chain;HLA class I histocompatibility antigen, A-2 alpha chain	P10316;P01892
P10321	HLA-C		1.13314	1.97336	1	1	1	1	1	1	1	1	MS/MS	MS/MS	MS/MS	MS/MS	24.0102	22.8966	21.5878	21.3722	HLA class I histocompatibility antigen, Cw-7 alpha chain	P10321
P10515	DLAT		0.376973	-0.400097	13	12	11	10	13	12	11	10	MS/MS	MS/MS	MS/MS	MS/MS	25.3585	26.1496	26.1898	26.1185	Dihydrolipoyllysine-residue acetyltransferase component of pyruvate dehydrogenase complex, mitochondrial	P10515
P10586	PTPRF		1.99774	1.32903	23	15	36	34	29	21	42	41	MS/MS	MS/MS	MS/MS	MS/MS	26.554	26.8198	25.3388	25.3771	Receptor-type tyrosine-protein phosphatase F	P10586
P10599	TXN		0.671805	0.583331	5	4	6	5	5	4	6	5	MS/MS	MS/MS	MS/MS	MS/MS	23.8158	24.4574	23.593	23.5135	Thioredoxin	P10599
P10606	COX5B		0.817301	-0.719612	4	4	5	4	4	4	5	4	MS/MS	MS/MS	MS/MS	MS/MS	23.5015	23.1877	23.7872	24.3413	Cytochrome c oxidase subunit 5B, mitochondrial	P10606
P10619	CTSA		0.669365	0.861725	9	9	11	11	9	9	11	11	MS/MS	MS/MS	MS/MS	MS/MS	25.9269	26.2661	24.7863	25.6832	Lysosomal protective protein;Lysosomal protective protein 32 kDa chain;Lysosomal protective protein 20 kDa chain	P10619
P10620	MGST1		1.89747	-0.855057	4	5	5	5	4	5	5	5	MS/MS	MS/MS	MS/MS	MS/MS	23.7715	23.5773	24.5277	24.5312	Microsomal glutathione S-transferase 1	P10620
P10644	PRKAR1A		1.45167	1.17109	6	6	7	8	6	6	7	8	MS/MS	matching	MS/MS	MS/MS	22.6639	23.1043	21.7647	21.6613	cAMP-dependent protein kinase type I-alpha regulatory subunit;cAMP-dependent protein kinase type I-alpha regulatory subunit, N-terminally processed	P10644
P10768	ESD		0.293934	-0.85599	1	1	1	1	1	1	1	1	matching	matching	MS/MS	MS/MS	18.9685	19.6899	21.1944	19.176	S-formylglutathione hydrolase	P10768
P10809	HSPD1		0.522846	-0.546665	52	52	52	53	52	52	52	53	MS/MS	MS/MS	MS/MS	MS/MS	31.1592	31.7488	31.7387	32.2626	60 kDa heat shock protein, mitochondrial	P10809
P10909	CLU		0.0730367	0.0449429	8	6	9	7	8	6	9	7	MS/MS	MS/MS	MS/MS	MS/MS	24.6095	24.4053	24.2872	24.6377	Clusterin;Clusterin beta chain;Clusterin alpha chain	P10909
P11021	HSPA5		0.390891	-0.230218	45	44	47	43	46	45	48	44	MS/MS	MS/MS	MS/MS	MS/MS	29.8083	29.3803	29.8788	29.7702	78 kDa glucose-regulated protein	P11021
P11047	LAMC1		1.34671	0.337313	26	23	26	27	27	23	26	28	MS/MS	MS/MS	MS/MS	MS/MS	25.2394	25.1497	24.7982	24.9162	Laminin subunit gamma-1	P11047
P11117	ACP2		0.684509	0.801017	6	4	6	4	6	4	6	4	MS/MS	MS/MS	MS/MS	MS/MS	22.6435	22.4809	21.3341	22.1883	Lysosomal acid phosphatase	P11117
P11142	HSPA8		0.246864	0.049572	24	23	24	25	29	28	29	30	MS/MS	MS/MS	MS/MS	MS/MS	28.1348	28.2547	28.1866	28.1038	Heat shock cognate 71 kDa protein	P11142
P11166	SLC2A1		1.31635	0.91002	8	8	10	11	8	8	10	11	MS/MS	MS/MS	MS/MS	MS/MS	25.2374	24.8283	24.158	24.0876	Solute carrier family 2, facilitated glucose transporter member 1	P11166
P11171	EPB41		0.599863	0.379143	6	5	6	4	6	5	6	4	MS/MS	MS/MS	MS/MS	MS/MS	22.7544	22.6469	22.0903	22.5527	Protein 4.1	P11171
P11177	PDHB		0.136229	-0.0764084	15	13	15	15	15	13	15	15	MS/MS	MS/MS	MS/MS	MS/MS	26.7487	27.0927	26.9091	27.0852	Pyruvate dehydrogenase E1 component subunit beta, mitochondrial	P11177
P11182	DBT		0.222017	-0.161995	7	7	5	5	7	7	5	5	MS/MS	MS/MS	MS/MS	MS/MS	22.3404	22.7456	22.8715	22.5384	Lipoamide acyltransferase component of branched-chain alpha-keto acid dehydrogenase complex, mitochondrial	P11182
P11233	RALA		0.381788	0.168524	3	3	3	3	7	6	6	7	MS/MS	MS/MS	MS/MS	MS/MS	24.1791	23.8998	23.7826	23.9593	Ras-related protein Ral-A	P11233
P11234	RALB		1.06567	0.325601	3	2	3	2	3	2	3	2	MS/MS	matching	MS/MS	MS/MS	20.7027	20.6363	20.4405	20.2473	Ras-related protein Ral-B	P11234
P11279	LAMP1		1.04401	0.9682	8	8	8	8	8	8	8	8	MS/MS	MS/MS	MS/MS	MS/MS	27.9081	27.9241	26.6353	27.2604	Lysosome-associated membrane glycoprotein 1	P11279
P11310	ACADM		0.293126	-0.313907	14	13	13	12	14	13	13	12	MS/MS	MS/MS	MS/MS	MS/MS	25.5867	26.1073	25.8651	26.4567	Medium-chain specific acyl-CoA dehydrogenase, mitochondrial	P11310
P11387	TOP1		0.509763	-0.618197	14	15	10	14	14	15	10	14	MS/MS	MS/MS	MS/MS	MS/MS	25.1412	24.3322	25.5687	25.1411	DNA topoisomerase 1	P11387
P11388	TOP2A		0.155466	-0.294713	23	27	22	27	31	34	28	35	MS/MS	MS/MS	MS/MS	MS/MS	26.4485	25.2831	26.4714	25.8496	DNA topoisomerase 2-alpha	P11388
P11413	G6PD	+	2.44202	1.35675	9	7	13	11	9	7	13	11	MS/MS	MS/MS	MS/MS	MS/MS	24.5736	24.5135	23.1107	23.2628	Glucose-6-phosphate 1-dehydrogenase	P11413
P11498	PC		0.865751	-0.513888	35	33	36	29	35	33	36	29	MS/MS	MS/MS	MS/MS	MS/MS	26.2958	26.4719	26.7049	27.0905	Pyruvate carboxylase, mitochondrial	P11498
P11532	DMD		1.17963	0.726896	3	3	4	6	3	3	4	6	MS/MS	matching	MS/MS	MS/MS	21.8786	22.2481	21.4044	21.2686	Dystrophin	P11532
P11586	MTHFD1		0.325337	-0.128162	12	13	13	13	12	13	13	13	MS/MS	MS/MS	MS/MS	MS/MS	23.4098	23.4468	23.4116	23.7013	C-1-tetrahydrofolate synthase, cytoplasmic;Methylenetetrahydrofolate dehydrogenase;Methenyltetrahydrofolate cyclohydrolase;Formyltetrahydrofolate synthetase;C-1-tetrahydrofolate synthase, cytoplasmic, N-terminally processed	P11586
P11717	IGF2R		1.54445	0.60358	43	41	48	45	43	41	48	45	MS/MS	MS/MS	MS/MS	MS/MS	26.4771	26.6784	26.0012	25.9471	Cation-independent mannose-6-phosphate receptor	P11717
P11908	PRPS2		0.627334	1.37884	1	1	2	2	1	1	2	2	matching	matching	MS/MS	MS/MS	20.2909	21.903	19.5517	19.8845	Ribose-phosphate pyrophosphokinase 2	P11908
P11940	PABPC1		1.415	-0.385144	14	15	15	14	25	26	25	25	MS/MS	MS/MS	MS/MS	MS/MS	26.4799	26.5336	26.8189	26.9649	Polyadenylate-binding protein 1;Polyadenylate-binding protein 3	P11940;Q9H361
P12074	COX6A1		0.43867	2.39762	1	2	2	3	1	2	2	3	MS/MS	MS/MS	MS/MS	MS/MS	24.6298	23.8539	23.8654	19.823	Cytochrome c oxidase subunit 6A1, mitochondrial	P12074
P12081	HARS		1.23547	1.82229	0	0	2	2	0	0	2	2	matching	matching	MS/MS	matching	21.0505	21.8501	19.4011	19.855	Histidine--tRNA ligase, cytoplasmic	P12081
P12235	SLC25A4		0.664684	0.0727825	2	4	2	3	2	4	2	3	MS/MS	MS/MS	MS/MS	MS/MS	21.9927	22.0687	21.943	21.9728	ADP/ATP translocase 1	P12235
P12236	SLC25A6		0.243642	-0.179676	5	5	6	5	10	11	12	11	MS/MS	MS/MS	MS/MS	MS/MS	26.2858	26.7958	26.6405	26.8005	ADP/ATP translocase 3;ADP/ATP translocase 3, N-terminally processed	P12236
P12268	IMPDH2		0.0885374	-0.0472775	19	15	18	17	19	15	18	17	MS/MS	MS/MS	MS/MS	MS/MS	26.1656	26.0163	25.9765	26.3	Inosine-5-monophosphate dehydrogenase 2	P12268
P12270	TPR		0.0938109	-0.225162	20	25	13	26	20	25	13	26	MS/MS	MS/MS	MS/MS	MS/MS	25.0701	23.5028	24.6909	24.3322	Nucleoprotein TPR	P12270
P12277	CKB		0.67822	-0.58322	7	6	6	5	7	6	6	5	MS/MS	MS/MS	MS/MS	MS/MS	22.9476	22.5028	23.5383	23.0786	Creatine kinase B-type	P12277
P12429	ANXA3		1.94756	1.65132	9	11	12	11	9	11	12	11	MS/MS	MS/MS	MS/MS	MS/MS	24.9042	25.2319	23.35	23.4835	Annexin A3	P12429
P12694	BCKDHA		0.216336	-0.160134	9	8	6	5	9	8	6	5	MS/MS	MS/MS	MS/MS	MS/MS	23.3274	23.2154	23.1721	23.691	2-oxoisovalerate dehydrogenase subunit alpha, mitochondrial	P12694
P12814	ACTN1		0.591071	0.251084	23	24	23	26	23	24	23	26	MS/MS	MS/MS	MS/MS	MS/MS	26.8588	26.8394	26.7573	26.4386	Alpha-actinin-1	P12814
P12956	XRCC6		0.742554	-0.501512	27	27	23	25	27	27	23	25	MS/MS	MS/MS	MS/MS	MS/MS	27.2239	26.8225	27.671	27.3784	X-ray repair cross-complementing protein 6	P12956
P13010	XRCC5		0.998434	-0.415953	36	31	34	33	36	31	34	33	MS/MS	MS/MS	MS/MS	MS/MS	27.2632	27.1732	27.4987	27.7696	X-ray repair cross-complementing protein 5	P13010
P13073	COX4I1		0.619007	-0.432595	8	9	7	7	8	9	7	7	MS/MS	MS/MS	MS/MS	MS/MS	25.0159	24.6843	25.0799	25.4855	Cytochrome c oxidase subunit 4 isoform 1, mitochondrial	P13073
P13284	IFI30		0.142638	0.182524	2	2	3	2	2	2	3	2	MS/MS	MS/MS	MS/MS	MS/MS	23.5013	24.3739	23.6808	23.8294	Gamma-interferon-inducible lysosomal thiol reductase	P13284
P13473	LAMP2		1.20337	1.37017	6	7	8	6	6	7	8	6	MS/MS	MS/MS	MS/MS	MS/MS	26.5057	26.8197	24.9686	25.6164	Lysosome-associated membrane glycoprotein 2	P13473
P13639	EEF2		0.58492	-0.234333	34	34	33	31	35	35	34	32	MS/MS	MS/MS	MS/MS	MS/MS	26.7666	27.0146	27.0394	27.2105	Elongation factor 2	P13639
P13667	PDIA4		1.51307	-0.392079	24	25	24	24	24	25	24	24	MS/MS	MS/MS	MS/MS	MS/MS	26.2717	26.2225	26.705	26.5733	Protein disulfide-isomerase A4	P13667
P13674	P4HA1		0.0155595	0.0162716	6	5	6	8	6	5	6	8	MS/MS	MS/MS	MS/MS	MS/MS	23.7213	23.4234	23.8469	23.2653	Prolyl 4-hydroxylase subunit alpha-1	P13674
P13726	F3		1.26552	2.10951	4	4	5	5	4	4	5	5	MS/MS	MS/MS	MS/MS	MS/MS	24.9801	25.4048	23.5493	22.6165	Tissue factor	P13726
P13797	PLS3		1.03809	1.52602	11	11	17	13	11	11	17	13	MS/MS	MS/MS	MS/MS	MS/MS	25.2342	25.5153	23.3724	24.3251	Plastin-3	P13797
P13804	ETFA		0.137275	-0.075943	14	15	14	13	14	15	14	13	MS/MS	MS/MS	MS/MS	MS/MS	27.209	27.3665	27.19	27.5374	Electron transfer flavoprotein subunit alpha, mitochondrial	P13804
P13861	PRKAR2A		0.0482	0.0722628	5	7	4	5	5	7	4	5	MS/MS	MS/MS	MS/MS	MS/MS	21.6047	22.4579	22.1871	21.731	cAMP-dependent protein kinase type II-alpha regulatory subunit	P13861
P13987	CD59		0.190232	0.130668	5	5	5	5	5	5	5	5	MS/MS	MS/MS	MS/MS	MS/MS	25.1927	24.7257	24.8977	24.7593	CD59 glycoprotein	P13987
P13995	MTHFD2		0.127222	0.179303	15	12	12	11	15	12	12	11	MS/MS	MS/MS	MS/MS	MS/MS	24.9709	25.7431	24.8877	25.4677	Bifunctional methylenetetrahydrofolate dehydrogenase/cyclohydrolase, mitochondrial;NAD-dependent methylenetetrahydrofolate dehydrogenase;Methenyltetrahydrofolate cyclohydrolase	P13995
P14174	MIF		0.578246	0.93098	2	2	2	2	2	2	2	2	MS/MS	MS/MS	MS/MS	MS/MS	22.8367	23.4606	21.6986	22.7369	Macrophage migration inhibitory factor	P14174
P14209	CD99		1.59364	0.278825	3	3	4	3	3	3	4	3	MS/MS	MS/MS	MS/MS	MS/MS	21.3051	21.3941	21.0619	21.0797	CD99 antigen	P14209
P14314	PRKCSH		0.229712	-0.145108	14	13	14	15	14	13	14	15	MS/MS	MS/MS	MS/MS	MS/MS	26.2425	26.0333	26.0807	26.4854	Glucosidase 2 subunit beta	P14314
P14324	FDPS		1.6086	2.5558	1	1	4	2	1	1	4	2	MS/MS	matching	MS/MS	matching	22.026	22.8202	19.9637	19.7709	Farnesyl pyrophosphate synthase	P14324
P14384	CPM		0.273947	-0.229018	4	4	3	3	4	4	3	3	MS/MS	MS/MS	MS/MS	matching	21.0221	21.6068	21.4532	21.6336	Carboxypeptidase M	P14384
P14406	COX7A2		0.00749557	0.00416946	2	3	3	2	2	3	3	2	MS/MS	MS/MS	MS/MS	MS/MS	24.3049	24.536	24.2886	24.5441	Cytochrome c oxidase subunit 7A2, mitochondrial	P14406
P14543	NID1		0.511926	0.793271	2	2	3	3	2	2	3	3	MS/MS	MS/MS	MS/MS	MS/MS	20.977	22.0649	20.5134	20.9419	Nidogen-1	P14543
P14618	PKM		1.35968	1.06126	35	29	39	31	35	29	39	31	MS/MS	MS/MS	MS/MS	MS/MS	28.357	28.7621	27.3906	27.606	Pyruvate kinase PKM	P14618
P14625	HSP90B1		1.10129	-0.244341	37	37	40	40	45	45	47	46	MS/MS	MS/MS	MS/MS	MS/MS	28.7252	28.5884	28.8752	28.9271	Endoplasmin	P14625
P63162	SNRPN		1.1	-0.492014	3	3	3	3	3	3	3	3	MS/MS	MS/MS	MS/MS	MS/MS	23.1728	23.3329	23.6209	23.8689	Small nuclear ribonucleoprotein-associated protein N;Small nuclear ribonucleoprotein-associated proteins B and B	P63162;P14678
P14854	COX6B1		0.205707	0.0661345	4	4	4	4	4	4	4	4	MS/MS	MS/MS	MS/MS	MS/MS	25.4594	25.3589	25.2398	25.4463	Cytochrome c oxidase subunit 6B1	P14854
P14866	HNRNPL		0.314154	-0.457977	21	21	16	23	22	22	17	24	MS/MS	MS/MS	MS/MS	MS/MS	27.3414	26.2639	27.2823	27.2389	Heterogeneous nuclear ribonucleoprotein L	P14866
P14868	DARS		0.0685921	-0.0572233	9	11	9	8	9	11	9	8	MS/MS	MS/MS	MS/MS	MS/MS	22.3869	22.335	22.1454	22.691	Aspartate--tRNA ligase, cytoplasmic	P14868
P14923	JUP		1.17153	0.643342	14	17	16	16	15	17	18	17	MS/MS	MS/MS	MS/MS	MS/MS	25.3497	25.5805	24.6889	24.9547	Junction plakoglobin	P14923
P14927	UQCRB		0.452641	-0.265187	6	5	6	6	6	5	6	6	MS/MS	MS/MS	MS/MS	MS/MS	24.7196	24.7413	24.7752	25.2162	Cytochrome b-c1 complex subunit 7	P14927
P15121	AKR1B1		0.658968	0.736713	3	3	6	2	3	3	6	2	MS/MS	matching	MS/MS	MS/MS	21.7247	22.377	21.0544	21.5739	Aldose reductase	P15121
P15144	ANPEP		0.18773	-0.175334	8	4	8	8	8	4	8	8	MS/MS	MS/MS	MS/MS	MS/MS	22.9996	23.5927	23.325	23.6181	Aminopeptidase N	P15144
P15151	PVR		1.79888	0.410242	3	3	3	3	3	3	3	3	MS/MS	MS/MS	MS/MS	MS/MS	21.6184	21.5992	21.1471	21.25	Poliovirus receptor	P15151
P15170	GSPT1		0.872517	1.81636	1	1	2	1	1	1	3	2	matching	matching	MS/MS	MS/MS	20.9847	21.4148	18.6733	20.0936	Eukaryotic peptide chain release factor GTP-binding subunit ERF3A	P15170
P15260	IFNGR1		1.37189	1.2399	5	3	4	5	5	3	4	5	MS/MS	MS/MS	MS/MS	MS/MS	22.2498	21.7825	20.6533	20.8991	Interferon gamma receptor 1	P15260
P15291	B4GALT1		0.770605	0.394665	6	6	6	7	6	6	6	7	MS/MS	MS/MS	MS/MS	MS/MS	25.1873	25.1637	24.5939	24.9677	Beta-1,4-galactosyltransferase 1;Lactose synthase A protein;N-acetyllactosamine synthase;Beta-N-acetylglucosaminylglycopeptide beta-1,4-galactosyltransferase;Beta-N-acetylglucosaminyl-glycolipid beta-1,4-galactosyltransferase;Processed beta-1,4-galactosyltransferase 1	P15291
P15311	EZR		1.38441	0.626437	17	17	19	17	17	17	19	17	MS/MS	MS/MS	MS/MS	MS/MS	25.4646	25.725	24.9858	24.951	Ezrin	P15311
P15328	FOLR1	+	2.23035	8.1695	2	2	10	10	2	2	10	10	MS/MS	matching	MS/MS	MS/MS	26.2002	26.1925	17.3974	18.6562	Folate receptor alpha	P15328
P15529	CD46		1.43708	0.578173	3	3	2	3	3	3	2	3	MS/MS	MS/MS	MS/MS	MS/MS	22.4573	22.2303	21.7595	21.7717	Membrane cofactor protein	P15529
P15531	NME1		0.700935	0.506147	4	3	4	3	9	6	9	8	MS/MS	MS/MS	MS/MS	MS/MS	23.8486	24.3514	23.5023	23.6855	Nucleoside diphosphate kinase A	P15531
P15559	NQO1		0.266643	0.260684	5	5	5	7	5	5	5	7	MS/MS	MS/MS	MS/MS	MS/MS	22.4922	22.8004	22.0636	22.7076	NAD(P)H dehydrogenase [quinone] 1	P15559
P15586	GNS		0.802964	0.32969	9	9	9	9	9	9	9	9	MS/MS	MS/MS	MS/MS	MS/MS	25.5417	25.7226	25.184	25.4209	N-acetylglucosamine-6-sulfatase	P15586
P15848	ARSB		0.164999	-0.708434	2	3	2	5	2	3	2	5	matching	MS/MS	MS/MS	MS/MS	21.9699	18.9636	21.1395	21.2109	Arylsulfatase B	P15848
P15880	RPS2		0.611933	-0.516048	10	10	10	9	10	10	10	9	MS/MS	MS/MS	MS/MS	MS/MS	25.509	24.8842	25.7625	25.6628	40S ribosomal protein S2	P15880
P15954	COX7C		0.326718	0.235021	2	2	2	2	2	2	2	2	MS/MS	MS/MS	MS/MS	MS/MS	22.4119	22.9269	22.3645	22.5042	Cytochrome c oxidase subunit 7C, mitochondrial	P15954
P16070	CD44		0.24566	0.0769567	11	9	11	10	11	9	11	10	MS/MS	MS/MS	MS/MS	MS/MS	27.3949	27.533	27.2967	27.4772	CD44 antigen	P16070
P16144	ITGB4		0.579538	2.14997	4	5	5	8	4	5	5	8	MS/MS	MS/MS	MS/MS	MS/MS	22.9046	22.77	22.0812	19.2935	Integrin beta-4	P16144
P16152	CBR1		0.254661	-0.474509	4	3	4	3	4	3	4	3	MS/MS	matching	MS/MS	MS/MS	20.5705	21.842	21.4459	21.9157	Carbonyl reductase [NADPH] 1	P16152
P16278	GLB1		0.413618	0.797783	15	12	16	15	15	12	16	15	MS/MS	MS/MS	MS/MS	MS/MS	25.8552	26.0718	24.449	25.8824	Beta-galactosidase	P16278
P16401	HIST1H1B		0.301678	-0.792528	7	7	7	6	7	7	7	6	MS/MS	MS/MS	MS/MS	MS/MS	25.9775	24.0428	25.751	25.8543	Histone H1.5	P16401
P16402	HIST1H1D		0.0927254	-0.187937	0	0	0	1	6	6	6	7	MS/MS	MS/MS	MS/MS	MS/MS	28.2326	26.8799	27.6925	27.7959	Histone H1.3	P16402
P16435	POR		1.36266	0.429089	13	11	11	14	13	11	11	14	MS/MS	MS/MS	MS/MS	MS/MS	24.693	24.5124	24.1539	24.1932	NADPH--cytochrome P450 reductase	P16435
P16615	ATP2A2		1.32653	-0.363026	28	27	26	28	28	27	26	28	MS/MS	MS/MS	MS/MS	MS/MS	26.0618	25.9173	26.3908	26.3144	Sarcoplasmic/endoplasmic reticulum calcium ATPase 2	P16615
P16989	YBX3		0.484015	-0.449676	3	3	2	1	3	3	2	1	MS/MS	MS/MS	MS/MS	MS/MS	21.2886	20.6614	21.5813	21.2681	Y-box-binding protein 3	P16989
P17050	NAGA		0.437963	1.05832	5	3	8	7	5	3	8	7	MS/MS	matching	MS/MS	MS/MS	23.3916	24.0433	21.8096	23.5087	Alpha-N-acetylgalactosaminidase	P17050
P17066	HSPA6		0.59943	1.6163	2	2	2	2	2	2	2	2	MS/MS	MS/MS	MS/MS	MS/MS	23.0897	24.1522	22.8667	21.1426	Heat shock 70 kDa protein 6;Putative heat shock 70 kDa protein 7	P17066;P48741
P17096	HMGA1		0.510504	-0.808603	3	2	2	3	3	2	2	3	MS/MS	MS/MS	MS/MS	MS/MS	23.0486	21.8664	23.3539	23.1783	High mobility group protein HMG-I/HMG-Y	P17096
P17301	ITGA2		0.533514	1.94556	3	1	5	4	3	1	5	4	matching	matching	MS/MS	MS/MS	21.311	22.0286	18.3967	21.0517	Integrin alpha-2	P17301
P17302	GJA1		1.28151	0.880795	2	3	4	4	2	3	4	4	MS/MS	MS/MS	MS/MS	MS/MS	22.3427	22.7037	21.7493	21.5356	Gap junction alpha-1 protein	P17302
P17342	NPR3		0.0871562	-0.0277958	11	10	10	12	11	10	10	12	MS/MS	MS/MS	MS/MS	MS/MS	24.2755	24.2611	24.19	24.4021	Atrial natriuretic peptide receptor 3	P17342
P17405	SMPD1		0.585281	-0.680075	4	4	3	3	4	4	3	3	MS/MS	MS/MS	MS/MS	MS/MS	20.0693	20.5508	20.6255	21.3547	Sphingomyelin phosphodiesterase	P17405
P17480	UBTF		0.0295305	-0.0498934	8	7	7	11	8	7	7	11	MS/MS	MS/MS	MS/MS	MS/MS	24.3333	23.2631	23.8695	23.8268	Nucleolar transcription factor 1	P17480
P17812	CTPS1		0.788426	0.554776	7	8	7	5	7	8	7	5	MS/MS	MS/MS	MS/MS	MS/MS	22.5835	22.5343	22.2592	21.7491	CTP synthase 1	P17812
P17813	ENG		0.348643	-0.31048	7	8	8	8	7	8	8	8	MS/MS	MS/MS	MS/MS	MS/MS	24.0567	24.6772	24.5601	24.7948	Endoglin	P17813
P17844	DDX5		0.282181	-0.443438	22	22	18	20	28	29	25	27	MS/MS	MS/MS	MS/MS	MS/MS	27.1827	26.0607	27.1977	26.9326	Probable ATP-dependent RNA helicase DDX5	P17844
P17900	GM2A		0.412977	2.18428	4	1	4	2	4	1	4	2	MS/MS	MS/MS	MS/MS	MS/MS	22.1602	23.09	18.5085	22.3732	Ganglioside GM2 activator;Ganglioside GM2 activator isoform short	P17900
P17931	LGALS3		0.460259	-0.224818	4	4	4	4	4	4	4	4	MS/MS	MS/MS	MS/MS	MS/MS	20.9876	21.347	21.3519	21.4323	Galectin-3	P17931
P17980	PSMC3		0.409924	0.23254	3	3	3	4	3	3	3	4	MS/MS	MS/MS	MS/MS	MS/MS	22.6187	22.2129	22.118	22.2485	26S protease regulatory subunit 6A	P17980
P17987	TCP1		0.00122667	-0.00167179	29	29	31	29	29	29	31	29	MS/MS	MS/MS	MS/MS	MS/MS	26.7501	27.3503	26.7593	27.3444	T-complex protein 1 subunit alpha	P17987
P18031	PTPN1		0.423051	0.285264	6	6	6	9	6	6	6	9	MS/MS	MS/MS	MS/MS	MS/MS	23.6117	23.9688	23.3249	23.6851	Tyrosine-protein phosphatase non-receptor type 1	P18031
P18077	RPL35A		1.04055	-0.642981	5	4	4	2	5	4	4	2	MS/MS	MS/MS	MS/MS	MS/MS	22.0646	21.6896	22.6114	22.4287	60S ribosomal protein L35a	P18077
P18084	ITGB5		1.97348	1.0412	6	6	7	10	6	6	7	10	MS/MS	MS/MS	MS/MS	MS/MS	23.9697	24.1645	23.073	22.9787	Integrin beta-5	P18084
P18085	ARF4		0.445843	-0.249455	4	3	5	4	6	5	7	7	MS/MS	MS/MS	MS/MS	MS/MS	24.2943	24.7106	24.7185	24.7853	ADP-ribosylation factor 4	P18085
P18124	RPL7		0.420775	-0.303305	16	15	14	14	16	15	14	14	MS/MS	MS/MS	MS/MS	MS/MS	26.6351	26.1203	26.5959	26.7661	60S ribosomal protein L7	P18124
P18206	VCL		1.34142	0.944154	17	16	17	16	17	16	17	16	MS/MS	MS/MS	MS/MS	MS/MS	24.9101	25.2944	24.0766	24.2397	Vinculin	P18206
P18583	SON		0.0617548	-0.0775003	3	3	2	6	3	3	2	6	MS/MS	MS/MS	matching	MS/MS	23.0994	22.3964	23.036	22.6148	Protein SON	P18583
P18621	RPL17		0.120552	-0.224535	8	7	8	7	8	7	8	7	MS/MS	MS/MS	MS/MS	MS/MS	26.1069	24.9098	25.9465	25.5193	60S ribosomal protein L17	P18621
P18669	PGAM1		0.479006	0.506394	4	3	5	5	4	3	5	5	MS/MS	MS/MS	MS/MS	MS/MS	22.6937	22.7283	22.603	21.8062	Phosphoglycerate mutase 1	P18669
P18754	RCC1		0.631229	-0.800081	12	13	9	12	12	13	9	12	MS/MS	MS/MS	MS/MS	MS/MS	24.9855	24.1898	25.6461	25.1293	Regulator of chromosome condensation	P18754
P18859	ATP5J		0.913212	-0.512406	7	7	7	6	7	7	7	6	MS/MS	MS/MS	MS/MS	MS/MS	25.0184	25.2908	25.5238	25.8103	ATP synthase-coupling factor 6, mitochondrial	P18859
P19021	PAM		0.655373	0.395542	2	2	2	2	2	2	2	2	matching	matching	matching	MS/MS	20.1607	20.5505	19.8472	20.0729	Peptidyl-glycine alpha-amidating monooxygenase;Peptidylglycine alpha-hydroxylating monooxygenase;Peptidyl-alpha-hydroxyglycine alpha-amidating lyase	P19021
P19022	CDH2		0.859943	0.395907	13	13	14	15	13	13	14	15	MS/MS	MS/MS	MS/MS	MS/MS	25.9518	25.6975	25.5334	25.3241	Cadherin-2	P19022
P19338	NCL		0.95872	-0.777242	27	28	25	27	27	28	25	27	MS/MS	MS/MS	MS/MS	MS/MS	27.5516	27.1095	28.2821	27.9334	Nucleolin	P19338
P19367	HK1		0.418607	0.426681	11	11	11	10	12	12	13	11	MS/MS	MS/MS	MS/MS	MS/MS	23.0186	23.7844	22.9588	22.9908	Hexokinase-1	P19367
P19404	NDUFV2		0.522582	-0.340261	6	6	7	4	6	6	7	4	MS/MS	MS/MS	MS/MS	MS/MS	22.8854	22.9315	23.0042	23.4933	NADH dehydrogenase [ubiquinone] flavoprotein 2, mitochondrial	P19404
P19438	TNFRSF1A		1.04769	2.45045	3	2	6	8	3	2	6	8	matching	matching	MS/MS	MS/MS	22.9613	22.9633	19.7244	21.2993	Tumor necrosis factor receptor superfamily member 1A;Tumor necrosis factor receptor superfamily member 1A, membrane form;Tumor necrosis factor-binding protein 1	P19438
P19525	EIF2AK2		2.61455	0.736846	3	3	4	3	3	3	4	3	MS/MS	MS/MS	MS/MS	MS/MS	22.4278	22.3677	21.6814	21.6404	Interferon-induced, double-stranded RNA-activated protein kinase	P19525
P20020	ATP2B1		1.42541	0.658658	6	8	9	11	14	15	17	18	MS/MS	MS/MS	MS/MS	MS/MS	24.9957	24.7711	24.2929	24.1566	Plasma membrane calcium-transporting ATPase 1	P20020
P20042	EIF2S2		0.490312	-0.754844	6	6	6	6	6	6	6	6	MS/MS	MS/MS	MS/MS	MS/MS	22.6975	21.7763	23.3456	22.6379	Eukaryotic translation initiation factor 2 subunit 2	P20042
P20073	ANXA7		0.583922	0.546812	2	1	4	4	2	1	4	4	matching	matching	MS/MS	MS/MS	20.5571	21.1041	20.0619	20.5056	Annexin A7	P20073
P20290	BTF3		0.440169	-0.558595	4	2	4	2	4	2	4	2	MS/MS	MS/MS	MS/MS	matching	22.1179	22.7994	23.3523	22.6822	Transcription factor BTF3	P20290
P20339	RAB5A	+	1.98445	3.37265	1	2	2	2	1	2	2	2	matching	MS/MS	MS/MS	MS/MS	22.4384	23.1191	19.4688	19.3435	Ras-related protein Rab-5A	P20339
P20340	RAB6A		0.993196	0.322898	6	5	6	7	6	5	6	7	MS/MS	MS/MS	MS/MS	MS/MS	24.7774	24.846	24.3826	24.595	Ras-related protein Rab-6A;Ras-related protein Rab-6B	P20340;Q9NRW1
P20645	M6PR		0.0788102	0.072916	4	5	5	4	4	5	5	4	MS/MS	MS/MS	MS/MS	MS/MS	20.9542	21.5038	21.0206	21.2915	Cation-dependent mannose-6-phosphate receptor	P20645
P20674	COX5A		0.0228981	-0.0216084	8	7	8	8	8	7	8	8	MS/MS	MS/MS	MS/MS	MS/MS	27.157	27.6246	27.229	27.5958	Cytochrome c oxidase subunit 5A, mitochondrial	P20674
P20700	LMNB1		0.0921032	-0.137481	35	35	32	33	36	36	33	34	MS/MS	MS/MS	MS/MS	MS/MS	27.8856	26.9281	27.4024	27.6862	Lamin-B1	P20700
P20908	COL5A1		1.10213	1.33731	7	10	10	12	7	10	10	12	MS/MS	MS/MS	MS/MS	MS/MS	25.4441	24.952	24.1762	23.5452	Collagen alpha-1(V) chain	P20908
Q9UQ88	CDK11A		0.924309	-0.491921	3	2	2	3	3	2	2	3	MS/MS	MS/MS	matching	MS/MS	20.1825	19.8229	20.5453	20.444	Cyclin-dependent kinase 11A;Cyclin-dependent kinase 11B	Q9UQ88;P21127
P21266	GSTM3		0.784095	0.486717	6	5	5	6	6	5	5	6	MS/MS	MS/MS	MS/MS	MS/MS	23.3476	23.1842	22.5682	22.9902	Glutathione S-transferase Mu 3	P21266
P21281	ATP6V1B2		0.0363592	-0.0751591	12	8	10	6	12	8	10	6	MS/MS	MS/MS	MS/MS	MS/MS	23.5812	24.585	23.7302	24.5862	V-type proton ATPase subunit B, brain isoform	P21281
P21283	ATP6V1C1		0.50065	-0.501004	4	4	3	2	4	4	3	2	MS/MS	MS/MS	MS/MS	MS/MS	21.0558	21.7358	21.7327	22.0609	V-type proton ATPase subunit C 1	P21283
P21291	CSRP1		1.08176	-0.232943	7	8	8	7	7	8	8	7	MS/MS	MS/MS	MS/MS	MS/MS	24.5239	24.5192	24.826	24.683	Cysteine and glycine-rich protein 1	P21291
P21333	FLNA		0.471574	0.116906	121	131	133	128	130	139	142	137	MS/MS	MS/MS	MS/MS	MS/MS	30.2934	30.1112	30.1065	30.0643	Filamin-A	P21333
P21589	NT5E		0.284917	0.440677	6	6	6	6	6	6	6	6	MS/MS	MS/MS	MS/MS	MS/MS	22.1489	23.1666	22.4691	21.9652	5-nucleotidase	P21589
P21796	VDAC1		0.272443	-0.234265	23	20	22	21	23	20	22	21	MS/MS	MS/MS	MS/MS	MS/MS	28.4762	29.0347	28.8449	29.1345	Voltage-dependent anion-selective channel protein 1	P21796
P21912	SDHB		0.30845	-0.20188	11	11	10	7	11	11	10	7	MS/MS	MS/MS	MS/MS	MS/MS	23.9409	24.2981	24.1585	24.4843	Succinate dehydrogenase [ubiquinone] iron-sulfur subunit, mitochondrial	P21912
P21926	CD9		1.03938	0.613101	4	4	4	5	4	4	4	5	MS/MS	MS/MS	MS/MS	MS/MS	25.4399	25.8336	25.0542	24.9932	CD9 antigen	P21926
P21953	BCKDHB		0.776572	-0.333752	5	6	3	4	5	6	3	4	MS/MS	MS/MS	MS/MS	MS/MS	23.6458	23.5573	24.0859	23.7848	2-oxoisovalerate dehydrogenase subunit beta, mitochondrial	P21953
P21964	COMT		0.206355	0.0975142	9	10	8	9	9	10	8	9	MS/MS	MS/MS	MS/MS	MS/MS	26.0596	25.9079	26.037	25.7354	Catechol O-methyltransferase	P21964
P21980	TGM2		0.550359	0.552759	8	8	9	7	8	8	9	7	MS/MS	MS/MS	MS/MS	MS/MS	23.3734	24.1261	23.2372	23.1569	Protein-glutamine gamma-glutamyltransferase 2	P21980
P22033	MUT		0.102144	-0.102055	13	13	10	10	13	13	10	10	MS/MS	MS/MS	MS/MS	MS/MS	23.4904	23.8364	23.4767	24.0543	Methylmalonyl-CoA mutase, mitochondrial	P22033
P22061	PCMT1		0.300577	0.3518	5	6	6	7	5	6	6	7	MS/MS	MS/MS	MS/MS	MS/MS	23.098	23.8393	22.896	23.3377	Protein-L-isoaspartate(D-aspartate) O-methyltransferase	P22061
P22087	FBL		0.127733	-0.235028	7	8	5	7	9	10	7	9	MS/MS	MS/MS	MS/MS	MS/MS	26.4827	25.2847	26.316	25.9214	rRNA 2-O-methyltransferase fibrillarin	P22087
P22102	GART		0.134181	0.0695982	9	10	9	10	9	10	9	10	MS/MS	MS/MS	MS/MS	MS/MS	23.9352	24.2598	24.1021	23.9537	Trifunctional purine biosynthetic protein adenosine-3;Phosphoribosylamine--glycine ligase;Phosphoribosylformylglycinamidine cyclo-ligase;Phosphoribosylglycinamide formyltransferase	P22102
P22234	PAICS		0.112248	0.197359	10	8	11	10	10	8	11	10	MS/MS	MS/MS	MS/MS	MS/MS	23.288	24.3783	23.3934	23.8782	Multifunctional protein ADE2;Phosphoribosylaminoimidazole-succinocarboxamide synthase;Phosphoribosylaminoimidazole carboxylase	P22234
P22307	SCP2		0.507779	0.428261	10	10	8	9	10	10	8	9	MS/MS	MS/MS	MS/MS	MS/MS	23.7362	24.0659	23.2006	23.745	Non-specific lipid-transfer protein	P22307
P22314	UBA1		1.14837	0.747151	8	6	11	11	8	6	11	11	MS/MS	MS/MS	MS/MS	MS/MS	24.072	24.4931	23.5316	23.5392	Ubiquitin-like modifier-activating enzyme 1	P22314
P22392	NME2		1.33122	0.65585	3	3	2	4	3	3	2	4	MS/MS	MS/MS	MS/MS	MS/MS	23.7364	23.8173	22.9799	23.2621	Nucleoside diphosphate kinase B;Putative nucleoside diphosphate kinase	P22392;O60361
P22466	GAL		0.42275	1.40997	1	0	1	1	1	0	1	1	matching	Imputed	MS/MS	MS/MS	20.1378	22.6425	20.0524	19.9079	Galanin peptides;Galanin;Galanin message-associated peptide	P22466
P22570	FDXR		0.748532	0.458229	4	3	5	3	4	3	5	3	matching	MS/MS	MS/MS	MS/MS	22.4745	22.0916	21.9427	21.7069	NADPH:adrenodoxin oxidoreductase, mitochondrial	P22570
P22626	HNRNPA2B1		0.244457	-0.415998	31	30	28	31	31	30	28	32	MS/MS	MS/MS	MS/MS	MS/MS	29.3953	28.1862	29.3294	29.0841	Heterogeneous nuclear ribonucleoproteins A2/B1	P22626
P22695	UQCRC2		1.11375	-0.289745	15	14	14	15	15	14	14	15	MS/MS	MS/MS	MS/MS	MS/MS	26.8909	27.0071	27.1762	27.3013	Cytochrome b-c1 complex subunit 2, mitochondrial	P22695
P22830	FECH		0.886505	-1.07862	6	6	6	3	6	6	6	3	MS/MS	MS/MS	MS/MS	MS/MS	22.5489	21.9733	23.0176	23.6619	Ferrochelatase, mitochondrial	P22830
P23229	ITGA6		0.632421	0.480927	11	10	11	10	11	10	11	10	MS/MS	MS/MS	MS/MS	MS/MS	23.83	23.8086	23.054	23.6228	Integrin alpha-6;Integrin alpha-6 heavy chain;Integrin alpha-6 light chain;Processed integrin alpha-6	P23229
P23246	SFPQ		0.291723	-0.689021	22	22	22	22	22	22	22	22	MS/MS	MS/MS	MS/MS	MS/MS	27.5867	26.136	28.0284	27.0724	Splicing factor, proline- and glutamine-rich	P23246
Q9NRH3	TUBG2		0.0530994	0.117392	3	2	2	3	3	2	2	3	matching	MS/MS	MS/MS	MS/MS	21.9556	20.5396	21.2399	21.0205	Tubulin gamma-2 chain;Tubulin gamma-1 chain	Q9NRH3;P23258
P23284	PPIB		0.831273	-0.247085	16	15	17	16	16	15	17	16	MS/MS	MS/MS	MS/MS	MS/MS	27.6349	27.5866	27.7535	27.9622	Peptidyl-prolyl cis-trans isomerase B	P23284
P23368	ME2		0.652099	-0.724692	18	17	14	12	18	17	14	12	MS/MS	MS/MS	MS/MS	MS/MS	24.1983	24.8496	24.9916	25.5057	NAD-dependent malic enzyme, mitochondrial	P23368
P23396	RPS3		0.491949	-0.359022	19	19	18	20	19	19	18	20	MS/MS	MS/MS	MS/MS	MS/MS	26.5992	26.051	26.71	26.6581	40S ribosomal protein S3	P23396
P23434	GCSH		0.40431	-0.465456	3	3	3	3	3	3	3	3	MS/MS	MS/MS	MS/MS	MS/MS	23.6369	24.4333	24.3325	24.6686	Glycine cleavage system H protein, mitochondrial	P23434
P23458	JAK1		1.52385	1.58372	9	9	16	14	9	9	16	14	MS/MS	MS/MS	MS/MS	MS/MS	24.3158	24.6195	23.1195	22.6483	Tyrosine-protein kinase JAK1	P23458
P23526	AHCY		0.614989	0.369872	7	7	8	8	7	7	8	8	MS/MS	MS/MS	MS/MS	MS/MS	23.4907	23.9412	23.3572	23.335	Adenosylhomocysteinase	P23526
P23528	CFL1		0.973258	0.704089	10	10	11	10	14	13	15	14	MS/MS	MS/MS	MS/MS	MS/MS	26.6926	27.1918	26.2236	26.2525	Cofilin-1	P23528
P23588	EIF4B		0.505404	-0.16116	1	1	2	2	1	1	2	2	MS/MS	MS/MS	MS/MS	MS/MS	21.1811	21.4047	21.4986	21.4096	Eukaryotic translation initiation factor 4B	P23588
P23634	ATP2B4	+	2.46713	0.940651	8	8	9	9	8	8	9	9	MS/MS	MS/MS	MS/MS	MS/MS	24.0937	24.1352	23.1227	23.2248	Plasma membrane calcium-transporting ATPase 4	P23634
P23786	CPT2		0.0128394	0.0282822	9	8	11	10	9	8	11	10	MS/MS	MS/MS	MS/MS	MS/MS	23.585	24.4564	23.4623	24.5225	Carnitine O-palmitoyltransferase 2, mitochondrial	P23786
P23919	DTYMK		0.208182	-0.361027	5	3	7	7	5	3	7	7	MS/MS	MS/MS	MS/MS	MS/MS	21.3988	21.8501	21.4082	22.5628	Thymidylate kinase	P23919
P23921	RRM1		0.757145	0.68827	10	5	9	7	10	5	9	7	MS/MS	MS/MS	MS/MS	MS/MS	22.9649	23.5918	22.4768	22.7034	Ribonucleoside-diphosphate reductase large subunit	P23921
P24534	EEF1B2		1.08097	-0.933281	5	5	6	5	5	5	6	5	MS/MS	MS/MS	MS/MS	MS/MS	24.1697	24.5041	25.5036	25.0369	Elongation factor 1-beta	P24534
P24539	ATP5F1		0.465101	-0.831754	13	12	9	9	13	12	9	9	MS/MS	MS/MS	MS/MS	MS/MS	24.7994	26.0585	26.0191	26.5023	ATP synthase F(0) complex subunit B1, mitochondrial	P24539
P24752	ACAT1		0.688058	-0.485902	19	17	18	17	19	17	18	17	MS/MS	MS/MS	MS/MS	MS/MS	26.1261	26.507	26.6221	26.9827	Acetyl-CoA acetyltransferase, mitochondrial	P24752
P24821	TNC		0.095918	-0.213376	6	8	11	4	6	8	11	4	MS/MS	MS/MS	MS/MS	MS/MS	21.7868	23.2697	22.8264	22.6569	Tenascin	P24821
P24844	MYL9		0.00585976	-0.028161	2	2	4	3	2	2	4	3	matching	MS/MS	MS/MS	MS/MS	23.2225	23.231	24.7406	21.7693	Myosin regulatory light polypeptide 9	P24844
P25106	ACKR3	+	1.94857	2.21356	2	2	2	3	2	2	2	3	MS/MS	MS/MS	MS/MS	MS/MS	22.2601	21.9683	20.0872	19.7141	Atypical chemokine receptor 3	P25106
P25205	MCM3		0.255967	-0.143373	10	11	9	12	10	11	9	12	MS/MS	MS/MS	MS/MS	MS/MS	23.0166	23.0153	23.3632	22.9555	DNA replication licensing factor MCM3	P25205
P25398	RPS12		1.65521	-0.65152	9	9	9	9	9	9	9	9	MS/MS	MS/MS	MS/MS	MS/MS	25.1536	25.3482	25.8871	25.9178	40S ribosomal protein S12	P25398
P25685	DNAJB1		0.373651	0.770072	3	1	3	3	3	1	3	3	MS/MS	matching	MS/MS	MS/MS	21.3329	21.7891	20.0547	21.5272	DnaJ homolog subfamily B member 1	P25685
P25705	ATP5A1		1.15611	-0.864694	43	41	42	35	43	41	42	35	MS/MS	MS/MS	MS/MS	MS/MS	29.2312	29.635	30.1657	30.4299	ATP synthase subunit alpha, mitochondrial	P25705
P25786	PSMA1		0.286831	0.514516	3	2	3	4	3	2	3	4	matching	matching	MS/MS	MS/MS	21.0293	22.3298	21.0587	21.2714	Proteasome subunit alpha type-1	P25786
P25788	PSMA3		0.197847	0.258456	1	1	1	2	1	1	1	2	matching	matching	MS/MS	MS/MS	20.329	21.2364	20.6254	20.4232	Proteasome subunit alpha type-3	P25788
P26006	ITGA3		2.08405	1.08352	8	8	11	11	8	8	11	11	MS/MS	MS/MS	MS/MS	MS/MS	25.1659	25.0998	23.9561	24.1427	Integrin alpha-3;Integrin alpha-3 heavy chain;Integrin alpha-3 light chain	P26006
P26038	MSN		1.07815	0.667496	21	25	27	24	35	38	41	36	MS/MS	MS/MS	MS/MS	MS/MS	27.5205	27.8865	27.1307	26.9412	Moesin	P26038
P26196	DDX6		0.860868	0.487375	6	5	9	7	6	5	9	7	matching	MS/MS	MS/MS	MS/MS	22.9804	23.1268	22.755	22.3775	Probable ATP-dependent RNA helicase DDX6	P26196
P26358	DNMT1		0.824482	-0.8046	7	6	5	6	7	6	5	6	MS/MS	MS/MS	MS/MS	MS/MS	22.1262	21.449	22.6895	22.4948	DNA (cytosine-5)-methyltransferase 1	P26358
P26368	U2AF2		0.236933	-0.558672	12	14	11	14	12	14	11	14	MS/MS	MS/MS	MS/MS	MS/MS	26.7246	25.173	26.8606	26.1542	Splicing factor U2AF 65 kDa subunit	P26368
P26373	RPL13		0.545781	-0.539524	9	10	10	10	9	10	10	10	MS/MS	MS/MS	MS/MS	MS/MS	25.2348	24.4897	25.4089	25.3947	60S ribosomal protein L13	P26373
P26440	IVD		0.133151	-0.238153	9	7	10	8	9	7	10	8	MS/MS	MS/MS	MS/MS	MS/MS	23.2137	24.3653	23.8113	24.2441	Isovaleryl-CoA dehydrogenase, mitochondrial	P26440
P26447	S100A4		0.104497	0.143599	2	2	2	2	2	2	2	2	MS/MS	matching	MS/MS	MS/MS	21.9215	22.8084	22.0854	22.3573	Protein S100-A4	P26447
P26583	HMGB2		1.29554	-0.843237	5	5	5	4	5	5	5	4	MS/MS	MS/MS	MS/MS	MS/MS	23.4167	23.3988	24.0539	24.4481	High mobility group protein B2	P26583
P26599	PTBP1		0.749068	-0.543815	19	19	19	19	21	21	21	21	MS/MS	MS/MS	MS/MS	MS/MS	27.2817	26.9742	27.8896	27.4539	Polypyrimidine tract-binding protein 1	P26599
P26639	TARS		0.350853	0.346763	16	9	17	18	16	9	17	18	MS/MS	MS/MS	MS/MS	MS/MS	24.5164	25.1873	24.3531	24.6571	Threonine--tRNA ligase, cytoplasmic	P26639
P26640	VARS		0.321052	-0.830763	6	7	1	6	6	7	1	6	MS/MS	MS/MS	matching	MS/MS	22.5755	20.6992	22.6648	22.2715	Valine--tRNA ligase	P26640
P26641	EEF1G		0.969717	-0.567847	15	13	13	14	15	13	13	14	MS/MS	MS/MS	MS/MS	MS/MS	25.5489	25.5949	26.341	25.9384	Elongation factor 1-gamma	P26641
P26885	FKBP2		0.114062	-0.0532837	4	3	5	4	4	3	5	4	MS/MS	MS/MS	MS/MS	MS/MS	23.341	23.52	23.3527	23.6148	Peptidyl-prolyl cis-trans isomerase FKBP2	P26885
P27105	STOM		0.21224	0.0904369	13	13	13	13	13	13	13	13	MS/MS	MS/MS	MS/MS	MS/MS	28.222	27.9642	27.921	28.0843	Erythrocyte band 7 integral membrane protein	P27105
P27144	AK4		0.0161964	0.030633	6	6	6	5	6	6	6	5	MS/MS	MS/MS	MS/MS	MS/MS	23.3826	22.707	22.5288	23.4995	Adenylate kinase 4, mitochondrial	P27144
P27348	YWHAQ		0.263864	0.532045	5	5	6	6	5	5	6	6	MS/MS	MS/MS	MS/MS	MS/MS	24.0457	23.714	24.0645	22.6311	14-3-3 protein theta	P27348
P27635	RPL10		0.806629	-0.881434	10	10	10	10	10	10	10	10	MS/MS	MS/MS	MS/MS	MS/MS	25.9578	25.6472	27.0484	26.3194	60S ribosomal protein L10	P27635
P27694	RPA1		0.509245	-1.7906	4	5	1	4	4	5	1	4	MS/MS	MS/MS	MS/MS	MS/MS	21.9456	19.2924	22.4022	22.417	Replication protein A 70 kDa DNA-binding subunit;Replication protein A 70 kDa DNA-binding subunit, N-terminally processed	P27694
P27695	APEX1		0.781569	-0.66393	5	6	2	2	5	6	2	2	MS/MS	MS/MS	MS/MS	MS/MS	22.6549	22.9541	23.7398	23.1972	DNA-(apurinic or apyrimidinic site) lyase;DNA-(apurinic or apyrimidinic site) lyase, mitochondrial	P27695
P27708	CAD		0.0503818	-0.0233641	14	17	13	15	14	17	13	15	MS/MS	MS/MS	MS/MS	MS/MS	24.1215	24.4135	24.2567	24.3251	CAD protein;Glutamine-dependent carbamoyl-phosphate synthase;Aspartate carbamoyltransferase;Dihydroorotase	P27708
P27797	CALR		0.0166265	0.0115633	19	19	19	19	19	19	19	19	MS/MS	MS/MS	MS/MS	MS/MS	28.7124	28.3625	28.6552	28.3966	Calreticulin	P27797
P27816	MAP4		0.241293	0.688746	3	3	3	2	3	3	3	2	MS/MS	MS/MS	MS/MS	MS/MS	19.3141	20.7636	20.0869	18.6133	Microtubule-associated protein 4	P27816
P27824	CANX		0.604746	-0.281703	24	21	22	24	24	21	22	24	MS/MS	MS/MS	MS/MS	MS/MS	27.7686	27.456	27.8157	27.9723	Calnexin	P27824
P28066	PSMA5		0.439893	0.322788	3	3	3	2	3	3	3	2	MS/MS	MS/MS	MS/MS	MS/MS	22.6095	23.1323	22.6377	22.4585	Proteasome subunit alpha type-5	P28066
P28074	PSMB5		1.12983	0.855583	2	2	2	1	2	2	2	1	matching	matching	MS/MS	MS/MS	20.4409	19.9506	19.3105	19.3699	Proteasome subunit beta type-5	P28074
P28288	ABCD3		1.66981	0.29653	7	7	5	6	7	7	5	6	MS/MS	MS/MS	MS/MS	MS/MS	23.3163	23.3568	23.0792	23.0008	ATP-binding cassette sub-family D member 3	P28288
P28331	NDUFS1		1.82279	-0.560285	22	19	21	17	22	19	21	17	MS/MS	MS/MS	MS/MS	MS/MS	25.3903	25.5248	26.0003	26.0354	NADH-ubiquinone oxidoreductase 75 kDa subunit, mitochondrial	P28331
P28340	POLD1		1.48222	0.762683	4	4	4	5	4	4	4	5	MS/MS	MS/MS	MS/MS	MS/MS	21.364	21.6216	20.6705	20.7898	DNA polymerase delta catalytic subunit	P28340
P28347	TEAD1		0.465019	0.576623	1	1	0	1	1	1	0	1	MS/MS	MS/MS	Imputed	MS/MS	20.4167	20.5103	19.4217	20.3521	Transcriptional enhancer factor TEF-1;Transcriptional enhancer factor TEF-3;Transcriptional enhancer factor TEF-5;Transcriptional enhancer factor TEF-4	P28347;Q15561;Q99594;Q15562
P28799	GRN		0.733666	0.618917	5	4	7	6	5	4	7	6	MS/MS	MS/MS	MS/MS	MS/MS	22.6073	22.102	21.5548	21.9166	Granulins;Acrogranin;Paragranulin;Granulin-1;Granulin-2;Granulin-3;Granulin-4;Granulin-5;Granulin-6;Granulin-7	P28799
P28838	LAP3		0.172624	-0.194534	14	14	15	12	14	14	15	12	MS/MS	MS/MS	MS/MS	MS/MS	24.283	24.8949	24.5317	25.0352	Cytosol aminopeptidase	P28838
P29279	CTGF		0.632074	0.511609	5	4	5	5	5	4	5	5	MS/MS	matching	MS/MS	MS/MS	22.4362	22.6283	21.7334	22.3079	Connective tissue growth factor	P29279
P29317	EPHA2		2.21002	1.03527	8	11	11	13	9	12	12	14	MS/MS	MS/MS	MS/MS	MS/MS	25.0545	24.8911	23.938	23.9371	Ephrin type-A receptor 2	P29317
P29372	MPG		0.354669	1.26948	1	3	2	2	1	3	2	2	MS/MS	MS/MS	MS/MS	MS/MS	20.9139	20.9656	21.0047	18.3359	DNA-3-methyladenine glycosylase	P29372
P29401	TKT		0.312305	-0.515431	13	14	13	14	13	14	13	14	MS/MS	MS/MS	MS/MS	MS/MS	25.1737	24.3902	25.7652	24.8296	Transketolase	P29401
P29590	PML		0.602018	0.973884	2	2	1	2	2	2	1	2	matching	matching	MS/MS	MS/MS	18.8859	20.062	18.6521	18.3481	Protein PML	P29590
P29692	EEF1D		1.1628	-0.564311	10	9	11	7	12	11	13	9	MS/MS	MS/MS	MS/MS	MS/MS	24.982	25.271	25.75	25.6316	Elongation factor 1-delta	P29692
P29966	MARCKS		0.507196	-0.118704	5	5	5	5	5	5	5	5	MS/MS	MS/MS	MS/MS	MS/MS	22.5022	22.4749	22.52	22.6945	Myristoylated alanine-rich C-kinase substrate	P29966
P29992	GNA11		0.914342	1.10708	4	4	5	5	8	8	9	8	MS/MS	MS/MS	MS/MS	MS/MS	23.8959	24.6276	22.9357	23.3736	Guanine nucleotide-binding protein subunit alpha-11	P29992
P30040	ERP29		0.460468	-0.179048	10	9	8	8	10	9	8	8	MS/MS	MS/MS	MS/MS	MS/MS	25.1154	24.9484	25.3315	25.0905	Endoplasmic reticulum resident protein 29	P30040
P30041	PRDX6		0.201951	0.428652	3	2	5	4	3	2	5	4	MS/MS	MS/MS	MS/MS	MS/MS	21.8775	23.3564	22.3486	22.0279	Peroxiredoxin-6	P30041
P30042	C21orf33		0.0924198	0.106095	7	6	9	7	7	6	9	7	MS/MS	MS/MS	MS/MS	MS/MS	24.1535	24.6096	23.9664	24.5846	ES1 protein homolog, mitochondrial	P30042
P30044	PRDX5		0.294185	0.22614	12	11	11	11	12	11	11	11	MS/MS	MS/MS	MS/MS	MS/MS	26.2115	26.603	25.9769	26.3853	Peroxiredoxin-5, mitochondrial	P30044
P30048	PRDX3		0.315324	-0.342368	12	12	12	10	12	12	12	10	MS/MS	MS/MS	MS/MS	MS/MS	26.9995	27.3355	27.145	27.8747	Thioredoxin-dependent peroxide reductase, mitochondrial	P30048
P30049	ATP5D		1.09004	-1.21532	4	4	4	3	4	4	4	3	MS/MS	MS/MS	MS/MS	MS/MS	21.8418	22.4876	23.5594	23.2006	ATP synthase subunit delta, mitochondrial	P30049
P30050	RPL12		0.112512	-0.0997829	6	7	6	6	6	7	6	6	MS/MS	MS/MS	MS/MS	MS/MS	25.7416	25.1681	25.6462	25.463	60S ribosomal protein L12	P30050
P30084	ECHS1		0.419097	-0.262381	15	15	16	13	15	15	16	13	MS/MS	MS/MS	MS/MS	MS/MS	26.7339	27.168	27.1222	27.3044	Enoyl-CoA hydratase, mitochondrial	P30084
P30085	CMPK1		0.330494	0.367632	3	2	5	5	3	2	5	5	MS/MS	matching	MS/MS	MS/MS	21.5843	22.4024	21.5696	21.6818	UMP-CMP kinase	P30085
P30101	PDIA3		0.350066	0.0351696	31	33	31	33	32	34	32	34	MS/MS	MS/MS	MS/MS	MS/MS	29.4272	29.3558	29.3675	29.3451	Protein disulfide-isomerase A3	P30101
P30153	PPP2R1A		0.700044	0.621572	10	8	11	8	10	8	11	8	MS/MS	MS/MS	MS/MS	MS/MS	23.911	24.5416	23.5105	23.699	Serine/threonine-protein phosphatase 2A 65 kDa regulatory subunit A alpha isoform;Serine/threonine-protein phosphatase 2A 65 kDa regulatory subunit A beta isoform	P30153;P30154
P30260	CDC27		0.187203	0.277213	2	2	0	2	2	2	0	2	MS/MS	matching	Imputed	MS/MS	21.1411	20.0926	20.329	20.3502	Cell division cycle protein 27 homolog	P30260
P30405	PPIF		1.46856	-0.569766	7	8	7	6	7	8	7	6	MS/MS	MS/MS	MS/MS	MS/MS	25.3034	25.4589	25.8762	26.0256	Peptidyl-prolyl cis-trans isomerase F, mitochondrial	P30405
P30419	NMT1		0.177372	-0.272415	4	3	2	3	4	3	2	3	MS/MS	MS/MS	MS/MS	MS/MS	21.4079	22.1909	22.4456	21.6981	Glycylpeptide N-tetradecanoyltransferase 1	P30419
P30480	HLA-B		0.666815	0.458722	0	0	0	0	4	4	3	3	MS/MS	MS/MS	MS/MS	MS/MS	24.9331	25.068	24.7891	24.2946	HLA class I histocompatibility antigen, B-42 alpha chain;HLA class I histocompatibility antigen, B-8 alpha chain;HLA class I histocompatibility antigen, B-7 alpha chain	P30480;P30460;P01889
P30464	HLA-B		0.903685	0.792792	0	0	0	0	3	3	3	3	MS/MS	MS/MS	MS/MS	MS/MS	23.6352	23.1696	22.8142	22.4051	HLA class I histocompatibility antigen, B-15 alpha chain;HLA class I histocompatibility antigen, B-46 alpha chain;HLA class I histocompatibility antigen, B-44 alpha chain;HLA class I histocompatibility antigen, B-47 alpha chain;HLA class I histocompatibility antigen, B-45 alpha chain;HLA class I histocompatibility antigen, B-13 alpha chain	P30464;P30484;P30481;P30485;P30483;P30461
P30486	HLA-B		0.236482	0.668628	1	1	1	1	1	1	1	1	MS/MS	MS/MS	MS/MS	MS/MS	24.3041	22.9662	23.7391	22.1939	HLA class I histocompatibility antigen, B-48 alpha chain;HLA class I histocompatibility antigen, B-81 alpha chain	P30486;Q31610
P30490	HLA-B		0.715804	0.710562	0	0	0	0	18	15	19	16	MS/MS	MS/MS	MS/MS	MS/MS	28.3315	27.795	27.603	27.1024	HLA class I histocompatibility antigen, B-52 alpha chain;HLA class I histocompatibility antigen, B-78 alpha chain;HLA class I histocompatibility antigen, B-51 alpha chain	P30490;P30498;P18464
P30508	HLA-C		0.753723	0.924426	0	0	0	0	12	10	13	11	MS/MS	MS/MS	MS/MS	MS/MS	26.9343	26.1076	25.7745	25.4186	HLA class I histocompatibility antigen, Cw-12 alpha chain;HLA class I histocompatibility antigen, Cw-16 alpha chain;HLA class I histocompatibility antigen, Cw-8 alpha chain;HLA class I histocompatibility antigen, Cw-2 alpha chain	P30508;Q29960;P30505;P30501
P30519	HMOX2		0.442026	0.308529	6	6	6	6	6	6	6	6	MS/MS	MS/MS	MS/MS	MS/MS	24.9621	24.5676	24.6301	24.2826	Heme oxygenase 2	P30519
P30530	AXL		1.77111	1.47123	12	11	14	14	12	11	14	14	MS/MS	MS/MS	MS/MS	MS/MS	25.5233	25.231	23.7784	24.0334	Tyrosine-protein kinase receptor UFO	P30530
P30533	LRPAP1		1.15277	0.283974	10	10	11	11	10	10	11	11	MS/MS	MS/MS	MS/MS	MS/MS	23.0859	23.2365	22.9029	22.8516	Alpha-2-macroglobulin receptor-associated protein	P30533
P30536	TSPO		0.00723314	0.0223255	2	1	2	1	2	1	2	1	MS/MS	MS/MS	MS/MS	MS/MS	22.8384	24.7123	23.5649	23.9412	Translocator protein	P30536
P30626	SRI		0.608649	1.88492	1	2	3	3	1	2	3	3	matching	MS/MS	MS/MS	MS/MS	21.8403	20.9874	20.6098	18.448	Sorcin	P30626
P30825	SLC7A1		0.313817	-0.233641	2	2	2	2	2	2	2	2	MS/MS	MS/MS	MS/MS	MS/MS	22.3023	22.3988	22.8553	22.3131	High affinity cationic amino acid transporter 1	P30825
P30837	ALDH1B1		0.197417	-0.207116	23	22	24	22	24	24	26	24	MS/MS	MS/MS	MS/MS	MS/MS	27.4083	28.1406	27.9094	28.0538	Aldehyde dehydrogenase X, mitochondrial	P30837
P31040	SDHA		0.502028	-0.453496	34	33	36	34	34	33	36	34	MS/MS	MS/MS	MS/MS	MS/MS	28.2448	28.6913	28.664	29.179	Succinate dehydrogenase [ubiquinone] flavoprotein subunit, mitochondrial	P31040
P31153	MAT2A		0.109478	-0.0426121	5	4	4	4	5	4	4	4	MS/MS	MS/MS	MS/MS	MS/MS	21.9419	21.693	21.8166	21.9035	S-adenosylmethionine synthase isoform type-2	P31153
P31327	CPS1		1.18184	-0.977381	82	79	67	74	83	80	68	74	MS/MS	MS/MS	MS/MS	MS/MS	28.8555	28.6329	29.4823	29.9609	Carbamoyl-phosphate synthase [ammonia], mitochondrial	P31327
P31689	DNAJA1		0.79799	-0.49207	14	14	10	11	14	14	10	11	MS/MS	MS/MS	MS/MS	MS/MS	26.0621	25.6287	26.2807	26.3942	DnaJ homolog subfamily A member 1	P31689
P31930	UQCRC1		0.453107	-0.210465	23	20	22	19	24	21	23	20	MS/MS	MS/MS	MS/MS	MS/MS	27.0863	27.236	27.2134	27.5298	Cytochrome b-c1 complex subunit 1, mitochondrial	P31930
P31937	HIBADH		1.26421	-0.553024	11	11	10	10	11	11	10	10	MS/MS	MS/MS	MS/MS	MS/MS	24.7089	24.9257	25.2906	25.45	3-hydroxyisobutyrate dehydrogenase, mitochondrial	P31937
P31939	ATIC		1.03917	0.308743	14	11	14	12	14	11	14	12	MS/MS	MS/MS	MS/MS	MS/MS	24.4606	24.6185	24.1689	24.2927	Bifunctional purine biosynthesis protein PURH;Phosphoribosylaminoimidazolecarboxamide formyltransferase;IMP cyclohydrolase	P31939
P31942	HNRNPH3		0.192164	-0.232251	7	6	6	7	7	6	6	7	MS/MS	MS/MS	MS/MS	MS/MS	25.1537	24.3566	25.1459	24.8288	Heterogeneous nuclear ribonucleoprotein H3	P31942
P31943	HNRNPH1		0.526532	-0.957253	12	13	12	13	19	20	19	21	MS/MS	MS/MS	MS/MS	MS/MS	27.1695	25.9394	27.8149	27.2085	Heterogeneous nuclear ribonucleoprotein H;Heterogeneous nuclear ribonucleoprotein H, N-terminally processed	P31943
P31946	YWHAB		0.567773	1.13762	3	4	4	4	3	4	4	4	MS/MS	MS/MS	MS/MS	MS/MS	24.8035	24.5511	24.2833	22.796	14-3-3 protein beta/alpha;14-3-3 protein beta/alpha, N-terminally processed	P31946
P31947	SFN		0.863982	0.699996	2	3	3	3	2	3	3	3	MS/MS	MS/MS	MS/MS	MS/MS	23.4491	24.0091	22.9556	23.1026	14-3-3 protein sigma	P31947
P31948	STIP1		1.55226	1.07795	6	8	9	10	6	8	9	10	MS/MS	MS/MS	MS/MS	MS/MS	23.7233	24.0871	22.8575	22.797	Stress-induced-phosphoprotein 1	P31948
P31949	S100A11		0.591804	1.18717	4	4	4	5	4	4	4	5	MS/MS	MS/MS	MS/MS	MS/MS	23.9821	25.2494	23.8369	23.0202	Protein S100-A11;Protein S100-A11, N-terminally processed	P31949
P32004	L1CAM		1.32135	0.700524	27	25	30	31	27	25	30	31	MS/MS	MS/MS	MS/MS	MS/MS	27.1057	26.8884	26.1808	26.4123	Neural cell adhesion molecule L1	P32004
P32119	PRDX2		2.34065	1.00735	6	5	7	6	6	5	7	6	MS/MS	MS/MS	MS/MS	MS/MS	24.6344	24.7507	23.721	23.6494	Peroxiredoxin-2	P32119
P32322	PYCR1		2.00124	-0.468181	14	13	11	14	15	14	12	15	MS/MS	MS/MS	MS/MS	MS/MS	25.2582	25.3289	25.7929	25.7306	Pyrroline-5-carboxylate reductase 1, mitochondrial	P32322
P32969	RPL9		0.443675	-0.231627	11	10	11	10	11	10	11	10	MS/MS	MS/MS	MS/MS	MS/MS	25.8734	26.2394	26.36	26.216	60S ribosomal protein L9	P32969
P32970	CD70		1.47038	1.34227	4	4	4	5	4	4	4	5	MS/MS	MS/MS	MS/MS	MS/MS	24.0766	23.5716	22.4598	22.5039	CD70 antigen	P32970
P33176	KIF5B		0.565717	0.187324	13	10	10	12	13	10	10	12	MS/MS	MS/MS	MS/MS	MS/MS	23.1104	22.8798	22.8552	22.7604	Kinesin-1 heavy chain	P33176
P33240	CSTF2		1.12665	-1.29831	2	3	1	1	2	3	1	1	MS/MS	MS/MS	matching	matching	20.7647	20.0122	21.6901	21.6834	Cleavage stimulation factor subunit 2;Cleavage stimulation factor subunit 2 tau variant	P33240;Q9H0L4
P33316	DUT		0.0500177	-0.0523834	5	4	4	4	5	4	4	4	MS/MS	MS/MS	MS/MS	MS/MS	22.6539	23.0799	22.6563	23.1823	Deoxyuridine 5-triphosphate nucleotidohydrolase, mitochondrial	P33316
P33527	ABCC1		1.02289	0.194338	23	24	20	21	23	24	20	21	MS/MS	MS/MS	MS/MS	MS/MS	25.7436	25.8665	25.6304	25.591	Multidrug resistance-associated protein 1	P33527
P33897	ABCD1		1.04871	0.999948	5	5	6	5	5	5	6	5	MS/MS	MS/MS	MS/MS	MS/MS	22.7025	22.0857	21.4827	21.3056	ATP-binding cassette sub-family D member 1	P33897
P33991	MCM4		0.143677	0.200651	4	4	4	7	4	4	4	7	MS/MS	MS/MS	MS/MS	MS/MS	22.6195	21.6727	22.0428	21.8481	DNA replication licensing factor MCM4	P33991
P33992	MCM5		0.0343041	-0.0701332	9	9	3	9	9	9	3	9	MS/MS	MS/MS	MS/MS	MS/MS	23.1437	21.8598	22.6806	22.4632	DNA replication licensing factor MCM5	P33992
P33993	MCM7		0.0111134	0.0224171	10	11	5	11	10	11	5	11	MS/MS	MS/MS	MS/MS	MS/MS	23.284	22.0822	22.481	22.8404	DNA replication licensing factor MCM7	P33993
P34897	SHMT2		0.45356	-0.299535	30	27	31	27	31	28	32	27	MS/MS	MS/MS	MS/MS	MS/MS	27.6795	27.936	27.8939	28.3206	Serine hydroxymethyltransferase, mitochondrial	P34897
P34932	HSPA4		1.99204	1.03195	2	1	2	2	2	1	2	2	matching	matching	MS/MS	MS/MS	20.6602	20.8428	19.7713	19.6678	Heat shock 70 kDa protein 4	P34932
P35052	GPC1		0.345714	0.147813	9	9	10	9	9	9	10	9	MS/MS	MS/MS	MS/MS	MS/MS	24.6281	24.3446	24.411	24.2661	Glypican-1;Secreted glypican-1	P35052
P35221	CTNNA1		0.765493	0.182273	21	21	19	23	27	28	25	28	MS/MS	MS/MS	MS/MS	MS/MS	26.8862	26.7723	26.7129	26.581	Catenin alpha-1	P35221
P35222	CTNNB1		1.51858	0.136793	15	14	14	13	15	14	14	13	MS/MS	MS/MS	MS/MS	MS/MS	25.3013	25.3063	25.1427	25.1912	Catenin beta-1	P35222
P35232	PHB		0.46264	-0.397526	22	19	22	18	22	19	22	18	MS/MS	MS/MS	MS/MS	MS/MS	27.4407	27.9858	27.9357	28.2859	Prohibitin	P35232
P35241	RDX		0.0490848	-0.0752239	6	7	4	5	6	7	4	5	MS/MS	MS/MS	MS/MS	MS/MS	22.1145	22.7494	22.8868	22.1275	Radixin	P35241
P35244	RPA3		0.443016	-0.949638	3	3	3	4	3	3	3	4	MS/MS	MS/MS	MS/MS	MS/MS	21.4111	20.3209	22.4112	21.22	Replication protein A 14 kDa subunit	P35244
P35249	RFC4		0.153992	-0.229316	4	4	3	4	4	4	3	4	MS/MS	MS/MS	MS/MS	MS/MS	22.7957	22.32	23.2478	22.3266	Replication factor C subunit 4	P35249
P35250	RFC2		0.153788	-0.190649	3	4	3	3	3	4	3	3	MS/MS	MS/MS	MS/MS	MS/MS	22.2223	21.6375	22.4378	21.8032	Replication factor C subunit 2	P35250
P35268	RPL22		0.837971	-0.328845	4	4	4	4	6	6	6	6	MS/MS	MS/MS	MS/MS	MS/MS	26.4347	26.4342	26.6221	26.9045	60S ribosomal protein L22	P35268
P35555	FBN1		1.56496	0.836421	11	8	12	11	12	9	13	12	MS/MS	MS/MS	MS/MS	MS/MS	23.4716	23.5222	22.7991	22.5218	Fibrillin-1	P35555
P35579	MYH9		0.0911467	-0.12587	121	127	119	125	143	149	141	146	MS/MS	MS/MS	MS/MS	MS/MS	31.0612	30.4312	31.2096	30.5346	Myosin-9	P35579
P35580	MYH10		0.0842762	-0.13775	44	50	39	48	45	51	40	49	MS/MS	MS/MS	MS/MS	MS/MS	26.5645	25.5886	26.4539	25.9747	Myosin-10	P35580
P35606	COPB2		0.750814	0.371086	3	3	4	6	3	3	4	6	MS/MS	MS/MS	matching	MS/MS	22.0396	22.3169	21.9242	21.6902	Coatomer subunit beta	P35606
P35610	SOAT1		0.225865	0.318461	3	3	4	4	3	3	4	4	MS/MS	MS/MS	MS/MS	MS/MS	22.5122	21.5013	21.6417	21.7349	Sterol O-acyltransferase 1	P35610
P35613	BSG		0.286994	-0.111054	8	8	7	7	8	8	7	7	MS/MS	MS/MS	MS/MS	MS/MS	25.8042	25.8594	25.8034	26.0823	Basigin	P35613
P35625	TIMP3		0.794369	0.577036	1	1	1	1	1	1	1	1	matching	matching	MS/MS	matching	20.8428	20.8524	20.5347	20.0065	Metalloproteinase inhibitor 3	P35625
P35637	FUS		0.474888	-0.952145	5	5	5	6	7	7	7	8	MS/MS	MS/MS	MS/MS	MS/MS	25.4118	24.0773	26.0526	25.3408	RNA-binding protein FUS	P35637
P35658	NUP214		0.538475	-0.415653	4	4	3	3	4	4	3	3	MS/MS	MS/MS	MS/MS	MS/MS	21.7306	22.2268	22.2423	22.5464	Nuclear pore complex protein Nup214	P35658
P35659	DEK		1.4857	-0.424216	5	7	8	10	5	7	8	10	MS/MS	MS/MS	MS/MS	MS/MS	23.7013	23.6252	24.0187	24.1563	Protein DEK	P35659
P35998	PSMC2		0.0896391	-0.0830059	4	6	4	5	4	6	4	5	MS/MS	MS/MS	matching	MS/MS	21.231	20.6587	20.9107	21.145	26S protease regulatory subunit 7	P35998
P36542	ATP5C1		0.349226	-0.366175	13	13	13	13	13	13	13	13	MS/MS	MS/MS	MS/MS	MS/MS	26.1182	26.7278	26.5449	27.0335	ATP synthase subunit gamma, mitochondrial	P36542
P36543	ATP6V1E1		0.51387	-1.10061	2	2	3	1	2	2	3	1	MS/MS	MS/MS	MS/MS	MS/MS	19.653	21.2367	21.3847	21.7062	V-type proton ATPase subunit E 1	P36543
P36551	CPOX		0.457716	-0.643461	4	3	3	3	4	3	3	3	MS/MS	MS/MS	MS/MS	MS/MS	20.0041	19.9952	20.1132	21.173	Oxygen-dependent coproporphyrinogen-III oxidase, mitochondrial	P36551
P36578	RPL4		0.450244	-0.454373	20	23	22	21	20	23	22	21	MS/MS	MS/MS	MS/MS	MS/MS	27.3235	26.6197	27.5702	27.2819	60S ribosomal protein L4	P36578
P36776	LONP1		0.215503	-0.213338	32	30	32	30	32	30	32	30	MS/MS	MS/MS	MS/MS	MS/MS	26.7571	27.1781	26.8952	27.4667	Lon protease homolog, mitochondrial	P36776
P36897	TGFBR1		0.0714844	0.169043	2	2	1	4	2	2	1	4	MS/MS	MS/MS	matching	MS/MS	21.0585	19.5555	20.3411	19.9347	TGF-beta receptor type-1	P36897
P36941	LTBR		0.497058	0.473087	2	2	2	2	2	2	2	2	matching	matching	MS/MS	MS/MS	21.3665	20.6569	20.483	20.5942	Tumor necrosis factor receptor superfamily member 3	P36941
P36957	DLST		1.0017	-0.452081	13	14	14	14	13	14	14	14	MS/MS	MS/MS	MS/MS	MS/MS	25.4331	25.6525	26.1036	25.8862	Dihydrolipoyllysine-residue succinyltransferase component of 2-oxoglutarate dehydrogenase complex, mitochondrial	P36957
P37108	SRP14		0.0800881	-0.0421219	8	7	7	8	8	7	7	8	MS/MS	MS/MS	MS/MS	MS/MS	25.5008	25.2487	25.5373	25.2964	Signal recognition particle 14 kDa protein	P37108
P37198	NUP62		0.375177	-0.425611	4	4	3	4	4	4	3	4	MS/MS	MS/MS	MS/MS	MS/MS	23.1184	22.3123	23.2737	23.0082	Nuclear pore glycoprotein p62	P37198
P37235	HPCAL1		1.4484	-0.628461	3	4	1	3	3	4	1	3	MS/MS	MS/MS	MS/MS	MS/MS	21.4756	21.3243	21.9329	22.124	Hippocalcin-like protein 1	P37235
P37268	FDFT1		1.05885	-0.835814	8	7	8	7	8	7	8	7	MS/MS	MS/MS	MS/MS	MS/MS	23.1139	23.6416	24.1933	24.2338	Squalene synthase	P37268
P37802	TAGLN2		0.870999	0.522229	6	6	7	7	6	6	7	7	MS/MS	MS/MS	MS/MS	MS/MS	25.077	24.7905	24.5703	24.2528	Transgelin-2	P37802
P38117	ETFB		0.0960084	0.16704	16	16	15	15	16	16	15	15	MS/MS	MS/MS	MS/MS	MS/MS	25.4713	25.8952	24.9723	26.06	Electron transfer flavoprotein subunit beta	P38117
P38159	RBMX		0.112402	-0.260642	6	6	6	5	16	18	16	18	MS/MS	MS/MS	MS/MS	MS/MS	26.2888	24.8304	26.1161	25.5244	RNA-binding motif protein, X chromosome;RNA-binding motif protein, X chromosome, N-terminally processed	P38159
P38571	LIPA		1.39716	1.47077	5	3	6	6	5	3	6	6	MS/MS	MS/MS	MS/MS	MS/MS	23.2898	23.7742	21.8782	22.2444	Lysosomal acid lipase/cholesteryl ester hydrolase	P38571
P38606	ATP6V1A		0.124193	-0.167328	9	11	10	8	9	11	10	8	MS/MS	MS/MS	MS/MS	MS/MS	23.4579	24.2945	23.8503	24.2367	V-type proton ATPase catalytic subunit A	P38606
P38646	HSPA9		1.44723	-0.745135	44	41	44	41	44	41	44	41	MS/MS	MS/MS	MS/MS	MS/MS	28.8731	29.0333	29.5778	29.8189	Stress-70 protein, mitochondrial	P38646
P38919	EIF4A3		1.11072	-0.497466	10	10	8	10	10	10	8	10	MS/MS	MS/MS	MS/MS	MS/MS	24.2091	24.3266	24.9003	24.6303	Eukaryotic initiation factor 4A-III;Eukaryotic initiation factor 4A-III, N-terminally processed	P38919
P39019	RPS19		0.204508	-0.293393	7	7	5	7	7	7	5	7	MS/MS	MS/MS	MS/MS	MS/MS	24.1649	23.1592	24.0515	23.8594	40S ribosomal protein S19	P39019
P39023	RPL3		0.496838	-0.506708	14	14	14	14	14	14	14	14	MS/MS	MS/MS	MS/MS	MS/MS	27.1036	26.5135	27.5622	27.0682	60S ribosomal protein L3	P39023
P39210	MPV17		0.111719	-0.328152	2	2	3	2	2	2	3	2	MS/MS	MS/MS	MS/MS	MS/MS	20.821	22.7099	21.7763	22.4109	Protein Mpv17	P39210
P39656	DDOST		0.0674101	-0.0623026	12	11	14	12	12	11	14	12	MS/MS	MS/MS	MS/MS	MS/MS	26.5718	26.3529	26.8075	26.2419	Dolichyl-diphosphooligosaccharide--protein glycosyltransferase 48 kDa subunit	P39656
P39748	FEN1		0.915242	-1.01046	7	7	6	5	7	7	6	5	MS/MS	MS/MS	MS/MS	MS/MS	23.4618	22.8518	24.4081	23.9263	Flap endonuclease 1	P39748
P40189	IL6ST		1.09295	0.736406	4	4	6	6	4	4	6	6	MS/MS	MS/MS	MS/MS	MS/MS	23.7825	24.1235	23.3603	23.0729	Interleukin-6 receptor subunit beta	P40189
P40227	CCT6A		0.217307	0.220225	22	22	24	22	22	22	24	22	MS/MS	MS/MS	MS/MS	MS/MS	26.5968	27.1211	26.3868	26.8906	T-complex protein 1 subunit zeta	P40227
P40429	RPL13A		0.439602	-0.452361	8	9	8	6	8	9	8	6	MS/MS	MS/MS	MS/MS	MS/MS	25.6677	24.9604	25.9248	25.608	60S ribosomal protein L13a	P40429
P40616	ARL1		0.979837	1.00497	5	5	4	4	5	5	4	4	MS/MS	MS/MS	MS/MS	MS/MS	23.0748	23.7484	22.2986	22.5147	ADP-ribosylation factor-like protein 1	P40616
P40926	MDH2		0.417191	-0.18389	20	20	21	20	20	20	21	20	MS/MS	MS/MS	MS/MS	MS/MS	29.6679	29.8475	29.8023	30.0808	Malate dehydrogenase, mitochondrial	P40926
P40937	RFC5		0.471273	-0.58497	3	2	1	3	3	2	1	3	MS/MS	MS/MS	MS/MS	MS/MS	20.3683	19.6033	20.8407	20.3008	Replication factor C subunit 5	P40937
P40938	RFC3		0.0645946	-0.156953	4	3	1	3	4	3	1	3	MS/MS	matching	matching	MS/MS	21.7244	20.1433	21.178	21.0036	Replication factor C subunit 3	P40938
P40939	HADHA		1.28924	-0.527854	32	33	32	31	32	33	32	31	MS/MS	MS/MS	MS/MS	MS/MS	27.444	27.6674	28.1384	28.0286	Trifunctional enzyme subunit alpha, mitochondrial;Long-chain enoyl-CoA hydratase;Long chain 3-hydroxyacyl-CoA dehydrogenase	P40939
P41091	EIF2S3		0.0744623	0.0687256	13	15	11	12	13	15	11	12	MS/MS	MS/MS	MS/MS	MS/MS	25.1848	24.7045	25.0632	24.6886	Eukaryotic translation initiation factor 2 subunit 3;Putative eukaryotic translation initiation factor 2 subunit 3-like protein	P41091;Q2VIR3
P41221	WNT5A		0.191118	0.224447	3	3	3	4	3	3	3	4	MS/MS	MS/MS	MS/MS	MS/MS	21.5535	20.964	20.7399	21.3287	Protein Wnt-5a	P41221
P41250	GARS		0.368779	-0.204183	7	6	9	5	7	6	9	5	MS/MS	MS/MS	MS/MS	MS/MS	23.3203	23.6581	23.8129	23.5738	Glycine--tRNA ligase	P41250
P41252	IARS		0.139945	0.153368	14	17	17	15	14	17	17	15	MS/MS	MS/MS	MS/MS	MS/MS	24.4746	23.929	23.7862	24.3108	Isoleucine--tRNA ligase, cytoplasmic	P41252
P41273	TNFSF9		0.645783	1.50729	1	1	1	1	1	1	1	1	matching	MS/MS	MS/MS	MS/MS	20.1284	19.9718	17.6743	19.4114	Tumor necrosis factor ligand superfamily member 9	P41273
P41567	EIF1		0.00792932	0.00749111	4	4	4	5	4	4	4	5	MS/MS	MS/MS	MS/MS	MS/MS	23.7741	24.2125	24.1799	23.7917	Eukaryotic translation initiation factor 1;Eukaryotic translation initiation factor 1b	P41567;O60739
P41743	PRKCI		0.718294	1.59709	2	1	3	2	2	1	3	2	MS/MS	matching	MS/MS	MS/MS	21.0249	22.3893	19.6525	20.5676	Protein kinase C iota type	P41743
P42126	ECI1		0.327903	-0.451499	6	6	6	6	6	6	6	6	MS/MS	MS/MS	MS/MS	MS/MS	23.5033	24.3541	24.0974	24.6629	Enoyl-CoA delta isomerase 1, mitochondrial	P42126
P42166	TMPO		0.543663	-0.545853	4	5	4	4	4	5	4	4	MS/MS	MS/MS	MS/MS	MS/MS	22.6927	21.9834	23.0159	22.7519	Lamina-associated polypeptide 2, isoform alpha;Thymopoietin;Thymopentin	P42166
P42167	TMPO		0.301774	-0.261868	9	9	7	8	16	15	12	16	MS/MS	MS/MS	MS/MS	MS/MS	25.1782	24.5408	25.0927	25.15	Lamina-associated polypeptide 2, isoforms beta/gamma;Thymopoietin;Thymopentin	P42167
P42285	SKIV2L2		0.100183	-0.167624	12	11	10	15	12	11	10	15	MS/MS	MS/MS	MS/MS	MS/MS	24.6794	23.9035	24.8671	24.0511	Superkiller viralicidic activity 2-like 2	P42285
P42677	RPS27		0.577477	-0.403516	1	1	1	0	6	6	5	5	MS/MS	MS/MS	MS/MS	MS/MS	24.3313	23.8352	24.3997	24.5738	40S ribosomal protein S27	P42677
P42695	NCAPD3		0.875673	-0.965741	2	2	1	1	2	2	1	1	MS/MS	MS/MS	MS/MS	MS/MS	19.6247	18.9049	20.3877	20.0733	Condensin-2 complex subunit D3	P42695
P42696	RBM34		0.1094	-0.290856	2	2	1	1	2	2	1	1	MS/MS	MS/MS	matching	matching	20.3306	18.6395	20.0854	19.4664	RNA-binding protein 34	P42696
P42704	LRPPRC		0.295179	-0.244484	88	88	91	84	89	89	91	84	MS/MS	MS/MS	MS/MS	MS/MS	28.6831	29.1832	29.0031	29.3521	Leucine-rich PPR motif-containing protein, mitochondrial	P42704
P42765	ACAA2		0.871439	-0.983384	22	22	21	18	22	22	21	18	MS/MS	MS/MS	MS/MS	MS/MS	25.3699	26.0972	26.5449	26.889	3-ketoacyl-CoA thiolase, mitochondrial	P42765
P42766	RPL35		0.621435	-0.679895	3	4	3	4	3	4	3	4	MS/MS	MS/MS	MS/MS	MS/MS	22.5408	21.7274	22.8659	22.7621	60S ribosomal protein L35	P42766
P42771	CDKN2A		0.346538	0.351867	3	3	4	4	3	3	4	4	MS/MS	MS/MS	MS/MS	MS/MS	22.6732	21.9732	21.8283	22.1144	Cyclin-dependent kinase inhibitor 2A;Cyclin-dependent kinase 4 inhibitor B	P42771;P42772
P42785	PRCP		0.62224	0.79669	13	10	12	11	13	10	12	11	MS/MS	MS/MS	MS/MS	MS/MS	26.3413	27.1145	25.6471	26.2152	Lysosomal Pro-X carboxypeptidase	P42785
P42892	ECE1		0.228725	0.156884	16	14	16	16	16	14	16	16	MS/MS	MS/MS	MS/MS	MS/MS	25.9342	26.4258	26.0492	25.997	Endothelin-converting enzyme 1	P42892
P43007	SLC1A4		0.613201	0.695513	3	3	3	4	3	3	3	4	MS/MS	MS/MS	MS/MS	MS/MS	23.2863	22.4364	22.1852	22.1465	Neutral amino acid transporter A	P43007
P43034	PAFAH1B1		0.313491	-1.02957	3	3	3	4	3	3	3	4	MS/MS	matching	MS/MS	MS/MS	21.1754	18.7467	20.9702	21.011	Platelet-activating factor acetylhydrolase IB subunit alpha	P43034
P43121	MCAM		1.493	-0.536746	19	17	15	14	19	17	15	14	MS/MS	MS/MS	MS/MS	MS/MS	24.8557	25.0111	25.5309	25.4094	Cell surface glycoprotein MUC18	P43121
P43155	CRAT		0.498288	-0.112893	4	3	5	6	4	3	5	6	MS/MS	MS/MS	MS/MS	MS/MS	21.9877	22.0538	22.0548	22.2125	Carnitine O-acetyltransferase	P43155
P43243	MATR3		0.316477	-0.475025	24	25	24	28	24	25	24	28	MS/MS	MS/MS	MS/MS	MS/MS	27.4936	26.4814	27.6915	27.2336	Matrin-3	P43243
P43304	GPD2		0.44885	-0.329473	30	27	27	26	30	27	27	26	MS/MS	MS/MS	MS/MS	MS/MS	26.3931	26.7308	26.6724	27.1105	Glycerol-3-phosphate dehydrogenase, mitochondrial	P43304
P43307	SSR1		0.210865	-0.271881	2	2	2	2	2	2	2	2	MS/MS	MS/MS	MS/MS	MS/MS	22.1835	22.1424	21.9739	22.8957	Translocon-associated protein subunit alpha	P43307
P43353	ALDH3B1		0.442039	0.734424	6	4	6	5	6	4	6	5	MS/MS	MS/MS	MS/MS	MS/MS	22.4069	21.1768	20.9421	21.1728	Aldehyde dehydrogenase family 3 member B1	P43353
P43487	RANBP1		1.5805	2.17347	1	1	2	2	1	1	2	2	MS/MS	MS/MS	MS/MS	MS/MS	22.3571	21.6976	19.7109	19.9969	Ran-specific GTPase-activating protein	P43487
P43686	PSMC4		1.12906	-0.332264	6	7	7	8	6	7	7	8	MS/MS	MS/MS	MS/MS	MS/MS	22.2203	22.1008	22.568	22.4177	26S protease regulatory subunit 6B	P43686
P43897	TSFM		0.523651	-0.470014	6	6	8	7	6	6	8	7	MS/MS	MS/MS	MS/MS	MS/MS	24.3272	24.5656	24.5996	25.2333	Elongation factor Ts, mitochondrial	P43897
P45877	PPIC		0.762666	-0.556868	2	2	2	3	2	2	2	3	MS/MS	MS/MS	MS/MS	MS/MS	20.9718	21.0874	21.3254	21.8475	Peptidyl-prolyl cis-trans isomerase C	P45877
P45880	VDAC2		0.349071	-0.272519	13	13	13	13	13	13	13	13	MS/MS	MS/MS	MS/MS	MS/MS	27.3598	27.8459	27.7157	28.035	Voltage-dependent anion-selective channel protein 2	P45880
P45973	CBX5		0.413881	-0.703518	3	4	3	3	3	4	3	3	MS/MS	MS/MS	MS/MS	MS/MS	22.7975	21.5952	23.1159	22.6839	Chromobox protein homolog 5	P45973
P45974	USP5		0.200683	0.245319	4	2	2	3	4	2	2	3	MS/MS	MS/MS	MS/MS	MS/MS	20.9039	21.7339	21.2056	20.9416	Ubiquitin carboxyl-terminal hydrolase 5	P45974
P46013	MKI67		0.21297	-0.448691	25	25	18	26	25	25	18	26	MS/MS	MS/MS	MS/MS	MS/MS	25.0259	23.7186	25.1979	24.444	Antigen KI-67	P46013
P46060	RANGAP1		0.468329	-0.317294	9	10	9	10	9	10	9	10	MS/MS	MS/MS	MS/MS	MS/MS	22.8249	23.0263	23.0081	23.4777	Ran GTPase-activating protein 1	P46060
P46063	RECQL		0.543334	-0.306352	9	9	11	11	9	9	11	11	MS/MS	MS/MS	MS/MS	MS/MS	23.1825	23.3852	23.7771	23.4034	ATP-dependent DNA helicase Q1	P46063
P46087	NOP2		0.165733	-0.351983	9	9	5	10	9	9	5	10	MS/MS	MS/MS	MS/MS	MS/MS	24.0654	22.701	24.0321	23.4382	Probable 28S rRNA (cytosine(4447)-C(5))-methyltransferase	P46087
P46100	ATRX		0.00215013	0.00615215	2	4	2	4	2	4	2	4	MS/MS	MS/MS	MS/MS	MS/MS	21.6589	19.9136	20.9001	20.6601	Transcriptional regulator ATRX	P46100
P46459	NSF		0.472532	0.373629	13	10	15	16	13	10	15	16	MS/MS	MS/MS	MS/MS	MS/MS	23.6392	23.6532	22.9744	23.5707	Vesicle-fusing ATPase	P46459
P46531	NOTCH1		1.18868	1.14119	2	2	2	1	2	2	2	1	matching	matching	MS/MS	MS/MS	18.8865	18.8304	18.0215	17.4131	Neurogenic locus notch homolog protein 1;Notch 1 extracellular truncation;Notch 1 intracellular domain	P46531
P46776	RPL27A		0.322587	-0.754232	7	6	6	7	7	6	6	7	MS/MS	MS/MS	MS/MS	MS/MS	24.7695	23.1969	25.1012	24.3737	60S ribosomal protein L27a	P46776
P46777	RPL5		1.24695	-0.525543	10	11	10	10	10	11	10	10	MS/MS	MS/MS	MS/MS	MS/MS	24.5666	24.4614	25.1592	24.9199	60S ribosomal protein L5	P46777
P46778	RPL21		0.690531	-0.531983	3	3	3	3	3	3	3	3	MS/MS	MS/MS	MS/MS	MS/MS	25.0386	24.4673	25.2716	25.2983	60S ribosomal protein L21	P46778
P46779	RPL28		0.369472	-0.343003	5	5	4	6	5	5	4	6	MS/MS	MS/MS	MS/MS	MS/MS	24.461	24.0833	24.9063	24.324	60S ribosomal protein L28	P46779
P46781	RPS9		0.307164	-0.323031	17	16	16	17	17	16	16	17	MS/MS	MS/MS	MS/MS	MS/MS	25.4819	24.709	25.4567	25.3802	40S ribosomal protein S9	P46781
P46782	RPS5		0.371968	-0.533895	8	7	5	5	8	7	5	5	MS/MS	MS/MS	MS/MS	MS/MS	25.8763	25.2154	26.5026	25.6569	40S ribosomal protein S5;40S ribosomal protein S5, N-terminally processed	P46782
P46783	RPS10		0.00228876	0.00368404	3	3	3	3	3	3	3	3	MS/MS	MS/MS	MS/MS	MS/MS	24.3988	23.5909	24.2783	23.7041	40S ribosomal protein S10;Putative 40S ribosomal protein S10-like	P46783;Q9NQ39
P46821	MAP1B		0.0771146	-0.150271	7	7	4	5	7	7	4	5	MS/MS	MS/MS	MS/MS	MS/MS	22.5468	21.8922	22.9249	21.8147	Microtubule-associated protein 1B;MAP1B heavy chain;MAP1 light chain LC1	P46821
P46934	NEDD4		0.923397	1.44648	1	1	2	2	1	1	3	3	matching	matching	matching	MS/MS	21.4001	20.6691	19.177	19.9992	E3 ubiquitin-protein ligase NEDD4	P46934
P46939	UTRN		0.320774	0.668939	15	6	16	14	15	6	16	14	MS/MS	MS/MS	MS/MS	MS/MS	23.3206	24.1703	22.4314	23.7216	Utrophin	P46939
P46940	IQGAP1		0.0721889	0.104864	55	56	54	56	58	57	56	58	MS/MS	MS/MS	MS/MS	MS/MS	27.8062	27.5152	28.0116	27.1	Ras GTPase-activating-like protein IQGAP1	P46940
P47712	PLA2G4A		0.69942	0.91444	3	1	3	3	3	1	3	3	MS/MS	MS/MS	MS/MS	MS/MS	21.4762	21.583	20.1335	21.0968	Cytosolic phospholipase A2;Phospholipase A2;Lysophospholipase	P47712
P47755	CAPZA2		1.23934	0.814027	4	5	6	9	4	5	6	9	MS/MS	MS/MS	MS/MS	MS/MS	24.127	24.0121	23.4516	23.0594	F-actin-capping protein subunit alpha-2	P47755
P47756	CAPZB		0.236112	0.0895538	8	8	8	9	8	8	8	9	MS/MS	MS/MS	MS/MS	MS/MS	24.9173	25.187	24.9378	24.9874	F-actin-capping protein subunit beta	P47756
P47813	EIF1AX		0.41557	0.380067	5	5	6	6	5	5	6	6	MS/MS	MS/MS	MS/MS	MS/MS	23.5754	23.502	23.5005	22.8169	Eukaryotic translation initiation factor 1A, X-chromosomal;Eukaryotic translation initiation factor 1A, Y-chromosomal	P47813;O14602
P47897	QARS		0.302961	0.273865	5	7	7	6	5	7	7	6	MS/MS	MS/MS	MS/MS	MS/MS	22.8756	23.4854	23.0416	22.7717	Glutamine--tRNA ligase	P47897
P47914	RPL29		0.583785	-0.661639	3	2	2	3	3	2	2	3	MS/MS	MS/MS	MS/MS	MS/MS	20.7857	19.9334	21.0276	21.0149	60S ribosomal protein L29	P47914
P47985	UQCRFS1		0.403614	-0.33436	8	7	7	8	8	7	7	8	MS/MS	MS/MS	MS/MS	MS/MS	25.1206	25.6771	25.5942	25.8722	Cytochrome b-c1 complex subunit Rieske, mitochondrial;Cytochrome b-c1 complex subunit 11;Putative cytochrome b-c1 complex subunit Rieske-like protein 1	P47985;P0C7P4
P48047	ATP5O		1.83324	-0.945325	8	8	8	8	8	8	8	8	MS/MS	MS/MS	MS/MS	MS/MS	25.7818	25.7536	26.598	26.828	ATP synthase subunit O, mitochondrial	P48047
P48426	PIP4K2A		0.702789	0.536215	2	2	2	0	2	2	2	0	MS/MS	MS/MS	MS/MS	Imputed	20.4888	20.0498	19.555	19.9111	Phosphatidylinositol 5-phosphate 4-kinase type-2 alpha;Phosphatidylinositol 5-phosphate 4-kinase type-2 beta	P48426;P78356
P48444	ARCN1		0.523834	0.192908	2	2	2	2	2	2	2	2	MS/MS	MS/MS	MS/MS	MS/MS	19.5692	19.7754	19.5725	19.3863	Coatomer subunit delta	P48444
P48449	LSS		0.661238	0.479695	9	8	9	8	9	8	9	8	MS/MS	MS/MS	MS/MS	MS/MS	23.9624	23.5607	23.1007	23.463	Lanosterol synthase	P48449
P48509	CD151		1.31838	0.79215	3	3	3	3	3	3	3	3	MS/MS	MS/MS	MS/MS	MS/MS	21.6467	21.7658	20.744	21.0841	CD151 antigen	P48509
P48643	CCT5		0.057062	-0.0870771	29	24	27	24	29	24	27	24	MS/MS	MS/MS	MS/MS	MS/MS	26.6544	27.2673	26.6576	27.4383	T-complex protein 1 subunit epsilon	P48643
P48651	PTDSS1		0.369724	0.157615	4	4	2	3	4	4	2	3	MS/MS	MS/MS	MS/MS	MS/MS	21.633	21.684	21.3436	21.6582	Phosphatidylserine synthase 1	P48651
P48723	HSPA13		0.873271	0.836756	2	3	5	5	2	3	5	5	MS/MS	MS/MS	MS/MS	MS/MS	23.2474	22.7926	22.4379	21.9285	Heat shock 70 kDa protein 13	P48723
P48729	CSNK1A1		1.22043	-0.838581	2	2	2	2	2	2	2	2	MS/MS	MS/MS	MS/MS	MS/MS	20.6511	20.2375	21.2219	21.3439	Casein kinase I isoform alpha;Casein kinase I isoform alpha-like	P48729;Q8N752
P48735	IDH2		0.700963	0.252723	18	17	18	15	18	17	18	15	MS/MS	MS/MS	MS/MS	MS/MS	25.9591	26.1508	25.7092	25.8953	Isocitrate dehydrogenase [NADP], mitochondrial	P48735
P48960	CD97		0.679548	0.341146	11	13	14	13	11	13	14	13	MS/MS	MS/MS	MS/MS	MS/MS	25.6939	25.8416	25.598	25.2551	CD97 antigen;CD97 antigen subunit alpha;CD97 antigen subunit beta	P48960
P49006	MARCKSL1		0.757145	1.61603	1	1	1	1	1	1	1	1	matching	matching	MS/MS	MS/MS	19.2261	19.9332	18.6617	17.2655	MARCKS-related protein	P49006
P49189	ALDH9A1		0.048482	-0.0324802	6	6	6	3	6	6	6	3	MS/MS	MS/MS	MS/MS	MS/MS	21.3431	21.7471	21.5005	21.6547	4-trimethylaminobutyraldehyde dehydrogenase	P49189
P49207	RPL34		0.0259212	-0.0351181	2	2	2	3	2	2	2	3	MS/MS	MS/MS	MS/MS	MS/MS	21.7324	21.0647	21.7013	21.166	60S ribosomal protein L34	P49207
P49257	LMAN1		0.390416	-0.548218	11	11	10	11	11	11	10	11	MS/MS	MS/MS	MS/MS	MS/MS	25.9445	24.8945	26.0051	25.9304	Protein ERGIC-53	P49257
P49327	FASN		1.04098	0.211308	49	44	48	47	49	44	48	47	MS/MS	MS/MS	MS/MS	MS/MS	27.0599	26.9318	26.8088	26.7603	Fatty acid synthase;[Acyl-carrier-protein] S-acetyltransferase;[Acyl-carrier-protein] S-malonyltransferase;3-oxoacyl-[acyl-carrier-protein] synthase;3-oxoacyl-[acyl-carrier-protein] reductase;3-hydroxyacyl-[acyl-carrier-protein] dehydratase;Enoyl-[acyl-carrier-protein] reductase;Oleoyl-[acyl-carrier-protein] hydrolase	P49327
P49368	CCT3		0.0728718	0.0285063	32	30	32	28	32	30	32	28	MS/MS	MS/MS	MS/MS	MS/MS	27.3308	27.2939	27.1562	27.4114	T-complex protein 1 subunit gamma	P49368
P49406	MRPL19		1.81674	-0.462475	5	5	6	3	5	5	6	3	MS/MS	MS/MS	MS/MS	MS/MS	22.6887	22.6617	23.0815	23.1939	39S ribosomal protein L19, mitochondrial	P49406
P49411	TUFM		0.566912	-0.431211	32	30	34	31	32	30	34	31	MS/MS	MS/MS	MS/MS	MS/MS	28.9275	29.2381	29.2734	29.7546	Elongation factor Tu, mitochondrial	P49411
P49419	ALDH7A1		0.285094	0.261097	16	15	16	15	16	15	16	15	MS/MS	MS/MS	MS/MS	MS/MS	25.4174	25.8878	25.1512	25.6318	Alpha-aminoadipic semialdehyde dehydrogenase	P49419
P49454	CENPF		0.219488	0.668715	3	2	3	4	3	2	3	4	MS/MS	MS/MS	MS/MS	MS/MS	21.7384	21.2238	19.749	21.8758	Centromere protein F	P49454
P49458	SRP9		1.51547	-0.268362	4	5	5	5	4	5	5	5	MS/MS	MS/MS	MS/MS	MS/MS	24.1537	24.0878	24.424	24.3542	Signal recognition particle 9 kDa protein	P49458
P49588	AARS		0.544745	0.371122	6	5	6	4	6	5	6	4	MS/MS	MS/MS	MS/MS	MS/MS	21.7924	22.2684	21.7556	21.5629	Alanine--tRNA ligase, cytoplasmic	P49588
P49590	HARS2		0.195552	-0.295758	11	10	12	7	14	13	15	11	MS/MS	MS/MS	MS/MS	MS/MS	23.5579	24.3784	23.9164	24.6113	Probable histidine--tRNA ligase, mitochondrial	P49590
P49643	PRIM2		0.573407	0.602428	2	2	2	2	2	2	2	2	MS/MS	MS/MS	MS/MS	MS/MS	19.5229	20.3034	19.2473	19.3742	DNA primase large subunit	P49643
P49720	PSMB3		0.433133	0.92721	1	3	3	3	1	3	3	3	matching	matching	MS/MS	MS/MS	20.5839	22.1781	20.3358	20.5718	Proteasome subunit beta type-3	P49720
P49748	ACADVL		0.657344	-0.409766	34	32	32	33	34	32	32	33	MS/MS	MS/MS	MS/MS	MS/MS	27.4308	27.7327	27.8146	28.1684	Very long-chain specific acyl-CoA dehydrogenase, mitochondrial	P49748
P49750	YLPM1		0.028144	0.0532875	2	1	2	2	2	1	2	2	matching	MS/MS	MS/MS	MS/MS	19.252	20.242	19.3559	20.0315	YLP motif-containing protein 1	P49750
P49753	ACOT2		0.0720501	-0.0894718	2	1	2	2	6	6	8	7	MS/MS	MS/MS	MS/MS	MS/MS	23.342	24.1117	23.6779	23.9548	Acyl-coenzyme A thioesterase 2, mitochondrial	P49753
P49755	TMED10		1.0407	-0.558394	9	9	10	8	9	9	10	8	MS/MS	MS/MS	MS/MS	MS/MS	24.8377	24.6072	25.1412	25.4206	Transmembrane emp24 domain-containing protein 10	P49755
P49756	RBM25		0.217367	-0.873292	5	8	2	9	5	8	2	9	MS/MS	MS/MS	MS/MS	MS/MS	23.4167	21.2662	24.1748	22.2547	RNA-binding protein 25	P49756
P49757	NUMB		1.01379	0.586881	2	2	2	2	2	2	2	2	MS/MS	MS/MS	MS/MS	MS/MS	19.9999	20.2124	19.353	19.6855	Protein numb homolog	P49757
P49773	HINT1	+	2.14128	3.5116	2	2	2	1	2	2	2	1	matching	matching	MS/MS	MS/MS	23.1913	23.6494	20.1026	19.7149	Histidine triad nucleotide-binding protein 1	P49773
P49792	RANBP2		0.437468	-0.277096	15	15	13	16	15	15	13	16	MS/MS	MS/MS	MS/MS	MS/MS	24.0682	23.5997	24.0664	24.1557	E3 SUMO-protein ligase RanBP2	P49792
P49821	NDUFV1		0.14731	-0.0341549	9	10	12	10	9	10	12	10	MS/MS	MS/MS	MS/MS	MS/MS	24.5788	24.4291	24.5087	24.5675	NADH dehydrogenase [ubiquinone] flavoprotein 1, mitochondrial	P49821
P49916	LIG3		0.34673	-0.563361	7	7	6	5	7	7	6	5	MS/MS	MS/MS	MS/MS	MS/MS	21.8393	21.2032	21.57	22.5992	DNA ligase 3	P49916
P49959	MRE11A		0.0716117	-0.0550623	6	5	6	7	6	5	6	7	MS/MS	MS/MS	MS/MS	MS/MS	22.5777	22.1844	22.2767	22.5955	Double-strand break repair protein MRE11A	P49959
P50148	GNAQ		1.04196	0.536086	2	2	3	2	2	2	3	2	MS/MS	MS/MS	MS/MS	MS/MS	22.5909	22.2528	21.9251	21.8465	Guanine nucleotide-binding protein G(q) subunit alpha	P50148
P50213	IDH3A		0.0703668	0.115377	14	15	17	14	14	15	17	14	MS/MS	MS/MS	MS/MS	MS/MS	25.8848	26.7627	25.8951	26.5217	Isocitrate dehydrogenase [NAD] subunit alpha, mitochondrial	P50213
P50336	PPOX		0.559222	0.375405	6	6	6	8	6	6	6	8	MS/MS	MS/MS	MS/MS	MS/MS	22.4457	22.6105	21.9136	22.3917	Protoporphyrinogen oxidase	P50336
P50395	GDI2		1.31509	1.35116	3	5	7	6	3	5	7	6	MS/MS	MS/MS	MS/MS	MS/MS	22.8631	23.4803	21.821	21.82	Rab GDP dissociation inhibitor beta	P50395
P50402	EMD		0.0444068	0.0867863	13	13	11	13	13	13	11	13	MS/MS	MS/MS	MS/MS	MS/MS	25.6944	24.4529	25.0846	24.8891	Emerin	P50402
P50416	CPT1A		0.500936	-0.213926	22	20	21	18	22	20	21	18	MS/MS	MS/MS	MS/MS	MS/MS	25.2738	25.0223	25.2612	25.4628	Carnitine O-palmitoyltransferase 1, liver isoform	P50416
P50443	SLC26A2		0.443893	1.38569	0	0	2	2	0	0	2	2	Imputed	Imputed	MS/MS	MS/MS	18.6911	20.6314	18.94	17.6111	Sulfate transporter	P50443
P50454	SERPINH1		1.23091	0.387385	19	17	20	19	19	17	20	19	MS/MS	MS/MS	MS/MS	MS/MS	28.4988	28.3662	27.9725	28.1176	Serpin H1	P50454
P50502	ST13		1.83362	0.776711	3	4	5	4	3	4	5	4	MS/MS	matching	MS/MS	MS/MS	21.6557	21.8236	20.9182	21.0077	Hsc70-interacting protein;Putative protein FAM10A4;Putative protein FAM10A5	P50502;Q8IZP2;Q8NFI4
P50552	VASP		0.00658825	0.0152597	7	8	8	5	7	8	8	5	MS/MS	MS/MS	MS/MS	MS/MS	23.0113	21.6364	22.511	22.1062	Vasodilator-stimulated phosphoprotein	P50552
Q9UQ16	DNM3		0.581749	-1.40022	3	3	2	3	3	3	2	3	MS/MS	MS/MS	MS/MS	MS/MS	21.4464	19.6683	22.1279	21.7872	Dynamin-3;Dynamin-2;Dynamin-1	Q9UQ16;P50570;Q05193
P50895	BCAM		0.842502	0.825158	3	4	5	6	3	4	5	6	matching	matching	MS/MS	MS/MS	22.8702	22.1668	21.6792	21.7075	Basal cell adhesion molecule	P50895
P50897	PPT1		0.16195	0.21932	11	10	10	11	11	10	10	11	MS/MS	MS/MS	MS/MS	MS/MS	27.172	27.5885	26.7357	27.5861	Palmitoyl-protein thioesterase 1	P50897
P50914	RPL14		0.548041	-0.373211	5	5	5	4	5	5	5	4	MS/MS	MS/MS	MS/MS	MS/MS	25.4835	25.0514	25.7792	25.5022	60S ribosomal protein L14	P50914
P50990	CCT8		0.034103	-0.0409384	25	24	26	27	25	24	26	27	MS/MS	MS/MS	MS/MS	MS/MS	26.5959	27.0085	26.5214	27.1649	T-complex protein 1 subunit theta	P50990
P50991	CCT4		0.0881163	0.0975313	23	20	25	23	23	20	25	23	MS/MS	MS/MS	MS/MS	MS/MS	26.4396	26.7473	26.1603	26.8315	T-complex protein 1 subunit delta	P50991
P51114	FXR1		0.331677	-0.197704	9	6	7	7	10	7	8	8	MS/MS	MS/MS	MS/MS	MS/MS	23.3948	23.7686	23.6609	23.8979	Fragile X mental retardation syndrome-related protein 1	P51114
P51116	FXR2		0.744648	0.119875	5	6	5	5	5	6	5	5	MS/MS	MS/MS	MS/MS	MS/MS	23.0106	22.9319	22.8072	22.8956	Fragile X mental retardation syndrome-related protein 2	P51116
P51148	RAB5C		0.881935	0.517013	3	3	1	2	6	6	4	5	MS/MS	MS/MS	MS/MS	MS/MS	25.0168	25.0703	24.3199	24.7332	Ras-related protein Rab-5C	P51148
P51149	RAB7A		1.04861	0.682163	13	15	13	16	13	15	13	16	MS/MS	MS/MS	MS/MS	MS/MS	27.4852	27.721	26.7365	27.1054	Ras-related protein Rab-7a	P51149
P51151	RAB9A		1.24421	0.844527	4	3	4	6	4	3	4	6	MS/MS	MS/MS	MS/MS	MS/MS	23.5108	23.8759	22.954	22.7435	Ras-related protein Rab-9A	P51151
P51159	RAB27A		1.08377	0.830595	2	2	3	2	3	3	4	3	MS/MS	MS/MS	MS/MS	MS/MS	20.9608	21.0469	19.9224	20.4241	Ras-related protein Rab-27A	P51159
P51398	DAP3		0.522523	-0.395177	16	14	15	15	16	14	15	15	MS/MS	MS/MS	MS/MS	MS/MS	25.0454	25.329	25.3349	25.83	28S ribosomal protein S29, mitochondrial	P51398
P51532	SMARCA4		0.119986	0.215979	3	3	1	4	10	11	6	11	MS/MS	MS/MS	MS/MS	MS/MS	23.8143	22.9117	23.5633	22.7308	Transcription activator BRG1	P51532
P51553	IDH3G		0.0110775	0.0191889	8	9	9	8	8	9	9	8	MS/MS	MS/MS	MS/MS	MS/MS	24.783	25.6537	24.8821	25.5163	Isocitrate dehydrogenase [NAD] subunit gamma, mitochondrial	P51553
P51571	SSR4		0.0379894	0.016942	7	7	6	7	7	7	6	7	MS/MS	MS/MS	MS/MS	MS/MS	26.0659	25.9394	26.1135	25.858	Translocon-associated protein subunit delta	P51571
P51572	BCAP31		0.740309	0.605309	8	6	8	8	8	6	8	8	MS/MS	MS/MS	MS/MS	MS/MS	24.6083	24.1118	23.5849	23.9246	B-cell receptor-associated protein 31	P51572
P51610	HCFC1		0.267554	0.461141	3	3	3	6	3	3	3	6	matching	MS/MS	matching	MS/MS	21.7717	20.5193	20.7491	20.6196	Host cell factor 1;HCF N-terminal chain 1;HCF N-terminal chain 2;HCF N-terminal chain 3;HCF N-terminal chain 4;HCF N-terminal chain 5;HCF N-terminal chain 6;HCF C-terminal chain 1;HCF C-terminal chain 2;HCF C-terminal chain 3;HCF C-terminal chain 4;HCF C-terminal chain 5;HCF C-terminal chain 6	P51610
P51636	CAV2		0.263743	0.374907	3	3	3	2	3	3	3	2	MS/MS	MS/MS	MS/MS	MS/MS	23.7454	22.7654	23.0503	22.7107	Caveolin-2	P51636
P51648	ALDH3A2		0.130943	-0.0746412	14	12	15	15	15	13	16	16	MS/MS	MS/MS	MS/MS	MS/MS	25.4664	25.3136	25.2844	25.6449	Fatty aldehyde dehydrogenase	P51648
P51649	ALDH5A1		1.32987	1.66288	2	2	3	3	2	2	3	3	matching	matching	MS/MS	MS/MS	21.112	21.7652	19.9557	19.5957	Succinate-semialdehyde dehydrogenase, mitochondrial	P51649
P51659	HSD17B4		2.54213	0.159892	24	22	26	25	24	22	26	25	MS/MS	MS/MS	MS/MS	MS/MS	26.0983	26.1153	25.9481	25.9458	Peroxisomal multifunctional enzyme type 2;(3R)-hydroxyacyl-CoA dehydrogenase;Enoyl-CoA hydratase 2	P51659
P51665	PSMD7		0.716312	0.625701	5	4	6	3	5	4	6	3	MS/MS	MS/MS	MS/MS	MS/MS	22.676	23.2656	22.2135	22.4766	26S proteasome non-ATPase regulatory subunit 7	P51665
P51798	CLCN7		1.67121	0.704926	2	3	4	4	2	3	4	4	MS/MS	MS/MS	MS/MS	MS/MS	22.5624	22.396	21.7108	21.8377	H(+)/Cl(-) exchange transporter 7	P51798
P51809	VAMP7		1.2811	1.28222	6	4	7	7	6	4	7	7	MS/MS	MS/MS	MS/MS	MS/MS	23.3342	23.3273	21.743	22.354	Vesicle-associated membrane protein 7	P51809
P51970	NDUFA8		0.546076	0.100205	6	5	6	6	6	5	6	6	MS/MS	MS/MS	MS/MS	MS/MS	24.1469	24.2364	24.0388	24.1442	NADH dehydrogenase [ubiquinone] 1 alpha subcomplex subunit 8	P51970
P51991	HNRNPA3		0.0891795	-0.10955	20	19	17	21	20	19	17	21	MS/MS	MS/MS	MS/MS	MS/MS	27.9596	27.1408	27.6369	27.6826	Heterogeneous nuclear ribonucleoprotein A3	P51991
P52209	PGD		0.812849	1.04861	6	5	6	7	6	5	6	7	MS/MS	matching	MS/MS	MS/MS	22.8062	23.723	22.3056	22.1264	6-phosphogluconate dehydrogenase, decarboxylating	P52209
P52272	HNRNPM		0.547102	-0.604574	28	29	28	30	28	29	28	30	MS/MS	MS/MS	MS/MS	MS/MS	27.0745	26.2935	27.4334	27.1438	Heterogeneous nuclear ribonucleoprotein M	P52272
P52292	KPNA2		0.126179	-0.183648	8	8	10	8	8	8	10	8	MS/MS	MS/MS	MS/MS	MS/MS	23.5818	23.7307	24.3327	23.3471	Importin subunit alpha-1	P52292
P52294	KPNA1		1.14865	2.62278	1	0	3	3	1	0	3	3	matching	matching	MS/MS	MS/MS	21.2374	22.3816	18.7191	19.6543	Importin subunit alpha-5;Importin subunit alpha-5, N-terminally processed	P52294
P52434	POLR2H		0.263496	1.48965	1	3	2	3	1	3	2	3	MS/MS	MS/MS	MS/MS	MS/MS	22.5311	22.8012	23.2344	19.1186	DNA-directed RNA polymerases I, II, and III subunit RPABC3	P52434
P52565	ARHGDIA		0.115816	0.129948	2	2	4	4	2	2	4	4	MS/MS	matching	MS/MS	MS/MS	21.9218	21.1792	21.3323	21.5088	Rho GDP-dissociation inhibitor 1	P52565
P52569	SLC7A2		0.0396148	-0.0612698	3	5	5	4	4	6	6	5	MS/MS	MS/MS	MS/MS	MS/MS	21.9701	22.7959	22.7174	22.1711	Cationic amino acid transporter 2	P52569
P52597	HNRNPF		0.785808	-1.06999	8	9	9	9	8	9	9	9	MS/MS	MS/MS	MS/MS	MS/MS	24.6886	24.0561	25.8246	25.0601	Heterogeneous nuclear ribonucleoprotein F;Heterogeneous nuclear ribonucleoprotein F, N-terminally processed	P52597
P52815	MRPL12		0.495993	-0.61097	6	6	6	6	6	6	6	6	MS/MS	MS/MS	MS/MS	MS/MS	25.1637	25.9992	25.9887	26.3961	39S ribosomal protein L12, mitochondrial	P52815
P52895	AKR1C2		0.559258	0.759052	0	0	2	2	3	3	6	6	matching	matching	MS/MS	MS/MS	22.7832	23.7918	22.4447	22.6122	Aldo-keto reductase family 1 member C2	P52895
P52907	CAPZA1		0.756653	0.247322	11	11	11	9	13	13	13	11	MS/MS	MS/MS	MS/MS	MS/MS	26.1829	26.1159	26.0172	25.787	F-actin-capping protein subunit alpha-1	P52907
P52943	CRIP2		1.09175	-1.01655	4	5	5	3	4	5	5	3	MS/MS	MS/MS	MS/MS	MS/MS	21.2034	21.3265	22.5835	21.9794	Cysteine-rich protein 2	P52943
P52948	NUP98		0.854713	-0.457844	5	6	3	4	5	6	3	4	MS/MS	MS/MS	MS/MS	MS/MS	21.9635	21.6656	22.1514	22.3934	Nuclear pore complex protein Nup98-Nup96;Nuclear pore complex protein Nup98;Nuclear pore complex protein Nup96	P52948
P53007	SLC25A1		0.201739	-0.0748196	5	7	7	6	5	7	7	6	MS/MS	MS/MS	MS/MS	MS/MS	22.7331	22.7532	22.6861	22.9498	Tricarboxylate transport protein, mitochondrial	P53007
P53396	ACLY		0.060749	-0.0617104	27	24	26	27	27	24	26	27	MS/MS	MS/MS	MS/MS	MS/MS	25.6549	26.2802	25.9193	26.1393	ATP-citrate synthase	P53396
P53582	METAP1		0.383381	-0.497125	5	6	4	4	5	6	4	4	MS/MS	MS/MS	MS/MS	MS/MS	22.7697	22.7876	23.7613	22.7903	Methionine aminopeptidase 1	P53582
P53597	SUCLG1		1.82259	-0.517351	10	10	12	11	10	10	12	11	MS/MS	MS/MS	MS/MS	MS/MS	24.4042	24.491	24.9177	25.0122	Succinyl-CoA ligase [ADP/GDP-forming] subunit alpha, mitochondrial	P53597
P53618	COPB1		1.11693	0.382658	11	8	7	11	11	8	7	11	MS/MS	MS/MS	MS/MS	MS/MS	23.4571	23.6677	23.2188	23.1407	Coatomer subunit beta	P53618
P53621	COPA		0.430344	0.51745	6	5	5	5	6	5	5	5	MS/MS	MS/MS	MS/MS	MS/MS	22.7141	21.8092	21.7498	21.7386	Coatomer subunit alpha;Xenin;Proxenin	P53621
P53634	CTSC		0.379651	-0.364802	17	14	18	15	17	14	18	15	MS/MS	MS/MS	MS/MS	MS/MS	26.0617	26.0317	26.0522	26.7709	Dipeptidyl peptidase 1;Dipeptidyl peptidase 1 exclusion domain chain;Dipeptidyl peptidase 1 heavy chain;Dipeptidyl peptidase 1 light chain	P53634
P53680	AP2S1		0.526781	-0.36294	3	3	3	3	3	3	3	3	MS/MS	MS/MS	MS/MS	MS/MS	21.4353	21.557	21.6065	22.1118	AP-2 complex subunit sigma	P53680
P53701	HCCS		0.250245	0.394446	8	8	6	7	8	8	6	7	MS/MS	MS/MS	MS/MS	MS/MS	24.5627	24.5403	23.5846	24.7294	Cytochrome c-type heme lyase	P53701
P53985	SLC16A1		0.762786	0.369214	5	3	4	4	5	3	4	4	MS/MS	MS/MS	MS/MS	MS/MS	24.9426	24.6773	24.3231	24.5584	Monocarboxylate transporter 1	P53985
P53992	SEC24C		0.085898	0.119283	7	6	7	7	7	6	7	7	MS/MS	MS/MS	MS/MS	MS/MS	22.4749	21.5509	21.9125	21.8747	Protein transport protein Sec24C	P53992
P53999	SUB1		0.632906	-0.805878	5	4	4	3	5	4	4	3	MS/MS	MS/MS	MS/MS	MS/MS	23.5259	22.6567	23.7018	24.0926	Activated RNA polymerase II transcriptional coactivator p15	P53999
P54136	RARS		1.47631	0.307254	6	8	8	10	6	8	8	10	MS/MS	MS/MS	MS/MS	MS/MS	22.8784	22.7738	22.5431	22.4947	Arginine--tRNA ligase, cytoplasmic	P54136
P54289	CACNA2D1		0.377971	-0.304534	6	6	2	5	6	6	2	5	MS/MS	MS/MS	MS/MS	MS/MS	22.037	22.5187	22.7638	22.401	Voltage-dependent calcium channel subunit alpha-2/delta-1;Voltage-dependent calcium channel subunit alpha-2-1;Voltage-dependent calcium channel subunit delta-1	P54289
P54709	ATP1B3		0.566362	0.361872	4	8	8	8	4	8	8	8	MS/MS	MS/MS	MS/MS	MS/MS	24.6598	24.2179	23.9819	24.172	Sodium/potassium-transporting ATPase subunit beta-3	P54709
P54756	EPHA5		1.59113	0.782447	1	0	2	2	3	2	3	4	MS/MS	MS/MS	MS/MS	MS/MS	21.1975	21.2727	20.5748	20.3306	Ephrin type-A receptor 5	P54756
P54802	NAGLU		0.648422	0.376588	8	6	6	9	8	6	6	9	MS/MS	matching	MS/MS	MS/MS	22.9838	23.2119	22.5368	22.9058	Alpha-N-acetylglucosaminidase;Alpha-N-acetylglucosaminidase 82 kDa form;Alpha-N-acetylglucosaminidase 77 kDa form	P54802
P54819	AK2		0.0209745	0.0647926	17	15	16	14	17	15	16	14	MS/MS	MS/MS	MS/MS	MS/MS	25.8101	27.3223	25.8927	27.1101	Adenylate kinase 2, mitochondrial;Adenylate kinase 2, mitochondrial, N-terminally processed	P54819
P54886	ALDH18A1		0.124683	0.133879	31	27	33	29	31	27	33	29	MS/MS	MS/MS	MS/MS	MS/MS	27.112	27.4432	26.8158	27.4716	Delta-1-pyrroline-5-carboxylate synthase;Glutamate 5-kinase;Gamma-glutamyl phosphate reductase	P54886
P54920	NAPA		0.569714	0.323716	6	5	8	6	6	5	8	6	MS/MS	MS/MS	MS/MS	MS/MS	22.3872	22.5342	21.9361	22.3379	Alpha-soluble NSF attachment protein	P54920
P55001	MFAP2		0.455486	0.40123	2	2	2	2	2	2	2	2	MS/MS	MS/MS	MS/MS	MS/MS	25.315	24.9481	24.4536	25.0071	Microfibrillar-associated protein 2	P55001
P55010	EIF5		0.796841	-0.376899	2	2	2	2	2	2	2	2	MS/MS	matching	MS/MS	MS/MS	19.8973	20.2144	20.3663	20.4992	Eukaryotic translation initiation factor 5	P55010
P55011	SLC12A2		0.964742	0.52815	5	7	6	5	5	7	6	5	MS/MS	MS/MS	MS/MS	MS/MS	22.6655	23.0306	22.3717	22.2681	Solute carrier family 12 member 2	P55011
P55060	CSE1L		0.399837	0.63516	6	6	4	5	6	6	4	5	MS/MS	MS/MS	MS/MS	MS/MS	25.707	26.8848	25.5682	25.7533	Exportin-2	P55060
P55072	VCP		0.731985	0.273191	24	23	28	24	24	23	28	24	MS/MS	MS/MS	MS/MS	MS/MS	26.6235	26.897	26.5017	26.4724	Transitional endoplasmic reticulum ATPase	P55072
P55081	MFAP1		0.0702141	-0.215162	5	5	3	5	5	5	3	5	MS/MS	MS/MS	matching	MS/MS	22.0745	21.3301	22.854	20.981	Microfibrillar-associated protein 1	P55081
P55084	HADHB		0.614854	-0.396764	21	19	18	20	21	19	18	20	MS/MS	MS/MS	MS/MS	MS/MS	25.6626	25.8337	25.9186	26.3713	Trifunctional enzyme subunit beta, mitochondrial;3-ketoacyl-CoA thiolase	P55084
P55145	MANF		0.119598	-0.193777	8	6	8	6	8	6	8	6	MS/MS	MS/MS	MS/MS	MS/MS	25.2128	24.1237	24.9553	24.7688	Mesencephalic astrocyte-derived neurotrophic factor	P55145
P55209	NAP1L1		1.31733	0.714551	4	4	5	5	5	5	6	6	MS/MS	MS/MS	MS/MS	MS/MS	24.5655	24.891	24.0137	24.0138	Nucleosome assembly protein 1-like 1	P55209
P55265	ADAR		0.267279	-0.388691	14	15	10	17	14	15	10	17	MS/MS	MS/MS	MS/MS	MS/MS	24.8344	23.9146	25.0289	24.4975	Double-stranded RNA-specific adenosine deaminase	P55265
P55290	CDH13		1.35057	1.03074	9	10	11	8	9	10	11	8	MS/MS	MS/MS	MS/MS	MS/MS	25.102	25.1408	24.3151	23.8662	Cadherin-13	P55290
P55735	SEC13		0.282265	-0.33485	3	5	5	5	3	5	5	5	MS/MS	MS/MS	MS/MS	MS/MS	22.6667	21.9298	22.8646	22.4015	Protein SEC13 homolog	P55735
P55769	NHP2L1		0.454541	-0.349228	5	5	4	5	5	5	4	5	MS/MS	MS/MS	MS/MS	MS/MS	24.6026	24.0649	24.7905	24.5755	NHP2-like protein 1;NHP2-like protein 1, N-terminally processed	P55769
P55786	NPEPPS		0.34313	0.58789	4	4	5	5	4	4	5	5	MS/MS	matching	MS/MS	MS/MS	20.1342	21.3247	19.9133	20.3699	Puromycin-sensitive aminopeptidase;Puromycin-sensitive aminopeptidase-like protein	P55786;A6NEC2
P55795	HNRNPH2		0.209927	-0.357043	9	8	6	8	9	8	6	8	MS/MS	MS/MS	MS/MS	MS/MS	23.9285	22.9011	24.0977	23.4459	Heterogeneous nuclear ribonucleoprotein H2	P55795
P55809	OXCT1		0.419207	-0.438881	23	22	23	23	23	22	23	23	MS/MS	MS/MS	MS/MS	MS/MS	26.4771	27.2118	27.1419	27.4247	Succinyl-CoA:3-ketoacid coenzyme A transferase 1, mitochondrial	P55809
P55884	EIF3B		1.24274	0.437073	10	9	11	10	10	9	11	10	MS/MS	MS/MS	MS/MS	MS/MS	23.1188	23.3297	22.816	22.7584	Eukaryotic translation initiation factor 3 subunit B	P55884
P56134	ATP5J2		0.809484	-1.35843	3	2	3	3	3	2	3	3	MS/MS	MS/MS	MS/MS	MS/MS	23.6837	23.6968	25.6567	24.4406	ATP synthase subunit f, mitochondrial	P56134
P56192	MARS		1.08397	1.96004	3	1	3	7	3	1	3	7	MS/MS	MS/MS	MS/MS	MS/MS	21.2325	22.3062	19.5403	20.0783	Methionine--tRNA ligase, cytoplasmic	P56192
P56199	ITGA1	+	4.18017	1.33374	3	4	6	5	3	4	6	5	MS/MS	MS/MS	MS/MS	MS/MS	22.1683	22.189	20.8481	20.8417	Integrin alpha-1	P56199
P56385	ATP5I		1.31993	-0.88042	4	4	3	4	4	4	3	4	MS/MS	MS/MS	MS/MS	MS/MS	22.3884	22.0836	22.9871	23.2458	ATP synthase subunit e, mitochondrial	P56385
P56537	EIF6		0.0487665	-0.0712709	4	4	2	5	4	4	2	5	MS/MS	MS/MS	MS/MS	MS/MS	23.3564	23.3396	23.891	22.9475	Eukaryotic translation initiation factor 6	P56537
P56556	NDUFA6		0.077345	-0.093771	3	3	3	3	3	3	3	3	MS/MS	MS/MS	MS/MS	MS/MS	22.6614	23.0071	22.5662	23.2898	NADH dehydrogenase [ubiquinone] 1 alpha subcomplex subunit 6	P56556
P57088	TMEM33		0.249897	0.28783	4	4	5	4	4	4	5	4	MS/MS	MS/MS	MS/MS	MS/MS	22.7818	22.7964	22.083	22.9195	Transmembrane protein 33	P57088
P57740	NUP107		0.299467	0.357126	9	8	8	7	9	8	8	7	MS/MS	MS/MS	MS/MS	MS/MS	22.5215	22.6825	21.8128	22.6769	Nuclear pore complex protein Nup107	P57740
P58107	EPPK1		0.0994554	-0.168982	31	32	22	28	31	32	22	28	MS/MS	MS/MS	MS/MS	MS/MS	25.6695	24.786	25.7592	25.0342	Epiplakin	P58107
P58546	MTPN		1.57325	2.07537	1	1	2	2	1	1	2	2	matching	matching	MS/MS	MS/MS	21.3542	22.0297	19.5405	19.6926	Myotrophin	P58546
P59998	ARPC4		0.561865	0.645756	6	7	9	7	6	7	9	7	MS/MS	MS/MS	MS/MS	MS/MS	23.7032	24.1862	22.9398	23.6582	Actin-related protein 2/3 complex subunit 4	P59998
P60033	CD81		0.885105	0.78564	3	3	3	3	3	3	3	3	MS/MS	MS/MS	MS/MS	MS/MS	24.7925	24.5687	24.1897	23.6003	CD81 antigen	P60033
P60059	SEC61G		0.274794	1.00056	1	2	2	3	1	2	2	3	MS/MS	MS/MS	matching	MS/MS	21.7413	21.5119	21.9539	19.2982	Protein transport protein Sec61 subunit gamma	P60059
P60174	TPI1		1.23619	0.83932	12	13	13	12	12	13	13	12	MS/MS	MS/MS	MS/MS	MS/MS	24.7154	24.8059	23.7147	24.128	Triosephosphate isomerase	P60174
P60228	EIF3E		0.323705	0.688167	3	2	4	4	3	2	4	4	MS/MS	matching	matching	MS/MS	20.42	20.7793	19.1442	20.6787	Eukaryotic translation initiation factor 3 subunit E	P60228
P60520	GABARAPL2		0.717442	2.37928	3	2	3	3	3	2	4	4	MS/MS	matching	MS/MS	MS/MS	21.5206	23.8011	19.833	20.7302	Gamma-aminobutyric acid receptor-associated protein-like 2	P60520
P60602	ROMO1		0.584164	-0.696392	2	2	2	2	2	2	2	2	MS/MS	MS/MS	MS/MS	MS/MS	21.1824	20.2901	21.3893	21.476	Reactive oxygen species modulator 1	P60602
P60660	MYL6		0.295776	-0.413561	8	9	8	9	10	11	10	11	MS/MS	MS/MS	MS/MS	MS/MS	27.3766	26.9474	28.0435	27.1076	Myosin light polypeptide 6	P60660
P60842	EIF4A1		3.15995	-0.594018	18	16	14	14	20	18	15	15	MS/MS	MS/MS	MS/MS	MS/MS	25.2844	25.3048	25.9005	25.8768	Eukaryotic initiation factor 4A-I	P60842
P60866	RPS20		0.227953	-0.453519	6	6	6	6	6	6	6	6	MS/MS	MS/MS	MS/MS	MS/MS	24.144	22.755	24.0804	23.7256	40S ribosomal protein S20	P60866
P60891	PRPS1		0.744582	1.09264	1	1	2	2	5	6	6	7	MS/MS	MS/MS	MS/MS	MS/MS	23.6448	24.4595	22.6059	23.3131	Ribose-phosphate pyrophosphokinase 1;Ribose-phosphate pyrophosphokinase 3	P60891;P21108
P60900	PSMA6		0.558321	0.86225	3	3	3	1	3	3	3	1	MS/MS	MS/MS	MS/MS	MS/MS	21.2227	22.1273	20.4469	21.1786	Proteasome subunit alpha type-6	P60900
P60903	S100A10		0.558997	-0.400368	4	4	4	4	4	4	4	4	MS/MS	MS/MS	MS/MS	MS/MS	24.9435	25.383	25.7201	25.4071	Protein S100-A10	P60903
P60953	CDC42		0.939273	0.108128	6	6	7	5	7	7	8	6	MS/MS	MS/MS	MS/MS	MS/MS	24.9607	25.0377	24.9027	24.8794	Cell division control protein 42 homolog	P60953
P60981	DSTN		0.979643	0.761625	5	3	6	2	5	3	6	2	MS/MS	MS/MS	MS/MS	MS/MS	23.5686	23.8249	22.6996	23.1706	Destrin	P60981
P61006	RAB8A		0.97158	0.251347	4	4	4	4	5	4	5	5	MS/MS	MS/MS	MS/MS	MS/MS	24.0474	23.9761	23.8424	23.6783	Ras-related protein Rab-8A	P61006
P61009	SPCS3		0.114861	-0.161057	2	2	2	3	2	2	2	3	MS/MS	MS/MS	MS/MS	MS/MS	22.8601	21.9106	22.5887	22.5042	Signal peptidase complex subunit 3	P61009
P61011	SRP54		1.19308	-1.2375	4	4	2	4	4	4	2	4	MS/MS	MS/MS	matching	MS/MS	21.8435	21.7387	23.3538	22.7034	Signal recognition particle 54 kDa protein	P61011
P61019	RAB2A		0.751158	0.241955	13	12	13	13	13	12	13	13	MS/MS	MS/MS	MS/MS	MS/MS	25.5888	25.7408	25.3322	25.5135	Ras-related protein Rab-2A;Ras-related protein Rab-2B	P61019;Q8WUD1
P61020	RAB5B		2.45324	0.746339	2	2	2	2	2	2	2	2	MS/MS	MS/MS	MS/MS	MS/MS	22.6475	22.7133	21.9639	21.9043	Ras-related protein Rab-5B	P61020
P61026	RAB10		0.215325	0.185763	3	3	3	3	3	3	4	4	MS/MS	MS/MS	MS/MS	MS/MS	24.5839	24.4169	24.6124	24.0168	Ras-related protein Rab-10	P61026
P61073	CXCR4		0.923306	0.657039	2	2	1	2	2	2	1	2	MS/MS	MS/MS	MS/MS	MS/MS	20.2878	20.0751	19.7506	19.2983	C-X-C chemokine receptor type 4	P61073
P61106	RAB14		0.932727	0.555942	17	19	18	18	17	19	18	18	MS/MS	MS/MS	MS/MS	MS/MS	26.91	26.9089	26.1448	26.5622	Ras-related protein Rab-14	P61106
P61158	ACTR3		0.310669	0.36805	12	12	14	12	12	12	14	12	MS/MS	MS/MS	MS/MS	MS/MS	25.2222	25.9839	25.019	25.4509	Actin-related protein 3	P61158
P61160	ACTR2		0.705269	0.557061	8	7	9	7	8	7	9	7	MS/MS	MS/MS	MS/MS	MS/MS	23.5324	23.8844	22.9177	23.3849	Actin-related protein 2	P61160
P84077	ARF1		0.556991	0.852083	3	3	3	3	3	3	3	3	MS/MS	MS/MS	MS/MS	MS/MS	24.0263	24.6433	22.996	23.9695	ADP-ribosylation factor 1;ADP-ribosylation factor 3	P84077;P61204
P61221	ABCE1		0.324403	-0.304912	4	4	2	4	4	4	2	4	MS/MS	MS/MS	MS/MS	MS/MS	22.4949	22.0363	22.3082	22.8328	ATP-binding cassette sub-family E member 1	P61221
P61224	RAP1B		0.784899	-0.270589	4	4	5	4	9	9	11	9	MS/MS	MS/MS	MS/MS	MS/MS	26.0542	26.237	26.5024	26.33	Ras-related protein Rap-1b;Ras-related protein Rap-1b-like protein	P61224;A6NIZ1
P61247	RPS3A		0.471821	-0.641926	13	14	12	13	13	14	12	13	MS/MS	MS/MS	MS/MS	MS/MS	25.4417	24.609	25.9671	25.3674	40S ribosomal protein S3a	P61247
P61254	RPL26		0.306353	-0.571052	8	8	8	9	8	8	8	9	MS/MS	MS/MS	MS/MS	MS/MS	24.6353	23.513	25.0436	24.2469	60S ribosomal protein L26;60S ribosomal protein L26-like 1	P61254;Q9UNX3
P61313	RPL15		0.502346	-0.581779	9	9	10	11	9	9	10	11	MS/MS	MS/MS	MS/MS	MS/MS	25.3805	24.5069	25.5374	25.5135	60S ribosomal protein L15	P61313
P61353	RPL27		0.144987	-0.332379	6	7	6	7	6	7	6	7	MS/MS	MS/MS	MS/MS	MS/MS	25.3002	24.0308	25.4749	24.5208	60S ribosomal protein L27	P61353
P61421	ATP6V0D1		2.46827	0.315116	7	8	8	9	7	8	8	9	MS/MS	MS/MS	MS/MS	MS/MS	25.4091	25.4125	25.1141	25.0774	V-type proton ATPase subunit d 1	P61421
P61586	RHOA		1.13909	0.459199	4	4	5	4	10	9	10	10	MS/MS	MS/MS	MS/MS	MS/MS	26.435	26.4496	25.8524	26.1139	Transforming protein RhoA	P61586
P61604	HSPE1		0.22253	-0.217068	13	13	12	12	13	13	12	12	MS/MS	MS/MS	MS/MS	MS/MS	28.6594	29.2069	28.931	29.3694	10 kDa heat shock protein, mitochondrial	P61604
P61619	SEC61A1		0.00848968	-0.0145063	5	5	7	4	5	5	7	4	MS/MS	MS/MS	MS/MS	MS/MS	24.2522	23.8568	24.5605	23.5775	Protein transport protein Sec61 subunit alpha isoform 1	P61619
P61758	VBP1		0.364608	1.09835	2	0	3	3	2	0	3	3	matching	Imputed	MS/MS	matching	20.2736	22.4765	20.5061	20.0473	Prefoldin subunit 3	P61758
P61764	STXBP1		0.377894	1.61655	2	3	6	6	2	3	6	6	MS/MS	matching	MS/MS	MS/MS	21.9134	22.264	22.0634	18.8809	Syntaxin-binding protein 1	P61764
P61769	B2M		1.48604	1.00657	5	5	5	5	5	5	5	5	MS/MS	MS/MS	MS/MS	MS/MS	28.7036	28.6682	27.865	27.4937	Beta-2-microglobulin;Beta-2-microglobulin form pI 5.3	P61769
P61803	DAD1		0.197952	-0.138986	2	2	3	3	2	2	3	3	MS/MS	MS/MS	MS/MS	MS/MS	21.8002	22.2999	22.1858	22.1923	Dolichyl-diphosphooligosaccharide--protein glycosyltransferase subunit DAD1	P61803
P61916	NPC2		0.830342	1.08618	6	6	7	6	6	6	7	6	MS/MS	MS/MS	MS/MS	MS/MS	24.8826	25.4871	23.7368	24.4606	Epididymal secretory protein E1	P61916
P61923	COPZ1		1.26862	0.716863	3	3	3	2	3	3	3	2	MS/MS	MS/MS	MS/MS	MS/MS	22.0111	21.6655	21.1368	21.1062	Coatomer subunit zeta-1	P61923
P61964	WDR5		0.305658	-0.797873	4	4	3	4	4	4	3	4	MS/MS	MS/MS	matching	MS/MS	22.8295	21.0388	23.0879	22.376	WD repeat-containing protein 5	P61964
P61978	HNRNPK		0.617169	-0.542692	24	24	21	22	24	24	21	22	MS/MS	MS/MS	MS/MS	MS/MS	28.5126	27.9039	28.8776	28.6243	Heterogeneous nuclear ribonucleoprotein K	P61978
P61981	YWHAG		0.758757	0.650523	5	4	6	4	5	4	6	5	MS/MS	MS/MS	MS/MS	MS/MS	24.2332	24.8554	23.9378	23.8498	14-3-3 protein gamma;14-3-3 protein gamma, N-terminally processed	P61981
P62070	RRAS2		0.74482	1.6535	2	2	2	2	2	2	2	2	MS/MS	MS/MS	MS/MS	MS/MS	21.4227	20.6289	20.0852	18.6593	Ras-related protein R-Ras2	P62070
P62072	TIMM10		0.195793	-0.921525	4	4	4	2	4	4	4	2	MS/MS	MS/MS	MS/MS	MS/MS	19.2209	22.4663	21.3573	22.1729	Mitochondrial import inner membrane translocase subunit Tim10	P62072
P62081	RPS7		0.185019	-0.204099	15	16	15	16	15	16	15	16	MS/MS	MS/MS	MS/MS	MS/MS	27.9499	27.8103	28.4681	27.7003	40S ribosomal protein S7	P62081
P62136	PPP1CA		1.09638	-0.389968	3	3	3	3	6	5	6	4	MS/MS	MS/MS	MS/MS	MS/MS	23.8832	24.1149	24.4088	24.3692	Serine/threonine-protein phosphatase PP1-alpha catalytic subunit	P62136
P62140	PPP1CB		0.0694512	-0.0274496	7	7	7	5	19	19	19	15	MS/MS	MS/MS	MS/MS	MS/MS	26.7761	26.636	26.8429	26.6241	Serine/threonine-protein phosphatase PP1-beta catalytic subunit	P62140
P62158	CALM1		0.892211	0.461243	7	7	6	7	9	9	8	9	MS/MS	MS/MS	MS/MS	MS/MS	26.3072	26.4766	25.7682	26.0932	Calmodulin	P62158
P62191	PSMC1		0.756724	-0.616961	6	4	5	4	6	4	5	4	MS/MS	MS/MS	MS/MS	MS/MS	22.1594	21.9537	22.9542	22.3928	26S protease regulatory subunit 4	P62191
P62195	PSMC5		0.0958558	-0.0627022	3	3	2	3	3	3	2	3	MS/MS	matching	MS/MS	MS/MS	21.0477	21.1022	20.9199	21.3554	26S protease regulatory subunit 8	P62195
P62241	RPS8		0.167723	-0.281014	14	14	14	15	14	14	14	15	MS/MS	MS/MS	MS/MS	MS/MS	27.1168	26.0502	27.1112	26.6179	40S ribosomal protein S8	P62241
P62244	RPS15A		0.964521	-0.339296	8	8	7	8	8	8	7	8	MS/MS	MS/MS	MS/MS	MS/MS	24.9421	24.6986	25.153	25.1663	40S ribosomal protein S15a	P62244
P62249	RPS16		0.569722	-0.61729	7	7	6	8	7	7	6	8	MS/MS	MS/MS	MS/MS	MS/MS	24.6756	23.9021	25.0357	24.7766	40S ribosomal protein S16	P62249
P62258	YWHAE		0.620786	0.455123	8	11	13	11	9	12	14	12	MS/MS	MS/MS	MS/MS	MS/MS	26.066	25.8775	25.7747	25.2586	14-3-3 protein epsilon	P62258
P62263	RPS14		0.369466	-0.758266	8	9	7	9	8	9	7	9	MS/MS	MS/MS	MS/MS	MS/MS	24.9105	23.4994	25.2642	24.6623	40S ribosomal protein S14	P62263
P62266	RPS23		0.484121	-0.8929	8	9	6	9	8	9	6	9	MS/MS	MS/MS	MS/MS	MS/MS	26.2992	25.479	27.3441	26.2199	40S ribosomal protein S23	P62266
P62269	RPS18		0.21518	-0.332497	9	9	8	9	9	9	8	9	MS/MS	MS/MS	MS/MS	MS/MS	24.8385	23.8036	24.8512	24.4558	40S ribosomal protein S18	P62269
P62277	RPS13		0.150359	-0.183331	6	7	8	8	6	7	8	8	MS/MS	MS/MS	MS/MS	MS/MS	25.9574	25.2285	25.9921	25.5603	40S ribosomal protein S13	P62277
P62280	RPS11		0.954245	-0.651585	10	10	7	10	10	10	7	10	MS/MS	MS/MS	MS/MS	MS/MS	25.3579	24.8833	25.7631	25.7813	40S ribosomal protein S11	P62280
P62304	SNRPE	+	1.84311	-2.2894	2	2	2	2	2	2	2	2	MS/MS	MS/MS	MS/MS	MS/MS	20.4591	20.6184	23.0937	22.5626	Small nuclear ribonucleoprotein E	P62304
P62306	SNRPF		0.84131	-0.977587	2	2	2	2	2	2	2	2	MS/MS	MS/MS	MS/MS	MS/MS	21.1088	20.2754	21.6982	21.6412	Small nuclear ribonucleoprotein F	P62306
P62314	SNRPD1		0.00306045	0.00461864	5	5	5	5	5	5	5	5	MS/MS	MS/MS	MS/MS	MS/MS	25.9126	24.9884	25.3936	25.4982	Small nuclear ribonucleoprotein Sm D1	P62314
P62316	SNRPD2		0.346682	-0.615017	4	4	3	5	4	4	3	5	MS/MS	MS/MS	MS/MS	MS/MS	23.8999	22.601	23.986	23.745	Small nuclear ribonucleoprotein Sm D2	P62316
P62318	SNRPD3		0.239729	-0.494103	7	7	7	7	7	7	7	7	MS/MS	MS/MS	MS/MS	MS/MS	24.8958	23.5721	25.0719	24.3842	Small nuclear ribonucleoprotein Sm D3	P62318
P62330	ARF6		0.0297181	-0.0831976	3	3	2	2	3	3	2	2	MS/MS	MS/MS	MS/MS	MS/MS	20.0033	21.5159	20.3784	21.3072	ADP-ribosylation factor 6	P62330
P62424	RPL7A		0.65837	-0.567896	13	10	12	13	13	10	12	13	MS/MS	MS/MS	MS/MS	MS/MS	25.7546	25.2614	26.2825	25.8692	60S ribosomal protein L7a	P62424
P62495	ETF1		0.0557751	-0.0373192	10	8	8	7	10	8	8	7	MS/MS	MS/MS	MS/MS	MS/MS	22.8863	23.3119	23.0921	23.1807	Eukaryotic peptide chain release factor subunit 1	P62495
P62633	CNBP		0.941172	-1.08414	2	2	2	2	2	2	2	2	MS/MS	MS/MS	MS/MS	MS/MS	19.7947	19.5967	21.1697	20.3899	Cellular nucleic acid-binding protein	P62633
P62701	RPS4X		0.236482	-0.38782	19	19	19	20	19	19	19	20	MS/MS	MS/MS	MS/MS	MS/MS	26.9463	25.8405	26.9949	26.5675	40S ribosomal protein S4, X isoform	P62701
P63267	ACTG2		0.722096	-1.33001	1	1	1	1	1	1	1	1	matching	MS/MS	MS/MS	MS/MS	20.0344	21.3302	22.2187	21.806	Actin, gamma-enteric smooth muscle;Actin, aortic smooth muscle	P63267;P62736
P62745	RHOB		1.58196	0.822847	6	5	6	6	6	5	6	6	MS/MS	MS/MS	MS/MS	MS/MS	25.0115	24.742	24.0712	24.0366	Rho-related GTP-binding protein RhoB	P62745
P62750	RPL23A		0.5272	-0.757796	5	7	6	7	5	7	6	7	MS/MS	MS/MS	MS/MS	MS/MS	23.6384	22.5627	23.9264	23.7904	60S ribosomal protein L23a	P62750
P62753	RPS6		0.197276	-0.529619	4	6	5	6	4	6	5	6	MS/MS	MS/MS	MS/MS	MS/MS	24.9387	23.1638	24.9336	24.2281	40S ribosomal protein S6	P62753
P62805	HIST1H4A		0.0236604	0.0606146	17	19	16	20	17	19	16	20	MS/MS	MS/MS	MS/MS	MS/MS	31.0688	29.5394	30.5021	29.985	Histone H4	P62805
P62820	RAB1A		0.499632	-0.258812	5	4	4	4	5	4	4	4	MS/MS	MS/MS	MS/MS	MS/MS	23.2131	23.1198	23.615	23.2355	Ras-related protein Rab-1A	P62820
P62826	RAN		0.0424326	-0.0369177	11	10	11	12	11	10	11	12	MS/MS	MS/MS	MS/MS	MS/MS	25.0082	24.4634	24.7114	24.834	GTP-binding nuclear protein Ran	P62826
P62829	RPL23		0.891008	-0.439524	10	10	10	10	10	10	10	10	MS/MS	MS/MS	MS/MS	MS/MS	26.7808	26.7859	27.048	27.3978	60S ribosomal protein L23	P62829
P62834	RAP1A		0.561643	-0.963354	2	2	2	1	2	2	2	1	MS/MS	MS/MS	MS/MS	MS/MS	19.9526	21.1891	21.7215	21.347	Ras-related protein Rap-1A	P62834
P62841	RPS15		0.0227463	-0.030777	3	6	4	6	3	6	4	6	MS/MS	MS/MS	MS/MS	MS/MS	25.4109	25.2638	25.7877	24.9486	40S ribosomal protein S15	P62841
P62847	RPS24		0.523404	-0.940056	3	3	3	3	3	3	3	3	MS/MS	MS/MS	MS/MS	MS/MS	24.9921	23.9176	25.8076	24.9822	40S ribosomal protein S24	P62847
P62851	RPS25		0.154884	-0.135424	3	3	3	3	3	3	3	3	MS/MS	MS/MS	MS/MS	MS/MS	22.8165	22.2147	22.6981	22.604	40S ribosomal protein S25	P62851
P62854	RPS26		0.100576	-0.230416	5	4	4	5	5	4	4	5	MS/MS	MS/MS	MS/MS	MS/MS	25.7833	24.9208	26.2217	24.9432	40S ribosomal protein S26;Putative 40S ribosomal protein S26-like 1	P62854;Q5JNZ5
P62857	RPS28		0.199785	-0.454743	4	4	3	4	4	4	3	4	MS/MS	MS/MS	MS/MS	MS/MS	24.8932	23.3553	24.8354	24.3226	40S ribosomal protein S28	P62857
P62861	FAU		0.204815	-0.375861	3	3	3	3	3	3	3	3	MS/MS	MS/MS	MS/MS	MS/MS	23.8309	22.563	23.4083	23.7373	40S ribosomal protein S30	P62861
P62873	GNB1		0.289542	0.145177	7	8	7	7	8	9	8	8	MS/MS	MS/MS	MS/MS	MS/MS	25.9573	25.6148	25.7091	25.5727	Guanine nucleotide-binding protein G(I)/G(S)/G(T) subunit beta-1	P62873
P62879	GNB2		2.12552	0.0688238	8	7	9	8	17	15	19	18	MS/MS	MS/MS	MS/MS	MS/MS	26.9938	26.9916	26.918	26.9298	Guanine nucleotide-binding protein G(I)/G(S)/G(T) subunit beta-2	P62879
P62888	RPL30		0.305195	-0.421293	7	7	8	7	7	7	8	7	MS/MS	MS/MS	MS/MS	MS/MS	25.6535	24.9096	26.051	25.3547	60S ribosomal protein L30	P62888
P62899	RPL31		0.192234	-0.220938	3	3	3	3	3	3	3	3	MS/MS	MS/MS	MS/MS	MS/MS	25.1434	24.3277	24.9634	24.9495	60S ribosomal protein L31	P62899
P62906	RPL10A		0.419295	-0.326305	9	11	9	10	9	11	9	10	MS/MS	MS/MS	MS/MS	MS/MS	25.7653	25.1868	25.8467	25.758	60S ribosomal protein L10a	P62906
P62910	RPL32		0.552772	-0.557293	4	4	4	4	4	4	4	4	MS/MS	MS/MS	MS/MS	MS/MS	24.1195	23.4869	24.5709	24.1501	60S ribosomal protein L32	P62910
P62913	RPL11		0.780537	-0.678261	5	3	5	6	5	3	5	6	MS/MS	MS/MS	MS/MS	MS/MS	24.4087	23.8664	24.98	24.6516	60S ribosomal protein L11	P62913
P62917	RPL8		0.420096	-0.336164	13	13	9	12	13	13	9	12	MS/MS	MS/MS	MS/MS	MS/MS	26.3837	25.7826	26.4048	26.4338	60S ribosomal protein L8	P62917
P62937	PPIA		0.793073	0.766391	9	8	10	9	9	8	10	9	MS/MS	MS/MS	MS/MS	MS/MS	26.5644	27.1742	25.9279	26.2779	Peptidyl-prolyl cis-trans isomerase A;Peptidyl-prolyl cis-trans isomerase A, N-terminally processed	P62937
P62979	RPS27A		0.365419	0.625796	4	5	4	5	8	9	8	9	MS/MS	MS/MS	MS/MS	MS/MS	28.6	27.3943	27.5853	27.1574	Ubiquitin-40S ribosomal protein S27a;Ubiquitin;40S ribosomal protein S27a	P62979
P62993	GRB2		1.04912	0.78169	2	1	3	2	2	1	3	2	matching	matching	MS/MS	MS/MS	20.595	20.485	19.5137	20.0029	Growth factor receptor-bound protein 2	P62993
P62995	TRA2B		0.034401	-0.0532341	7	9	6	9	7	9	6	9	MS/MS	MS/MS	MS/MS	MS/MS	24.7852	23.8473	24.521	24.2179	Transformer-2 protein homolog beta	P62995
P63000	RAC1		0.035192	0.0222235	6	5	7	7	6	5	7	7	MS/MS	MS/MS	MS/MS	MS/MS	23.9033	23.5709	23.6014	23.8284	Ras-related C3 botulinum toxin substrate 1;Ras-related C3 botulinum toxin substrate 3;Ras-related C3 botulinum toxin substrate 2	P63000;P60763;P15153
P63010	AP2B1		0.126054	0.168219	15	17	17	16	26	27	28	27	MS/MS	MS/MS	MS/MS	MS/MS	25.4818	25.9428	25.1495	25.9386	AP-2 complex subunit beta	P63010
P63027	VAMP2		0.432972	2.72325	2	1	2	1	3	1	3	2	MS/MS	MS/MS	MS/MS	MS/MS	24.5874	23.8543	19.1587	23.8365	Vesicle-associated membrane protein 2	P63027
P63092	GNAS		0.144097	0.174093	13	13	14	13	13	13	14	13	MS/MS	MS/MS	MS/MS	MS/MS	24.6696	23.9315	24.3232	23.9297	Guanine nucleotide-binding protein G(s) subunit alpha isoforms short;Guanine nucleotide-binding protein G(s) subunit alpha isoforms XLas	P63092;Q5JWF2
P63096	GNAI1		0.176764	-0.223748	4	4	3	4	4	4	3	4	MS/MS	MS/MS	matching	MS/MS	21.1118	21.0517	20.8606	21.7505	Guanine nucleotide-binding protein G(i) subunit alpha-1	P63096
P63104	YWHAZ		1.45629	0.913473	9	8	10	10	9	8	10	10	MS/MS	MS/MS	MS/MS	MS/MS	25.8875	26.0482	25.2104	24.8984	14-3-3 protein zeta/delta	P63104
P63167	DYNLL1		0.211748	-0.252141	4	4	4	4	4	4	4	4	MS/MS	MS/MS	MS/MS	MS/MS	23.6078	22.7608	23.3882	23.4847	Dynein light chain 1, cytoplasmic;Dynein light chain 2, cytoplasmic	P63167;Q96FJ2
P63173	RPL38		0.164794	-0.218266	2	2	2	2	2	2	2	2	MS/MS	MS/MS	MS/MS	MS/MS	24.7176	25.2743	24.8433	25.5852	60S ribosomal protein L38	P63173
P63208	SKP1		0.818554	0.592297	3	3	3	3	3	3	3	3	MS/MS	MS/MS	MS/MS	MS/MS	22.6061	22.8577	21.9102	22.369	S-phase kinase-associated protein 1	P63208
P63220	RPS21		1.15862	-0.528963	4	3	3	4	4	3	3	4	MS/MS	MS/MS	MS/MS	MS/MS	21.7884	21.8303	22.4839	22.1927	40S ribosomal protein S21	P63220
Q6IS14	EIF5AL1		0.0790986	-0.0679989	5	5	5	5	5	5	5	5	MS/MS	MS/MS	MS/MS	MS/MS	24.3931	24.8158	24.4817	24.8633	Eukaryotic translation initiation factor 5A-1-like;Eukaryotic translation initiation factor 5A-1	Q6IS14;P63241
P63244	GNB2L1		1.47387	-1.00875	16	15	11	13	16	15	11	13	MS/MS	MS/MS	MS/MS	MS/MS	25.1669	25.0152	26.2737	25.926	Guanine nucleotide-binding protein subunit beta-2-like 1;Guanine nucleotide-binding protein subunit beta-2-like 1, N-terminally processed	P63244
P63261	ACTG1		0.564882	-0.331597	2	2	2	2	33	33	33	34	MS/MS	MS/MS	MS/MS	MS/MS	32.0513	31.7118	32.3547	32.0716	Actin, cytoplasmic 2;Actin, cytoplasmic 2, N-terminally processed	P63261
P63279	UBE2I		0.559798	-0.308006	2	2	3	2	2	2	3	2	MS/MS	MS/MS	MS/MS	MS/MS	19.8453	20.2284	20.424	20.2658	SUMO-conjugating enzyme UBC9	P63279
P67775	PPP2CA		0.455569	0.429855	2	4	4	3	2	4	4	3	MS/MS	MS/MS	MS/MS	MS/MS	22.9971	22.3532	22.3964	22.0941	Serine/threonine-protein phosphatase 2A catalytic subunit alpha isoform;Serine/threonine-protein phosphatase 2A catalytic subunit beta isoform	P67775;P62714
P67809	YBX1		0.903434	-0.662572	6	5	5	6	10	10	10	11	MS/MS	MS/MS	MS/MS	MS/MS	24.8906	24.4231	25.4312	25.2077	Nuclease-sensitive element-binding protein 1	P67809
P67812	SEC11A		0.0833348	-0.0700693	2	2	2	2	3	3	3	3	MS/MS	MS/MS	MS/MS	MS/MS	22.6887	22.6708	23.0291	22.4705	Signal peptidase complex catalytic subunit SEC11A	P67812
P67936	TPM4		0.371943	0.608971	3	3	3	4	7	7	7	8	MS/MS	MS/MS	MS/MS	MS/MS	25.59	24.8574	25.1053	24.1242	Tropomyosin alpha-4 chain	P67936
P68032	ACTC1		0.973475	-0.841845	0	0	0	0	5	7	6	6	MS/MS	MS/MS	MS/MS	MS/MS	27.5284	27.1293	28.3931	27.9483	Actin, alpha cardiac muscle 1;Actin, alpha skeletal muscle	P68032;P68133
P68104	EEF1A1		0.932855	-0.363482	23	25	24	24	23	25	24	24	MS/MS	MS/MS	MS/MS	MS/MS	28.7958	28.8862	29.0758	29.3332	Elongation factor 1-alpha 1;Putative elongation factor 1-alpha-like 3	P68104;Q5VTE0
P68363	TUBA1B		0.343939	-0.298218	0	0	0	0	25	25	24	25	MS/MS	MS/MS	MS/MS	MS/MS	28.6615	28.0465	28.75	28.5544	Tubulin alpha-1B chain	P68363
P68366	TUBA4A		0.342007	-0.386965	5	5	6	6	5	5	6	6	MS/MS	MS/MS	MS/MS	MS/MS	24.4805	24.4573	25.2767	24.4351	Tubulin alpha-4A chain	P68366
P68371	TUBB4B		0.351346	-0.30114	1	1	1	1	28	24	24	28	MS/MS	MS/MS	MS/MS	MS/MS	29.0326	28.5752	29.328	28.882	Tubulin beta-4B chain	P68371
P68400	CSNK2A1		0.00220212	-0.00330734	6	5	4	4	6	5	4	4	MS/MS	MS/MS	MS/MS	MS/MS	23.0234	22.1188	22.6706	22.4782	Casein kinase II subunit alpha;Casein kinase II subunit alpha 3	P68400;Q8NEV1
P68431	HIST1H3A		0.859831	1.75259	1	1	1	1	1	1	1	1	MS/MS	MS/MS	MS/MS	MS/MS	26.1883	26.8927	24.1496	25.4262	Histone H3.1	P68431
P78310	CXADR		0.149584	0.0605183	7	5	6	6	7	5	6	6	MS/MS	MS/MS	MS/MS	MS/MS	22.3928	22.5273	22.2762	22.5229	Coxsackievirus and adenovirus receptor	P78310
P78316	NOP14		0.0115293	-0.0523872	3	3	3	3	3	3	3	3	MS/MS	MS/MS	matching	MS/MS	22.9068	20.4454	22.4237	21.0332	Nucleolar protein 14	P78316
P78344	EIF4G2		0.734508	-0.248325	5	4	5	5	5	4	5	5	MS/MS	MS/MS	MS/MS	MS/MS	21.9492	21.8963	22.0494	22.2927	Eukaryotic translation initiation factor 4 gamma 2	P78344
P78347	GTF2I		1.24824	-0.258862	25	22	24	24	25	22	24	24	MS/MS	MS/MS	MS/MS	MS/MS	25.6369	25.7267	25.8947	25.9867	General transcription factor II-I	P78347
P78357	CNTNAP1		0.923298	0.58809	3	3	2	5	3	3	2	5	MS/MS	MS/MS	MS/MS	MS/MS	21.3717	21.6027	20.7076	21.0907	Contactin-associated protein 1	P78357
P78368	CSNK1G2		0.852934	0.466863	0	0	0	1	1	0	2	3	matching	Imputed	MS/MS	MS/MS	20.8958	21.2239	20.4854	20.7005	Casein kinase I isoform gamma-2;Casein kinase I isoform gamma-3	P78368;Q9Y6M4
P78371	CCT2		0.0661977	-0.0628748	29	26	31	25	29	26	31	25	MS/MS	MS/MS	MS/MS	MS/MS	26.7791	26.9583	26.6334	27.2297	T-complex protein 1 subunit beta	P78371
P78406	RAE1		0.560996	-0.499151	7	7	2	5	7	7	2	5	MS/MS	MS/MS	MS/MS	MS/MS	23.0036	22.4734	23.4427	23.0327	mRNA export factor	P78406
P78527	PRKDC		0.264759	-0.220331	138	130	125	128	138	130	125	128	MS/MS	MS/MS	MS/MS	MS/MS	28.7905	28.1833	28.7009	28.7136	DNA-dependent protein kinase catalytic subunit	P78527
P80303	NUCB2		0.766069	0.393723	8	7	6	6	8	7	6	6	MS/MS	MS/MS	MS/MS	MS/MS	23.9663	23.8669	23.3415	23.7043	Nucleobindin-2;Nesfatin-1	P80303
P80511	S100A12		0.646712	2.38822	2	1	2	2	2	1	2	2	matching	matching	MS/MS	MS/MS	22.8046	24.2426	19.958	22.3129	Protein S100-A12;Calcitermin	P80511
P80723	BASP1		0.592203	0.478799	14	12	15	15	14	12	15	15	MS/MS	MS/MS	MS/MS	MS/MS	27.4844	26.8771	26.7127	26.6913	Brain acid soluble protein 1	P80723
P82650	MRPS22		0.453604	-0.262573	10	10	10	7	10	10	10	7	MS/MS	MS/MS	MS/MS	MS/MS	24.0459	24.0709	24.1032	24.5388	28S ribosomal protein S22, mitochondrial	P82650
P82663	MRPS25		0.635244	-0.395529	4	4	2	2	4	4	2	2	MS/MS	MS/MS	MS/MS	MS/MS	22.5785	22.3398	22.6546	23.0547	28S ribosomal protein S25, mitochondrial	P82663
P82664	MRPS10		0.717739	-0.234298	5	5	6	5	5	5	6	5	MS/MS	MS/MS	MS/MS	MS/MS	22.6678	22.6635	22.7793	23.0205	28S ribosomal protein S10, mitochondrial	P82664
P82673	MRPS35		0.798165	-0.804885	7	7	7	6	7	7	7	6	MS/MS	MS/MS	MS/MS	MS/MS	23.0635	22.3956	23.6852	23.3838	28S ribosomal protein S35, mitochondrial	P82673
P82675	MRPS5		0.00441005	0.00651264	4	4	4	4	4	4	4	4	MS/MS	MS/MS	MS/MS	MS/MS	22.4608	22.98	22.3392	23.0885	28S ribosomal protein S5, mitochondrial	P82675
P82909	MRPS36		0.995361	-0.687202	5	6	6	5	5	6	6	5	MS/MS	MS/MS	MS/MS	MS/MS	22.0427	22.1919	22.5797	23.0293	28S ribosomal protein S36, mitochondrial	P82909
P82912	MRPS11		0.569845	-0.906456	3	3	3	2	3	3	3	2	MS/MS	MS/MS	matching	matching	20.2665	21.461	21.728	21.8125	28S ribosomal protein S11, mitochondrial	P82912
P82930	MRPS34		0.538013	-0.333665	7	7	7	7	7	7	7	7	MS/MS	MS/MS	MS/MS	MS/MS	22.4512	22.9179	23.0026	23.0338	28S ribosomal protein S34, mitochondrial	P82930
P82932	MRPS6		0.434652	1.65327	2	2	3	3	2	2	3	3	MS/MS	matching	MS/MS	MS/MS	21.3528	22.0901	18.6845	21.4518	28S ribosomal protein S6, mitochondrial	P82932
P82933	MRPS9		0.82739	-0.71553	9	7	9	7	9	7	9	7	MS/MS	MS/MS	MS/MS	MS/MS	22.7497	22.9728	23.2855	23.8682	28S ribosomal protein S9, mitochondrial	P82933
P82970	HMGN5		0.35376	0.0994253	3	1	3	2	3	1	3	2	matching	MS/MS	MS/MS	MS/MS	19.6351	19.8239	19.5847	19.6756	High mobility group nucleosome-binding domain-containing protein 5	P82970
P82979	SARNP		1.47253	-0.508449	8	8	7	6	8	8	7	6	MS/MS	MS/MS	MS/MS	MS/MS	22.0193	22.1385	22.5124	22.6623	SAP domain-containing ribonucleoprotein	P82979
P83110	HTRA3		0.730003	1.2432	2	2	4	3	2	2	4	3	matching	matching	MS/MS	MS/MS	20.5626	21.7127	19.6426	20.1463	Serine protease HTRA3	P83110
P83111	LACTB		1.00598	0.714372	4	4	4	4	4	4	4	4	MS/MS	MS/MS	MS/MS	MS/MS	22.6821	23.1035	22.058	22.2989	Serine beta-lactamase-like protein LACTB, mitochondrial	P83111
P83731	RPL24		0.245739	-0.278364	5	5	4	5	5	5	4	5	MS/MS	MS/MS	MS/MS	MS/MS	25.1431	24.4092	25.2391	24.8698	60S ribosomal protein L24	P83731
Q969Q0	RPL36AL		0.37005	-0.344567	3	3	3	3	3	3	3	3	MS/MS	MS/MS	MS/MS	MS/MS	23.5413	22.9299	23.7466	23.4138	60S ribosomal protein L36a-like;60S ribosomal protein L36a	Q969Q0;P83881
P84085	ARF5		1.30056	2.52792	2	1	2	2	2	1	2	2	MS/MS	matching	MS/MS	MS/MS	21.2891	21.5988	18.3489	19.4831	ADP-ribosylation factor 5	P84085
P84090	ERH		0.553187	-1.11207	4	4	4	4	4	4	4	4	MS/MS	MS/MS	MS/MS	MS/MS	23.2561	21.905	24.0352	23.35	Enhancer of rudimentary homolog	P84090
P84095	RHOG		1.01225	0.179674	4	4	6	5	4	4	6	5	MS/MS	MS/MS	MS/MS	MS/MS	23.4002	23.4574	23.1958	23.3024	Rho-related GTP-binding protein RhoG	P84095
P84098	RPL19		0.273638	-0.418767	4	4	4	4	4	4	4	4	MS/MS	MS/MS	MS/MS	MS/MS	23.5971	22.5326	23.6576	23.3095	60S ribosomal protein L19	P84098
P84103	SRSF3		0.28709	-0.445882	7	7	5	6	7	7	5	6	MS/MS	MS/MS	MS/MS	MS/MS	26.4551	25.9475	27.1582	26.1363	Serine/arginine-rich splicing factor 3	P84103
P84243	H3F3A		0.576384	0.962445	1	1	1	1	1	1	1	1	MS/MS	MS/MS	MS/MS	MS/MS	24.4553	25.71	24.1536	24.0867	Histone H3.3	P84243
P85037	FOXK1		0.0235739	0.053299	2	2	2	1	2	2	2	1	MS/MS	matching	MS/MS	matching	19.4883	20.8611	19.9308	20.312	Forkhead box protein K1	P85037
P98082	DAB2		1.11527	-0.567924	8	6	8	6	8	6	8	6	MS/MS	MS/MS	MS/MS	MS/MS	22.8495	22.5972	23.1818	23.4008	Disabled homolog 2	P98082
P98155	VLDLR	+	3.17791	2.29115	1	1	2	3	1	1	2	3	matching	matching	MS/MS	MS/MS	21.8573	21.7634	19.555	19.4834	Very low-density lipoprotein receptor	P98155
P98160	HSPG2		1.12106	0.536323	29	29	41	32	29	29	41	32	MS/MS	MS/MS	MS/MS	MS/MS	25.2606	25.5634	24.8358	24.9156	Basement membrane-specific heparan sulfate proteoglycan core protein;Endorepellin;LG3 peptide	P98160
P98179	RBM3		0.550767	0.610426	6	6	5	6	6	6	5	6	MS/MS	MS/MS	MS/MS	MS/MS	26.2485	25.4166	25.1847	25.2595	RNA-binding protein 3	P98179
P98194	ATP2C1		0.556874	0.224177	8	7	6	6	8	7	6	6	MS/MS	MS/MS	MS/MS	MS/MS	22.2852	22.582	22.2407	22.1781	Calcium-transporting ATPase type 2C member 1	P98194
P99999	CYCS		0.0702078	-0.041873	11	11	11	11	11	11	11	11	MS/MS	MS/MS	MS/MS	MS/MS	26.7297	27.0658	26.8385	27.0408	Cytochrome c	P99999
Q00059	TFAM		1.02236	-0.812562	6	6	5	6	6	6	5	6	MS/MS	MS/MS	MS/MS	MS/MS	23.1797	23.2397	23.7539	24.2907	Transcription factor A, mitochondrial	Q00059
Q00325	SLC25A3		0.477696	-0.366587	14	14	15	15	14	14	15	15	MS/MS	MS/MS	MS/MS	MS/MS	26.0016	25.8225	26.0034	26.5539	Phosphate carrier protein, mitochondrial	Q00325
Q00341	HDLBP		0.0131762	-0.00506115	22	23	18	21	22	23	18	21	MS/MS	MS/MS	MS/MS	MS/MS	24.5476	24.3113	24.4155	24.4535	Vigilin	Q00341
Q00610	CLTC		0.066521	0.0238047	44	41	47	48	56	53	57	59	MS/MS	MS/MS	MS/MS	MS/MS	27.6098	27.4258	27.4212	27.5667	Clathrin heavy chain 1	Q00610
Q00688	FKBP3		0.59065	-0.880066	4	4	3	3	4	4	3	3	MS/MS	MS/MS	MS/MS	matching	20.9074	21.9923	22.469	22.1909	Peptidyl-prolyl cis-trans isomerase FKBP3	Q00688
Q00765	REEP5		0.889994	1.0417	2	2	2	2	2	2	2	2	MS/MS	MS/MS	MS/MS	MS/MS	20.5726	20.6774	19.1715	19.9951	Receptor expression-enhancing protein 5	Q00765
Q00839	HNRNPU		0.287332	-0.305876	37	37	34	38	37	37	34	38	MS/MS	MS/MS	MS/MS	MS/MS	28.7113	27.95	28.7261	28.547	Heterogeneous nuclear ribonucleoprotein U	Q00839
Q01081	U2AF1		0.188002	-0.584369	9	11	7	11	9	11	7	11	MS/MS	MS/MS	MS/MS	MS/MS	26.3725	24.3842	26.436	25.4894	Splicing factor U2AF 35 kDa subunit	Q01081
Q01082	SPTBN1		1.26584	-0.303278	131	133	133	128	143	144	145	139	MS/MS	MS/MS	MS/MS	MS/MS	29.3303	29.2005	29.6035	29.5339	Spectrin beta chain, non-erythrocytic 1	Q01082
Q01105	SET		0.585124	-0.582623	4	4	4	4	4	4	4	4	MS/MS	MS/MS	MS/MS	MS/MS	23.4732	23.7734	24.5489	23.863	Protein SET	Q01105
Q01469	FABP5		0.604558	1.23339	3	3	4	2	3	3	4	2	MS/MS	matching	MS/MS	MS/MS	20.7222	22.0277	19.7411	20.542	Fatty acid-binding protein, epidermal	Q01469
Q01518	CAP1		1.15151	1.55029	5	5	7	6	5	5	7	6	MS/MS	MS/MS	MS/MS	MS/MS	22.3641	23.1985	21.1074	21.3547	Adenylyl cyclase-associated protein 1	Q01518
Q01628	IFITM3		1.441	1.50703	2	2	2	2	3	3	3	3	MS/MS	MS/MS	MS/MS	MS/MS	28.2377	27.7889	26.3149	26.6976	Interferon-induced transmembrane protein 3	Q01628
Q01629	IFITM2		0.0884432	-0.406275	1	1	1	1	1	1	1	1	MS/MS	MS/MS	MS/MS	MS/MS	23.2778	20.2306	22.3251	21.9958	Interferon-induced transmembrane protein 2	Q01629
Q01650	SLC7A5		0.0562843	-0.0424719	5	4	5	4	6	5	6	5	MS/MS	MS/MS	MS/MS	MS/MS	24.5112	24.0225	24.3301	24.2886	Large neutral amino acids transporter small subunit 1	Q01650
Q01780	EXOSC10		0.160842	0.256998	7	8	6	10	7	8	6	10	MS/MS	MS/MS	MS/MS	MS/MS	23.1411	22.1931	22.7051	22.1151	Exosome component 10	Q01780
Q01813	PFKP		0.120295	0.0717621	12	10	10	13	14	12	11	15	MS/MS	MS/MS	MS/MS	MS/MS	24.6176	24.3479	24.5634	24.2585	ATP-dependent 6-phosphofructokinase, platelet type	Q01813
Q01844	EWSR1		0.214291	-0.207479	4	3	2	2	4	3	2	2	MS/MS	MS/MS	MS/MS	MS/MS	22.4921	21.7997	22.376	22.3307	RNA-binding protein EWS	Q01844
Q01970	PLCB3		0.319676	0.47085	3	4	3	3	3	4	3	3	matching	MS/MS	matching	MS/MS	22.6733	22.0954	22.3761	21.4509	1-phosphatidylinositol 4,5-bisphosphate phosphodiesterase beta-3	Q01970
Q01995	TAGLN		0.156812	0.277802	4	4	5	3	4	4	5	3	matching	MS/MS	MS/MS	MS/MS	21.368	22.5123	21.895	21.4297	Transgelin	Q01995
Q02127	DHODH		0.5659	-0.386497	9	8	6	8	9	8	6	8	MS/MS	MS/MS	MS/MS	MS/MS	22.5813	22.0699	22.6849	22.7392	Dihydroorotate dehydrogenase (quinone), mitochondrial	Q02127
Q02218	OGDH		0.570696	-0.432793	42	41	46	42	42	41	46	42	MS/MS	MS/MS	MS/MS	MS/MS	27.2195	27.5839	27.6148	28.0542	2-oxoglutarate dehydrogenase, mitochondrial	Q02218
Q02241	KIF23		0.103198	0.160067	6	6	6	7	6	6	6	7	MS/MS	MS/MS	MS/MS	MS/MS	24.1089	23.0706	23.4933	23.3661	Kinesin-like protein KIF23	Q02241
Q02252	ALDH6A1		0.102564	0.111052	4	4	4	3	4	4	4	3	MS/MS	MS/MS	MS/MS	MS/MS	21.852	21.3209	21.2251	21.7257	Methylmalonate-semialdehyde dehydrogenase [acylating], mitochondrial	Q02252
Q02388	COL7A1		0.614397	0.645026	5	6	6	4	5	6	6	4	MS/MS	MS/MS	MS/MS	MS/MS	22.6744	23.4359	22.3101	22.5103	Collagen alpha-1(VII) chain	Q02388
Q02539	HIST1H1A		0.13653	0.400486	2	2	2	2	2	2	2	2	MS/MS	MS/MS	MS/MS	MS/MS	23.9087	21.9464	22.7705	22.2836	Histone H1.1	Q02539
Q02543	RPL18A		0.789011	-0.342755	12	12	11	12	12	12	11	12	MS/MS	MS/MS	MS/MS	MS/MS	24.7509	24.5667	25.1302	24.873	60S ribosomal protein L18a	Q02543
Q02790	FKBP4		0.505214	0.538875	7	6	9	5	7	6	9	5	MS/MS	MS/MS	MS/MS	MS/MS	23.2151	23.6477	22.5531	23.2318	Peptidyl-prolyl cis-trans isomerase FKBP4;Peptidyl-prolyl cis-trans isomerase FKBP4, N-terminally processed	Q02790
Q02809	PLOD1		0.414578	0.125842	26	24	27	22	26	24	27	22	MS/MS	MS/MS	MS/MS	MS/MS	26.3303	26.1599	26.1951	26.0434	Procollagen-lysine,2-oxoglutarate 5-dioxygenase 1	Q02809
Q02818	NUCB1		0.0570805	-0.0577955	18	16	16	17	18	16	16	17	MS/MS	MS/MS	MS/MS	MS/MS	25.1095	24.5355	24.7189	25.0417	Nucleobindin-1	Q02818
Q02878	RPL6		0.633325	-0.664008	12	12	11	11	12	12	11	11	MS/MS	MS/MS	MS/MS	MS/MS	25.1413	24.4478	25.6421	25.275	60S ribosomal protein L6	Q02878
Q02880	TOP2B		0.00804758	-0.0178089	9	7	6	8	9	7	6	8	MS/MS	MS/MS	MS/MS	MS/MS	23.6192	22.3795	23.3106	22.7237	DNA topoisomerase 2-beta	Q02880
Q02952	AKAP12		0.60784	1.05333	2	1	2	2	2	1	2	2	matching	matching	MS/MS	MS/MS	20.8356	21.2729	19.3885	20.6133	A-kinase anchor protein 12	Q02952
Q02978	SLC25A11		0.0208571	-0.0200624	15	14	11	11	15	14	11	11	MS/MS	MS/MS	MS/MS	MS/MS	25.833	26.0805	25.7011	26.2526	Mitochondrial 2-oxoglutarate/malate carrier protein	Q02978
Q03001	DST		0.131993	0.109132	9	8	12	7	9	8	12	7	MS/MS	MS/MS	MS/MS	MS/MS	22.1171	22.3903	21.8955	22.3938	Dystonin	Q03001
Q03135	CAV1		1.0718	0.584705	5	5	5	5	5	5	5	5	MS/MS	MS/MS	MS/MS	MS/MS	26.6777	26.3377	25.9881	25.858	Caveolin-1	Q03135
Q03252	LMNB2		0.0820884	0.0878811	15	14	16	17	15	14	16	17	MS/MS	MS/MS	MS/MS	MS/MS	24.7702	24.0632	24.2916	24.3661	Lamin-B2	Q03252
Q03518	TAP1		0.124121	0.100156	6	5	6	6	6	5	6	6	MS/MS	MS/MS	MS/MS	MS/MS	24.367	24.3002	24.5074	23.9595	Antigen peptide transporter 1	Q03518
Q03519	TAP2		0.191015	-0.21138	10	10	11	10	11	11	12	11	MS/MS	MS/MS	MS/MS	MS/MS	24.3973	24.1116	24.8315	24.1002	Antigen peptide transporter 2	Q03519
Q03701	CEBPZ		0.0155333	-0.0567245	5	6	4	7	5	6	4	7	MS/MS	MS/MS	matching	MS/MS	22.7505	20.8558	22.4956	21.2241	CCAAT/enhancer-binding protein zeta	Q03701
Q04637	EIF4G1		0.634039	-0.306083	16	16	14	14	16	16	14	14	MS/MS	MS/MS	MS/MS	MS/MS	23.5588	23.8958	23.9683	24.0985	Eukaryotic translation initiation factor 4 gamma 1	Q04637
Q04721	NOTCH2		1.53741	0.852595	11	12	16	12	11	12	16	12	MS/MS	MS/MS	MS/MS	MS/MS	24.0225	24.3028	23.359	23.2611	Neurogenic locus notch homolog protein 2;Notch 2 extracellular truncation;Notch 2 intracellular domain	Q04721
Q04837	SSBP1		0.606322	-0.524323	11	9	13	10	11	9	13	10	MS/MS	MS/MS	MS/MS	MS/MS	25.3336	25.8026	25.8681	26.3168	Single-stranded DNA-binding protein, mitochondrial	Q04837
Q04917	YWHAH		0.395382	1.48234	2	0	2	2	2	0	2	2	MS/MS	matching	MS/MS	MS/MS	22.0356	21.8883	19.0754	21.8839	14-3-3 protein eta	Q04917
Q04941	PLP2		1.02825	0.630118	2	2	2	2	2	2	2	2	MS/MS	MS/MS	MS/MS	MS/MS	22.4887	22.126	21.7786	21.5758	Proteolipid protein 2	Q04941
Q05048	CSTF1		0.232222	0.317908	5	4	3	4	5	4	3	4	MS/MS	MS/MS	MS/MS	MS/MS	23.2825	22.3614	22.6827	22.3253	Cleavage stimulation factor subunit 1	Q05048
Q05519	SRSF11		0.0788709	-0.179853	4	4	4	4	4	4	4	4	MS/MS	MS/MS	MS/MS	MS/MS	24.0146	22.6013	23.754	23.2216	Serine/arginine-rich splicing factor 11	Q05519
Q05682	CALD1		0.870538	-0.885889	19	24	21	20	19	24	21	20	MS/MS	MS/MS	MS/MS	MS/MS	25.0731	25.7558	26.4236	26.1772	Caldesmon	Q05682
Q05932	FPGS		0.652036	-0.32372	3	3	3	3	3	3	3	3	MS/MS	MS/MS	matching	MS/MS	21.3467	20.9783	21.5071	21.4654	Folylpolyglutamate synthase, mitochondrial	Q05932
Q05D32	CTDSPL2		0.127733	0.0524473	2	2	2	4	2	2	2	4	MS/MS	MS/MS	MS/MS	MS/MS	20.8613	20.5799	20.6638	20.6725	CTD small phosphatase-like protein 2	Q05D32
Q06265	EXOSC9		0.23491	-0.286383	2	3	2	4	2	3	2	4	MS/MS	MS/MS	MS/MS	matching	21.3173	20.7783	21.6825	20.9859	Exosome complex component RRP45	Q06265
Q06323	PSME1		0.472808	1.24592	2	3	4	3	2	3	4	3	matching	matching	MS/MS	MS/MS	20.7031	22.686	20.3795	20.5178	Proteasome activator complex subunit 1	Q06323
Q06481	APLP2		1.12733	1.58475	11	8	12	10	11	8	12	10	MS/MS	MS/MS	MS/MS	MS/MS	24.4453	25.1325	22.9	23.5083	Amyloid-like protein 2	Q06481
Q06830	PRDX1		0.0540925	-0.025775	11	12	13	11	14	15	16	14	MS/MS	MS/MS	MS/MS	MS/MS	26.4436	26.7439	26.5829	26.6562	Peroxiredoxin-1	Q06830
Q07020	RPL18		0.467883	-0.376171	8	9	7	7	8	9	7	7	MS/MS	MS/MS	MS/MS	MS/MS	25.6855	25.1243	25.6663	25.8959	60S ribosomal protein L18	Q07020
Q07021	C1QBP		0.824683	-0.783974	12	11	10	10	12	11	10	10	MS/MS	MS/MS	MS/MS	MS/MS	27.2508	27.9173	28.2861	28.4499	Complement component 1 Q subcomponent-binding protein, mitochondrial	Q07021
Q07065	CKAP4		0.138655	0.0978127	35	34	36	38	35	34	36	38	MS/MS	MS/MS	MS/MS	MS/MS	27.6779	27.2858	27.5283	27.2398	Cytoskeleton-associated protein 4	Q07065
Q07157	TJP1		0.636633	-0.127728	25	28	28	22	25	28	28	22	MS/MS	MS/MS	MS/MS	MS/MS	25.3258	25.2452	25.3499	25.4765	Tight junction protein ZO-1	Q07157
Q07666	KHDRBS1		0.537719	-0.968267	8	8	7	9	8	8	7	9	MS/MS	MS/MS	MS/MS	MS/MS	25.5637	24.3527	26.2336	25.6194	KH domain-containing, RNA-binding, signal transduction-associated protein 1	Q07666
Q07955	SRSF1		0.125191	-0.224749	1	1	1	2	1	1	1	2	MS/MS	MS/MS	MS/MS	MS/MS	20.6536	19.6108	20.6819	20.032	Serine/arginine-rich splicing factor 1	Q07955
Q07960	ARHGAP1	+	2.3393	2.31529	1	2	3	3	1	2	3	3	matching	matching	MS/MS	MS/MS	21.5696	21.5461	19.3993	19.0858	Rho GTPase-activating protein 1	Q07960
Q08211	DHX9		0.196827	-0.254404	42	41	37	43	42	41	37	43	MS/MS	MS/MS	MS/MS	MS/MS	27.4925	26.6164	27.4482	27.1695	ATP-dependent RNA helicase A	Q08211
Q08257	CRYZ		0.109997	0.0759048	5	5	5	5	5	5	5	5	MS/MS	matching	MS/MS	MS/MS	23.0817	22.9791	22.7264	23.1826	Quinone oxidoreductase	Q08257
Q08379	GOLGA2		0.334795	-0.239587	13	13	13	12	13	13	13	12	MS/MS	MS/MS	MS/MS	MS/MS	24.4073	24.1688	24.29	24.7653	Golgin subfamily A member 2	Q08379
Q08380	LGALS3BP		0.023977	-0.0275955	11	10	9	10	11	10	9	10	MS/MS	MS/MS	MS/MS	MS/MS	24.6162	24.7534	24.3562	25.0686	Galectin-3-binding protein	Q08380
Q08945	SSRP1		0.19712	-0.371184	16	22	13	21	16	22	13	21	MS/MS	MS/MS	MS/MS	MS/MS	25.4592	24.3346	25.6321	24.9042	FACT complex subunit SSRP1	Q08945
Q08J23	NSUN2		1.62598	-0.699158	19	21	21	19	19	21	21	19	MS/MS	MS/MS	MS/MS	MS/MS	25.0135	25.135	25.8645	25.6823	tRNA (cytosine(34)-C(5))-methyltransferase	Q08J23
Q09028	RBBP4		0.736068	-0.934099	6	6	7	5	10	10	10	8	MS/MS	MS/MS	MS/MS	MS/MS	24.4621	23.8959	25.4848	24.7413	Histone-binding protein RBBP4	Q09028
Q09666	AHNAK		0.421092	-0.522102	280	279	273	248	280	279	273	248	MS/MS	MS/MS	MS/MS	MS/MS	30.4093	31.2433	31.1397	31.5571	Neuroblast differentiation-associated protein AHNAK	Q09666
Q0ZGT2	NEXN		0.634523	0.659347	2	2	2	1	2	2	2	1	MS/MS	MS/MS	MS/MS	matching	21.2867	20.961	20.1115	20.8175	Nexilin	Q0ZGT2
Q10471	GALNT2		1.66999	-0.560627	27	26	25	23	27	26	25	23	MS/MS	MS/MS	MS/MS	MS/MS	27.3114	27.1502	27.7702	27.8127	Polypeptide N-acetylgalactosaminyltransferase 2;Polypeptide N-acetylgalactosaminyltransferase 2 soluble form	Q10471
Q10472	GALNT1		0.301938	-0.240424	14	14	12	12	14	14	12	12	MS/MS	MS/MS	MS/MS	MS/MS	25.5112	24.9578	25.3766	25.5733	Polypeptide N-acetylgalactosaminyltransferase 1;Polypeptide N-acetylgalactosaminyltransferase 1 soluble form	Q10472
Q10570	CPSF1		0.0607738	0.0562754	5	5	3	5	5	5	3	5	MS/MS	matching	MS/MS	MS/MS	21.0716	20.5045	20.6275	20.836	Cleavage and polyadenylation specificity factor subunit 1	Q10570
Q10589	BST2		1.25997	0.715899	3	3	3	3	3	3	3	3	MS/MS	MS/MS	MS/MS	MS/MS	24.7984	25.0098	24.0486	24.3279	Bone marrow stromal antigen 2	Q10589
Q10713	PMPCA		0.110458	-0.190466	23	21	23	21	23	21	23	21	MS/MS	MS/MS	MS/MS	MS/MS	26.1212	26.9645	26.3287	27.138	Mitochondrial-processing peptidase subunit alpha	Q10713
Q12769	NUP160		0.274512	0.319938	9	7	7	6	9	7	7	6	MS/MS	MS/MS	MS/MS	MS/MS	22.2802	22.9319	22.5614	22.0108	Nuclear pore complex protein Nup160	Q12769
Q12788	TBL3		0.302611	-0.745645	11	12	8	13	11	12	8	13	MS/MS	MS/MS	MS/MS	MS/MS	24.1745	22.6821	24.6927	23.6552	Transducin beta-like protein 3	Q12788
Q12789	GTF3C1		0.281505	-0.269817	4	4	2	3	4	4	2	3	MS/MS	MS/MS	MS/MS	MS/MS	20.9527	20.2615	20.9412	20.8126	General transcription factor 3C polypeptide 1	Q12789
Q12797	ASPH		0.234804	-0.228016	18	16	21	21	18	16	21	21	MS/MS	MS/MS	MS/MS	MS/MS	26.5667	25.9076	26.5853	26.345	Aspartyl/asparaginyl beta-hydroxylase	Q12797
Q12834	CDC20		1.08313	-1.03829	1	1	2	2	1	1	2	2	MS/MS	MS/MS	matching	MS/MS	19.6589	19.036	20.3194	20.452	Cell division cycle protein 20 homolog	Q12834
Q12841	FSTL1		0.120677	0.0571613	6	5	5	7	6	5	5	7	MS/MS	MS/MS	MS/MS	MS/MS	22.9758	22.7076	22.6943	22.8748	Follistatin-related protein 1	Q12841
Q12846	STX4		0.188212	0.257232	3	3	3	4	3	3	3	4	MS/MS	MS/MS	MS/MS	MS/MS	22.5054	21.6459	21.5955	22.0414	Syntaxin-4	Q12846
Q12849	GRSF1		0.227502	-0.387677	15	15	15	12	15	15	15	12	MS/MS	MS/MS	MS/MS	MS/MS	25.1641	26.3024	25.891	26.351	G-rich sequence factor 1	Q12849
Q12873	CHD3		0.099327	-0.258349	2	2	2	2	2	2	2	2	MS/MS	MS/MS	MS/MS	MS/MS	20.2072	18.5326	19.8812	19.3752	Chromodomain-helicase-DNA-binding protein 3	Q12873
Q12874	SF3A3		0.178778	-0.281134	12	13	12	12	12	13	12	12	MS/MS	MS/MS	MS/MS	MS/MS	24.5897	23.6078	24.6378	24.1219	Splicing factor 3A subunit 3	Q12874
Q12884	FAP		1.57488	2.89489	0	0	7	5	0	0	7	5	Imputed	Imputed	MS/MS	MS/MS	21.9564	22.9068	19.6169	19.4565	Prolyl endopeptidase FAP;Antiplasmin-cleaving enzyme FAP, soluble form	Q12884
Q12904	AIMP1		0.497329	0.302011	4	4	4	4	4	4	4	4	MS/MS	MS/MS	MS/MS	MS/MS	22.0629	22.1308	21.5682	22.0214	Aminoacyl tRNA synthase complex-interacting multifunctional protein 1;Endothelial monocyte-activating polypeptide 2	Q12904
Q12905	ILF2		0.223619	-0.164473	17	17	16	19	17	17	16	19	MS/MS	MS/MS	MS/MS	MS/MS	26.0421	25.5138	25.9284	25.9564	Interleukin enhancer-binding factor 2	Q12905
Q12906	ILF3		0.332776	-0.453629	27	28	20	27	30	31	23	30	MS/MS	MS/MS	MS/MS	MS/MS	26.3764	25.4193	26.5166	26.1864	Interleukin enhancer-binding factor 3	Q12906
Q12907	LMAN2		0.0162506	0.0139332	11	11	13	14	11	11	13	14	MS/MS	MS/MS	MS/MS	MS/MS	25.0904	24.5831	24.736	24.9096	Vesicular integral-membrane protein VIP36	Q12907
Q12913	PTPRJ		1.71551	0.879224	7	10	11	11	7	10	11	11	MS/MS	MS/MS	MS/MS	MS/MS	24.1625	24.0027	23.298	23.1089	Receptor-type tyrosine-protein phosphatase eta	Q12913
Q12931	TRAP1		0.565538	-0.591665	49	42	43	42	49	42	43	42	MS/MS	MS/MS	MS/MS	MS/MS	27.3445	27.8388	27.8766	28.4901	Heat shock protein 75 kDa, mitochondrial	Q12931
Q12959	DLG1		0.945426	0.685142	8	5	8	9	9	6	9	10	MS/MS	MS/MS	MS/MS	MS/MS	23.1485	23.5652	22.8148	22.5287	Disks large homolog 1	Q12959
Q12965	MYO1E		0.554709	0.401262	14	12	18	14	14	12	18	14	MS/MS	MS/MS	MS/MS	MS/MS	24.1217	24.6336	24.0701	23.8827	Unconventional myosin-Ie	Q12965
Q12996	CSTF3		0.363605	0.201284	4	4	2	7	4	4	2	7	MS/MS	MS/MS	MS/MS	MS/MS	22.5292	22.5526	22.546	22.1332	Cleavage stimulation factor subunit 3	Q12996
Q13011	ECH1		0.255328	-0.288008	21	20	20	17	21	20	20	17	MS/MS	MS/MS	MS/MS	MS/MS	25.5254	26.2382	25.9664	26.3733	Delta(3,5)-Delta(2,4)-dienoyl-CoA isomerase, mitochondrial	Q13011
Q13045	FLII		0.773455	-0.777471	7	7	4	7	7	7	4	7	MS/MS	MS/MS	MS/MS	MS/MS	21.9418	21.6109	22.8817	22.2259	Protein flightless-1 homolog	Q13045
Q13084	MRPL28		0.113486	0.278616	6	6	5	6	6	6	5	6	MS/MS	MS/MS	MS/MS	MS/MS	23.2071	24.783	23.4439	23.9889	39S ribosomal protein L28, mitochondrial	Q13084
Q13123	IK		0.104878	-0.265251	4	7	5	6	4	7	5	6	MS/MS	MS/MS	MS/MS	MS/MS	23.2631	22.5084	23.917	22.3851	Protein Red	Q13123
Q13137	CALCOCO2		1.77488	2.0339	2	3	6	5	2	3	6	5	MS/MS	matching	MS/MS	MS/MS	23.708	23.939	21.549	22.0303	Calcium-binding and coiled-coil domain-containing protein 2	Q13137
Q13148	TARDBP		1.39337	-0.265513	7	7	5	7	7	7	5	7	MS/MS	MS/MS	MS/MS	MS/MS	24.7003	24.591	24.9044	24.9179	TAR DNA-binding protein 43	Q13148
Q13151	HNRNPA0		0.037046	-0.0799141	8	8	8	9	8	8	8	9	MS/MS	MS/MS	MS/MS	MS/MS	25.4428	24.1287	25.0724	24.6591	Heterogeneous nuclear ribonucleoprotein A0	Q13151
Q13155	AIMP2		0.0808134	-0.0411167	2	2	3	3	2	2	3	3	MS/MS	MS/MS	MS/MS	MS/MS	21.6247	21.4754	21.7425	21.4398	Aminoacyl tRNA synthase complex-interacting multifunctional protein 2	Q13155
Q13162	PRDX4		1.50371	0.629771	13	13	13	13	13	13	13	13	MS/MS	MS/MS	MS/MS	MS/MS	27.1003	26.9133	26.4426	26.3114	Peroxiredoxin-4	Q13162
Q13185	CBX3		0.400303	-0.593661	6	5	5	6	7	6	6	7	MS/MS	MS/MS	MS/MS	MS/MS	24.4049	23.3357	24.6186	24.3092	Chromobox protein homolog 3	Q13185
Q13190	STX5		0.288192	0.313728	3	3	3	3	3	3	3	3	MS/MS	MS/MS	MS/MS	MS/MS	23.0977	22.3922	22.2426	22.6198	Syntaxin-5	Q13190
Q13206	DDX10		0.0102233	-0.0153255	2	3	0	4	2	3	0	4	matching	matching	Imputed	MS/MS	20.8867	19.9587	20.3985	20.4774	Probable ATP-dependent RNA helicase DDX10	Q13206
Q13217	DNAJC3		0.397357	1.30584	3	2	4	2	3	2	4	2	matching	matching	MS/MS	MS/MS	22.3815	21.7082	19.553	21.9251	DnaJ homolog subfamily C member 3	Q13217
Q13242	SRSF9		0.503339	-1.65783	3	4	1	4	3	4	1	4	matching	MS/MS	matching	MS/MS	20.2426	17.9462	21.2275	20.277	Serine/arginine-rich splicing factor 9	Q13242
Q13243	SRSF5		1.28029	-1.47436	1	1	1	1	1	1	1	1	MS/MS	MS/MS	matching	matching	19.537	19.8446	21.4813	20.849	Serine/arginine-rich splicing factor 5	Q13243
Q13247	SRSF6		1.11394	-1.69095	3	3	2	2	4	4	2	3	MS/MS	MS/MS	matching	MS/MS	20.5185	20.3784	21.6461	22.6326	Serine/arginine-rich splicing factor 6	Q13247
Q13263	TRIM28		0.0838567	-0.147977	15	15	10	12	15	15	10	12	MS/MS	MS/MS	MS/MS	MS/MS	24.6528	23.4901	24.1407	24.2981	Transcription intermediary factor 1-beta	Q13263
Q13283	G3BP1		0.898464	-0.193286	19	19	18	18	21	20	20	20	MS/MS	MS/MS	MS/MS	MS/MS	25.8911	26.038	26.1779	26.1378	Ras GTPase-activating protein-binding protein 1	Q13283
Q13286	CLN3	+	2.38642	1.68712	2	2	2	2	2	2	2	2	MS/MS	matching	MS/MS	MS/MS	21.9297	21.9713	20.157	20.3699	Battenin	Q13286
Q13308	PTK7		1.07281	0.412449	3	4	4	7	3	4	4	7	MS/MS	MS/MS	MS/MS	MS/MS	21.7344	21.8895	21.2974	21.5016	Inactive tyrosine-protein kinase 7	Q13308
Q13310	PABPC4		1.37878	-0.37403	8	8	7	9	8	8	7	9	MS/MS	MS/MS	MS/MS	MS/MS	22.6674	22.8226	23.1042	23.1338	Polyadenylate-binding protein 4	Q13310
Q13347	EIF3I		0.577278	0.336631	5	4	5	6	5	4	5	6	MS/MS	matching	MS/MS	MS/MS	22.7366	23.0222	22.3762	22.7093	Eukaryotic translation initiation factor 3 subunit I	Q13347
Q13393	PLD1		0.586959	1.25222	2	1	3	3	2	1	3	3	matching	matching	MS/MS	MS/MS	21.6128	21.4097	19.4635	21.0546	Phospholipase D1	Q13393
Q13405	MRPL49		1.08764	-0.58187	3	4	4	4	3	4	4	4	MS/MS	MS/MS	MS/MS	MS/MS	23.0435	22.7018	23.5024	23.4066	39S ribosomal protein L49, mitochondrial	Q13405
Q13409	DYNC1I2		0.317684	-0.695944	2	2	2	1	2	2	2	1	MS/MS	MS/MS	MS/MS	MS/MS	20.0859	21.6905	21.4662	21.7021	Cytoplasmic dynein 1 intermediate chain 2	Q13409
Q13418	ILK		0.0332189	-0.0448866	4	6	7	6	4	6	7	6	MS/MS	MS/MS	MS/MS	MS/MS	22.6258	22.2721	22.8856	22.102	Integrin-linked protein kinase	Q13418
Q13421	MSLN		0.336273	0.412113	3	2	6	5	3	2	6	5	matching	MS/MS	MS/MS	MS/MS	22.2935	23.1137	22.0935	22.4895	Mesothelin;Megakaryocyte-potentiating factor;Mesothelin, cleaved form	Q13421
Q13423	NNT		0.477959	-0.12779	35	31	32	33	35	31	32	33	MS/MS	MS/MS	MS/MS	MS/MS	27.1635	27.2911	27.277	27.4332	NAD(P) transhydrogenase, mitochondrial	Q13423
Q13425	SNTB2		0.62595	-0.136386	8	8	8	6	8	8	8	6	MS/MS	MS/MS	MS/MS	MS/MS	22.9149	22.7586	22.9967	22.9496	Beta-2-syntrophin	Q13425
Q13428	TCOF1		0.0827707	0.0792379	11	10	10	9	11	10	10	9	MS/MS	MS/MS	MS/MS	MS/MS	23.0252	22.777	22.5291	23.1146	Treacle protein	Q13428
Q13435	SF3B2		0.318355	-0.584721	15	15	10	18	15	15	10	18	MS/MS	MS/MS	MS/MS	MS/MS	25.1587	23.8868	25.3481	24.8667	Splicing factor 3B subunit 2	Q13435
Q13439	GOLGA4		0.524697	0.274777	12	8	12	13	12	8	12	13	MS/MS	MS/MS	MS/MS	MS/MS	22.8489	22.8003	22.7458	22.3538	Golgin subfamily A member 4	Q13439
Q13442	PDAP1		0.0718595	-0.108368	3	3	3	2	3	3	3	2	MS/MS	MS/MS	MS/MS	MS/MS	22.0396	22.9524	22.4087	22.8001	28 kDa heat- and acid-stable phosphoprotein	Q13442
Q13443	ADAM9		0.605935	0.29312	11	10	12	12	11	10	12	12	MS/MS	MS/MS	MS/MS	MS/MS	24.0561	23.7083	23.6413	23.5368	Disintegrin and metalloproteinase domain-containing protein 9	Q13443
Q13445	TMED1		0.649415	-1.57807	2	2	2	1	2	2	2	1	MS/MS	MS/MS	MS/MS	matching	18.8268	20.6388	21.259	21.3628	Transmembrane emp24 domain-containing protein 1	Q13445
Q13488	TCIRG1		0.795555	0.802981	6	6	5	7	6	6	5	7	MS/MS	MS/MS	MS/MS	MS/MS	23.6751	23.2295	22.3577	22.9409	V-type proton ATPase 116 kDa subunit a isoform 3	Q13488
Q13492	PICALM		0.149224	0.302663	7	7	7	8	7	7	7	8	MS/MS	MS/MS	MS/MS	MS/MS	24.0434	25.3385	24.1116	24.665	Phosphatidylinositol-binding clathrin assembly protein	Q13492
Q13501	SQSTM1	+	2.00035	1.69198	18	15	23	22	18	15	23	22	MS/MS	MS/MS	MS/MS	MS/MS	28.5396	28.4574	26.9719	26.6411	Sequestosome-1	Q13501
Q13505	MTX1		0.210556	-0.0342941	3	4	3	2	3	4	3	2	MS/MS	MS/MS	MS/MS	MS/MS	23.3153	23.2183	23.2689	23.3333	Metaxin-1	Q13505
Q13509	TUBB3		0.213081	0.175291	1	1	1	1	2	3	2	3	MS/MS	matching	MS/MS	MS/MS	21.1111	20.9363	20.567	21.1298	Tubulin beta-3 chain	Q13509
Q13510	ASAH1		0.768624	0.682603	6	6	8	7	6	6	8	7	MS/MS	MS/MS	MS/MS	MS/MS	24.2806	24.2802	23.273	23.9226	Acid ceramidase;Acid ceramidase subunit alpha;Acid ceramidase subunit beta	Q13510
Q13530	SERINC3		0.768672	1.02236	1	1	1	1	1	1	1	1	matching	matching	matching	MS/MS	20.5098	19.554	18.9187	19.1003	Serine incorporator 3	Q13530
Q13547	HDAC1		0.464682	-0.843568	4	4	4	5	8	8	7	10	MS/MS	MS/MS	MS/MS	MS/MS	23.4625	22.4164	24.2245	23.3415	Histone deacetylase 1	Q13547
Q13557	CAMK2D		0.339444	0.631801	2	4	2	4	3	5	3	4	matching	MS/MS	MS/MS	MS/MS	21.6288	21.8619	21.7958	20.4313	Calcium/calmodulin-dependent protein kinase type II subunit delta	Q13557
Q13573	SNW1		0.426037	-0.238036	7	7	4	5	7	7	4	5	MS/MS	MS/MS	MS/MS	MS/MS	22.902	22.5865	23.1212	22.8434	SNW domain-containing protein 1	Q13573
Q13595	TRA2A		0.00443823	0.00122166	2	3	2	2	2	3	2	2	MS/MS	MS/MS	MS/MS	MS/MS	21.5233	21.4113	21.4022	21.5299	Transformer-2 protein homolog alpha	Q13595
Q13601	KRR1		0.0461947	-0.0864153	1	2	3	2	1	2	3	2	MS/MS	MS/MS	MS/MS	MS/MS	21.4777	20.3233	21.1597	20.8142	KRR1 small subunit processome component homolog	Q13601
Q13610	PWP1		0.108048	0.391498	3	3	2	3	3	3	2	3	matching	MS/MS	MS/MS	MS/MS	21.7496	21.2352	22.2996	19.9022	Periodic tryptophan protein 1 homolog	Q13610
Q13619	CUL4A		0.0309026	0.0455866	4	4	4	3	5	5	5	4	matching	MS/MS	MS/MS	MS/MS	22.0705	21.3247	21.9352	21.3688	Cullin-4A	Q13619
Q13636	RAB31		0.688212	0.364689	6	6	7	5	6	6	7	5	MS/MS	MS/MS	MS/MS	MS/MS	24.5156	24.1493	23.8958	24.0397	Ras-related protein Rab-31	Q13636
Q13637	RAB32		0.793959	0.468452	7	8	9	8	8	9	10	9	MS/MS	MS/MS	MS/MS	MS/MS	25.0023	24.5818	24.3663	24.2809	Ras-related protein Rab-32	Q13637
Q13641	TPBG		1.67167	0.890063	4	3	4	4	4	3	4	4	MS/MS	MS/MS	MS/MS	MS/MS	21.9771	22.1397	21.2724	21.0643	Trophoblast glycoprotein	Q13641
Q13642	FHL1		0.2369	0.12432	2	2	1	2	2	2	1	2	MS/MS	MS/MS	MS/MS	matching	19.5259	19.9006	19.6186	19.5593	Four and a half LIM domains protein 1	Q13642
Q13724	MOGS		0.05672	-0.0441923	7	6	8	11	7	6	8	11	MS/MS	MS/MS	MS/MS	MS/MS	23.7503	23.7429	24.0441	23.5375	Mannosyl-oligosaccharide glucosidase	Q13724
Q13740	ALCAM		1.98863	1.07645	10	12	13	13	10	12	13	13	MS/MS	MS/MS	MS/MS	MS/MS	26.4387	26.5397	25.5104	25.3152	CD166 antigen	Q13740
Q13769	THOC5		1.31105	-1.81778	3	3	1	2	3	3	1	2	MS/MS	matching	MS/MS	MS/MS	18.557	19.3883	20.7535	20.8273	THO complex subunit 5 homolog	Q13769
Q13772	NCOA4	+	1.93906	3.79743	1	0	6	5	1	0	6	5	MS/MS	Imputed	MS/MS	MS/MS	22.6436	22.9593	19.3834	18.6246	Nuclear receptor coactivator 4	Q13772
Q13813	SPTAN1		0.635903	-0.160357	156	161	158	158	156	161	158	158	MS/MS	MS/MS	MS/MS	MS/MS	30.1576	30.0267	30.3205	30.1846	Spectrin alpha chain, non-erythrocytic 1	Q13813
Q13823	GNL2		0.68706	-1.53995	3	3	3	1	3	3	3	1	MS/MS	MS/MS	MS/MS	MS/MS	18.666	19.1449	21.2427	19.6482	Nucleolar GTP-binding protein 2	Q13823
Q13838	DDX39B		0.814397	-0.454586	5	6	6	6	15	16	16	16	MS/MS	MS/MS	MS/MS	MS/MS	25.903	25.6364	26.0725	26.376	Spliceosome RNA helicase DDX39B	Q13838
Q13868	EXOSC2		0.592218	-0.421961	6	6	5	5	6	6	5	5	MS/MS	MS/MS	MS/MS	MS/MS	22.3005	21.9844	22.7805	22.3483	Exosome complex component RRP4	Q13868
Q14008	CKAP5		0.259637	-0.267031	10	11	9	8	10	11	9	8	MS/MS	MS/MS	MS/MS	MS/MS	23.0992	22.7716	23.5394	22.8654	Cytoskeleton-associated protein 5	Q14008
Q14011	CIRBP		1.48156	-2.33152	2	4	1	1	2	4	1	1	MS/MS	MS/MS	matching	MS/MS	19.8524	20.3062	22.7812	22.0405	Cold-inducible RNA-binding protein	Q14011
Q14103	HNRNPD		0.19949	-0.301239	11	11	12	12	13	13	14	14	MS/MS	MS/MS	MS/MS	MS/MS	26.7	25.8812	26.9404	26.2433	Heterogeneous nuclear ribonucleoprotein D0	Q14103
Q14108	SCARB2		1.26677	0.499263	11	10	12	13	11	10	12	13	MS/MS	MS/MS	MS/MS	MS/MS	26.6995	26.9353	26.2905	26.3458	Lysosome membrane protein 2	Q14108
Q14114	LRP8		1.18881	0.802873	5	5	9	6	5	5	9	6	MS/MS	MS/MS	MS/MS	MS/MS	23.6096	23.9252	22.8187	23.1104	Low-density lipoprotein receptor-related protein 8	Q14114
Q14118	DAG1		1.09308	0.330064	11	9	8	10	11	9	8	10	MS/MS	MS/MS	MS/MS	MS/MS	23.9872	23.8363	23.6472	23.5162	Dystroglycan;Alpha-dystroglycan;Beta-dystroglycan	Q14118
Q14126	DSG2		0.0844589	-0.0541344	16	17	17	16	16	17	17	16	MS/MS	MS/MS	MS/MS	MS/MS	25.0878	24.7701	25.1252	24.841	Desmoglein-2	Q14126
Q14137	BOP1		0.0250182	-0.0504217	6	9	6	7	6	9	6	7	MS/MS	MS/MS	MS/MS	MS/MS	23.7272	22.5803	22.9294	23.479	Ribosome biogenesis protein BOP1	Q14137
Q14141	2006-09-01		0.305658	0.510002	3	2	3	2	3	2	3	2	matching	MS/MS	MS/MS	MS/MS	20.8489	22.0564	21.0643	20.821	Septin-6	Q14141
Q14142	TRIM14		0.893979	1.05392	2	0	2	3	2	0	2	3	matching	Imputed	MS/MS	MS/MS	21.319	20.7591	19.6752	20.295	Tripartite motif-containing protein 14	Q14142
Q14151	SAFB2		0.894357	-0.764129	3	2	2	4	3	2	2	4	MS/MS	MS/MS	MS/MS	MS/MS	20.5409	19.9373	20.9812	21.0253	Scaffold attachment factor B2	Q14151
Q14152	EIF3A		0.0744951	-0.055583	11	10	10	11	11	10	10	11	MS/MS	MS/MS	MS/MS	MS/MS	23.1853	23.119	22.9638	23.4517	Eukaryotic translation initiation factor 3 subunit A	Q14152
Q14157	UBAP2L		1.65701	-0.791443	4	3	4	4	4	3	4	4	MS/MS	MS/MS	MS/MS	MS/MS	21.7316	21.9341	22.6877	22.5609	Ubiquitin-associated protein 2-like	Q14157
Q14160	SCRIB		0.20798	0.158662	20	17	20	19	20	17	20	19	MS/MS	MS/MS	MS/MS	MS/MS	24.7376	25.2715	24.7904	24.9015	Protein scribble homolog	Q14160
Q14165	MLEC		0.14767	0.162221	6	6	4	5	6	6	4	5	MS/MS	MS/MS	MS/MS	MS/MS	22.4016	23.0423	22.3534	22.7661	Malectin	Q14165
Q14191	WRN		0.032879	0.0123253	1	1	2	2	1	1	2	2	MS/MS	MS/MS	MS/MS	MS/MS	19.3796	19.592	19.4193	19.5277	Werner syndrome ATP-dependent helicase	Q14191
Q14197	ICT1		0.475038	-0.338783	6	6	5	4	6	6	5	4	MS/MS	MS/MS	MS/MS	MS/MS	22.9099	23.268	23.227	23.6285	Peptidyl-tRNA hydrolase ICT1, mitochondrial	Q14197
Q14204	DYNC1H1		1.84597	-0.352515	67	64	62	55	67	64	62	55	MS/MS	MS/MS	MS/MS	MS/MS	27.0505	27.1273	27.4597	27.4231	Cytoplasmic dynein 1 heavy chain 1	Q14204
Q14247	CTTN		0.599286	0.354177	6	6	7	5	6	6	7	5	MS/MS	MS/MS	MS/MS	MS/MS	23.2627	23.1521	22.6383	23.0682	Src substrate cortactin	Q14247
Q14254	FLOT2		1.29136	0.629189	24	24	23	23	24	24	23	23	MS/MS	MS/MS	MS/MS	MS/MS	27.1077	26.9729	26.2793	26.5429	Flotillin-2	Q14254
Q14257	RCN2		0.0438282	0.042305	9	8	8	7	9	8	8	7	MS/MS	MS/MS	MS/MS	MS/MS	25.0074	25.0725	25.3061	24.6892	Reticulocalbin-2	Q14257
Q14258	TRIM25		0.629716	0.386283	3	3	6	6	3	3	6	6	MS/MS	MS/MS	MS/MS	MS/MS	22.0572	22.1473	21.9411	21.4908	E3 ubiquitin/ISG15 ligase TRIM25	Q14258
Q14315	FLNC		0.918497	0.50016	4	5	6	7	4	5	6	7	matching	matching	MS/MS	MS/MS	22.1241	21.7553	21.4913	21.3879	Filamin-C	Q14315
Q14318	FKBP8		0.304278	-0.196943	6	6	3	5	6	6	3	5	MS/MS	MS/MS	MS/MS	MS/MS	22.7959	23.2728	23.2441	23.2185	Peptidyl-prolyl cis-trans isomerase FKBP8	Q14318
Q14331	FRG1		0.017126	0.0116167	4	4	4	3	4	4	4	3	MS/MS	MS/MS	MS/MS	MS/MS	23.1355	22.857	22.8244	23.1449	Protein FRG1	Q14331
Q14344	GNA13		0.909885	0.844876	4	5	6	6	4	5	6	6	MS/MS	MS/MS	MS/MS	MS/MS	23.3683	23.0518	22.0785	22.6518	Guanine nucleotide-binding protein subunit alpha-13	Q14344
Q14432	PDE3A		1.5104	0.350388	2	3	2	3	2	3	2	3	MS/MS	MS/MS	MS/MS	MS/MS	21.7617	21.7094	21.4425	21.3278	cGMP-inhibited 3,5-cyclic phosphodiesterase A	Q14432
Q14435	GALNT3		0.866453	-0.171562	7	4	5	5	7	4	5	5	MS/MS	MS/MS	MS/MS	MS/MS	22.3056	22.3115	22.5508	22.4095	Polypeptide N-acetylgalactosaminyltransferase 3	Q14435
Q14444	CAPRIN1		0.590373	-0.582895	13	12	11	10	13	12	11	10	MS/MS	MS/MS	MS/MS	MS/MS	24.8935	25.609	25.7357	25.9326	Caprin-1	Q14444
Q14498	RBM39		0.0481514	-0.0753279	14	16	15	18	14	16	15	18	MS/MS	MS/MS	MS/MS	MS/MS	26.8676	26.1281	26.9167	26.2296	RNA-binding protein 39	Q14498
Q14517	FAT1		1.11753	0.677496	6	6	10	5	6	6	10	5	MS/MS	MS/MS	MS/MS	matching	21.9568	22.2502	21.56	21.292	Protocadherin Fat 1;Protocadherin Fat 1, nuclear form	Q14517
Q14554	PDIA5		0.546779	-0.235292	6	7	6	5	6	7	6	5	MS/MS	MS/MS	MS/MS	MS/MS	22.1986	22.2564	22.3032	22.6223	Protein disulfide-isomerase A5	Q14554
Q14562	DHX8		0.183842	-0.38363	7	7	3	7	7	7	3	7	MS/MS	MS/MS	MS/MS	MS/MS	22.226	21.4423	22.8428	21.5927	ATP-dependent RNA helicase DHX8	Q14562
Q14573	ITPR3		0.763205	0.256286	18	13	16	17	18	13	16	17	MS/MS	MS/MS	MS/MS	MS/MS	23.9852	24.1156	23.6899	23.8984	Inositol 1,4,5-trisphosphate receptor type 3	Q14573
Q14596	NBR1		0.858179	1.94108	2	2	9	7	2	2	9	7	matching	matching	MS/MS	MS/MS	22.4426	24.0336	21.1477	21.4464	Next to BRCA1 gene 1 protein	Q14596
Q14643	ITPR1		0.492545	-0.490191	17	17	10	11	17	18	11	13	MS/MS	MS/MS	MS/MS	MS/MS	24.1289	23.3834	24.2915	24.2011	Inositol 1,4,5-trisphosphate receptor type 1	Q14643
Q14676	MDC1		0.22236	-0.706603	3	3	1	3	3	3	1	3	MS/MS	MS/MS	MS/MS	MS/MS	21.8443	19.56	21.3837	21.4337	Mediator of DNA damage checkpoint protein 1	Q14676
Q14683	SMC1A		0.0373061	0.0428495	26	26	23	27	26	26	23	27	MS/MS	MS/MS	MS/MS	MS/MS	25.2236	24.5466	24.9837	24.7009	Structural maintenance of chromosomes protein 1A	Q14683
Q14684	RRP1B		0.207398	-0.654604	3	4	3	4	3	4	3	4	MS/MS	MS/MS	matching	MS/MS	22.2296	20.3995	22.6283	21.31	Ribosomal RNA processing protein 1 homolog B	Q14684
Q14690	PDCD11		0.144489	-0.491947	12	13	7	15	12	13	7	15	MS/MS	MS/MS	MS/MS	MS/MS	24.1273	21.8336	23.7453	23.1995	Protein RRP5 homolog	Q14690
Q14692	BMS1		0.293192	-0.402102	6	9	5	7	6	9	5	7	MS/MS	MS/MS	MS/MS	MS/MS	22.8771	21.8896	22.6814	22.8895	Ribosome biogenesis protein BMS1 homolog	Q14692
Q14694	USP10		0.335373	-0.312629	3	2	4	3	3	2	4	3	MS/MS	matching	MS/MS	matching	20.8248	21.0731	20.9383	21.5849	Ubiquitin carboxyl-terminal hydrolase 10	Q14694
Q14696	MESDC2		0.416095	-0.303107	5	3	5	4	5	3	5	4	MS/MS	MS/MS	MS/MS	MS/MS	22.4085	22.0636	22.3264	22.7518	LDLR chaperone MESD	Q14696
Q14697	GANAB		0.523521	0.30033	43	41	47	45	43	41	47	45	MS/MS	MS/MS	MS/MS	MS/MS	28.9755	29.0179	28.481	28.9117	Neutral alpha-glucosidase AB	Q14697
Q14739	LBR		0.151086	0.239639	4	3	3	4	4	3	3	4	MS/MS	MS/MS	MS/MS	MS/MS	23.2808	22.3325	22.8482	22.2858	Lamin-B receptor	Q14739
Q14764	MVP		0.90446	1.06602	26	18	36	31	26	18	36	31	MS/MS	MS/MS	MS/MS	MS/MS	25.6184	26.4191	24.8388	25.0666	Major vault protein	Q14764
Q14789	GOLGB1		0.191053	0.137821	46	39	41	38	46	39	41	38	MS/MS	MS/MS	MS/MS	MS/MS	25.7086	25.4509	25.2208	25.663	Golgin subfamily B member 1	Q14789
Q14839	CHD4		0.497292	-0.495285	15	16	12	14	19	21	15	18	MS/MS	MS/MS	MS/MS	MS/MS	24.6238	23.9162	24.8919	24.6386	Chromodomain-helicase-DNA-binding protein 4	Q14839
Q14974	KPNB1		0.12387	0.148004	29	22	27	30	29	22	27	30	MS/MS	MS/MS	MS/MS	MS/MS	25.8961	26.6745	26.0131	26.2616	Importin subunit beta-1	Q14974
Q14978	NOLC1		1.12626	-0.282859	8	7	7	7	8	7	7	7	MS/MS	MS/MS	MS/MS	MS/MS	24.9555	25.0064	25.3418	25.1859	Nucleolar and coiled-body phosphoprotein 1	Q14978
Q14980	NUMA1		0.157351	-0.204949	34	33	24	38	34	33	24	38	MS/MS	MS/MS	MS/MS	MS/MS	26.0576	25.3348	26.1764	25.6259	Nuclear mitotic apparatus protein 1	Q14980
Q15005	SPCS2		0.120505	-0.100856	6	5	4	4	6	5	4	4	MS/MS	MS/MS	MS/MS	MS/MS	23.0846	23.3945	23.5803	23.1006	Signal peptidase complex subunit 2	Q15005
Q15006	EMC2		0.485142	0.281444	4	4	4	3	4	4	4	3	MS/MS	MS/MS	MS/MS	MS/MS	22.2917	22.2328	22.1977	21.7639	ER membrane protein complex subunit 2	Q15006
Q15012	LAPTM4A		0.58107	2.60289	0	2	2	2	0	2	2	2	Imputed	MS/MS	MS/MS	MS/MS	21.9833	23.0083	21.4978	18.2879	Lysosomal-associated transmembrane protein 4A	Q15012
Q15019	2002-09-01		0.624562	-0.54996	13	13	15	15	13	13	15	15	MS/MS	MS/MS	MS/MS	MS/MS	24.9496	25.1444	25.9121	25.2818	Septin-2	Q15019
Q15021	NCAPD2		0.119626	0.108633	7	7	3	6	7	7	3	6	MS/MS	MS/MS	MS/MS	MS/MS	21.9965	22.6156	22.205	22.1899	Condensin complex subunit 1	Q15021
Q15024	EXOSC7		0.200379	-0.157244	3	4	2	2	3	4	2	2	MS/MS	MS/MS	MS/MS	MS/MS	21.2196	20.7569	21.3024	20.9886	Exosome complex component RRP42	Q15024
Q15025	TNIP1		1.51818	2.03211	0	0	4	3	0	0	4	3	Imputed	Imputed	MS/MS	MS/MS	21.2615	21.9662	19.6655	19.4979	TNFAIP3-interacting protein 1	Q15025
Q15027	ACAP1		0.0663628	0.119802	1	1	1	1	1	1	1	1	MS/MS	MS/MS	MS/MS	MS/MS	20.5177	20.1784	20.7952	19.6613	Arf-GAP with coiled-coil, ANK repeat and PH domain-containing protein 1	Q15027
Q15029	EFTUD2		0.097135	-0.147424	27	30	23	31	27	30	23	31	MS/MS	MS/MS	MS/MS	MS/MS	26.2694	25.4072	26.2574	25.7141	116 kDa U5 small nuclear ribonucleoprotein component	Q15029
Q15031	LARS2		0.195466	-0.283655	23	18	20	16	23	18	20	16	MS/MS	MS/MS	MS/MS	MS/MS	24.191	24.9774	24.534	25.2017	Probable leucine--tRNA ligase, mitochondrial	Q15031
Q15046	KARS		0.0383923	-0.0280704	11	10	11	10	11	10	11	10	MS/MS	MS/MS	MS/MS	MS/MS	23.6749	24.0885	23.8009	24.0187	Lysine--tRNA ligase	Q15046
Q15050	RRS1		0.405583	-0.665835	4	4	4	5	4	4	4	5	MS/MS	MS/MS	MS/MS	MS/MS	23.0287	22.21	23.7461	22.8243	Ribosome biogenesis regulatory protein homolog	Q15050
Q15056	EIF4H		0.194566	-0.299023	7	7	7	6	7	7	7	6	MS/MS	MS/MS	MS/MS	MS/MS	22.7069	23.7844	23.6337	23.4556	Eukaryotic translation initiation factor 4H	Q15056
Q15058	KIF14		0.670345	0.209093	3	2	4	5	3	2	4	5	MS/MS	MS/MS	MS/MS	MS/MS	20.4119	20.2478	20.203	20.0386	Kinesin-like protein KIF14	Q15058
Q15061	WDR43		0.166819	-0.48172	11	11	7	9	11	11	7	9	MS/MS	MS/MS	MS/MS	MS/MS	24.111	22.1486	23.8601	23.3629	WD repeat-containing protein 43	Q15061
Q15067	ACOX1		0.424409	0.150743	4	4	3	5	4	4	3	5	matching	MS/MS	MS/MS	MS/MS	22.4925	22.2407	22.2605	22.1712	Peroxisomal acyl-coenzyme A oxidase 1	Q15067
Q15070	OXA1L		1.41219	-0.525207	5	5	5	5	5	5	5	5	MS/MS	MS/MS	MS/MS	MS/MS	21.8927	21.8167	22.2805	22.4794	Mitochondrial inner membrane protein OXA1L	Q15070
Q15075	EEA1		0.689696	1.10555	28	20	34	33	28	20	34	33	MS/MS	MS/MS	MS/MS	MS/MS	25.6353	25.6557	23.9449	25.135	Early endosome antigen 1	Q15075
Q15084	PDIA6		0.0707327	-0.0382881	12	15	13	15	12	15	13	15	MS/MS	MS/MS	MS/MS	MS/MS	27.6974	27.3496	27.5235	27.6001	Protein disulfide-isomerase A6	Q15084
Q15125	EBP		0.688261	1.59657	2	3	2	3	2	3	2	3	MS/MS	MS/MS	MS/MS	MS/MS	24.9532	23.4445	23.0182	22.1864	3-beta-hydroxysteroid-Delta(8),Delta(7)-isomerase	Q15125
Q15149	PLEC		0.652681	-0.329497	336	323	320	326	344	331	329	335	MS/MS	MS/MS	MS/MS	MS/MS	31.2958	30.9434	31.3822	31.516	Plectin	Q15149
Q15165	PON2		0.387687	0.321011	12	10	12	10	12	10	12	10	MS/MS	MS/MS	MS/MS	MS/MS	25.9752	26.5952	25.9769	25.9515	Serum paraoxonase/arylesterase 2	Q15165
Q15181	PPA1		0.291241	0.185959	3	2	3	4	3	2	3	4	MS/MS	MS/MS	MS/MS	MS/MS	21.9106	21.7264	21.4165	21.8485	Inorganic pyrophosphatase	Q15181
Q15185	PTGES3		0.00273595	-0.00432587	2	2	2	2	2	2	2	2	MS/MS	MS/MS	MS/MS	MS/MS	22.6975	21.8903	22.5709	22.0255	Prostaglandin E synthase 3	Q15185
Q15233	NONO		0.155706	-0.232311	23	25	23	25	25	27	24	27	MS/MS	MS/MS	MS/MS	MS/MS	27.1269	26.1689	27.0823	26.6781	Non-POU domain-containing octamer-binding protein	Q15233
Q15262	PTPRK		2.37753	0.907571	6	6	7	6	6	6	7	6	MS/MS	MS/MS	MS/MS	MS/MS	22.8153	22.7556	21.827	21.9287	Receptor-type tyrosine-protein phosphatase kappa	Q15262
Q15269	PWP2		0.0728419	-0.236396	10	9	2	10	10	9	2	10	MS/MS	MS/MS	MS/MS	MS/MS	23.9622	22.0324	23.6951	22.7722	Periodic tryptophan protein 2 homolog	Q15269
Q15286	RAB35		0.50023	0.645178	4	4	4	4	4	4	4	4	MS/MS	MS/MS	MS/MS	MS/MS	22.3385	23.2974	22.0896	22.2559	Ras-related protein Rab-35	Q15286
Q15287	RNPS1		0.317725	-0.535776	4	4	3	2	4	4	3	2	MS/MS	MS/MS	MS/MS	MS/MS	22.8717	21.9926	23.4111	22.5248	RNA-binding protein with serine-rich domain 1	Q15287
Q15293	RCN1		0.234756	-0.201891	10	9	8	10	10	9	8	10	MS/MS	MS/MS	MS/MS	MS/MS	26.4788	25.8805	26.4652	26.2979	Reticulocalbin-1	Q15293
Q15334	LLGL1		0.253971	0.22705	2	2	1	2	2	2	1	2	MS/MS	matching	MS/MS	matching	19.6597	20.2766	19.6383	19.844	Lethal(2) giant larvae protein homolog 1	Q15334
Q15363	TMED2		0.175235	-0.141087	5	5	5	5	5	5	5	5	MS/MS	MS/MS	MS/MS	MS/MS	24.0053	24.5259	24.2946	24.5188	Transmembrane emp24 domain-containing protein 2	Q15363
Q15365	PCBP1		0.93282	-0.950006	9	10	8	7	13	14	11	10	MS/MS	MS/MS	MS/MS	MS/MS	24.483	23.7897	25.1698	25.0029	Poly(rC)-binding protein 1	Q15365
Q15366	PCBP2		0.707533	-0.669765	5	4	6	6	6	5	7	7	MS/MS	MS/MS	MS/MS	MS/MS	24.4631	23.7678	24.7415	24.8289	Poly(rC)-binding protein 2	Q15366
Q15369	TCEB1		0.286803	-0.123275	3	3	3	3	3	3	3	3	MS/MS	matching	MS/MS	matching	21.6954	21.5573	21.6076	21.8916	Transcription elongation factor B polypeptide 1	Q15369
Q15370	TCEB2		0.407707	0.430171	4	2	4	4	4	2	4	4	MS/MS	MS/MS	MS/MS	MS/MS	21.876	22.2384	21.9795	21.2746	Transcription elongation factor B polypeptide 2	Q15370
Q15388	TOMM20		0.153281	0.507022	3	3	2	2	3	3	2	2	MS/MS	MS/MS	MS/MS	MS/MS	22.2712	24.0741	21.9499	23.3814	Mitochondrial import receptor subunit TOM20 homolog	Q15388
Q15392	DHCR24		0.482402	0.226031	4	3	6	6	4	3	6	6	MS/MS	MS/MS	MS/MS	MS/MS	23.0854	23.0347	22.6591	23.0089	Delta(24)-sterol reductase	Q15392
Q15393	SF3B3		0.235724	-0.353467	28	25	17	25	28	25	17	25	MS/MS	MS/MS	MS/MS	MS/MS	25.6589	24.6578	25.7194	25.3043	Splicing factor 3B subunit 3	Q15393
Q15397	KIAA0020		0.241261	-0.262024	14	16	10	16	14	16	10	16	MS/MS	MS/MS	MS/MS	MS/MS	24.4343	23.8241	24.6393	24.1431	Pumilio domain-containing protein KIAA0020	Q15397
Q15404	RSU1		0.274684	0.378482	3	2	3	3	3	2	3	3	MS/MS	MS/MS	MS/MS	MS/MS	22.316	23.2105	22.618	22.1516	Ras suppressor protein 1	Q15404
Q15424	SAFB		0.260777	-0.331809	7	7	3	7	10	11	6	10	MS/MS	MS/MS	matching	MS/MS	24.0681	23.4087	24.3964	23.7441	Scaffold attachment factor B1	Q15424
Q15427	SF3B4		0.779548	-0.404396	5	5	5	5	5	5	5	5	MS/MS	MS/MS	MS/MS	MS/MS	23.542	23.1635	23.7562	23.7581	Splicing factor 3B subunit 4	Q15427
Q15428	SF3A2		0.952246	-0.265932	4	4	5	4	4	4	5	4	MS/MS	MS/MS	MS/MS	MS/MS	22.2901	22.4177	22.5465	22.6931	Splicing factor 3A subunit 2	Q15428
Q15436	SEC23A		1.27307	-0.495502	10	10	9	10	10	10	9	10	MS/MS	MS/MS	MS/MS	MS/MS	23.2992	23.1694	23.6298	23.8299	Protein transport protein Sec23A	Q15436
Q15459	SF3A1		0.476477	-0.471919	15	16	12	16	15	16	12	16	MS/MS	MS/MS	MS/MS	MS/MS	24.6932	23.9693	24.8956	24.7107	Splicing factor 3A subunit 1	Q15459
Q15526	SURF1		0.100368	-0.350167	2	2	1	2	2	2	1	2	MS/MS	MS/MS	MS/MS	MS/MS	21.2025	19.1608	19.9518	21.1119	Surfeit locus protein 1	Q15526
Q15582	TGFBI		1.17314	0.807828	21	20	22	18	21	20	22	18	MS/MS	MS/MS	MS/MS	MS/MS	27.1348	27.4526	26.3329	26.6388	Transforming growth factor-beta-induced protein ig-h3	Q15582
Q15599	SLC9A3R2		0.178321	-0.108543	6	6	6	5	6	6	6	5	MS/MS	MS/MS	MS/MS	MS/MS	22.6059	23.028	22.8868	22.9642	Na(+)/H(+) exchange regulatory cofactor NHE-RF2	Q15599
Q15637	SF1		0.128547	-0.0375576	4	5	2	4	4	5	2	4	MS/MS	MS/MS	MS/MS	MS/MS	23.384	23.5226	23.5633	23.4185	Splicing factor 1	Q15637
Q15645	TRIP13		0.835225	0.272122	15	13	13	13	15	13	13	13	MS/MS	MS/MS	MS/MS	MS/MS	24.0184	24.1397	23.9073	23.7065	Pachytene checkpoint protein 2 homolog	Q15645
Q15717	ELAVL1		0.141304	-0.293017	12	13	12	13	12	13	12	13	MS/MS	MS/MS	MS/MS	MS/MS	25.7984	24.4243	25.6083	25.2004	ELAV-like protein 1	Q15717
Q15738	NSDHL		1.12036	0.67507	4	4	5	6	4	4	5	6	MS/MS	MS/MS	MS/MS	MS/MS	23.6765	24.0575	23.2431	23.1407	Sterol-4-alpha-carboxylate 3-dehydrogenase, decarboxylating	Q15738
Q15758	SLC1A5		0.139587	0.231263	8	8	7	8	8	8	7	8	MS/MS	MS/MS	MS/MS	MS/MS	25.8006	25.2415	25.7888	24.7907	Neutral amino acid transporter B(0)	Q15758
Q15833	STXBP2		0.251731	-0.801377	2	1	2	2	2	1	2	2	matching	MS/MS	MS/MS	MS/MS	19.399	18.9127	21.0882	18.8263	Syntaxin-binding protein 2	Q15833
Q15907	RAB11B		0.698542	0.470248	0	1	2	2	7	8	11	10	MS/MS	MS/MS	MS/MS	MS/MS	25.4543	25.5581	24.7918	25.28	Ras-related protein Rab-11B	Q15907
Q15942	ZYX	+	2.64607	3.31278	1	1	3	3	1	1	3	3	MS/MS	MS/MS	MS/MS	MS/MS	22.4261	22.6927	19.1623	19.3309	Zyxin	Q15942
Q16134	ETFDH		1.16292	-0.618459	4	4	3	3	4	4	3	3	MS/MS	matching	MS/MS	MS/MS	20.5725	20.7665	21.1471	21.4289	Electron transfer flavoprotein-ubiquinone oxidoreductase, mitochondrial	Q16134
Q16181	2007-09-01		0.795956	-0.759504	10	11	11	8	10	11	11	8	MS/MS	MS/MS	MS/MS	MS/MS	24.4357	24.7303	25.6565	25.0285	Septin-7	Q16181
Q16270	IGFBP7	+	2.18025	1.28335	6	7	8	8	6	7	8	8	MS/MS	MS/MS	MS/MS	MS/MS	25.4516	25.6602	24.2625	24.2826	Insulin-like growth factor-binding protein 7	Q16270
Q16363	LAMA4		0.517038	0.553754	9	5	13	10	9	5	13	10	MS/MS	MS/MS	MS/MS	MS/MS	22.6695	23.2316	22.6871	22.1065	Laminin subunit alpha-4	Q16363
Q16513	PKN2		0.104779	-0.195649	2	2	2	1	2	2	2	1	MS/MS	MS/MS	matching	matching	20.1818	18.9489	19.8927	19.6292	Serine/threonine-protein kinase N2	Q16513
Q16527	CSRP2		1.65079	-1.75198	5	4	4	2	5	4	4	2	MS/MS	MS/MS	MS/MS	MS/MS	20.7122	20.6934	22.721	22.1885	Cysteine and glycine-rich protein 2	Q16527
Q16531	DDB1		0.281984	-0.166963	17	16	15	17	17	16	15	17	MS/MS	MS/MS	MS/MS	MS/MS	24.2641	23.8591	24.307	24.1501	DNA damage-binding protein 1	Q16531
Q16540	MRPL23		0.198294	-0.0870848	4	4	4	2	4	4	4	2	MS/MS	MS/MS	MS/MS	MS/MS	22.7283	22.965	23.0358	22.8317	39S ribosomal protein L23, mitochondrial	Q16540
Q16576	RBBP7		0.0452642	0.0348625	6	5	5	7	6	5	5	7	MS/MS	MS/MS	MS/MS	MS/MS	23.6459	23.3095	23.6249	23.2608	Histone-binding protein RBBP7	Q16576
Q16629	SRSF7		0.719111	-0.943907	7	7	6	7	7	7	6	7	MS/MS	MS/MS	MS/MS	MS/MS	24.6244	23.7565	25.3507	24.9181	Serine/arginine-rich splicing factor 7	Q16629
Q16630	CPSF6		0.156507	0.33318	4	4	2	4	4	4	2	4	MS/MS	MS/MS	MS/MS	MS/MS	25.2965	23.9007	24.5177	24.0132	Cleavage and polyadenylation specificity factor subunit 6	Q16630
Q16643	DBN1		0.525213	0.258384	3	3	3	4	3	3	3	4	MS/MS	MS/MS	MS/MS	MS/MS	23.0936	22.7228	22.6581	22.6415	Drebrin	Q16643
Q16658	FSCN1		0.558387	0.559216	4	4	4	3	4	4	4	3	MS/MS	MS/MS	MS/MS	MS/MS	22.3144	22.3245	21.3831	22.1375	Fascin	Q16658
Q16666	IFI16		1.70758	0.601734	9	11	12	13	9	11	12	13	MS/MS	MS/MS	MS/MS	MS/MS	23.5443	23.4711	22.9833	22.8286	Gamma-interferon-inducible protein 16	Q16666
Q16698	DECR1		0.931246	0.234956	3	4	5	4	3	4	5	4	MS/MS	MS/MS	MS/MS	MS/MS	23.1795	23.3545	23.0448	23.0193	2,4-dienoyl-CoA reductase, mitochondrial	Q16698
Q16706	MAN2A1		0.0870241	0.0640678	7	6	9	7	7	6	9	7	MS/MS	MS/MS	MS/MS	MS/MS	22.4708	22.9029	22.7391	22.5064	Alpha-mannosidase 2	Q16706
Q16718	NDUFA5		0.0385854	0.0375938	7	6	6	6	7	6	6	6	MS/MS	MS/MS	MS/MS	MS/MS	25.381	25.8507	25.3736	25.7829	NADH dehydrogenase [ubiquinone] 1 alpha subcomplex subunit 5	Q16718
Q16740	CLPP		0.593026	-0.635352	6	4	5	3	6	4	5	3	MS/MS	MS/MS	MS/MS	MS/MS	22.9188	22.1153	23.1781	23.1267	ATP-dependent Clp protease proteolytic subunit, mitochondrial	Q16740
Q16774	GUK1	+	1.9997	-1.64924	1	1	1	1	1	1	1	1	MS/MS	MS/MS	MS/MS	matching	19.603	19.7369	21.167	21.4714	Guanylate kinase	Q16774
Q16777	HIST2H2AC		0.502272	-0.315908	3	1	3	3	8	6	8	8	MS/MS	MS/MS	MS/MS	MS/MS	30.7073	30.4055	31.0554	30.6891	Histone H2A type 2-C;Histone H2A type 2-A	Q16777;Q6FI13
Q16795	NDUFA9		0.0538726	-0.0403347	10	10	9	10	10	10	9	10	MS/MS	MS/MS	MS/MS	MS/MS	25.1855	25.3113	25.0542	25.5233	NADH dehydrogenase [ubiquinone] 1 alpha subcomplex subunit 9, mitochondrial	Q16795
Q16798	ME3		0.421901	1.03804	5	2	5	3	5	2	5	3	MS/MS	MS/MS	MS/MS	MS/MS	21.9206	23.6617	21.4394	22.0668	NADP-dependent malic enzyme, mitochondrial	Q16798
Q16822	PCK2		1.01143	0.137085	12	11	13	11	12	11	13	11	MS/MS	MS/MS	MS/MS	MS/MS	23.9323	23.8633	23.7914	23.7299	Phosphoenolpyruvate carboxykinase [GTP], mitochondrial	Q16822
Q16836	HADH		0.0514942	0.0599213	10	9	10	9	10	9	10	9	MS/MS	MS/MS	MS/MS	MS/MS	26.1258	26.5571	25.9728	26.5902	Hydroxyacyl-coenzyme A dehydrogenase, mitochondrial	Q16836
Q16850	CYP51A1		0.399198	0.302601	8	6	8	6	8	6	8	6	MS/MS	MS/MS	MS/MS	MS/MS	24.2017	24.3741	24.2563	23.7142	Lanosterol 14-alpha demethylase	Q16850
Q16851	UGP2		0.194818	0.405843	1	1	2	2	1	1	2	2	matching	matching	MS/MS	matching	19.3583	20.4674	19.9974	19.0167	UTP--glucose-1-phosphate uridylyltransferase	Q16851
Q16881	TXNRD1		0.536268	0.75101	12	10	17	16	13	11	18	17	MS/MS	MS/MS	MS/MS	MS/MS	25.0933	25.6301	24.1559	25.0654	Thioredoxin reductase 1, cytoplasmic	Q16881
Q16891	IMMT		0.142412	-0.0827866	33	35	33	35	33	35	33	35	MS/MS	MS/MS	MS/MS	MS/MS	27.0111	26.8995	26.8449	27.2312	MICOS complex subunit MIC60	Q16891
Q1KMD3	HNRNPUL2		0.149508	-0.240248	15	16	14	14	15	16	14	14	MS/MS	MS/MS	MS/MS	MS/MS	26.3116	25.2498	26.1928	25.8491	Heterogeneous nuclear ribonucleoprotein U-like protein 2	Q1KMD3
Q24JP5	TMEM132A		0.652914	1.2997	3	2	6	6	3	2	6	6	MS/MS	MS/MS	MS/MS	MS/MS	21.9361	23.1851	20.8582	21.6636	Transmembrane protein 132A	Q24JP5
Q27J81	INF2		0.182969	0.249491	4	2	5	5	4	2	5	5	MS/MS	matching	MS/MS	MS/MS	21.8085	22.4264	22.2377	21.4982	Inverted formin-2	Q27J81
Q29RF7	PDS5A		0.197566	-0.204472	9	11	11	13	11	13	13	14	MS/MS	MS/MS	MS/MS	MS/MS	23.8568	23.1355	23.775	23.6263	Sister chromatid cohesion protein PDS5 homolog A	Q29RF7
Q2NL82	TSR1		0.50284	-0.660604	6	7	4	6	6	7	4	6	MS/MS	MS/MS	matching	MS/MS	23.3593	23.1039	24.3711	23.4133	Pre-rRNA-processing protein TSR1 homolog	Q2NL82
Q2TAY7	SMU1		0.125547	-0.270241	10	12	9	10	10	12	9	10	MS/MS	MS/MS	MS/MS	MS/MS	25.0731	23.6617	24.8493	24.426	WD40 repeat-containing protein SMU1;WD40 repeat-containing protein SMU1, N-terminally processed	Q2TAY7
Q32MZ4	LRRFIP1		1.41669	0.697959	2	2	2	2	2	2	2	2	MS/MS	MS/MS	MS/MS	matching	20.1725	19.8959	19.3103	19.3621	Leucine-rich repeat flightless-interacting protein 1	Q32MZ4
Q32P28	LEPRE1		1.26486	0.249969	19	18	22	22	19	18	22	22	MS/MS	MS/MS	MS/MS	MS/MS	25.1946	25.1967	25.0064	24.8849	Prolyl 3-hydroxylase 1	Q32P28
Q3ZCM7	TUBB8		1.54423	-0.71136	1	1	1	1	1	1	1	1	MS/MS	MS/MS	MS/MS	MS/MS	25.0179	25.0068	25.8464	25.601	Tubulin beta-8 chain	Q3ZCM7
Q3ZCQ8	TIMM50		0.62321	-0.179108	8	6	8	7	8	6	8	7	MS/MS	MS/MS	MS/MS	MS/MS	24.4192	24.6216	24.7362	24.6627	Mitochondrial import inner membrane translocase subunit TIM50	Q3ZCQ8
Q4G0N4	NADK2		0.412641	-0.188358	9	8	10	9	9	8	10	9	MS/MS	MS/MS	MS/MS	MS/MS	23.5836	23.5476	23.5834	23.9245	NAD kinase 2, mitochondrial	Q4G0N4
Q4KMQ2	ANO6		0.355294	0.613423	2	2	3	4	2	2	3	4	MS/MS	MS/MS	MS/MS	MS/MS	22.5421	23.6005	22.8246	22.0911	Anoctamin-6	Q4KMQ2
Q4U2R6	MRPL51		0.236852	-0.0967093	2	2	2	2	2	2	2	2	MS/MS	matching	MS/MS	MS/MS	20.1552	19.9767	20.0451	20.2802	39S ribosomal protein L51, mitochondrial	Q4U2R6
Q4VC31	CCDC58		0.518264	-1.29553	3	2	2	1	3	2	2	1	MS/MS	MS/MS	MS/MS	MS/MS	20.1747	21.5537	21.5164	22.803	Coiled-coil domain-containing protein 58	Q4VC31
Q52LJ0	FAM98B		0.829695	-0.727804	2	4	5	4	3	5	6	4	MS/MS	MS/MS	MS/MS	MS/MS	21.2958	21.8534	22.4516	22.1532	Protein FAM98B	Q52LJ0
Q53EP0	FNDC3B		0.00607737	-0.00401783	6	6	5	3	6	6	5	3	MS/MS	MS/MS	MS/MS	MS/MS	21.3698	21.7065	21.4262	21.6581	Fibronectin type III domain-containing protein 3B	Q53EP0
Q53GQ0	HSD17B12		0.232578	-0.153772	5	5	4	4	5	5	4	4	MS/MS	MS/MS	MS/MS	MS/MS	23.6319	23.4351	23.9046	23.4699	Very-long-chain 3-oxoacyl-CoA reductase	Q53GQ0
Q53GS9	USP39		0.128075	-0.434888	4	6	2	8	4	6	2	8	MS/MS	MS/MS	MS/MS	MS/MS	23.6901	21.8703	23.9413	22.4889	U4/U6.U5 tri-snRNP-associated protein 2	Q53GS9
Q53H12	AGK		0.772481	-0.48525	6	5	6	6	6	5	6	6	MS/MS	MS/MS	MS/MS	MS/MS	24.2726	24.7305	25.0036	24.97	Acylglycerol kinase, mitochondrial	Q53H12
Q56VL3	OCIAD2		0.69118	1.51613	2	1	2	2	2	1	2	2	MS/MS	MS/MS	MS/MS	MS/MS	21.0067	21.9896	19.333	20.6311	OCIA domain-containing protein 2	Q56VL3
Q58FF8	HSP90AB2P		1.45878	0.943891	1	1	1	1	1	1	1	1	MS/MS	MS/MS	MS/MS	MS/MS	23.6379	23.4161	22.4403	22.7258	Putative heat shock protein HSP 90-beta 2	Q58FF8
Q5BKZ1	ZNF326		0.266337	-1.00866	6	6	4	4	6	6	4	4	MS/MS	MS/MS	matching	MS/MS	22.4565	19.7372	22.357	21.854	DBIRD complex subunit ZNF326	Q5BKZ1
Q5EBL8	PDZD11		0.055287	0.0417318	1	1	1	1	1	1	1	1	MS/MS	matching	MS/MS	MS/MS	19.957	19.9793	20.1713	19.6816	PDZ domain-containing protein 11	Q5EBL8
Q5JPE7	NOMO2		0.634698	-0.133327	26	22	25	25	26	22	25	25	MS/MS	MS/MS	MS/MS	MS/MS	25.5292	25.6702	25.7677	25.6983	Nodal modulator 2;Nodal modulator 1;Nodal modulator 3	Q5JPE7;Q15155;P69849
Q5JPH6	EARS2		0.505042	-0.807917	2	2	2	2	2	2	2	2	MS/MS	matching	MS/MS	matching	20.5523	19.3569	20.8464	20.6786	Probable glutamate--tRNA ligase, mitochondrial	Q5JPH6
Q5JRA6	MIA3		1.05658e-05	7.62939e-06	5	6	6	6	5	6	6	6	MS/MS	MS/MS	MS/MS	MS/MS	22.8875	22.5883	22.9016	22.5742	Melanoma inhibitory activity protein 3	Q5JRA6
Q5JRX3	PITRM1		0.116556	0.110967	21	18	22	20	21	18	22	20	MS/MS	MS/MS	MS/MS	MS/MS	25.2273	25.8209	25.2832	25.5431	Presequence protease, mitochondrial	Q5JRX3
Q5JTH9	RRP12		0.74646	0.450871	8	6	4	9	8	6	4	9	MS/MS	MS/MS	MS/MS	MS/MS	23.5649	23.7497	23.4082	23.0046	RRP12-like protein	Q5JTH9
Q5JTJ3	COA6		0.213791	-0.407664	6	4	5	3	6	4	5	3	MS/MS	MS/MS	MS/MS	matching	21.5413	21.9155	21.479	22.7931	Cytochrome c oxidase assembly factor 6 homolog	Q5JTJ3
Q5JTV8	TOR1AIP1		0.376136	-0.458662	9	8	7	9	9	8	7	9	MS/MS	MS/MS	MS/MS	MS/MS	23.3894	22.5022	23.511	23.298	Torsin-1A-interacting protein 1	Q5JTV8
Q5JTZ9	AARS2		0.101667	-0.176536	6	4	7	2	6	4	7	2	MS/MS	matching	MS/MS	MS/MS	20.7315	21.7108	21.0778	21.7177	Alanine--tRNA ligase, mitochondrial	Q5JTZ9
Q5M775	SPECC1		1.49187	0.460064	11	12	10	12	11	12	10	12	MS/MS	MS/MS	MS/MS	MS/MS	23.9858	24.118	23.539	23.6447	Cytospin-B	Q5M775
Q5QJE6	DNTTIP2		0.0489011	0.214288	1	3	3	3	1	3	3	3	matching	MS/MS	matching	MS/MS	21.1904	20.7101	22.1303	19.3417	Deoxynucleotidyltransferase terminal-interacting protein 2	Q5QJE6
Q5RI15	COX20		0.428821	-1.07375	2	2	2	2	2	2	2	2	MS/MS	matching	MS/MS	MS/MS	20.2061	22.0902	22.2385	22.2053	Cytochrome c oxidase protein 20 homolog	Q5RI15
Q5SNT2	TMEM201		0.102109	-0.212486	2	2	2	2	2	2	2	2	MS/MS	MS/MS	matching	MS/MS	20.9477	19.6641	20.8008	20.236	Transmembrane protein 201	Q5SNT2
Q5SRE5	NUP188		0.13893	-0.17106	4	3	3	3	4	3	3	3	MS/MS	MS/MS	MS/MS	MS/MS	20.618	20.9956	20.5971	21.3585	Nucleoporin NUP188 homolog	Q5SRE5
Q5SSJ5	HP1BP3		0.123958	0.196295	10	12	11	12	10	12	11	12	MS/MS	MS/MS	MS/MS	MS/MS	24.9697	23.8871	24.245	24.2192	Heterochromatin protein 1-binding protein 3	Q5SSJ5
Q5SY16	NOL9		0.251055	0.0969362	3	3	2	3	3	3	2	3	matching	matching	MS/MS	MS/MS	21.3218	21.3501	21.3786	21.0994	Polynucleotide 5-hydroxyl-kinase NOL9	Q5SY16
Q5T160	RARS2		0.0199863	-0.0433397	2	3	2	3	2	3	2	3	MS/MS	MS/MS	MS/MS	matching	19.8982	21.1424	20.2874	20.8399	Probable arginine--tRNA ligase, mitochondrial	Q5T160
Q5T280	C9orf114		0.0469483	-0.135308	3	4	3	4	3	4	3	4	MS/MS	MS/MS	matching	MS/MS	21.7827	20.3532	21.7964	20.61	Putative methyltransferase C9orf114	Q5T280
Q5T3I0	GPATCH4		0.318625	-0.600314	3	6	1	4	3	6	1	4	MS/MS	MS/MS	matching	MS/MS	21.9891	20.6638	22.1445	21.709	G patch domain-containing protein 4	Q5T3I0
Q5T653	MRPL2		0.2329	-0.230186	6	5	4	6	6	5	4	6	MS/MS	MS/MS	MS/MS	MS/MS	22.8489	23.4443	23.1802	23.5734	39S ribosomal protein L2, mitochondrial	Q5T653
Q5T8P6	RBM26		0.572307	-0.907846	2	4	5	5	3	5	6	6	MS/MS	MS/MS	MS/MS	MS/MS	21.6059	20.5537	22.2698	21.7055	RNA-binding protein 26	Q5T8P6
Q5T9A4	ATAD3B		0.0778101	0.172338	4	3	4	2	4	3	4	2	MS/MS	MS/MS	MS/MS	MS/MS	20.9601	22.3173	21.1897	21.743	ATPase family AAA domain-containing protein 3B	Q5T9A4
Q5T9L3	WLS		1.06369	0.857405	1	1	3	3	1	1	3	3	MS/MS	matching	MS/MS	MS/MS	21.4306	20.8976	20.3487	20.2647	Protein wntless homolog	Q5T9L3
Q5TC12	ATPAF1		0.534962	-0.744147	3	3	2	3	3	3	2	3	MS/MS	MS/MS	MS/MS	MS/MS	21.0598	22.0755	22.1806	22.443	ATP synthase mitochondrial F1 complex assembly factor 1	Q5TC12
Q5U5X0	LYRM7		0.891074	-0.529802	3	3	2	2	3	3	2	2	MS/MS	MS/MS	MS/MS	MS/MS	22.2659	21.9965	22.4988	22.8232	Complex III assembly factor LYRM7	Q5U5X0
Q5UIP0	RIF1		0.00848527	0.0178089	6	8	4	9	6	8	4	9	MS/MS	MS/MS	matching	MS/MS	22.8811	21.7519	22.6221	21.9752	Telomere-associated protein RIF1	Q5UIP0
Q5VST6	ABHD17B		0.593147	1.37045	1	0	3	4	1	0	3	4	matching	Imputed	MS/MS	MS/MS	21.8973	21.6872	21.2836	19.56	Alpha/beta hydrolase domain-containing protein 17B	Q5VST6
Q5VTL8	PRPF38B		0.101736	0.310769	1	3	2	3	1	3	2	3	MS/MS	MS/MS	matching	MS/MS	20.8383	20.8331	21.5539	19.4959	Pre-mRNA-splicing factor 38B	Q5VTL8
Q5VW32	BROX	+	2.27067	6.77889	1	1	3	3	1	1	3	3	MS/MS	matching	MS/MS	MS/MS	26.1214	26.8869	20.0444	19.4061	BRO1 domain-containing protein BROX	Q5VW32
Q5ZPR3	CD276		0.934765	0.620646	2	3	3	3	2	3	3	3	MS/MS	MS/MS	MS/MS	MS/MS	22.8842	22.7059	22.389	21.9598	CD276 antigen	Q5ZPR3
Q63HN8	RNF213		0.440009	2.32817	3	3	4	7	3	3	4	7	MS/MS	matching	MS/MS	MS/MS	22.9372	23.2095	18.7572	22.7331	E3 ubiquitin-protein ligase RNF213	Q63HN8
Q63ZY3	KANK2		0.0951187	0.0378456	5	6	4	5	6	7	5	6	MS/MS	MS/MS	MS/MS	MS/MS	21.6606	21.9056	21.6925	21.7981	KN motif and ankyrin repeat domain-containing protein 2	Q63ZY3
Q643R3	LPCAT4		1.84745	0.959707	3	3	3	4	3	3	3	4	MS/MS	MS/MS	MS/MS	MS/MS	22.0363	21.8554	21.0582	20.9141	Lysophospholipid acyltransferase LPCAT4	Q643R3
Q658P3	STEAP3		1.49534	0.929461	6	5	4	5	6	5	4	5	MS/MS	MS/MS	MS/MS	MS/MS	23.1833	23.252	22.1214	22.455	Metalloreductase STEAP3	Q658P3
Q687X5	STEAP4	+	2.11098	5.85794	0	1	9	9	0	1	9	9	Imputed	matching	MS/MS	MS/MS	25.3131	25.1455	19.8831	18.8596	Metalloreductase STEAP4	Q687X5
Q68CQ7	GLT8D1		0.980527	1.9555	3	1	3	3	3	1	3	3	MS/MS	matching	MS/MS	MS/MS	23.3991	23.0606	20.608	21.9408	Glycosyltransferase 8 domain-containing protein 1	Q68CQ7
Q68EM7	ARHGAP17		0.0224381	-0.0510483	1	1	2	2	1	1	2	2	matching	matching	MS/MS	matching	19.7829	20.1504	20.7097	19.3257	Rho GTPase-activating protein 17	Q68EM7
Q69YQ0	SPECC1L		0.513731	-0.209988	7	6	6	8	7	6	6	8	MS/MS	MS/MS	MS/MS	MS/MS	22.1476	22.0635	22.4639	22.1672	Cytospin-A	Q69YQ0
Q6DD88	ATL3		0.939916	-0.306224	20	20	18	15	20	20	18	15	MS/MS	MS/MS	MS/MS	MS/MS	25.3949	25.1867	25.6431	25.5509	Atlastin-3	Q6DD88
Q6DKI1	RPL7L1		0.738735	0.320104	3	6	6	7	3	6	6	7	MS/MS	MS/MS	MS/MS	MS/MS	22.8291	23.1456	22.687	22.6475	60S ribosomal protein L7-like 1	Q6DKI1
Q6EMK4	VASN		0.540528	0.42462	6	6	7	7	6	6	7	7	MS/MS	matching	MS/MS	MS/MS	23.1383	23.7062	23.0817	22.9135	Vasorin	Q6EMK4
Q6IAA8	LAMTOR1		0.917928	0.500126	7	7	7	7	7	7	7	7	MS/MS	MS/MS	MS/MS	MS/MS	26.067	25.7093	25.3192	25.4568	Ragulator complex protein LAMTOR1	Q6IAA8
Q6IBS0	TWF2		0.0231522	-0.0302258	2	2	2	2	2	2	2	2	MS/MS	MS/MS	MS/MS	MS/MS	21.5852	21.4977	21.9805	21.1629	Twinfilin-2	Q6IBS0
Q6KC79	NIPBL		0.31909	-0.887588	4	2	1	5	4	2	1	5	MS/MS	matching	matching	MS/MS	21.7713	19.7114	21.634	21.6239	Nipped-B-like protein	Q6KC79
Q6L8Q7	PDE12		0.447794	-0.28863	5	5	4	6	5	5	4	6	MS/MS	MS/MS	MS/MS	MS/MS	22.0739	22.4766	22.4281	22.6997	2,5-phosphodiesterase 12	Q6L8Q7
Q6NUK1	SLC25A24		0.209304	-0.187474	17	13	16	15	17	13	16	15	MS/MS	MS/MS	MS/MS	MS/MS	24.9408	25.4988	25.2499	25.5646	Calcium-binding mitochondrial carrier protein SCaMC-1	Q6NUK1
Q6NUQ4	TMEM214		0.353638	0.151845	5	5	5	7	5	5	5	7	MS/MS	MS/MS	MS/MS	MS/MS	22.5239	22.8101	22.5869	22.4434	Transmembrane protein 214	Q6NUQ4
Q6NVY1	HIBCH		0.195314	0.243118	13	10	10	9	13	10	10	9	MS/MS	MS/MS	MS/MS	MS/MS	24.2575	25.0535	24.2191	24.6056	3-hydroxyisobutyryl-CoA hydrolase, mitochondrial	Q6NVY1
Q6NYC8	PPP1R18		0.0384327	0.0512819	7	7	7	6	7	7	7	6	MS/MS	MS/MS	MS/MS	MS/MS	22.1461	22.8004	22.6958	22.1482	Phostensin	Q6NYC8
Q6NZI2	PTRF		0.596902	0.23613	12	12	11	12	12	12	11	12	MS/MS	MS/MS	MS/MS	MS/MS	27.5189	27.4487	27.1033	27.3921	Polymerase I and transcript release factor	Q6NZI2
Q6P161	MRPL54		0.976111	-1.12809	2	2	2	2	2	2	2	2	MS/MS	MS/MS	MS/MS	MS/MS	22.5543	23.1995	24.2398	23.7702	39S ribosomal protein L54, mitochondrial	Q6P161
Q6P1A2	LPCAT3		0.74494	-0.232527	2	2	2	2	2	2	2	2	MS/MS	MS/MS	MS/MS	MS/MS	21.613	21.4641	21.8584	21.6838	Lysophospholipid acyltransferase 5	Q6P1A2
Q6P1J9	CDC73		0.00172983	0.0041151	3	4	2	4	3	4	2	4	matching	MS/MS	MS/MS	MS/MS	21.0128	19.7063	20.6857	20.0251	Parafibromin	Q6P1J9
Q6P1L8	MRPL14		1.23741	-0.689873	3	3	4	3	3	3	4	3	MS/MS	MS/MS	MS/MS	MS/MS	22.3248	22.6506	23.2375	23.1176	39S ribosomal protein L14, mitochondrial	Q6P1L8
Q6P1M0	SLC27A4		0.390064	0.68716	5	4	5	4	5	4	5	4	MS/MS	matching	MS/MS	MS/MS	22.3005	20.981	20.9815	20.9256	Long-chain fatty acid transport protein 4	Q6P1M0
Q6P1X6	C8orf82		0.976813	-2.70315	2	2	1	1	2	2	1	1	MS/MS	MS/MS	MS/MS	MS/MS	17.8521	19.3707	20.735	21.8942	UPF0598 protein C8orf82	Q6P1X6
Q6P2Q9	PRPF8		0.0143237	-0.0239878	39	45	35	46	39	45	35	46	MS/MS	MS/MS	MS/MS	MS/MS	26.4285	25.5427	26.2869	25.7323	Pre-mRNA-processing-splicing factor 8	Q6P2Q9
Q6P4A8	PLBD1		0.800947	2.03197	2	1	4	4	2	1	4	4	MS/MS	matching	MS/MS	MS/MS	22.4532	22.4624	19.5047	21.3469	Phospholipase B-like 1;Phospholipase B-like 1 chain A;Phospholipase B-like 1 chain B;Phospholipase B-like 1 chain C	Q6P4A8
Q6P4E1	CASC4		0.945203	1.04774	2	1	2	2	2	1	2	2	MS/MS	matching	MS/MS	matching	20.7844	21.1961	19.6153	20.2698	Protein CASC4	Q6P4E1
Q6P587	FAHD1		0.455064	-0.590122	5	5	5	4	5	5	5	4	MS/MS	MS/MS	MS/MS	MS/MS	22.0793	23.0566	23.1698	23.1463	Acylpyruvase FAHD1, mitochondrial	Q6P587
Q6P996	PDXDC1		0.457303	0.788166	2	2	3	3	2	2	3	3	matching	matching	MS/MS	MS/MS	20.4846	21.78	20.2938	20.3946	Pyridoxal-dependent decarboxylase domain-containing protein 1	Q6P996
Q6PI48	DARS2		0.455084	-0.396717	14	11	11	6	14	11	11	6	MS/MS	MS/MS	MS/MS	MS/MS	23.8496	24.4097	24.3545	24.6982	Aspartate--tRNA ligase, mitochondrial	Q6PI48
Q6PI78	TMEM65		0.295658	0.405147	2	2	2	2	2	2	2	2	MS/MS	MS/MS	MS/MS	MS/MS	21.5281	20.644	20.4378	20.9241	Transmembrane protein 65	Q6PI78
Q6PIU2	NCEH1		0.331615	-0.370611	6	7	6	6	6	7	6	6	MS/MS	MS/MS	MS/MS	MS/MS	22.9403	22.4604	23.4095	22.7325	Neutral cholesterol ester hydrolase 1	Q6PIU2
Q6PKG0	LARP1		0.368535	0.307551	2	4	3	4	2	4	3	4	MS/MS	MS/MS	MS/MS	MS/MS	21.9876	22.1109	21.436	22.0474	La-related protein 1	Q6PKG0
Q6PL18	ATAD2		0.0827765	0.206415	4	6	2	6	4	6	2	6	matching	MS/MS	matching	MS/MS	22.5208	20.932	21.7545	21.2855	ATPase family AAA domain-containing protein 2	Q6PL18
Q6UB35	MTHFD1L		0.43706	-0.370502	30	29	28	27	31	30	29	28	MS/MS	MS/MS	MS/MS	MS/MS	26.2676	26.8149	26.7475	27.076	Monofunctional C1-tetrahydrofolate synthase, mitochondrial	Q6UB35
Q6UN15	FIP1L1		0.205313	0.391347	3	3	1	3	3	3	1	3	MS/MS	MS/MS	matching	MS/MS	21.4466	20.1378	20.5874	20.2143	Pre-mRNA 3-end-processing factor FIP1	Q6UN15
Q6UVK1	CSPG4		0.299864	0.693386	1	2	3	2	1	2	3	2	matching	matching	MS/MS	matching	19.1096	20.2261	18.3305	19.6185	Chondroitin sulfate proteoglycan 4	Q6UVK1
Q6UWP7	LCLAT1		0.838421	0.646971	2	2	2	5	2	2	2	5	MS/MS	MS/MS	MS/MS	MS/MS	21.729	21.2394	20.7063	20.968	Lysocardiolipin acyltransferase 1	Q6UWP7
Q6UXI9	NPNT		1.2698	-0.950058	5	3	2	2	5	3	2	2	MS/MS	matching	matching	MS/MS	19.8375	19.3799	20.5402	20.5774	Nephronectin	Q6UXI9
Q6UXV4	APOOL		1.16827	-0.181631	7	6	6	6	7	6	6	6	MS/MS	MS/MS	MS/MS	MS/MS	22.4299	22.5047	22.6158	22.682	MICOS complex subunit MIC27	Q6UXV4
Q6WCQ1	MPRIP		0.487033	0.263366	24	24	23	25	24	25	23	26	MS/MS	MS/MS	MS/MS	MS/MS	25.7502	25.493	25.5166	25.1999	Myosin phosphatase Rho-interacting protein	Q6WCQ1
Q6Y7W6	GIGYF2		1.32526	-1.45045	2	2	2	1	2	2	2	1	MS/MS	MS/MS	matching	MS/MS	19.7823	20.0751	21.6717	21.0866	PERQ amino acid-rich with GYF domain-containing protein 2	Q6Y7W6
Q6YHK3	CD109		0.550511	1.04412	8	4	10	9	8	4	10	9	MS/MS	MS/MS	MS/MS	MS/MS	22.5975	22.8684	20.987	22.3906	CD109 antigen	Q6YHK3
Q6YN16	HSDL2		0.343784	-0.259736	15	13	14	12	15	13	14	12	MS/MS	MS/MS	MS/MS	MS/MS	25.5669	26.0751	25.9604	26.201	Hydroxysteroid dehydrogenase-like protein 2	Q6YN16
Q6ZRP7	QSOX2		1.41786	0.815041	6	7	7	8	6	7	7	8	MS/MS	MS/MS	MS/MS	MS/MS	23.568	23.48	22.5509	22.867	Sulfhydryl oxidase 2	Q6ZRP7
Q6ZXV5	TMTC3		1.16707	0.485325	4	3	3	5	4	3	3	5	MS/MS	MS/MS	MS/MS	MS/MS	21.9764	22.2263	21.6631	21.569	Transmembrane and TPR repeat-containing protein 3	Q6ZXV5
Q70UQ0	IKBIP		0.136432	0.125974	2	2	2	4	2	2	2	4	MS/MS	MS/MS	MS/MS	MS/MS	21.8457	22.451	22.1206	21.9242	Inhibitor of nuclear factor kappa-B kinase-interacting protein	Q70UQ0
Q71DI3	HIST2H3A		0.050645	-0.0865469	2	1	2	2	12	11	11	12	MS/MS	MS/MS	MS/MS	MS/MS	27.8159	26.8826	27.7318	27.1397	Histone H3.2;Histone H3.1t;Histone H3.3C	Q71DI3;Q16695;Q6NXT2
Q7KZF4	SND1		0.877239	-0.305565	39	38	40	42	39	38	40	42	MS/MS	MS/MS	MS/MS	MS/MS	27.1929	26.9583	27.4213	27.341	Staphylococcal nuclease domain-containing protein 1	Q7KZF4
Q7KZN9	COX15		0.203662	-0.340278	2	2	2	2	2	2	2	2	MS/MS	MS/MS	MS/MS	MS/MS	20.9206	22.0164	21.5741	22.0434	Cytochrome c oxidase assembly protein COX15 homolog	Q7KZN9
Q7L014	DDX46		1.70617	-0.356243	18	16	15	16	18	16	15	16	MS/MS	MS/MS	MS/MS	MS/MS	25.0502	24.9555	25.3409	25.3773	Probable ATP-dependent RNA helicase DDX46	Q7L014
Q7L0Y3	TRMT10C		0.394535	-0.315701	14	13	13	10	14	13	13	10	MS/MS	MS/MS	MS/MS	MS/MS	24.5842	24.7172	24.6737	25.259	Mitochondrial ribonuclease P protein 1	Q7L0Y3
Q7L1Q6	BZW1		0.0347386	-0.0629711	4	4	3	2	5	5	4	3	MS/MS	MS/MS	MS/MS	MS/MS	22.1436	22.9782	22.2247	23.0231	Basic leucine zipper and W2 domain-containing protein 1	Q7L1Q6
Q7L1W4	LRRC8D		2.07706	0.510715	5	4	5	5	5	4	5	5	MS/MS	MS/MS	MS/MS	MS/MS	22.2647	22.312	21.737	21.8183	Volume-regulated anion channel subunit LRRC8D	Q7L1W4
Q7L2E3	DHX30		0.421529	-0.416986	28	25	25	23	28	25	25	23	MS/MS	MS/MS	MS/MS	MS/MS	24.532	25.2611	25.2393	25.3878	Putative ATP-dependent RNA helicase DHX30	Q7L2E3
Q7L2H7	EIF3M		0.164923	0.257162	2	2	3	5	2	2	3	5	MS/MS	MS/MS	MS/MS	MS/MS	22.7219	21.6317	21.8876	21.9517	Eukaryotic translation initiation factor 3 subunit M	Q7L2H7
Q7LGA3	HS2ST1		0.0510893	0.0381441	5	3	4	6	5	3	4	6	MS/MS	MS/MS	MS/MS	MS/MS	21.8563	21.9419	21.6233	22.0987	Heparan sulfate 2-O-sulfotransferase 1	Q7LGA3
Q7RTV0	PHF5A		0.341867	-0.947088	2	2	2	2	2	2	2	2	MS/MS	MS/MS	matching	MS/MS	19.8392	18.9157	21.2459	19.4032	PHD finger-like domain-containing protein 5A	Q7RTV0
Q7Z2K6	ERMP1		0.00700681	0.0159721	4	5	6	5	4	5	6	5	MS/MS	MS/MS	MS/MS	MS/MS	22.5559	22.8302	23.3692	21.9849	Endoplasmic reticulum metallopeptidase 1	Q7Z2K6
Q7Z2W4	ZC3HAV1		0.0593635	-0.0646429	9	6	7	8	9	6	7	8	MS/MS	MS/MS	MS/MS	MS/MS	22.6587	23.3328	23.1714	22.9494	Zinc finger CCCH-type antiviral protein 1	Q7Z2W4
Q7Z2W9	MRPL21		0.999945	-0.584503	6	6	5	5	6	6	5	5	MS/MS	MS/MS	MS/MS	MS/MS	23.3153	23.7124	24.1241	24.0727	39S ribosomal protein L21, mitochondrial	Q7Z2W9
Q7Z3B1	NEGR1		0.102961	-0.0506182	3	2	2	2	3	2	2	2	MS/MS	MS/MS	matching	matching	21.5587	21.2276	21.4352	21.4524	Neuronal growth regulator 1	Q7Z3B1
Q7Z3B4	NUP54		0.281754	0.214684	2	2	2	1	2	2	2	1	MS/MS	MS/MS	MS/MS	MS/MS	21.4356	21.7226	21.1246	21.6042	Nucleoporin p54	Q7Z3B4
Q7Z406	MYH14		0.508246	0.440005	2	2	2	2	2	2	2	2	MS/MS	MS/MS	MS/MS	MS/MS	24.2388	24.6377	23.7395	24.2569	Myosin-14	Q7Z406
Q7Z478	DHX29		0.454074	1.13599	2	1	2	4	2	1	2	4	matching	MS/MS	matching	MS/MS	21.2941	19.6734	18.8657	19.8298	ATP-dependent RNA helicase DHX29	Q7Z478
Q7Z4H8	KDELC2		0.556006	0.328317	3	2	5	4	3	2	5	4	MS/MS	MS/MS	MS/MS	MS/MS	21.9836	22.4282	21.8859	21.8692	KDEL motif-containing protein 2	Q7Z4H8
Q7Z4W1	DCXR		0.50719	-0.526055	4	3	4	2	4	3	4	2	MS/MS	MS/MS	MS/MS	MS/MS	21.3062	21.7912	21.7676	22.3819	L-xylulose reductase	Q7Z4W1
Q7Z5L9	IRF2BP2		0.567565	-0.687506	3	2	4	3	3	2	4	3	matching	MS/MS	matching	MS/MS	20.6494	19.7819	21.0439	20.7624	Interferon regulatory factor 2-binding protein 2	Q7Z5L9
Q7Z7F7	MRPL55		0.413174	-0.252156	2	2	3	3	2	2	3	3	MS/MS	MS/MS	MS/MS	MS/MS	21.6799	21.5887	21.6617	22.1112	39S ribosomal protein L55, mitochondrial	Q7Z7F7
Q7Z7H5	TMED4		1.67183	-0.554981	4	3	4	4	4	3	4	4	MS/MS	MS/MS	MS/MS	MS/MS	23.2021	23.1064	23.6423	23.7762	Transmembrane emp24 domain-containing protein 4	Q7Z7H5
Q7Z7H8	MRPL10		0.164663	0.224623	4	3	4	3	4	3	4	3	MS/MS	MS/MS	MS/MS	MS/MS	23.4596	24.0775	23.1797	23.9082	39S ribosomal protein L10, mitochondrial	Q7Z7H8
Q7Z7K0	CMC1		0.541469	-0.880257	2	2	1	2	2	2	1	2	MS/MS	MS/MS	MS/MS	MS/MS	21.0045	19.7795	21.2512	21.2933	COX assembly mitochondrial protein homolog	Q7Z7K0
Q7Z7K6	CENPV		0.168354	-0.313918	5	4	4	5	5	4	4	5	MS/MS	MS/MS	MS/MS	MS/MS	23.1128	22.268	23.5037	22.5049	Centromere protein V	Q7Z7K6
Q86SF2	GALNT7		0.17746	-0.203007	13	13	15	16	13	13	15	16	MS/MS	MS/MS	MS/MS	MS/MS	25.1455	24.3496	25.0151	24.886	N-acetylgalactosaminyltransferase 7	Q86SF2
Q86SX6	GLRX5		0.172033	-0.275659	4	6	5	6	4	6	5	6	MS/MS	MS/MS	MS/MS	MS/MS	22.7495	22.671	22.4241	23.5477	Glutaredoxin-related protein 5, mitochondrial	Q86SX6
Q86TS9	MRPL52		0.940767	-0.727742	2	2	2	2	2	2	2	2	MS/MS	MS/MS	matching	MS/MS	21.2326	21.4563	21.8263	22.3182	39S ribosomal protein L52, mitochondrial	Q86TS9
Q86U38	NOP9		0.21286	-0.967592	3	2	1	4	3	2	1	4	matching	MS/MS	matching	MS/MS	21.8279	18.5936	21.3654	20.9913	Nucleolar protein 9	Q86U38
Q86U42	PABPN1		0.357654	-2.01971	5	5	1	5	5	5	1	5	MS/MS	MS/MS	MS/MS	MS/MS	23.963	19.751	23.9323	23.8212	Polyadenylate-binding protein 2	Q86U42
Q86U86	PBRM1		1.43753	-0.903235	3	4	1	1	3	4	1	1	MS/MS	MS/MS	MS/MS	MS/MS	19.3183	19.5913	20.2446	20.4715	Protein polybromo-1	Q86U86
Q86UE4	MTDH		1.52931	-0.311268	9	10	9	10	9	10	9	10	MS/MS	MS/MS	MS/MS	MS/MS	23.5808	23.4843	23.8697	23.818	Protein LYRIC	Q86UE4
Q86UP2	KTN1		0.17152	-0.0502405	34	33	31	35	34	33	31	35	MS/MS	MS/MS	MS/MS	MS/MS	26.2975	26.094	26.2307	26.2613	Kinectin	Q86UP2
Q86UY8	NT5DC3		0.386316	-0.895085	2	2	1	2	2	2	1	2	MS/MS	MS/MS	MS/MS	matching	21.0258	19.2907	21.0836	21.0231	5-nucleotidase domain-containing protein 3	Q86UY8
Q86V48	LUZP1		0.564102	0.295277	11	12	13	11	11	12	13	11	MS/MS	MS/MS	MS/MS	MS/MS	23.5336	23.7904	23.5163	23.2172	Leucine zipper protein 1	Q86V48
Q86V81	ALYREF		0.047889	-0.0522346	8	9	9	10	8	9	9	10	MS/MS	MS/MS	MS/MS	MS/MS	26.011	25.3916	25.9205	25.5866	THO complex subunit 4	Q86V81
Q86VP1	TAX1BP1		1.66496	2.82932	7	4	12	9	7	4	12	9	MS/MS	matching	MS/MS	MS/MS	23.5929	24.075	20.657	21.3522	Tax1-binding protein 1	Q86VP1
Q86VP6	CAND1		0.538645	0.948025	3	1	4	3	3	1	4	3	MS/MS	matching	MS/MS	MS/MS	21.357	22.1776	20.2978	21.3408	Cullin-associated NEDD8-dissociated protein 1	Q86VP6
Q86W92	PPFIBP1		0.138443	-0.121253	7	6	5	5	7	6	5	5	MS/MS	MS/MS	MS/MS	MS/MS	21.9214	22.3079	22.0036	22.4682	Liprin-beta-1	Q86W92
Q86XL3	ANKLE2		0.121949	-0.361609	4	5	7	5	4	5	7	5	matching	MS/MS	MS/MS	MS/MS	23.1953	21.4602	23.2116	22.1671	Ankyrin repeat and LEM domain-containing protein 2	Q86XL3
Q86XP3	DDX42		0.158977	0.0794153	8	8	9	10	8	8	9	10	MS/MS	MS/MS	MS/MS	MS/MS	23.1538	23.4584	23.3116	23.1417	ATP-dependent RNA helicase DDX42	Q86XP3
Q86Y39	NDUFA11		0.521848	-1.41381	2	3	2	3	2	3	2	3	MS/MS	MS/MS	matching	MS/MS	21.5575	19.6017	22.2901	21.6966	NADH dehydrogenase [ubiquinone] 1 alpha subcomplex subunit 11	Q86Y39
Q86Y79	PTRH1		0.0450582	0.0754766	3	2	4	3	3	2	4	3	MS/MS	MS/MS	MS/MS	MS/MS	22.1856	23.2007	22.7989	22.4365	Probable peptidyl-tRNA hydrolase	Q86Y79
Q86Y82	STX12		0.798111	0.826674	3	3	3	3	3	3	3	3	MS/MS	MS/MS	MS/MS	MS/MS	22.4589	22.0435	21.7384	21.1107	Syntaxin-12	Q86Y82
Q8IUE6	HIST2H2AB		0.0587665	0.164308	2	1	2	2	2	1	2	2	MS/MS	MS/MS	MS/MS	MS/MS	25.5044	23.7585	24.7263	24.208	Histone H2A type 2-B	Q8IUE6
Q8IV08	PLD3		0.589735	0.620179	6	5	5	6	6	5	5	6	MS/MS	MS/MS	MS/MS	MS/MS	24.0305	23.9306	22.9683	23.7525	Phospholipase D3	Q8IV08
Q8IVF2	AHNAK2		0.0941372	-0.213231	41	38	49	24	41	38	49	24	MS/MS	MS/MS	MS/MS	MS/MS	24.8748	26.2747	25.4948	26.0812	Protein AHNAK2	Q8IVF2
Q8IVL6	LEPREL2		0.985457	0.466305	7	6	8	9	7	6	8	9	MS/MS	MS/MS	MS/MS	MS/MS	24.2547	24.2575	23.9526	23.6269	Prolyl 3-hydroxylase 3	Q8IVL6
Q8IVS2	MCAT		0.606413	-0.705372	7	7	7	5	7	7	7	5	MS/MS	MS/MS	MS/MS	MS/MS	22.0117	22.4246	22.5389	23.3081	Malonyl-CoA-acyl carrier protein transacylase, mitochondrial	Q8IVS2
Q8IVT2	MISP		0.709988	-0.296059	16	14	13	13	16	14	13	13	MS/MS	MS/MS	MS/MS	MS/MS	25.0296	24.7317	25.217	25.1364	Mitotic interactor and substrate of PLK1	Q8IVT2
Q8IWA0	WDR75		0.270964	-0.697803	7	9	4	8	7	9	4	8	MS/MS	MS/MS	matching	MS/MS	22.8799	21.7009	23.7224	22.254	WD repeat-containing protein 75	Q8IWA0
Q8IWA4	MFN1		0.501488	0.419619	8	7	10	7	8	7	10	7	MS/MS	MS/MS	MS/MS	MS/MS	22.7202	22.8932	22.0835	22.6907	Mitofusin-1	Q8IWA4
Q8IWB7	WDFY1		1.11485	0.80891	5	4	7	6	5	4	7	6	MS/MS	MS/MS	MS/MS	MS/MS	23.9252	23.7807	22.8172	23.2708	WD repeat and FYVE domain-containing protein 1	Q8IWB7
Q8IWS0	PHF6		0.0491465	0.0285492	5	5	5	4	5	5	5	4	MS/MS	MS/MS	MS/MS	MS/MS	21.8502	21.8558	21.6369	22.012	PHD finger protein 6	Q8IWS0
Q8IWT6	LRRC8A		1.65908	1.14024	8	6	12	11	9	7	13	12	MS/MS	MS/MS	MS/MS	MS/MS	23.3235	23.0927	21.9407	22.195	Volume-regulated anion channel subunit LRRC8A	Q8IWT6
Q8IWX8	CHERP		2.12443	-0.731227	2	2	1	2	2	2	1	2	MS/MS	MS/MS	matching	matching	20.6004	20.4846	21.3003	21.2471	Calcium homeostasis endoplasmic reticulum protein	Q8IWX8
Q8IXB1	DNAJC10		0.66351	0.17109	7	4	7	5	7	4	7	5	MS/MS	MS/MS	MS/MS	MS/MS	23.2721	23.3893	23.0834	23.2358	DnaJ homolog subfamily C member 10	Q8IXB1
Q8IXI1	RHOT2		0.871282	-0.46692	11	11	10	8	11	11	10	8	MS/MS	MS/MS	MS/MS	MS/MS	24.2258	24.1944	24.4866	24.8675	Mitochondrial Rho GTPase 2	Q8IXI1
Q8IXI2	RHOT1		0.423872	0.607759	1	2	2	2	1	2	2	2	MS/MS	MS/MS	MS/MS	MS/MS	19.6949	20.6811	19.7987	19.3617	Mitochondrial Rho GTPase 1	Q8IXI2
Q8IXM3	MRPL41		1.04515	-0.703652	2	2	2	2	2	2	2	2	MS/MS	MS/MS	MS/MS	MS/MS	22.3665	22.6769	23.0599	23.3909	39S ribosomal protein L41, mitochondrial	Q8IXM3
Q8IXS6	PALM2		0.561939	-0.645267	2	3	3	2	2	3	3	2	MS/MS	MS/MS	MS/MS	matching	20.6039	21.3718	21.4342	21.832	Paralemmin-2	Q8IXS6
Q8IY81	FTSJ3		0.365492	-1.28164	10	10	4	10	10	10	4	10	MS/MS	MS/MS	MS/MS	MS/MS	23.5622	21.4593	24.5736	23.0113	pre-rRNA processing protein FTSJ3	Q8IY81
Q8IY95	TMEM192		0.293465	0.318675	4	3	4	4	4	3	4	4	MS/MS	MS/MS	MS/MS	MS/MS	22.9354	22.1652	22.3383	22.125	Transmembrane protein 192	Q8IY95
Q8IYB3	SRRM1		0.0703144	-0.21033	4	4	5	5	4	4	5	5	MS/MS	MS/MS	MS/MS	MS/MS	23.9795	22.3292	23.9004	22.8289	Serine/arginine repetitive matrix protein 1	Q8IYB3
Q8IYB8	SUPV3L1		0.030744	0.0292025	5	5	5	4	5	5	5	4	MS/MS	MS/MS	MS/MS	MS/MS	22.9046	23.3088	22.8539	23.3012	ATP-dependent RNA helicase SUPV3L1, mitochondrial	Q8IYB8
Q8IYS2	KIAA2013		1.27523	0.261672	3	3	4	4	3	3	4	4	MS/MS	MS/MS	MS/MS	MS/MS	21.6683	21.5616	21.3864	21.3201	Uncharacterized protein KIAA2013	Q8IYS2
Q8IYU8	MICU2		0.175965	0.246734	3	3	3	3	3	3	3	3	MS/MS	MS/MS	MS/MS	matching	21.6796	22.5373	21.617	22.1065	Calcium uptake protein 2, mitochondrial	Q8IYU8
Q8IZA0	KIAA0319L		0.40921	0.305677	2	2	2	1	2	2	2	1	MS/MS	matching	MS/MS	MS/MS	21.0293	21.5863	20.9682	21.036	Dyslexia-associated protein KIAA0319-like protein	Q8IZA0
Q8IZL8	PELP1		0.175435	0.288155	3	4	4	4	3	4	4	4	matching	MS/MS	MS/MS	MS/MS	22.6924	21.7306	22.2445	21.6022	Proline-, glutamic acid- and leucine-rich protein 1	Q8IZL8
Q8N0X4	CLYBL		0.442106	-0.26068	2	2	2	2	2	2	2	2	MS/MS	MS/MS	matching	matching	20.2516	19.8105	20.2658	20.3176	Citrate lyase subunit beta-like protein, mitochondrial	Q8N0X4
Q8N163	CCAR2		0.542918	-0.811007	4	4	2	4	4	4	2	4	MS/MS	MS/MS	matching	MS/MS	20.8693	19.7491	21.1785	21.062	Cell cycle and apoptosis regulator protein 2	Q8N163
Q8N183	NDUFAF2		0.618181	-0.59608	7	6	6	8	7	6	6	8	MS/MS	MS/MS	MS/MS	MS/MS	23.4509	23.6193	24.4826	23.7797	Mimitin, mitochondrial	Q8N183
Q8N1F7	NUP93		0.412127	-0.313413	11	12	9	8	11	12	9	8	MS/MS	MS/MS	MS/MS	MS/MS	23.4811	22.9435	23.4288	23.6227	Nuclear pore complex protein Nup93	Q8N1F7
Q8N357	SLC35F6		0.373359	0.122518	3	2	3	3	3	2	3	3	MS/MS	matching	MS/MS	MS/MS	20.5476	20.4443	20.2621	20.4847	Solute carrier family 35 member F6	Q8N357
Q8N3C0	ASCC3		0.585918	0.231829	3	2	4	4	3	2	4	4	MS/MS	MS/MS	MS/MS	MS/MS	20.7714	20.6749	20.3506	20.632	Activating signal cointegrator 1 complex subunit 3	Q8N3C0
Q8N3U4	STAG2		0.78026	0.288184	6	4	6	9	6	4	6	9	MS/MS	MS/MS	MS/MS	MS/MS	23.3857	23.1692	23.0695	22.9091	Cohesin subunit SA-2	Q8N3U4
Q8N4H5	TOMM5		0.925392	-0.871135	3	3	2	3	3	3	2	3	MS/MS	MS/MS	MS/MS	MS/MS	22.6609	23.2761	23.7191	23.9602	Mitochondrial import receptor subunit TOM5 homolog	Q8N4H5
Q8N4Q1	CHCHD4		0.0632678	0.0979147	5	4	5	4	5	4	5	4	MS/MS	MS/MS	MS/MS	MS/MS	22.1183	21.9695	21.4455	22.4465	Mitochondrial intermembrane space import and assembly protein 40	Q8N4Q1
Q8N4V1	MMGT1		0.228281	-0.536237	2	2	1	2	2	2	1	2	MS/MS	MS/MS	MS/MS	MS/MS	21.3154	19.6632	20.8412	21.2099	Membrane magnesium transporter 1	Q8N4V1
Q8N4Z0	RAB42		0.015499	0.029582	3	2	2	3	3	2	2	3	MS/MS	matching	MS/MS	MS/MS	20.5936	21.7024	20.8989	21.3379	Putative Ras-related protein Rab-42	Q8N4Z0
Q8N556	AFAP1		1.08203	-0.423134	4	4	4	4	4	4	4	4	MS/MS	MS/MS	MS/MS	MS/MS	22.1398	22.3512	22.7443	22.593	Actin filament-associated protein 1	Q8N556
Q8N5K1	CISD2		0.112322	0.17733	2	3	3	3	2	3	3	3	MS/MS	MS/MS	MS/MS	MS/MS	23.6206	22.5494	22.8956	22.9198	CDGSH iron-sulfur domain-containing protein 2	Q8N5K1
Q8N5M1	ATPAF2		0.285991	-0.408242	2	2	2	2	2	2	2	2	MS/MS	MS/MS	matching	matching	21.1895	21.8917	21.5596	22.3381	ATP synthase mitochondrial F1 complex assembly factor 2	Q8N5M1
Q8N5M9	JAGN1		0.0336843	-0.0276327	2	2	2	2	2	2	2	2	matching	MS/MS	MS/MS	MS/MS	20.372	19.8544	20.1751	20.1065	Protein jagunal homolog 1	Q8N5M9
Q8N5N7	MRPL50		0.175518	-0.195707	6	6	5	5	6	6	5	5	MS/MS	MS/MS	MS/MS	MS/MS	23.5134	24.2654	23.9721	24.1981	39S ribosomal protein L50, mitochondrial	Q8N5N7
Q8N684	CPSF7		0.231021	-0.304151	5	7	5	4	5	7	5	4	MS/MS	MS/MS	MS/MS	MS/MS	23.8279	22.9809	23.9233	23.4937	Cleavage and polyadenylation specificity factor subunit 7	Q8N684
Q8N697	SLC15A4		0.960469	0.580997	3	1	3	3	3	1	3	3	MS/MS	matching	MS/MS	MS/MS	19.7848	19.7059	18.9581	19.3705	Solute carrier family 15 member 4	Q8N697
Q8N726	CDKN2A		0.108118	0.147615	6	6	6	6	6	6	6	6	MS/MS	MS/MS	MS/MS	MS/MS	22.6594	21.9692	22.4738	21.8595	Tumor suppressor ARF	Q8N726
Q8N766	EMC1		0.35543	-0.204685	16	17	19	17	16	17	19	17	MS/MS	MS/MS	MS/MS	MS/MS	25.2535	25.0996	25.5817	25.1807	ER membrane protein complex subunit 1	Q8N766
Q8N8R3	SLC25A29		0.307583	1.22374	1	0	1	1	1	0	1	1	MS/MS	Imputed	MS/MS	MS/MS	21.165	22.424	19.2432	21.8983	Mitochondrial basic amino acids transporter	Q8N8R3
Q8N8S7	ENAH		0.319997	-0.200482	9	10	7	7	9	10	7	7	MS/MS	MS/MS	MS/MS	MS/MS	24.1531	24.6061	24.6302	24.5299	Protein enabled homolog	Q8N8S7
Q8N983	MRPL43		0.0423556	-0.0546875	7	6	8	6	7	6	8	6	MS/MS	MS/MS	MS/MS	MS/MS	23.2425	23.6649	23.1519	23.8649	39S ribosomal protein L43, mitochondrial	Q8N983
Q8NAV1	PRPF38A		0.0149086	0.0188961	4	5	5	5	4	5	5	5	MS/MS	MS/MS	MS/MS	MS/MS	22.9862	22.2538	22.751	22.4512	Pre-mRNA-splicing factor 38A	Q8NAV1
Q8NB49	ATP11C		1.12156	0.902761	5	7	6	10	5	7	6	10	MS/MS	MS/MS	MS/MS	MS/MS	23.201	22.6999	21.9666	22.1289	Phospholipid-transporting ATPase IG	Q8NB49
Q8NBI5	SLC43A3		0.208293	0.259822	2	2	2	2	2	2	2	2	matching	MS/MS	MS/MS	MS/MS	20.9298	20.1694	20.5227	20.0568	Solute carrier family 43 member 3	Q8NBI5
Q8NBJ4	GOLM1		1.18945	1.02098	1	1	2	2	1	1	2	2	matching	matching	MS/MS	MS/MS	20.9967	20.7498	20.0958	19.6088	Golgi membrane protein 1	Q8NBJ4
Q8NBJ5	COLGALT1		0.478357	-0.0534363	21	18	20	20	21	18	20	20	MS/MS	MS/MS	MS/MS	MS/MS	26.0024	26.0797	26.0776	26.1113	Procollagen galactosyltransferase 1	Q8NBJ5
Q8NBJ7	SUMF2		0.62237	0.362106	5	5	5	3	5	5	5	3	MS/MS	MS/MS	MS/MS	MS/MS	23.3979	23.0166	22.7395	22.9509	Sulfatase-modifying factor 2	Q8NBJ7
Q8NBN3	TMEM87A		1.02172	0.942724	1	3	3	2	1	3	3	2	MS/MS	matching	MS/MS	MS/MS	22.3875	22.1509	21.6169	21.0361	Transmembrane protein 87A	Q8NBN3
Q8NBN7	RDH13		0.0630612	-0.127124	5	4	3	3	5	4	3	3	MS/MS	MS/MS	MS/MS	MS/MS	20.7496	21.9785	21.253	21.7293	Retinol dehydrogenase 13	Q8NBN7
Q8NBP7	PCSK9		1.14327	-0.974069	3	3	3	2	3	3	3	2	MS/MS	MS/MS	MS/MS	MS/MS	19.8748	20.296	20.8806	21.2384	Proprotein convertase subtilisin/kexin type 9	Q8NBP7
Q8NBS9	TXNDC5		0.253961	-0.152046	19	19	17	19	19	19	17	19	MS/MS	MS/MS	MS/MS	MS/MS	26.6459	26.2484	26.6881	26.5104	Thioredoxin domain-containing protein 5	Q8NBS9
Q8NBU5	ATAD1		0.708723	-0.233621	8	7	9	6	8	7	9	6	MS/MS	MS/MS	MS/MS	MS/MS	24.6429	24.797	25.0481	24.859	ATPase family AAA domain-containing protein 1	Q8NBU5
Q8NBX0	SCCPDH		0.378995	0.29275	9	7	8	8	9	7	8	8	MS/MS	MS/MS	MS/MS	MS/MS	23.8637	24.3958	23.7238	23.9502	Saccharopine dehydrogenase-like oxidoreductase	Q8NBX0
Q8NBZ7	UXS1		0.235015	-0.826629	2	2	1	2	2	2	1	2	MS/MS	MS/MS	MS/MS	MS/MS	21.6802	19.1405	21.1929	21.2811	UDP-glucuronic acid decarboxylase 1	Q8NBZ7
Q8NC42	RNF149		1.24237	1.25471	7	5	7	9	7	5	7	9	MS/MS	MS/MS	MS/MS	MS/MS	23.5238	22.9896	22.1667	21.8373	E3 ubiquitin-protein ligase RNF149	Q8NC42
Q8NC51	SERBP1		0.299207	-0.54521	6	6	4	5	6	6	4	5	MS/MS	MS/MS	MS/MS	MS/MS	25.3059	23.9726	25.2653	25.1037	Plasminogen activator inhibitor 1 RNA-binding protein	Q8NC51
Q8NCN5	PDPR		0.266027	-0.0536976	8	5	6	3	8	5	6	3	MS/MS	MS/MS	MS/MS	matching	22.4832	22.6305	22.608	22.6131	Pyruvate dehydrogenase phosphatase regulatory subunit, mitochondrial	Q8NCN5
Q8NCW5	APOA1BP		0.44387	0.133488	3	2	3	3	3	2	3	3	MS/MS	matching	MS/MS	MS/MS	21.6836	21.763	21.4837	21.6959	NAD(P)H-hydrate epimerase	Q8NCW5
Q8NE01	CNNM3		0.370682	0.26746	2	1	2	3	2	1	2	3	MS/MS	matching	MS/MS	MS/MS	19.9187	20.4566	19.9403	19.9001	Metal transporter CNNM3	Q8NE01
Q8NE71	ABCF1		0.841304	-0.380677	9	11	10	9	9	11	10	9	MS/MS	MS/MS	MS/MS	MS/MS	23.581	23.8518	24.0069	24.1871	ATP-binding cassette sub-family F member 1	Q8NE71
Q8NE86	MCU		0.777507	0.269494	5	5	7	7	5	5	7	7	MS/MS	MS/MS	MS/MS	MS/MS	24.2031	23.95	23.8081	23.806	Calcium uniporter protein, mitochondrial	Q8NE86
Q8NEJ9	NGDN	+	1.84546	-2.46403	2	2	1	1	2	2	1	1	MS/MS	MS/MS	matching	MS/MS	19.8765	19.5864	22.4553	21.9356	Neuroguidin	Q8NEJ9
Q8NF37	LPCAT1		1.62892	0.453423	10	9	10	8	10	9	10	8	MS/MS	MS/MS	MS/MS	MS/MS	24.8557	24.9911	24.4494	24.4905	Lysophosphatidylcholine acyltransferase 1	Q8NF37
Q8NFJ5	GPRC5A		1.0748	1.14647	2	1	2	2	2	1	2	2	MS/MS	MS/MS	MS/MS	MS/MS	23.2111	23.3164	22.4689	21.7658	Retinoic acid-induced protein 3	Q8NFJ5
Q8NFQ8	TOR1AIP2		0.0880588	-0.248315	3	3	2	2	3	3	2	2	MS/MS	MS/MS	matching	MS/MS	21.9664	20.8725	22.4329	20.9027	Torsin-1A-interacting protein 2	Q8NFQ8
Q8NFV4	ABHD11		0.373813	1.08028	3	1	3	2	3	1	3	2	MS/MS	MS/MS	MS/MS	MS/MS	21.2063	23.0448	20.4768	21.6138	Alpha/beta hydrolase domain-containing protein 11	Q8NFV4
Q8NFW8	CMAS		0.0131836	-0.0231266	2	2	1	2	2	2	1	2	matching	matching	matching	MS/MS	20.913	19.8664	20.571	20.2547	N-acylneuraminate cytidylyltransferase	Q8NFW8
Q8NHH9	ATL2		0.309682	-0.35731	6	4	6	6	6	4	6	6	MS/MS	MS/MS	MS/MS	MS/MS	21.9561	21.755	22.6271	21.7986	Atlastin-2	Q8NHH9
Q8NHP6	MOSPD2		0.298692	1.23166	3	2	5	5	3	2	5	5	matching	matching	MS/MS	MS/MS	20.9783	22.0303	18.8472	21.698	Motile sperm domain-containing protein 2	Q8NHP6
Q8NHP8	PLBD2		0.682389	0.547752	9	9	8	9	9	9	8	9	MS/MS	MS/MS	MS/MS	MS/MS	24.8664	24.8711	24.0227	24.6194	Putative phospholipase B-like 2;Putative phospholipase B-like 2 32 kDa form;Putative phospholipase B-like 2 45 kDa form	Q8NHP8
Q8NI22	MCFD2		0.245195	0.218961	4	4	4	4	4	4	4	4	MS/MS	MS/MS	MS/MS	MS/MS	23.958	24.2809	23.6199	24.1812	Multiple coagulation factor deficiency protein 2	Q8NI22
Q8NI27	THOC2		0.64801	0.176	5	5	2	4	5	5	2	4	MS/MS	MS/MS	MS/MS	MS/MS	22.3115	22.1789	22.146	21.9924	THO complex subunit 2	Q8NI27
Q8NI36	WDR36		0.477185	-0.824147	11	13	7	12	11	13	7	12	MS/MS	MS/MS	MS/MS	MS/MS	23.5554	22.2689	23.8391	23.6334	WD repeat-containing protein 36	Q8NI36
Q8TAA9	VANGL1		1.74358	1.42671	2	2	3	5	2	2	3	5	MS/MS	MS/MS	MS/MS	MS/MS	22.8863	22.5648	21.1897	21.4079	Vang-like protein 1	Q8TAA9
Q8TAD4	SLC30A5		1.03605	-0.298381	2	2	1	1	2	2	1	1	MS/MS	matching	matching	matching	19.4929	19.6208	19.9287	19.7818	Zinc transporter 5	Q8TAD4
Q8TAE8	GADD45GIP1		0.569479	-1.5352	5	5	5	1	5	5	5	1	MS/MS	MS/MS	MS/MS	matching	20.2214	22.2087	22.5441	22.9564	Growth arrest and DNA damage-inducible proteins-interacting protein 1	Q8TAE8
Q8TAQ2	SMARCC2		0.218816	0.328337	4	5	4	6	4	5	4	6	MS/MS	MS/MS	MS/MS	MS/MS	22.628	21.5943	21.9347	21.631	SWI/SNF complex subunit SMARCC2	Q8TAQ2
Q8TAT6	NPLOC4		0.562943	0.17995	3	3	2	3	3	3	2	3	MS/MS	MS/MS	MS/MS	MS/MS	21.4345	21.348	21.0989	21.3236	Nuclear protein localization protein 4 homolog	Q8TAT6
Q8TC12	RDH11		1.49266	0.453644	6	4	6	7	6	4	6	7	MS/MS	MS/MS	MS/MS	MS/MS	23.3523	23.4533	23.0155	22.8828	Retinol dehydrogenase 11	Q8TC12
Q8TCJ2	STT3B		0.240223	-0.13999	6	5	5	5	6	5	5	5	MS/MS	MS/MS	MS/MS	MS/MS	23.9254	23.5175	23.8077	23.9152	Dolichyl-diphosphooligosaccharide--protein glycosyltransferase subunit STT3B	Q8TCJ2
Q8TCS8	PNPT1		0.385589	-0.311947	26	23	25	20	26	23	25	20	MS/MS	MS/MS	MS/MS	MS/MS	25.2285	25.63	25.5142	25.9683	Polyribonucleotide nucleotidyltransferase 1, mitochondrial	Q8TCS8
Q8TCT8	SPPL2A		0.583487	2.60577	2	2	2	2	2	2	2	2	MS/MS	matching	MS/MS	MS/MS	23.542	23.2437	19.1144	22.4598	Signal peptide peptidase-like 2A	Q8TCT8
Q8TCT9	HM13		0.309987	0.14665	5	4	5	4	5	4	5	4	MS/MS	MS/MS	MS/MS	MS/MS	22.9328	22.6045	22.562	22.682	Minor histocompatibility antigen H13	Q8TCT9
Q8TCZ2	CD99L2		1.7003	0.987473	2	3	3	4	2	3	3	4	MS/MS	MS/MS	MS/MS	MS/MS	21.5476	21.6245	20.4623	20.7348	CD99 antigen-like protein 2	Q8TCZ2
Q8TDD1	DDX54		0.105191	-0.364205	3	4	1	4	3	4	1	4	matching	MS/MS	matching	MS/MS	22.1911	19.8571	21.4602	21.3164	ATP-dependent RNA helicase DDX54	Q8TDD1
Q8TDN6	BRIX1		0.0737224	-0.211067	12	13	7	11	12	13	7	11	MS/MS	MS/MS	MS/MS	MS/MS	26.3917	24.8798	26.4126	25.2811	Ribosome biogenesis protein BRX1 homolog	Q8TDN6
Q8TED0	UTP15		0.212691	-0.338714	5	6	5	5	5	6	5	5	MS/MS	MS/MS	MS/MS	MS/MS	21.7691	21.296	22.3902	21.3524	U3 small nucleolar RNA-associated protein 15 homolog	Q8TED0
Q8TED1	GPX8		0.784926	0.714672	3	4	4	4	3	4	4	4	MS/MS	MS/MS	MS/MS	MS/MS	23.5932	22.9748	22.6898	22.4489	Probable glutathione peroxidase 8	Q8TED1
Q8TEM1	NUP210		0.0881175	-0.079895	21	22	20	27	21	22	20	27	MS/MS	MS/MS	MS/MS	MS/MS	24.9743	24.4209	24.8996	24.6554	Nuclear pore membrane glycoprotein 210	Q8TEM1
Q8WTT2	NOC3L		0.178016	0.415941	5	6	4	6	5	6	4	6	MS/MS	MS/MS	MS/MS	MS/MS	23.3145	21.7776	22.4265	21.8336	Nucleolar complex protein 3 homolog	Q8WTT2
Q8WTV0	SCARB1		1.29293	0.457921	5	6	6	5	5	6	6	5	MS/MS	MS/MS	MS/MS	MS/MS	22.9658	23.0712	22.4669	22.6543	Scavenger receptor class B member 1	Q8WTV0
Q8WU90	ZC3H15		0.725865	0.518978	6	6	6	6	6	6	6	6	MS/MS	MS/MS	MS/MS	MS/MS	22.4086	21.8887	21.6744	21.5849	Zinc finger CCCH domain-containing protein 15	Q8WU90
Q8WUA2	PPIL4		0.248522	1.09781	2	2	3	4	2	2	3	4	MS/MS	MS/MS	MS/MS	MS/MS	21.5407	22.0319	22.273	19.104	Peptidyl-prolyl cis-trans isomerase-like 4	Q8WUA2
Q8WUA4	GTF3C2		0.261561	-0.136025	0	2	2	2	0	2	2	2	Imputed	MS/MS	MS/MS	MS/MS	19.5434	19.7498	19.6236	19.9417	General transcription factor 3C polypeptide 2	Q8WUA4
Q8WUK0	PTPMT1		0.448856	1.21853	1	2	4	4	1	2	4	4	MS/MS	MS/MS	MS/MS	MS/MS	21.2952	21.6978	21.2809	19.2751	Phosphatidylglycerophosphatase and protein-tyrosine phosphatase 1	Q8WUK0
Q8WUM0	NUP133		0.367012	-0.341475	3	3	3	5	3	3	3	5	MS/MS	MS/MS	MS/MS	MS/MS	22.2202	22.8837	22.9974	22.7894	Nuclear pore complex protein Nup133	Q8WUM0
Q8WUM4	PDCD6IP		1.46024	0.677317	14	11	15	14	14	11	15	14	MS/MS	MS/MS	MS/MS	MS/MS	23.9921	24.2508	23.45	23.4383	Programmed cell death 6-interacting protein	Q8WUM4
Q8WUX1	SLC38A5		0.745212	2.19365	1	1	2	2	1	1	2	2	MS/MS	MS/MS	MS/MS	MS/MS	23.1197	22.9901	19.7813	21.9412	Sodium-coupled neutral amino acid transporter 5	Q8WUX1
Q8WVM0	TFB1M	+	2.50158	-1.04969	9	8	4	7	9	8	4	7	MS/MS	MS/MS	MS/MS	MS/MS	22.3951	22.5121	23.5114	23.4952	Dimethyladenosine transferase 1, mitochondrial	Q8WVM0
Q8WVM8	SCFD1		0.0270149	0.0306101	3	2	2	4	3	2	2	4	MS/MS	MS/MS	matching	MS/MS	21.9259	21.2225	21.4754	21.6118	Sec1 family domain-containing protein 1	Q8WVM8
Q8WVQ1	CANT1		0.489291	0.405388	2	2	2	2	2	2	2	2	MS/MS	MS/MS	MS/MS	MS/MS	22.2518	22.8663	22.211	22.0963	Soluble calcium-activated nucleotidase 1	Q8WVQ1
Q8WVX9	FAR1		0.38336	-0.164742	3	3	3	2	3	3	3	2	matching	matching	MS/MS	MS/MS	21.1046	21.3635	21.3031	21.4944	Fatty acyl-CoA reductase 1	Q8WVX9
Q8WW59	SPRYD4		0.198359	0.779182	2	1	2	2	2	1	2	2	MS/MS	MS/MS	MS/MS	MS/MS	20.981	21.9715	19.3897	22.0044	SPRY domain-containing protein 4	Q8WW59
Q8WWC4	C2orf47		0.828564	-0.680149	3	4	4	3	3	4	4	3	MS/MS	MS/MS	MS/MS	MS/MS	22.1161	22.6884	23.0066	23.1582	Uncharacterized protein C2orf47, mitochondrial	Q8WWC4
Q8WWI1	LMO7		0.200481	0.213265	31	35	38	38	31	35	38	38	MS/MS	MS/MS	MS/MS	MS/MS	26.2844	25.6415	25.9503	25.5491	LIM domain only protein 7	Q8WWI1
Q8WWI5	SLC44A1		1.00648	1.55964	1	2	3	3	1	2	3	3	matching	MS/MS	MS/MS	MS/MS	22.265	22.1379	21.1675	20.1161	Choline transporter-like protein 1	Q8WWI5
Q8WWM7	ATXN2L		0.9223	-0.546234	4	3	3	4	4	3	3	4	MS/MS	MS/MS	MS/MS	MS/MS	20.1768	20.4688	20.7208	21.0173	Ataxin-2-like protein	Q8WWM7
Q8WWQ0	PHIP		0.311963	-0.501704	3	3	2	3	3	3	3	4	MS/MS	MS/MS	MS/MS	MS/MS	21.5994	20.4404	21.6544	21.3888	PH-interacting protein	Q8WWQ0
Q8WWV3	RTN4IP1		0.454614	-0.104116	3	5	4	3	3	5	4	3	MS/MS	MS/MS	MS/MS	MS/MS	22.2344	22.3973	22.3913	22.4486	Reticulon-4-interacting protein 1, mitochondrial	Q8WWV3
Q8WWY3	PRPF31		0.510291	0.363443	2	3	2	2	2	3	2	2	MS/MS	MS/MS	matching	MS/MS	22.7465	22.2499	22.0321	22.2375	U4/U6 small nuclear ribonucleoprotein Prp31	Q8WWY3
Q8WX93	PALLD		1.10475	-0.584263	10	9	8	6	10	9	8	6	MS/MS	MS/MS	MS/MS	MS/MS	22.6143	22.819	23.4419	23.1599	Palladin	Q8WX93
Q8WXF1	PSPC1		1.28812	-1.32387	3	3	2	4	3	3	2	4	MS/MS	MS/MS	matching	MS/MS	20.5509	20.6494	22.2328	21.6153	Paraspeckle component 1	Q8WXF1
Q8WXH0	SYNE2		0.658319	0.726709	6	4	5	7	6	4	5	7	matching	MS/MS	MS/MS	MS/MS	22.3118	21.7644	21.0037	21.619	Nesprin-2	Q8WXH0
Q8WXI9	GATAD2B		0.303197	-2.50043	4	4	1	2	4	4	1	2	MS/MS	MS/MS	MS/MS	MS/MS	25.4073	19.3742	25.2851	24.4972	Transcriptional repressor p66-beta;Transcriptional repressor p66-alpha	Q8WXI9;Q86YP4
Q8WXR4	MYO3B		1.26589	2.9384	1	1	2	2	1	1	2	2	matching	matching	MS/MS	matching	22.2247	23.2814	19.3351	20.2941	Myosin-IIIb	Q8WXR4
Q8WYA6	CTNNBL1		1.66276	0.421686	2	3	0	3	2	3	0	3	matching	matching	Imputed	MS/MS	20.2463	20.1756	19.8416	19.7369	Beta-catenin-like protein 1	Q8WYA6
Q8WZ42	TTN		0.0554091	-0.105626	2	3	4	4	2	3	4	4	MS/MS	MS/MS	MS/MS	MS/MS	22.7909	21.5664	22.3758	22.1927	Titin	Q8WZ42
Q92499	DDX1		0.285169	-0.177222	12	13	9	10	12	13	9	10	MS/MS	MS/MS	MS/MS	MS/MS	24.5285	24.2748	24.7686	24.3892	ATP-dependent RNA helicase DDX1	Q92499
Q92506	HSD17B8		0.387429	-0.227942	4	4	4	4	4	4	4	4	MS/MS	MS/MS	MS/MS	MS/MS	20.7726	21.1623	21.0922	21.2985	Estradiol 17-beta-dehydrogenase 8	Q92506
Q92520	FAM3C		0.190376	0.294982	4	5	4	4	4	5	4	4	MS/MS	MS/MS	MS/MS	MS/MS	22.2095	23.0333	21.9627	22.6901	Protein FAM3C	Q92520
Q92522	H1FX		0.137043	-0.291949	5	4	4	4	5	4	4	4	MS/MS	MS/MS	MS/MS	MS/MS	24.0775	22.6473	23.8217	23.487	Histone H1x	Q92522
Q92542	NCSTN	+	3.11279	0.943915	8	6	7	9	8	6	7	9	MS/MS	MS/MS	MS/MS	MS/MS	24.3764	24.3281	23.4185	23.3981	Nicastrin	Q92542
Q92544	TM9SF4		0.0827196	-0.044733	8	8	8	9	8	8	8	9	MS/MS	MS/MS	MS/MS	MS/MS	24.6505	24.5115	24.4601	24.7913	Transmembrane 9 superfamily member 4	Q92544
Q92552	MRPS27		1.18549	-0.612141	12	12	11	12	12	12	11	12	MS/MS	MS/MS	MS/MS	MS/MS	24.6893	24.9852	25.3774	25.5214	28S ribosomal protein S27, mitochondrial	Q92552
Q92575	UBXN4		0.606557	0.68903	2	2	2	2	2	2	2	2	MS/MS	MS/MS	MS/MS	MS/MS	22.4424	23.0762	21.7851	22.3555	UBX domain-containing protein 4	Q92575
Q92597	NDRG1		0.0780195	-0.216334	1	1	2	1	1	1	2	1	matching	matching	MS/MS	MS/MS	19.4941	19.8415	20.7852	18.9831	Protein NDRG1	Q92597
Q92600	RQCD1		0.193286	0.696749	1	0	2	2	1	0	2	2	matching	Imputed	MS/MS	MS/MS	20.5277	20.7826	18.6848	21.2321	Cell differentiation protein RCD1 homolog	Q92600
Q92614	MYO18A		0.757475	0.792532	11	11	13	17	11	11	13	17	MS/MS	MS/MS	MS/MS	MS/MS	24.4902	23.7787	23.4853	23.1985	Unconventional myosin-XVIIIa	Q92614
Q92616	GCN1L1		0.406374	-0.306586	11	12	8	13	11	12	8	13	MS/MS	MS/MS	MS/MS	MS/MS	23.0293	23.4772	23.7334	23.3863	Translational activator GCN1	Q92616
Q92621	NUP205		0.0586367	-0.0651503	8	6	5	7	8	6	5	7	MS/MS	MS/MS	MS/MS	MS/MS	22.4092	22.7265	22.9582	22.3078	Nuclear pore complex protein Nup205	Q92621
Q92626	PXDN		0.56577	0.66914	7	5	6	6	7	5	6	6	MS/MS	MS/MS	MS/MS	MS/MS	22.3956	23.0315	21.7326	22.3562	Peroxidasin homolog	Q92626
Q92643	PIGK		0.0723393	0.106997	5	5	3	5	5	5	3	5	MS/MS	MS/MS	MS/MS	MS/MS	22.4061	22.3292	22.7464	21.7749	GPI-anchor transamidase	Q92643
Q92665	MRPS31		0.255976	-0.493689	7	6	4	6	7	6	4	6	MS/MS	MS/MS	MS/MS	MS/MS	22.8813	23.984	23.492	24.3606	28S ribosomal protein S31, mitochondrial	Q92665
Q92667	AKAP1		0.26335	0.460645	4	1	3	4	4	1	3	4	MS/MS	matching	MS/MS	MS/MS	20.2441	21.259	19.9041	20.6777	A-kinase anchor protein 1, mitochondrial	Q92667
Q92673	SORL1		0.338386	-0.746726	2	2	3	3	2	2	3	3	MS/MS	MS/MS	matching	matching	19.0871	20.6029	20.9057	20.2777	Sortilin-related receptor	Q92673
Q92743	HTRA1		0.27064	-0.234075	12	8	8	7	12	8	8	7	MS/MS	MS/MS	MS/MS	MS/MS	23.9388	24.3205	24.1116	24.6159	Serine protease HTRA1	Q92743
Q92747	ARPC1A		0.54645	0.772506	2	2	2	2	2	2	2	2	matching	matching	MS/MS	MS/MS	21.0281	20.0785	20.0226	19.539	Actin-related protein 2/3 complex subunit 1A	Q92747
Q92769	HDAC2		0.499285	-1.9341	3	4	0	2	3	4	0	2	MS/MS	MS/MS	matching	MS/MS	22.376	19.538	23.2411	22.541	Histone deacetylase 2	Q92769
Q92791	LEPREL4		1.1489	0.540236	7	6	7	7	7	6	7	7	MS/MS	MS/MS	MS/MS	MS/MS	23.5513	23.8555	23.1584	23.1679	Synaptonemal complex protein SC65	Q92791
Q92805	GOLGA1		0.727789	1.69704	1	2	5	3	1	2	5	3	matching	matching	MS/MS	MS/MS	21.0487	20.6502	18.3159	19.9889	Golgin subfamily A member 1	Q92805
Q92817	EVPL		0.360784	0.711424	2	2	1	1	2	2	1	1	MS/MS	MS/MS	matching	matching	18.8715	20.3425	18.9245	18.8666	Envoplakin	Q92817
Q92820	GGH		0.662247	0.455909	12	11	11	12	12	11	11	12	MS/MS	MS/MS	MS/MS	MS/MS	26.541	26.7782	25.9761	26.4313	Gamma-glutamyl hydrolase	Q92820
Q92841	DDX17		0.115271	-0.26838	11	11	8	10	11	11	8	10	MS/MS	MS/MS	MS/MS	MS/MS	25.4359	23.9351	25.2061	24.7017	Probable ATP-dependent RNA helicase DDX17	Q92841
Q92878	RAD50		0.38436	0.494169	9	10	7	8	9	10	7	8	MS/MS	MS/MS	MS/MS	MS/MS	22.9075	21.9776	22.0739	21.8229	DNA repair protein RAD50	Q92878
Q92879	CELF1		0.475126	-0.360593	6	5	5	6	6	5	5	6	MS/MS	MS/MS	MS/MS	MS/MS	22.48	21.9076	22.5495	22.5594	CUGBP Elav-like family member 1	Q92879
Q92896	GLG1		0.538772	0.0472956	27	25	28	29	27	25	28	29	MS/MS	MS/MS	MS/MS	MS/MS	26.2547	26.2898	26.253	26.1969	Golgi apparatus protein 1	Q92896
Q92900	UPF1		0.121894	0.278053	6	4	6	5	6	4	6	5	MS/MS	MS/MS	MS/MS	MS/MS	22.8348	21.3004	21.6546	21.9245	Regulator of nonsense transcripts 1	Q92900
Q92922	SMARCC1		0.0412869	0.0912371	6	7	6	8	11	12	10	13	MS/MS	MS/MS	MS/MS	MS/MS	24.9813	23.6649	24.494	23.9697	SWI/SNF complex subunit SMARCC1	Q92922
Q92930	RAB8B		1.42756	0.842122	2	1	2	2	2	1	2	2	MS/MS	matching	MS/MS	MS/MS	20.8408	20.9813	20.221	19.9169	Ras-related protein Rab-8B	Q92930
Q92945	KHSRP		0.581129	-0.778256	13	14	9	13	13	14	9	13	MS/MS	MS/MS	MS/MS	MS/MS	24.2933	23.3778	24.824	24.4037	Far upstream element-binding protein 2	Q92945
Q92947	GCDH		0.149953	-0.127629	11	10	11	9	11	10	11	9	MS/MS	MS/MS	MS/MS	MS/MS	23.982	24.3835	24.0934	24.5274	Glutaryl-CoA dehydrogenase, mitochondrial	Q92947
Q92973	TNPO1		0.239124	0.183634	14	10	15	13	14	10	15	13	MS/MS	MS/MS	MS/MS	MS/MS	24.2276	24.6848	24.1147	24.4305	Transportin-1	Q92973
Q92979	EMG1		1.04819	-0.348915	9	10	9	10	9	10	9	10	MS/MS	MS/MS	MS/MS	MS/MS	23.8067	23.6113	24.1128	24.003	Ribosomal RNA small subunit methyltransferase NEP1	Q92979
Q93050	ATP6V0A1		0.594441	0.712964	8	7	8	8	8	7	8	8	MS/MS	MS/MS	MS/MS	MS/MS	22.8614	22.2129	21.5113	22.1371	V-type proton ATPase 116 kDa subunit a isoform 1	Q93050
Q93096	PTP4A1		0.387839	0.303251	3	2	3	2	3	2	3	2	MS/MS	matching	MS/MS	MS/MS	21.1609	21.7342	21.0836	21.205	Protein tyrosine phosphatase type IVA 1	Q93096
Q969G3	SMARCE1		0.100368	-0.301673	3	7	5	7	3	7	5	7	MS/MS	MS/MS	matching	MS/MS	22.6544	20.8094	22.4485	21.6187	SWI/SNF-related matrix-associated actin-dependent regulator of chromatin subfamily E member 1	Q969G3
Q969G5	PRKCDBP		0.348662	0.545587	4	4	5	4	4	4	5	4	MS/MS	MS/MS	MS/MS	MS/MS	22.1314	22.4281	21.1705	22.2978	Protein kinase C delta-binding protein	Q969G5
Q969H8	MYDGF		0.61332	-0.285398	6	6	6	7	6	6	6	7	MS/MS	MS/MS	MS/MS	MS/MS	23.9333	23.7832	23.9861	24.3012	Myeloid-derived growth factor	Q969H8
Q969V3	NCLN		0.0933332	0.080267	6	7	5	8	6	7	5	8	MS/MS	MS/MS	MS/MS	MS/MS	23.1645	22.6843	23.0031	22.6851	Nicalin	Q969V3
Q969X5	ERGIC1		1.84176	0.421736	6	6	5	6	6	6	5	6	MS/MS	MS/MS	MS/MS	MS/MS	24.8614	24.8489	24.3827	24.4842	Endoplasmic reticulum-Golgi intermediate compartment protein 1	Q969X5
Q969X6	CIRH1A		0.183276	-0.408347	4	7	3	5	4	7	3	5	MS/MS	MS/MS	MS/MS	MS/MS	22.764	21.7746	23.2903	22.065	Cirhin	Q969X6
Q969Z0	TBRG4		0.719916	-0.306652	18	15	18	15	18	15	18	15	MS/MS	MS/MS	MS/MS	MS/MS	25.1664	25.4199	25.693	25.5066	Protein TBRG4	Q969Z0
Q96A26	FAM162A		1.18679	-0.702839	5	5	4	5	5	5	4	5	MS/MS	MS/MS	MS/MS	MS/MS	23.8462	23.5203	24.2912	24.4809	Protein FAM162A	Q96A26
Q96A33	CCDC47		0.277508	0.112156	11	9	9	9	11	9	9	9	MS/MS	MS/MS	MS/MS	MS/MS	24.4239	24.2299	24.1029	24.3266	Coiled-coil domain-containing protein 47	Q96A33
Q96A35	MRPL24		0.296065	-0.227905	6	7	6	6	6	7	6	6	MS/MS	MS/MS	MS/MS	MS/MS	23.7666	23.2007	23.7288	23.6943	39S ribosomal protein L24, mitochondrial	Q96A35
Q96A49	SYAP1		0.606862	1.2417	1	1	4	3	1	1	4	3	matching	matching	MS/MS	MS/MS	20.8928	20.4588	20.1707	18.6976	Synapse-associated protein 1	Q96A49
Q96A72	MAGOHB		3.62307	0.660274	5	3	4	3	5	3	4	3	MS/MS	MS/MS	MS/MS	MS/MS	23.5278	23.543	22.8683	22.8819	Protein mago nashi homolog 2;Protein mago nashi homolog	Q96A72;P61326
Q96AB3	ISOC2		0.688393	1.8694	3	2	4	3	3	2	4	3	MS/MS	MS/MS	MS/MS	MS/MS	22.3469	22.7538	19.6933	21.6686	Isochorismatase domain-containing protein 2, mitochondrial	Q96AB3
Q96AC1	FERMT2		0.729603	0.524981	10	8	14	11	10	8	14	11	MS/MS	MS/MS	MS/MS	MS/MS	23.808	24.2688	23.6449	23.3819	Fermitin family homolog 2	Q96AC1
Q96AE4	FUBP1		0.657194	-0.708055	14	15	14	14	16	17	15	16	MS/MS	MS/MS	MS/MS	MS/MS	24.8197	24.0508	25.2606	25.0261	Far upstream element-binding protein 1	Q96AE4
Q96AG4	LRRC59		0.0157918	0.0170479	11	14	12	14	11	14	12	14	MS/MS	MS/MS	MS/MS	MS/MS	27.1558	26.4814	26.8124	26.7907	Leucine-rich repeat-containing protein 59	Q96AG4
Q96AY3	FKBP10		1.6616	0.697969	13	14	16	14	13	14	16	14	MS/MS	MS/MS	MS/MS	MS/MS	25.989	25.782	25.2039	25.1712	Peptidyl-prolyl cis-trans isomerase FKBP10	Q96AY3
Q96B26	EXOSC8		0.414681	-0.677398	2	2	2	1	2	2	2	1	matching	MS/MS	matching	MS/MS	19.6728	20.8869	21.0489	20.8655	Exosome complex component RRP43	Q96B26
Q96B49	TOMM6		0.64599	-0.730659	3	3	3	2	3	3	3	2	MS/MS	MS/MS	MS/MS	MS/MS	22.5285	22.1968	23.482	22.7046	Mitochondrial import receptor subunit TOM6 homolog	Q96B49
Q96BQ5	CCDC127		0.665191	-0.5473	3	2	1	2	3	2	1	2	MS/MS	matching	MS/MS	MS/MS	20.1857	20.5127	20.6371	21.1559	Coiled-coil domain-containing protein 127	Q96BQ5
Q96BR5	COA7		0.536368	-0.744176	3	3	3	2	3	3	3	2	MS/MS	MS/MS	MS/MS	MS/MS	21.8223	22.1259	22.2177	23.2189	Cytochrome c oxidase assembly factor 7	Q96BR5
Q96BW9	TAMM41		1.34704	0.268929	8	8	8	7	8	8	8	7	MS/MS	MS/MS	MS/MS	MS/MS	23.9196	23.8923	23.5796	23.6944	Phosphatidate cytidylyltransferase, mitochondrial	Q96BW9
Q96C24	SYTL4		0.292725	0.462624	0	0	3	3	0	0	3	3	Imputed	Imputed	MS/MS	MS/MS	19.5279	20.5993	19.375	19.827	Synaptotagmin-like protein 4	Q96C24
Q96C36	PYCR2		0.284472	-0.315431	9	7	10	6	9	7	10	6	MS/MS	MS/MS	MS/MS	MS/MS	23.9774	24.533	24.2731	24.8681	Pyrroline-5-carboxylate reductase 2	Q96C36
Q96CS3	FAF2		0.0986014	0.113467	9	9	5	8	9	9	5	8	MS/MS	MS/MS	MS/MS	MS/MS	24.5736	23.8009	24.0919	24.0556	FAS-associated factor 2	Q96CS3
Q96CT7	CCDC124		0.226886	0.415421	3	3	3	2	3	3	3	2	MS/MS	MS/MS	MS/MS	MS/MS	21.8432	23.162	22.0832	22.0912	Coiled-coil domain-containing protein 124	Q96CT7
Q96CW1	AP2M1		0.19931	0.308087	13	13	14	13	13	13	14	13	MS/MS	MS/MS	MS/MS	MS/MS	24.2505	24.5839	23.5846	24.6337	AP-2 complex subunit mu	Q96CW1
Q96D15	RCN3		1.59925	3.55708	0	1	5	5	0	1	5	5	Imputed	matching	MS/MS	MS/MS	24.1911	23.3019	19.8245	20.5543	Reticulocalbin-3	Q96D15
Q96D53	ADCK4		0.227256	0.40766	2	2	2	3	2	2	2	3	MS/MS	matching	MS/MS	matching	20.1545	21.1523	19.8352	20.6563	AarF domain-containing protein kinase 4	Q96D53
Q96DI7	SNRNP40		0.153899	-0.330887	10	11	4	9	10	11	4	9	MS/MS	MS/MS	MS/MS	MS/MS	24.2396	22.8905	24.2201	23.5717	U5 small nuclear ribonucleoprotein 40 kDa protein	Q96DI7
Q96DV4	MRPL38		0.969758	-0.742664	5	4	6	4	5	4	6	4	MS/MS	MS/MS	MS/MS	MS/MS	22.2853	21.7626	22.7228	22.8104	39S ribosomal protein L38, mitochondrial	Q96DV4
Q96E11	MRRF		0.216727	-0.289156	8	6	8	8	8	6	8	8	MS/MS	MS/MS	MS/MS	MS/MS	23.6631	24.5217	24.17	24.593	Ribosome-recycling factor, mitochondrial	Q96E11
Q96E29	MTERF3		0.0473887	-0.150062	3	3	3	3	3	3	3	3	MS/MS	MS/MS	MS/MS	MS/MS	19.755	21.1289	19.8367	21.3473	Transcription termination factor 3, mitochondrial	Q96E29
Q96EE3	SEH1L		0.431101	0.385179	2	2	2	2	2	2	2	2	matching	matching	MS/MS	MS/MS	20.0039	20.0285	19.295	19.9671	Nucleoporin SEH1	Q96EE3
Q96EH3	MALSU1		0.00633031	-0.0142698	2	2	4	2	2	2	4	2	MS/MS	MS/MS	MS/MS	MS/MS	20.7391	22.1316	21.4124	21.4868	Mitochondrial assembly of ribosomal large subunit protein 1	Q96EH3
Q96EL3	MRPL53		0.218621	0.747239	3	2	3	2	3	2	3	2	MS/MS	MS/MS	MS/MS	MS/MS	21.5498	23.8079	22.4118	21.4514	39S ribosomal protein L53, mitochondrial	Q96EL3
Q96EP5	DAZAP1		0.0778502	-0.194336	4	4	3	4	4	4	3	4	MS/MS	MS/MS	MS/MS	MS/MS	25.1377	23.6322	24.9194	24.2392	DAZ-associated protein 1	Q96EP5
Q96ER9	CCDC51		0.603816	-0.290035	10	8	9	10	10	8	9	10	MS/MS	MS/MS	MS/MS	MS/MS	23.2936	23.043	23.3287	23.5879	Coiled-coil domain-containing protein 51	Q96ER9
Q96EY1	DNAJA3		0.497745	-0.288301	12	12	12	12	12	12	12	12	MS/MS	MS/MS	MS/MS	MS/MS	24.6716	24.9513	24.9318	25.2677	DnaJ homolog subfamily A member 3, mitochondrial	Q96EY1
Q96EY4	TMA16		0.635755	0.539169	3	3	2	2	3	3	2	2	MS/MS	MS/MS	MS/MS	MS/MS	22.0624	21.4742	21.3482	21.1101	Translation machinery-associated protein 16	Q96EY4
Q96EY7	PTCD3		0.232427	-0.179748	9	6	5	5	9	6	5	5	MS/MS	MS/MS	MS/MS	MS/MS	23.6505	23.2304	23.4364	23.804	Pentatricopeptide repeat domain-containing protein 3, mitochondrial	Q96EY7
Q96EY8	MMAB		0.374967	-0.940169	3	4	4	1	3	4	4	1	MS/MS	MS/MS	MS/MS	MS/MS	19.673	21.542	21.6279	21.4674	Cob(I)yrinic acid a,c-diamide adenosyltransferase, mitochondrial	Q96EY8
Q96G23	CERS2		0.4257	1.43641	4	2	3	3	4	2	3	3	MS/MS	MS/MS	MS/MS	MS/MS	21.7056	22.6322	19.5507	21.9143	Ceramide synthase 2	Q96G23
Q96GC5	MRPL48		0.311791	-0.423	3	3	3	2	3	3	3	2	MS/MS	MS/MS	MS/MS	matching	21.2099	21.3845	21.2264	22.214	39S ribosomal protein L48, mitochondrial	Q96GC5
Q96GD4	AURKB		0.526194	0.778242	3	4	2	2	3	4	2	2	matching	MS/MS	MS/MS	MS/MS	21.7728	20.7761	20.7469	20.2455	Aurora kinase B	Q96GD4
Q96GE9	TMEM261		0.0491095	-0.0320797	2	2	1	2	2	2	1	2	MS/MS	MS/MS	matching	MS/MS	21.3592	21.4099	21.2072	21.626	Transmembrane protein 261	Q96GE9
Q96GK7	FAHD2A		0.0158946	-0.0299139	4	5	4	4	4	5	4	4	MS/MS	MS/MS	MS/MS	MS/MS	21.5437	22.7112	22.0849	22.2298	Fumarylacetoacetate hydrolase domain-containing protein 2A;Fumarylacetoacetate hydrolase domain-containing protein 2B	Q96GK7;Q6P2I3
Q96GM5	SMARCD1		0.314305	-0.424867	2	3	1	2	3	4	2	3	MS/MS	MS/MS	matching	MS/MS	21.9923	21.313	22.4444	21.7107	SWI/SNF-related matrix-associated actin-dependent regulator of chromatin subfamily D member 1	Q96GM5
Q96GM8	TOE1		0.479587	0.848146	2	1	2	3	2	1	2	3	MS/MS	MS/MS	matching	MS/MS	20.5714	20.2933	18.9317	20.2367	Target of EGR1 protein 1	Q96GM8
Q96GQ7	DDX27		0.147278	-0.320402	8	8	6	7	8	8	6	7	MS/MS	MS/MS	MS/MS	MS/MS	22.7991	21.4502	22.7831	22.1069	Probable ATP-dependent RNA helicase DDX27	Q96GQ7
Q96GW9	MARS2		0.667358	-0.664275	1	1	1	1	1	1	1	1	MS/MS	MS/MS	matching	MS/MS	20.8967	20.2208	21.3756	21.0705	Methionine--tRNA ligase, mitochondrial	Q96GW9
Q96H55	MYO19		0.232689	0.541658	4	4	3	2	4	4	3	2	MS/MS	MS/MS	MS/MS	MS/MS	20.3768	22.0371	20.5357	20.7948	Unconventional myosin-XIX	Q96H55
Q96HC4	PDLIM5		1.97135	-0.663394	13	16	15	12	13	16	15	12	MS/MS	MS/MS	MS/MS	MS/MS	23.7863	23.7508	24.4988	24.3651	PDZ and LIM domain protein 5	Q96HC4
Q96HE7	ERO1L		1.53668	0.505896	13	11	13	12	13	11	13	12	MS/MS	MS/MS	MS/MS	MS/MS	24.8441	24.9983	24.3725	24.4581	ERO1-like protein alpha	Q96HE7
Q96HP4	OXNAD1		1.59508	-1.64496	2	2	2	1	2	2	2	1	MS/MS	MS/MS	matching	matching	19.2864	18.9855	20.5599	21.0018	Oxidoreductase NAD-binding domain-containing protein 1	Q96HP4
Q96HS1	PGAM5		0.125665	-0.125573	9	7	8	6	9	7	8	6	MS/MS	MS/MS	MS/MS	MS/MS	23.5602	23.1519	23.2072	23.7561	Serine/threonine-protein phosphatase PGAM5, mitochondrial	Q96HS1
Q96HY6	DDRGK1		0.437267	1.13221	2	2	1	2	2	2	1	2	MS/MS	MS/MS	MS/MS	MS/MS	21.0723	22.8689	20.4595	21.2172	DDRGK domain-containing protein 1	Q96HY6
Q96HY7	DHTKD1		0.100388	0.400961	3	2	3	2	3	2	3	2	MS/MS	matching	MS/MS	MS/MS	18.8922	21.4162	19.2904	20.2161	Probable 2-oxoglutarate dehydrogenase E1 component DHKTD1, mitochondrial	Q96HY7
Q96I24	FUBP3		0.323258	-0.178788	11	11	10	11	11	11	10	11	MS/MS	MS/MS	MS/MS	MS/MS	24.2603	23.8506	24.2423	24.2262	Far upstream element-binding protein 3	Q96I24
Q96I25	RBM17		0.709146	-0.678223	1	1	1	1	1	1	1	1	MS/MS	MS/MS	MS/MS	MS/MS	19.8283	19.28	20.4561	20.0085	Splicing factor 45	Q96I25
Q96I51	WBSCR16		0.428998	-0.302943	7	7	7	5	7	7	7	5	MS/MS	MS/MS	MS/MS	MS/MS	21.8209	22.3054	22.257	22.4752	Williams-Beuren syndrome chromosomal region 16 protein	Q96I51
Q96I99	SUCLG2		0.214808	-0.200458	21	17	20	14	21	17	20	14	MS/MS	MS/MS	MS/MS	MS/MS	25.6584	26.0761	25.8064	26.329	Succinyl-CoA ligase [GDP-forming] subunit beta, mitochondrial	Q96I99
Q96IR7	HPDL		0.528922	-0.519189	8	7	7	6	8	7	7	6	MS/MS	MS/MS	MS/MS	MS/MS	22.8371	23.0236	23.0913	23.8078	4-hydroxyphenylpyruvate dioxygenase-like protein	Q96IR7
Q96IX5	USMG5		0.652959	-0.611392	3	3	3	2	3	3	3	2	MS/MS	MS/MS	MS/MS	MS/MS	22.7998	22.2612	22.9191	23.3647	Up-regulated during skeletal muscle growth protein 5	Q96IX5
Q96IZ0	PAWR		0.0544015	-0.0718355	3	3	4	2	3	3	4	2	MS/MS	MS/MS	MS/MS	MS/MS	22.7203	22.3031	22.9578	22.2093	PRKC apoptosis WT1 regulator protein	Q96IZ0
Q96J84	KIRREL		1.84254	1.22899	4	4	6	6	4	4	6	6	MS/MS	MS/MS	MS/MS	MS/MS	22.3738	22.5385	21.103	21.3513	Kin of IRRE-like protein 1	Q96J84
Q96JJ7	TMX3		0.0592866	-0.092824	5	4	4	5	5	4	4	5	MS/MS	MS/MS	MS/MS	MS/MS	21.9202	22.5196	21.8998	22.7255	Protein disulfide-isomerase TMX3	Q96JJ7
Q96KA5	CLPTM1L		0.204937	-0.165277	6	5	4	4	6	5	4	4	MS/MS	MS/MS	MS/MS	MS/MS	24.9447	24.4684	25.0336	24.7101	Cleft lip and palate transmembrane protein 1-like protein	Q96KA5
Q96L92	SNX27		0.7786	0.831745	3	2	3	3	3	2	3	3	matching	matching	MS/MS	MS/MS	20.3485	20.8262	20.0637	19.4475	Sorting nexin-27	Q96L92
Q96LJ7	DHRS1		0.329226	0.224098	3	2	1	3	3	2	1	3	matching	MS/MS	MS/MS	MS/MS	20.5663	20.0659	20.0576	20.1264	Dehydrogenase/reductase SDR family member 1	Q96LJ7
Q96N66	MBOAT7		0.0241675	0.0350952	4	3	2	3	4	3	2	3	MS/MS	MS/MS	MS/MS	MS/MS	21.6754	20.7616	21.2116	21.1552	Lysophospholipid acyltransferase 7	Q96N66
Q96ND0	FAM210A		0.229729	0.491011	2	2	1	2	2	2	1	2	MS/MS	matching	MS/MS	MS/MS	20.2248	20.8592	19.3487	20.7533	Protein FAM210A	Q96ND0
Q96P11	NSUN5		0.631718	-0.309044	2	2	2	3	2	2	2	3	MS/MS	MS/MS	matching	MS/MS	20.4101	20.6144	20.9732	20.6693	Probable 28S rRNA (cytosine-C(5))-methyltransferase	Q96P11
Q96P70	IPO9		0.522623	0.748945	1	2	1	2	1	2	1	2	MS/MS	MS/MS	MS/MS	MS/MS	20.3248	21.3937	20.1912	20.0293	Importin-9	Q96P70
Q96PK6	RBM14		0.262045	-0.534961	12	12	9	11	12	12	9	11	MS/MS	MS/MS	MS/MS	MS/MS	24.6842	23.2461	24.6926	24.3076	RNA-binding protein 14	Q96PK6
Q96PY5	FMNL2		1.83276	1.1319	2	3	2	3	3	3	3	5	matching	MS/MS	MS/MS	MS/MS	22.0277	22.0818	21.0589	20.7868	Formin-like protein 2;Formin-like protein 3	Q96PY5;Q8IVF7
Q96Q11	TRNT1		1.24762	-0.74824	4	5	5	4	4	5	5	4	MS/MS	MS/MS	MS/MS	MS/MS	21.2095	21.5036	21.9911	22.2185	CCA tRNA nucleotidyltransferase 1, mitochondrial	Q96Q11
Q96QD8	SLC38A2	+	2.29699	1.30915	3	3	3	3	3	3	3	3	MS/MS	MS/MS	MS/MS	MS/MS	25.1327	25.1561	23.9279	23.7426	Sodium-coupled neutral amino acid transporter 2	Q96QD8
Q96QK1	VPS35		0.655437	0.53345	10	7	12	11	10	7	12	11	MS/MS	MS/MS	MS/MS	MS/MS	22.674	23.0602	22.0992	22.568	Vacuolar protein sorting-associated protein 35	Q96QK1
Q96RD7	PANX1		1.03315	0.523439	2	2	2	2	2	2	2	2	MS/MS	MS/MS	MS/MS	MS/MS	21.6447	21.921	21.1578	21.361	Pannexin-1	Q96RD7
Q96RL7	VPS13A		0.146468	0.264964	4	3	4	4	4	3	4	4	MS/MS	MS/MS	MS/MS	MS/MS	21.166	22.364	21.6856	21.3146	Vacuolar protein sorting-associated protein 13A	Q96RL7
Q96RP9	GFM1		0.667889	-0.560813	26	22	19	19	26	22	19	19	MS/MS	MS/MS	MS/MS	MS/MS	24.9283	25.3258	25.4464	25.9294	Elongation factor G, mitochondrial	Q96RP9
Q96RQ1	ERGIC2		0.137997	-0.0799189	3	3	2	2	3	3	2	2	MS/MS	MS/MS	MS/MS	MS/MS	20.6227	21.0061	20.8381	20.9504	Endoplasmic reticulum-Golgi intermediate compartment protein 2	Q96RQ1
Q96RQ3	MCCC1		1.86112	-0.60447	3	3	3	1	3	3	3	1	MS/MS	MS/MS	MS/MS	matching	20.6151	20.5779	21.2702	21.1318	Methylcrotonoyl-CoA carboxylase subunit alpha, mitochondrial	Q96RQ3
Q96RT1	ERBB2IP		0.668548	0.410733	11	9	13	14	11	9	13	14	MS/MS	MS/MS	MS/MS	MS/MS	23.3437	23.7016	23.2545	22.9692	Protein LAP2	Q96RT1
Q96S52	PIGS		0.201842	0.0835056	8	9	10	9	8	9	10	9	MS/MS	MS/MS	MS/MS	MS/MS	23.7931	23.6845	23.7924	23.5182	GPI transamidase component PIG-S	Q96S52
Q96S66	CLCC1		0.253159	0.334302	3	3	3	4	3	3	3	4	MS/MS	MS/MS	MS/MS	MS/MS	21.0171	20.7427	20.0855	21.0057	Chloride channel CLIC-like protein 1	Q96S66
Q96S97	MYADM		0.530281	-1.24804	1	1	1	1	1	1	1	1	MS/MS	MS/MS	MS/MS	MS/MS	19.6468	21.3413	22.0067	21.4775	Myeloid-associated differentiation marker	Q96S97
Q96SU4	OSBPL9		0.215863	0.346614	6	3	5	3	6	3	5	3	matching	MS/MS	MS/MS	matching	20.3652	21.4574	20.7471	20.3823	Oxysterol-binding protein-related protein 9	Q96SU4
Q96T51	RUFY1		0.254224	0.491714	7	6	11	7	7	6	11	7	MS/MS	MS/MS	MS/MS	MS/MS	23.122	23.7733	22.3324	23.5795	RUN and FYVE domain-containing protein 1	Q96T51
Q96T52	IMMP2L		0.285614	-0.584722	1	2	2	1	1	2	2	1	MS/MS	MS/MS	MS/MS	MS/MS	19.3005	20.277	19.8019	20.945	Mitochondrial inner membrane protease subunit 2	Q96T52
Q96T88	UHRF1		0.0258099	-0.0517254	4	4	6	7	4	4	6	7	MS/MS	MS/MS	matching	MS/MS	22.5245	21.2597	21.9675	21.9202	E3 ubiquitin-protein ligase UHRF1	Q96T88
Q96TA1	FAM129B		1.55418	0.606158	9	9	12	10	9	9	12	10	MS/MS	MS/MS	MS/MS	MS/MS	23.7732	23.806	23.0813	23.2856	Niban-like protein 1	Q96TA1
Q96TA2	YME1L1		0.466933	-0.155063	5	5	6	4	5	5	6	4	MS/MS	MS/MS	MS/MS	MS/MS	23.0653	23.1425	23.3781	23.1398	ATP-dependent zinc metalloprotease YME1L1	Q96TA2
Q96TC7	RMDN3		0.591081	0.841453	10	9	12	7	10	9	12	7	MS/MS	MS/MS	MS/MS	MS/MS	23.5164	24.4568	23.4004	22.8898	Regulator of microtubule dynamics protein 3	Q96TC7
Q99459	CDC5L		0.13565	-0.330932	8	12	5	11	8	12	5	11	MS/MS	MS/MS	MS/MS	MS/MS	24.2836	22.8736	24.3667	23.4522	Cell division cycle 5-like protein	Q99459
Q99460	PSMD1		0.56274	0.222346	3	3	4	4	3	3	4	4	MS/MS	matching	MS/MS	matching	21.1311	21.2068	21.0905	20.8027	26S proteasome non-ATPase regulatory subunit 1	Q99460
Q99497	PARK7		0.23834	0.409204	8	7	7	6	8	7	7	6	MS/MS	MS/MS	MS/MS	MS/MS	22.9056	23.9994	22.7491	23.3374	Protein deglycase DJ-1	Q99497
Q99519	NEU1		0.00415041	-0.00779819	5	2	5	5	5	2	5	5	MS/MS	matching	MS/MS	MS/MS	20.0485	21.1536	20.7842	20.4334	Sialidase-1	Q99519
Q99523	SORT1		1.78569	0.790314	3	2	4	4	3	2	4	4	matching	matching	MS/MS	MS/MS	22.1066	21.9214	21.2673	21.18	Sortilin	Q99523
Q99536	VAT1		1.72623	0.254109	10	12	10	11	10	12	10	11	MS/MS	MS/MS	MS/MS	MS/MS	24.9178	24.9486	24.7109	24.6473	Synaptic vesicle membrane protein VAT-1 homolog	Q99536
Q99538	LGMN		1.02072	0.478494	6	6	7	7	6	6	7	7	MS/MS	MS/MS	MS/MS	MS/MS	25.8361	26.1491	25.484	25.5443	Legumain	Q99538
Q99623	PHB2		0.854768	-0.54623	18	17	19	16	18	17	19	16	MS/MS	MS/MS	MS/MS	MS/MS	27.1029	27.3405	27.5723	27.9636	Prohibitin-2	Q99623
Q99650	OSMR		0.841906	1.15877	9	8	12	8	9	8	12	8	MS/MS	MS/MS	MS/MS	MS/MS	24.0958	24.7468	23.635	22.8901	Oncostatin-M-specific receptor subunit beta	Q99650
Q99653	CHP1		1.00689	0.748075	3	3	3	3	3	3	3	3	MS/MS	MS/MS	MS/MS	MS/MS	22.3127	22.1839	21.2547	21.7458	Calcineurin B homologous protein 1	Q99653
Q99714	HSD17B10		0.121249	0.109542	19	18	19	19	19	18	19	19	MS/MS	MS/MS	MS/MS	MS/MS	27.2755	27.8802	27.4076	27.529	3-hydroxyacyl-CoA dehydrogenase type-2	Q99714
Q99715	COL12A1		0.913916	0.444207	38	36	43	42	38	36	43	42	MS/MS	MS/MS	MS/MS	MS/MS	26.0197	26.3618	25.754	25.7391	Collagen alpha-1(XII) chain	Q99715
Q99720	SIGMAR1		0.119231	0.574178	2	2	2	2	2	2	2	2	MS/MS	MS/MS	MS/MS	MS/MS	21.0954	20.9457	22.0864	18.8064	Sigma non-opioid intracellular receptor 1	Q99720
Q99729	HNRNPAB		0.0192999	-0.0187798	11	11	11	11	11	11	11	11	MS/MS	MS/MS	MS/MS	MS/MS	25.5481	24.9539	25.3397	25.1999	Heterogeneous nuclear ribonucleoprotein A/B	Q99729
Q99733	NAP1L4		0.658112	1.18057	2	1	3	3	2	1	3	3	matching	matching	MS/MS	MS/MS	21.2827	22.4362	20.3396	21.0181	Nucleosome assembly protein 1-like 4	Q99733
Q99755	PIP5K1A		0.0174116	-0.0471067	3	2	3	1	3	2	3	1	MS/MS	MS/MS	MS/MS	MS/MS	20.595	22.1176	21.0323	21.7745	Phosphatidylinositol 4-phosphate 5-kinase type-1 alpha	Q99755
Q99757	TXN2		0.666541	-0.273546	3	3	3	2	3	3	3	2	MS/MS	MS/MS	MS/MS	MS/MS	23.7448	24.0476	24.1484	24.1911	Thioredoxin, mitochondrial	Q99757
Q99797	MIPEP		0.0239424	0.050622	3	3	3	3	3	3	3	3	MS/MS	matching	MS/MS	MS/MS	20.7624	21.833	20.8501	21.644	Mitochondrial intermediate peptidase	Q99797
Q99798	ACO2		0.919327	-0.518148	35	34	34	33	35	34	34	33	MS/MS	MS/MS	MS/MS	MS/MS	27.4344	27.597	27.8532	28.2146	Aconitate hydratase, mitochondrial	Q99798
Q99805	TM9SF2		0.224183	0.234292	8	6	9	8	8	6	9	8	MS/MS	MS/MS	MS/MS	MS/MS	25.4292	24.6777	24.8059	24.8323	Transmembrane 9 superfamily member 2	Q99805
Q99808	SLC29A1		1.1179	0.85908	4	3	6	6	4	3	6	6	matching	matching	MS/MS	MS/MS	22.4575	22.1581	21.6512	21.2462	Equilibrative nucleoside transporter 1	Q99808
Q99829	CPNE1		0.180513	-0.253966	2	3	1	2	2	3	1	2	MS/MS	MS/MS	MS/MS	MS/MS	20.6927	19.7028	20.4919	20.4115	Copine-1	Q99829
Q99832	CCT7		0.131248	0.13486	26	23	25	25	26	23	25	25	MS/MS	MS/MS	MS/MS	MS/MS	26.3034	26.6837	26.0613	26.6561	T-complex protein 1 subunit eta	Q99832
Q99848	EBNA1BP2		0.0584593	-0.121256	9	9	6	9	9	9	6	9	MS/MS	MS/MS	MS/MS	MS/MS	24.1677	22.8272	23.7019	23.5355	Probable rRNA-processing protein EBP2	Q99848
Q99873	PRMT1		0.172316	-0.261654	4	5	3	5	4	5	3	5	MS/MS	MS/MS	MS/MS	matching	21.3448	22.2424	22.3442	21.7664	Protein arginine N-methyltransferase 1	Q99873
Q99985	SEMA3C		0.059968	-0.0710955	12	10	8	5	12	10	8	5	MS/MS	MS/MS	MS/MS	MS/MS	23.0749	23.7454	23.2888	23.6737	Semaphorin-3C	Q99985
Q99986	VRK1		0.666684	-0.420537	4	4	4	3	4	4	4	3	MS/MS	MS/MS	MS/MS	MS/MS	22.0065	21.5594	22.2759	22.131	Serine/threonine-protein kinase VRK1	Q99986
Q9BPW8	NIPSNAP1		0.324497	-0.127357	7	5	8	6	7	5	8	6	MS/MS	MS/MS	MS/MS	MS/MS	25.1234	25.2162	25.4351	25.1592	Protein NipSnap homolog 1	Q9BPW8
Q9BPX3	NCAPG		0.00221033	0.00369263	6	5	6	7	6	5	6	7	MS/MS	MS/MS	MS/MS	MS/MS	21.5062	22.1454	22.2251	21.4192	Condensin complex subunit 3	Q9BPX3
Q9BPX5	ARPC5L		0.814186	0.318587	3	3	3	2	3	3	3	2	MS/MS	MS/MS	MS/MS	MS/MS	21.477	21.7589	21.2858	21.3129	Actin-related protein 2/3 complex subunit 5-like protein	Q9BPX5
Q9BQ39	DDX50		0.1513	-0.243649	4	5	4	5	4	5	4	5	MS/MS	MS/MS	MS/MS	MS/MS	22.7099	21.8792	22.9134	22.1629	ATP-dependent RNA helicase DDX50	Q9BQ39
Q9BQ48	MRPL34		0.0183158	0.0206547	3	2	3	2	3	2	3	2	MS/MS	MS/MS	MS/MS	MS/MS	20.8707	20.5613	20.3776	21.013	39S ribosomal protein L34, mitochondrial	Q9BQ48
Q9BQ52	ELAC2		0.410562	-0.300817	12	10	9	8	12	10	9	8	MS/MS	MS/MS	MS/MS	MS/MS	23.8939	24.2542	24.1668	24.583	Zinc phosphodiesterase ELAC protein 2	Q9BQ52
Q9BQ69	MACROD1		0.443422	-0.388408	12	8	12	10	12	8	12	10	MS/MS	MS/MS	MS/MS	MS/MS	25.3639	26.0017	25.9866	26.1558	O-acetyl-ADP-ribose deacetylase MACROD1	Q9BQ69
Q9BQ75	CMSS1		0.673962	-0.15871	3	2	3	2	3	2	3	2	MS/MS	MS/MS	MS/MS	matching	20.0803	20.0525	20.1386	20.3116	Protein CMSS1	Q9BQ75
Q9BQ95	ECSIT		0.758841	1.45081	1	2	2	2	1	2	2	2	matching	MS/MS	MS/MS	MS/MS	20.7473	21.4007	19.0033	20.2431	Evolutionarily conserved signaling intermediate in Toll pathway, mitochondrial	Q9BQ95
Q9BQA1	WDR77		0.395693	-0.347132	4	4	4	2	4	4	4	2	matching	MS/MS	MS/MS	MS/MS	20.6683	21.1098	21.4802	20.9922	Methylosome protein 50	Q9BQA1
Q9BQE3	TUBA1C		0.575271	-0.856215	2	2	2	2	4	4	4	4	MS/MS	MS/MS	MS/MS	MS/MS	23.3986	22.7794	24.4119	23.4785	Tubulin alpha-1C chain	Q9BQE3
Q9BQE5	APOL2		1.29676	1.80168	1	1	2	2	1	1	2	2	MS/MS	matching	MS/MS	MS/MS	20.1863	21.0003	18.6841	18.8991	Apolipoprotein L2	Q9BQE5
Q9BQG0	MYBBP1A		0.0625956	0.0940027	21	21	19	21	21	21	19	21	MS/MS	MS/MS	MS/MS	MS/MS	26.0083	25.0593	25.5649	25.3146	Myb-binding protein 1A	Q9BQG0
Q9BR76	CORO1B		0.992209	-0.489224	4	5	3	5	4	5	3	5	MS/MS	MS/MS	MS/MS	MS/MS	21.2797	21.2302	21.9117	21.5767	Coronin-1B	Q9BR76
Q9BRJ2	MRPL45		0.676482	-0.59306	8	7	5	6	8	7	5	6	MS/MS	MS/MS	MS/MS	MS/MS	23.2142	23.7075	23.8405	24.2674	39S ribosomal protein L45, mitochondrial	Q9BRJ2
Q9BRJ6	C7orf50		0.646699	0.102054	5	5	3	4	5	5	3	4	MS/MS	MS/MS	matching	MS/MS	22.681	22.5828	22.5625	22.4972	Uncharacterized protein C7orf50	Q9BRJ6
Q9BRK5	SDF4		0.0721097	0.0668917	9	5	5	7	9	5	5	7	MS/MS	MS/MS	MS/MS	MS/MS	22.9437	23.0608	22.6355	23.2352	45 kDa calcium-binding protein	Q9BRK5
Q9BRQ6	CHCHD6		1.15734	0.537824	2	2	3	2	2	2	3	2	MS/MS	matching	MS/MS	MS/MS	21.6824	21.7672	21.3307	21.0433	MICOS complex subunit MIC25	Q9BRQ6
Q9BRR6	ADPGK		0.16221	-0.184428	6	7	6	7	6	7	6	7	MS/MS	MS/MS	MS/MS	MS/MS	23.2895	22.646	23.3857	22.9187	ADP-dependent glucokinase	Q9BRR6
Q9BRT2	UQCC2		0.519258	-2.03775	3	3	2	3	3	3	2	3	MS/MS	matching	MS/MS	MS/MS	21.9469	19.0896	22.1681	22.9439	Ubiquinol-cytochrome-c reductase complex assembly factor 2	Q9BRT2
Q9BRX8	FAM213A		0.035419	-0.108418	2	2	1	2	2	2	1	2	MS/MS	MS/MS	MS/MS	MS/MS	22.3447	20.4639	21.7734	21.252	Redox-regulatory protein FAM213A	Q9BRX8
Q9BS26	ERP44		1.38513	0.478251	9	7	10	9	9	7	10	9	MS/MS	MS/MS	MS/MS	MS/MS	24.441	24.3695	23.8333	24.0206	Endoplasmic reticulum resident protein 44	Q9BS26
Q9BSC4	NOL10		0.222322	-0.876366	6	8	2	7	6	8	2	7	MS/MS	MS/MS	MS/MS	MS/MS	22.8634	21.3398	24.173	21.783	Nucleolar protein 10	Q9BSC4
Q9BSE5	AGMAT		0.107917	0.119593	4	4	6	5	4	4	6	5	MS/MS	MS/MS	MS/MS	MS/MS	22.1056	22.852	22.3948	22.3236	Agmatinase, mitochondrial	Q9BSE5
Q9BSH4	TACO1		0.13614	-0.263525	8	8	9	6	8	8	9	6	MS/MS	MS/MS	MS/MS	MS/MS	24.4576	25.4766	24.8002	25.661	Translational activator of cytochrome c oxidase 1	Q9BSH4
Q9BSJ8	ESYT1		0.575039	0.193054	24	27	25	25	24	27	25	25	MS/MS	MS/MS	MS/MS	MS/MS	26.2393	26.1818	26.1405	25.8945	Extended synaptotagmin-1	Q9BSJ8
Q9BT09	CNPY3		1.67872	0.856133	4	4	4	3	4	4	4	3	MS/MS	MS/MS	MS/MS	MS/MS	22.5473	22.371	21.5131	21.6929	Protein canopy homolog 3	Q9BT09
Q9BT22	ALG1		0.731193	0.437058	4	4	5	5	4	4	5	5	MS/MS	MS/MS	MS/MS	MS/MS	23.0599	22.8924	22.3353	22.7429	Chitobiosyldiphosphodolichol beta-mannosyltransferase	Q9BT22
Q9BT67	NDFIP1		0.71824	2.84781	2	1	4	4	2	1	4	4	MS/MS	MS/MS	MS/MS	MS/MS	24.0357	23.091	19.329	22.1021	NEDD4 family-interacting protein 1	Q9BT67
Q9BTC0	DIDO1		0.460167	0.936787	1	2	2	4	1	2	2	4	matching	matching	MS/MS	MS/MS	20.8763	20.9023	20.7198	19.1851	Death-inducer obliterator 1	Q9BTC0
Q9BTU6	PI4K2A	+	2.48874	1.45876	5	9	9	10	5	9	9	10	MS/MS	MS/MS	MS/MS	MS/MS	23.7681	23.6311	22.1934	22.2883	Phosphatidylinositol 4-kinase type 2-alpha	Q9BTU6
Q9BTV4	TMEM43		0.646532	-0.409812	11	11	10	10	11	11	10	10	MS/MS	MS/MS	MS/MS	MS/MS	24.8943	24.4211	25.078	25.057	Transmembrane protein 43	Q9BTV4
Q9BTX1	NDC1		0.177128	0.162255	2	2	3	3	2	2	3	3	MS/MS	MS/MS	MS/MS	MS/MS	22.1543	21.5513	21.5752	21.8058	Nucleoporin NDC1	Q9BTX1
Q9BTY2	FUCA2		1.29447	0.785866	2	0	2	2	2	0	2	2	matching	Imputed	MS/MS	MS/MS	20.8321	20.5311	19.7896	20.0018	Plasma alpha-L-fucosidase	Q9BTY2
Q9BTZ2	DHRS4		0.13342	0.0927515	5	5	7	6	5	5	7	6	MS/MS	MS/MS	MS/MS	MS/MS	22.6864	23.155	22.8756	22.7803	Dehydrogenase/reductase SDR family member 4	Q9BTZ2
Q9BU61	NDUFAF3		0.168547	-1.08349	4	3	3	1	4	3	3	1	MS/MS	MS/MS	MS/MS	matching	18.8378	22.9738	21.0893	22.8893	NADH dehydrogenase [ubiquinone] 1 alpha subcomplex assembly factor 3	Q9BU61
Q9BUF5	TUBB6		0.927497	-0.340068	6	8	5	5	6	8	5	5	MS/MS	MS/MS	MS/MS	MS/MS	23.8496	23.6792	24.2007	24.0081	Tubulin beta-6 chain	Q9BUF5
Q9BUJ2	HNRNPUL1		0.497115	-0.665437	7	7	7	7	7	7	7	7	MS/MS	MS/MS	MS/MS	MS/MS	23.2647	22.6632	24.0352	23.2237	Heterogeneous nuclear ribonucleoprotein U-like protein 1	Q9BUJ2
Q9BUP3	HTATIP2		1.00075	-0.480188	8	8	7	7	8	8	7	7	MS/MS	MS/MS	MS/MS	MS/MS	23.1607	22.9608	23.4105	23.6713	Oxidoreductase HTATIP2	Q9BUP3
Q9BUQ8	DDX23		0.0892935	-0.265611	7	10	5	10	7	10	5	10	MS/MS	MS/MS	MS/MS	MS/MS	25.0583	23.6419	25.3117	23.9196	Probable ATP-dependent RNA helicase DDX23	Q9BUQ8
Q9BUR5	APOO		0.102235	-0.090683	2	2	2	2	2	2	2	2	MS/MS	MS/MS	MS/MS	MS/MS	21.3067	20.7616	21.2475	21.0021	Apolipoprotein O	Q9BUR5
Q9BV40	VAMP8		0.181178	-0.187135	3	2	3	3	3	2	3	3	MS/MS	MS/MS	matching	MS/MS	20.0964	19.472	19.7828	20.1598	Vesicle-associated membrane protein 8	Q9BV40
Q9BV79	MECR		0.104256	0.245032	2	2	3	2	2	2	3	2	MS/MS	MS/MS	MS/MS	MS/MS	21.8844	22.3822	21.1351	22.6413	Trans-2-enoyl-CoA reductase, mitochondrial	Q9BV79
Q9BVI4	NOC4L		0.0212863	-0.0975666	8	8	4	8	8	8	4	8	MS/MS	MS/MS	MS/MS	MS/MS	23.3408	21.1461	23.2746	21.4075	Nucleolar complex protein 4 homolog	Q9BVI4
Q9BVJ6	UTP14A		0.196059	-1.29971	6	9	2	11	6	9	2	11	matching	MS/MS	matching	MS/MS	23.6309	19.1782	23.4779	21.9307	U3 small nucleolar RNA-associated protein 14 homolog A	Q9BVJ6
Q9BVK6	TMED9		0.707961	-0.27764	5	5	5	5	6	6	6	6	MS/MS	MS/MS	MS/MS	MS/MS	24.6074	24.4793	24.6908	24.9513	Transmembrane emp24 domain-containing protein 9	Q9BVK6
Q9BVP2	GNL3		0.10242	-0.363534	11	14	9	14	11	14	9	14	MS/MS	MS/MS	MS/MS	MS/MS	25.5917	23.3163	25.1873	24.4478	Guanine nucleotide-binding protein-like 3	Q9BVP2
Q9BVV7	TIMM21		0.56069	-0.528215	3	2	3	1	3	2	3	1	matching	matching	MS/MS	matching	19.7161	20.414	20.5291	20.6574	Mitochondrial import inner membrane translocase subunit Tim21	Q9BVV7
Q9BW72	HIGD2A		0.122623	0.172998	3	3	3	2	3	3	3	2	MS/MS	MS/MS	MS/MS	MS/MS	24.201	24.7476	23.9043	24.6983	HIG1 domain family member 2A, mitochondrial	Q9BW72
Q9BW92	TARS2		0.235565	-0.0439777	9	7	7	7	9	7	7	7	MS/MS	MS/MS	MS/MS	MS/MS	22.8237	22.8628	22.9518	22.8227	Threonine--tRNA ligase, mitochondrial	Q9BW92
Q9BWF3	RBM4		0.36342	-0.474812	7	7	7	7	7	7	7	7	MS/MS	MS/MS	MS/MS	MS/MS	23.3631	22.4069	23.457	23.2626	RNA-binding protein 4;RNA-binding protein 4B	Q9BWF3;Q9BQ04
Q9BWH2	FUNDC2		0.170133	-0.454199	1	2	2	2	1	2	2	2	matching	matching	matching	MS/MS	19.4352	18.2692	18.5724	20.0405	FUN14 domain-containing protein 2	Q9BWH2
Q9BWJ5	SF3B5		0.220505	-1.28157	1	2	2	2	1	2	2	2	MS/MS	MS/MS	matching	MS/MS	23.5599	19.4519	23.1622	22.4127	Splicing factor 3B subunit 5	Q9BWJ5
Q9BWM7	SFXN3		0.0859052	-0.0169477	9	11	8	9	9	11	8	9	MS/MS	MS/MS	MS/MS	MS/MS	23.8932	23.9602	23.8872	24.0002	Sideroflexin-3	Q9BWM7
Q9BX68	HINT2		0.0258325	0.0253763	7	7	5	5	7	7	5	5	MS/MS	MS/MS	MS/MS	MS/MS	25.3563	25.9196	25.7426	25.4825	Histidine triad nucleotide-binding protein 2, mitochondrial	Q9BX68
Q9BXB5	OSBPL10		0.0209441	0.0267143	1	1	1	1	2	2	2	2	MS/MS	MS/MS	MS/MS	MS/MS	19.4905	19.9438	19.3599	20.0209	Oxysterol-binding protein-related protein 10	Q9BXB5
Q9BXK5	BCL2L13		0.15707	0.0881147	2	2	2	3	2	2	2	3	matching	MS/MS	MS/MS	MS/MS	22.6767	22.4994	22.6743	22.3256	Bcl-2-like protein 13	Q9BXK5
Q9BXP5	SRRT		0.422429	-0.988688	3	4	1	3	3	4	1	3	MS/MS	MS/MS	matching	MS/MS	21.4874	20.2701	22.5033	21.2315	Serrate RNA effector molecule homolog	Q9BXP5
Q9BXS4	TMEM59		1.86522	1.63186	5	4	8	7	5	4	8	7	MS/MS	MS/MS	MS/MS	MS/MS	23.9683	23.6529	22.0682	22.2893	Transmembrane protein 59	Q9BXS4
Q9BXW7	CECR5		1.52664	-0.809551	12	8	10	9	12	8	10	9	MS/MS	MS/MS	MS/MS	MS/MS	23.9582	24.2381	24.9363	24.8791	Cat eye syndrome critical region protein 5	Q9BXW7
Q9BXY0	MAK16		0.462284	-0.96756	2	3	1	2	2	3	1	2	matching	MS/MS	matching	matching	21.1967	20.1209	22.2037	21.049	Protein MAK16 homolog	Q9BXY0
Q9BY44	EIF2A		0.0847519	0.10836	1	2	2	2	1	2	2	2	matching	MS/MS	matching	MS/MS	20.2873	20.5174	20.7035	19.8845	Eukaryotic translation initiation factor 2A;Eukaryotic translation initiation factor 2A, N-terminally processed	Q9BY44
Q9BY77	POLDIP3		0.169968	0.138102	5	7	5	7	5	7	5	7	MS/MS	MS/MS	MS/MS	MS/MS	22.9659	22.4379	22.4556	22.672	Polymerase delta-interacting protein 3	Q9BY77
Q9BY89	KIAA1671		0.393144	-0.0662975	2	2	2	2	2	2	2	2	MS/MS	MS/MS	MS/MS	MS/MS	19.9055	20.0173	19.9981	20.0572	Uncharacterized protein KIAA1671	Q9BY89
Q9BYC8	MRPL32		2.52119	-0.658181	2	2	2	2	2	2	2	2	MS/MS	MS/MS	MS/MS	MS/MS	20.1039	20.1341	20.7443	20.8101	39S ribosomal protein L32, mitochondrial	Q9BYC8
Q9BYC9	MRPL20		0.391602	-0.381663	2	2	2	2	2	2	2	2	MS/MS	MS/MS	MS/MS	MS/MS	21.6945	22.3017	22.1764	22.5831	39S ribosomal protein L20, mitochondrial	Q9BYC9
Q9BYD1	MRPL13		0.275438	-0.227808	8	6	6	6	8	6	6	6	MS/MS	MS/MS	MS/MS	MS/MS	23.3968	23.7861	23.5873	24.0512	39S ribosomal protein L13, mitochondrial	Q9BYD1
Q9BYD2	MRPL9		0.139032	-0.20522	5	4	5	4	5	4	5	4	MS/MS	matching	MS/MS	MS/MS	22.6336	23.3439	22.8288	23.5592	39S ribosomal protein L9, mitochondrial	Q9BYD2
Q9BYD3	MRPL4		0.263987	-0.264647	9	10	8	10	9	10	8	10	MS/MS	MS/MS	MS/MS	MS/MS	24.5651	25.2074	25.326	24.9758	39S ribosomal protein L4, mitochondrial	Q9BYD3
Q9BYD6	MRPL1		0.116294	0.0414705	6	5	6	5	6	5	6	5	MS/MS	MS/MS	MS/MS	MS/MS	23.2891	23.3346	23.1512	23.3896	39S ribosomal protein L1, mitochondrial	Q9BYD6
Q9BYG3	NIFK		0.158414	-0.676096	9	8	3	8	9	8	3	8	MS/MS	MS/MS	MS/MS	MS/MS	24.0424	21.3449	24.0014	22.7382	MKI67 FHA domain-interacting nucleolar phosphoprotein	Q9BYG3
Q9BYN8	MRPS26		0.494262	-0.531264	5	4	2	5	5	4	2	5	MS/MS	MS/MS	MS/MS	MS/MS	21.9036	22.2838	22.2668	22.9832	28S ribosomal protein S26, mitochondrial	Q9BYN8
Q9BYT8	NLN		0.109138	-0.0857773	12	11	12	10	12	11	12	10	MS/MS	MS/MS	MS/MS	MS/MS	24.236	24.6295	24.3393	24.6977	Neurolysin, mitochondrial	Q9BYT8
Q9BZE1	MRPL37		0.385128	-0.375344	12	13	12	11	12	13	12	11	MS/MS	MS/MS	MS/MS	MS/MS	24.6025	25.0984	24.9578	25.4937	39S ribosomal protein L37, mitochondrial	Q9BZE1
Q9BZE4	GTPBP4		0.206475	-0.48844	10	10	8	9	10	10	8	9	MS/MS	MS/MS	MS/MS	MS/MS	24.2874	22.7282	24.322	23.6704	Nucleolar GTP-binding protein 1	Q9BZE4
Q9BZF1	OSBPL8		0.0153115	-0.0235071	4	5	6	4	4	5	6	4	matching	MS/MS	MS/MS	MS/MS	21.9655	21.595	22.2461	21.3614	Oxysterol-binding protein-related protein 8	Q9BZF1
Q9BZF9	UACA		1.04511	0.676921	2	3	6	6	2	3	6	6	matching	matching	MS/MS	MS/MS	21.1998	21.4115	20.4379	20.8196	Uveal autoantigen with coiled-coil domains and ankyrin repeats	Q9BZF9
Q9BZG1	RAB34		0.219629	-0.0838547	5	6	4	6	5	6	4	6	MS/MS	MS/MS	MS/MS	MS/MS	23.0099	22.7402	22.9837	22.9342	Ras-related protein Rab-34	Q9BZG1
Q9BZZ5	API5		0.0557323	-0.0683203	8	8	6	5	8	8	6	5	MS/MS	MS/MS	MS/MS	MS/MS	23.5981	22.8114	23.3351	23.211	Apoptosis inhibitor 5	Q9BZZ5
Q9C005	DPY30		1.08503	0.809149	2	2	2	2	2	2	2	2	MS/MS	MS/MS	MS/MS	MS/MS	22.153	22.2837	21.648	21.1704	Protein dpy-30 homolog	Q9C005
Q9GZL7	WDR12		0.593632	-1.30873	7	7	2	8	7	7	2	8	MS/MS	MS/MS	MS/MS	MS/MS	22.8812	21.5552	24.0235	23.0303	Ribosome biogenesis protein WDR12	Q9GZL7
Q9GZR7	DDX24		0.202381	-0.387239	3	4	2	4	3	4	2	4	MS/MS	MS/MS	matching	MS/MS	21.6502	20.6357	21.9863	21.074	ATP-dependent RNA helicase DDX24	Q9GZR7
Q9GZT3	SLIRP		0.913164	-0.68468	7	8	7	6	7	8	7	6	MS/MS	MS/MS	MS/MS	MS/MS	24.9902	24.8446	25.3482	25.8559	SRA stem-loop-interacting RNA-binding protein, mitochondrial	Q9GZT3
Q9GZY8	MFF		0.354654	-0.303463	8	7	7	6	8	7	7	6	MS/MS	MS/MS	MS/MS	MS/MS	24.9643	25.3806	25.7177	25.2341	Mitochondrial fission factor	Q9GZY8
Q9H061	TMEM126A		0.807331	-0.665036	3	4	3	3	3	4	3	3	MS/MS	MS/MS	MS/MS	MS/MS	21.8892	22.0546	22.3499	22.9239	Transmembrane protein 126A	Q9H061
Q9H078	CLPB		0.261711	-0.284541	11	6	9	7	11	6	9	7	MS/MS	MS/MS	MS/MS	MS/MS	23.648	24.2571	23.9834	24.4908	Caseinolytic peptidase B protein homolog	Q9H078
Q9H089	LSG1		1.63406	-2.00189	2	2	2	1	2	2	2	1	MS/MS	MS/MS	MS/MS	matching	18.5104	19.0718	20.9257	20.6602	Large subunit GTPase 1 homolog	Q9H089
Q9H0A0	NAT10		0.336571	-0.575974	17	16	14	21	17	16	14	21	MS/MS	MS/MS	MS/MS	MS/MS	24.695	23.5439	24.966	24.4249	N-acetyltransferase 10	Q9H0A0
Q9H0H5	RACGAP1		0.551453	0.531815	3	3	2	3	3	3	2	3	MS/MS	MS/MS	MS/MS	MS/MS	21.3888	21.2193	21.1256	20.4188	Rac GTPase-activating protein 1	Q9H0H5
Q9H0P0	NT5C3A		1.42999	-0.106686	5	5	3	3	5	5	3	3	MS/MS	MS/MS	MS/MS	MS/MS	22.1774	22.2196	22.3069	22.3035	Cytosolic 5-nucleotidase 3A	Q9H0P0
Q9H0S4	DDX47		0.481412	-0.643348	8	8	6	8	8	8	6	8	MS/MS	MS/MS	MS/MS	MS/MS	23.6036	22.7002	24.019	23.5715	Probable ATP-dependent RNA helicase DDX47	Q9H0S4
Q9H0U3	MAGT1		0.806528	0.286366	3	3	3	2	3	3	3	2	MS/MS	MS/MS	MS/MS	MS/MS	22.4954	22.675	22.391	22.2066	Magnesium transporter protein 1	Q9H0U3
Q9H0U4	RAB1B		0.525447	-0.217804	6	6	5	5	13	12	11	12	MS/MS	MS/MS	MS/MS	MS/MS	26.2623	25.9572	26.3619	26.2933	Ras-related protein Rab-1B	Q9H0U4
Q9H0U6	MRPL18		1.24872	-0.80125	4	4	5	4	4	4	5	4	MS/MS	MS/MS	MS/MS	MS/MS	20.6126	20.9497	21.477	21.6878	39S ribosomal protein L18, mitochondrial	Q9H0U6
Q9H0X4	ITFG3		1.25372	0.4951	2	2	2	2	2	2	2	2	matching	matching	MS/MS	MS/MS	20.7812	21.0234	20.3918	20.4227	Protein ITFG3	Q9H0X4
Q9H1C7	CYSTM1		0.842931	0.520302	1	1	1	1	1	1	1	1	matching	matching	MS/MS	MS/MS	19.6871	19.2438	18.952	18.9383	Cysteine-rich and transmembrane domain-containing protein 1	Q9H1C7
Q9H1K1	ISCU		0.24575	-0.613094	3	3	2	1	3	3	2	1	MS/MS	MS/MS	MS/MS	MS/MS	19.5247	21.3199	20.9219	21.1489	Iron-sulfur cluster assembly enzyme ISCU, mitochondrial	Q9H1K1
Q9H2H9	SLC38A1		0.277659	0.776008	3	2	4	4	3	2	4	4	MS/MS	MS/MS	MS/MS	MS/MS	23.9341	25.9169	23.8937	24.4054	Sodium-coupled neutral amino acid transporter 1	Q9H2H9
Q9H2U2	PPA2		0.624085	-0.425706	12	11	11	11	12	11	11	11	MS/MS	MS/MS	MS/MS	MS/MS	25.0993	25.3466	25.4251	25.8723	Inorganic pyrophosphatase 2, mitochondrial	Q9H2U2
Q9H2V7	SPNS1		0.327914	0.236261	4	3	6	5	4	3	6	5	MS/MS	MS/MS	MS/MS	MS/MS	22.8107	23.0546	22.9342	22.4585	Protein spinster homolog 1	Q9H2V7
Q9H2W6	MRPL46		0.0560848	0.101799	9	9	10	8	9	9	10	8	MS/MS	MS/MS	MS/MS	MS/MS	24.2247	24.9868	24.0537	24.9541	39S ribosomal protein L46, mitochondrial	Q9H2W6
Q9H307	PNN		0.439115	-0.477136	9	10	9	10	9	10	9	10	MS/MS	MS/MS	MS/MS	MS/MS	23.4441	22.7692	23.8152	23.3523	Pinin	Q9H307
Q9H3M7	TXNIP		0.167991	0.182643	2	2	2	2	2	2	2	2	MS/MS	matching	MS/MS	MS/MS	20.0347	19.5947	19.3206	19.9435	Thioredoxin-interacting protein	Q9H3M7
Q9H3N1	TMX1		0.0449676	0.0520325	4	5	5	5	4	5	5	5	MS/MS	MS/MS	MS/MS	MS/MS	23.7958	23.0563	23.4169	23.3312	Thioredoxin-related transmembrane protein 1	Q9H3N1
Q9H3U1	UNC45A		0.349391	1.07753	2	3	3	4	2	3	3	4	MS/MS	MS/MS	MS/MS	MS/MS	20.7284	21.242	21.0275	18.7878	Protein unc-45 homolog A	Q9H3U1
Q9H3Z4	DNAJC5		0.446462	0.274644	1	1	1	2	1	1	1	2	MS/MS	MS/MS	MS/MS	MS/MS	21.086	20.9117	20.5095	20.939	DnaJ homolog subfamily C member 5	Q9H3Z4
Q9H444	CHMP4B		0.0399702	-0.141373	1	3	3	5	1	3	3	5	matching	matching	MS/MS	MS/MS	20.0806	19.6827	18.9081	21.1379	Charged multivesicular body protein 4b	Q9H444
Q9H488	POFUT1		1.24427	0.345121	8	6	10	9	8	6	10	9	MS/MS	MS/MS	MS/MS	MS/MS	24.314	24.142	23.8793	23.8864	GDP-fucose protein O-fucosyltransferase 1	Q9H488
Q9H490	PIGU		0.702537	1.09845	3	3	2	3	3	3	2	3	MS/MS	MS/MS	MS/MS	MS/MS	22.853	23.8654	21.9793	22.5422	Phosphatidylinositol glycan anchor biosynthesis class U protein	Q9H490
Q9H4A6	GOLPH3		0.379708	0.669108	4	3	6	4	4	3	6	4	MS/MS	MS/MS	MS/MS	MS/MS	23.2166	24.2954	22.7072	23.4665	Golgi phosphoprotein 3	Q9H4A6
Q9H4G0	EPB41L1		1.52393	1.98978	7	6	13	13	7	6	14	13	MS/MS	MS/MS	MS/MS	MS/MS	24.3516	25.0474	22.7644	22.655	Band 4.1-like protein 1	Q9H4G0
Q9H4I3	TRABD		0.0677481	-0.114876	6	4	6	4	6	4	6	4	MS/MS	MS/MS	MS/MS	MS/MS	21.4974	22.2425	21.5714	22.3982	TraB domain-containing protein	Q9H4I3
Q9H4L5	OSBPL3	+	1.89364	2.91716	1	1	5	6	1	1	5	6	matching	matching	MS/MS	MS/MS	22.2272	22.8647	19.5327	19.7249	Oxysterol-binding protein-related protein 3	Q9H4L5
Q9H583	HEATR1		0.454456	-0.237918	19	19	16	22	19	19	16	22	MS/MS	MS/MS	MS/MS	MS/MS	23.775	24.0769	24.2909	24.0368	HEAT repeat-containing protein 1;HEAT repeat-containing protein 1, N-terminally processed	Q9H583
Q9H5Q4	TFB2M		0.422629	-0.279859	9	9	6	7	9	9	6	7	MS/MS	MS/MS	MS/MS	MS/MS	23.0567	23.0327	23.0758	23.5734	Dimethyladenosine transferase 2, mitochondrial	Q9H5Q4
Q9H5V8	CDCP1		0.538381	0.625836	10	8	10	7	10	8	10	7	MS/MS	MS/MS	MS/MS	MS/MS	23.8987	24.7251	23.54	23.8322	CUB domain-containing protein 1	Q9H5V8
Q9H6F5	CCDC86		0.105804	-0.303443	2	2	2	2	2	2	2	2	matching	MS/MS	MS/MS	MS/MS	20.9149	19.3841	21.0471	19.8588	Coiled-coil domain-containing protein 86	Q9H6F5
Q9H6R4	NOL6		0.192668	-0.378622	8	8	9	7	8	8	9	7	MS/MS	MS/MS	MS/MS	MS/MS	23.6343	22.8774	24.2205	23.0485	Nucleolar protein 6	Q9H6R4
Q9H6X2	ANTXR1		1.92813	1.32239	7	7	15	12	7	7	15	12	MS/MS	MS/MS	MS/MS	MS/MS	25.3207	25.3211	24.1434	23.8536	Anthrax toxin receptor 1	Q9H6X2
Q9H7B2	RPF2		0.32604	-0.680419	4	4	3	5	4	4	3	5	MS/MS	MS/MS	MS/MS	MS/MS	22.9439	21.4993	23.1798	22.6242	Ribosome production factor 2 homolog	Q9H7B2
Q9H7E9	C8orf33		0.120737	0.413784	1	1	1	1	1	1	1	1	MS/MS	matching	MS/MS	MS/MS	19.2191	21.5512	20.0611	19.8818	UPF0488 protein C8orf33	Q9H7E9
Q9H7Z7	PTGES2		0.653629	-0.456465	16	15	17	17	16	15	17	17	MS/MS	MS/MS	MS/MS	MS/MS	25.4596	25.8052	26.284	25.8937	Prostaglandin E synthase 2;Prostaglandin E synthase 2 truncated form	Q9H7Z7
Q9H845	ACAD9		0.0178645	-0.0293036	15	14	16	16	15	14	16	16	MS/MS	MS/MS	MS/MS	MS/MS	24.4881	25.1278	24.4352	25.2392	Acyl-CoA dehydrogenase family member 9, mitochondrial	Q9H845
Q9H857	NT5DC2		0.0481875	-0.0251274	9	7	7	7	9	7	7	7	MS/MS	MS/MS	MS/MS	MS/MS	23.4831	23.4653	23.3313	23.6673	5-nucleotidase domain-containing protein 2	Q9H857
Q9H8H0	NOL11		0.604002	-0.680613	4	4	2	2	4	4	2	2	MS/MS	MS/MS	MS/MS	MS/MS	21.536	20.9041	22.1819	21.6194	Nucleolar protein 11	Q9H8H0
Q9H936	SLC25A22		0.487532	-0.420275	5	5	5	5	5	5	5	5	MS/MS	MS/MS	MS/MS	MS/MS	22.5734	23.0044	22.9656	23.4528	Mitochondrial glutamate carrier 1	Q9H936
Q9H9B4	SFXN1		0.690758	-0.412088	12	12	11	10	13	13	12	11	MS/MS	MS/MS	MS/MS	MS/MS	25.7275	25.4798	25.8322	26.1993	Sideroflexin-1	Q9H9B4
Q9H9J2	MRPL44		0.340945	-0.310061	11	12	11	11	11	12	11	11	MS/MS	MS/MS	MS/MS	MS/MS	24.0755	24.6983	24.5649	24.8289	39S ribosomal protein L44, mitochondrial	Q9H9J2
Q9H9P8	L2HGDH		0.128311	0.083744	7	7	6	5	7	7	6	5	MS/MS	MS/MS	MS/MS	MS/MS	23.4721	23.124	23.0736	23.355	L-2-hydroxyglutarate dehydrogenase, mitochondrial	Q9H9P8
Q9HA77	CARS2		0.643255	1.65736	5	5	5	6	5	5	5	6	MS/MS	matching	MS/MS	MS/MS	22.1266	24.0055	21.1971	21.6202	Probable cysteine--tRNA ligase, mitochondrial	Q9HA77
Q9HAV0	GNB4		0.463615	-0.24579	6	6	4	4	6	6	4	4	MS/MS	MS/MS	matching	matching	22.8406	22.9783	23.3429	22.9675	Guanine nucleotide-binding protein subunit beta-4	Q9HAV0
Q9HAV7	GRPEL1		0.381807	-0.312498	9	10	9	8	9	10	9	8	MS/MS	MS/MS	MS/MS	MS/MS	25.388	25.391	25.3955	26.0084	GrpE protein homolog 1, mitochondrial	Q9HAV7
Q9HB40	SCPEP1		0.151317	0.233544	6	4	7	7	6	4	7	7	MS/MS	MS/MS	MS/MS	MS/MS	23.4441	23.9746	23.0094	23.9421	Retinoid-inducible serine carboxypeptidase	Q9HB40
Q9HB71	CACYBP		0.0383367	0.0813236	6	5	5	2	6	5	5	2	MS/MS	MS/MS	MS/MS	matching	22.3322	23.5352	22.5391	23.1656	Calcyclin-binding protein	Q9HB71
Q9HBH0	RHOF		0.709145	0.924592	2	1	2	3	2	1	2	3	matching	matching	MS/MS	MS/MS	20.8151	20.3333	19.2316	20.0676	Rho-related GTP-binding protein RhoF	Q9HBH0
Q9HBH5	RDH14		0.56353	0.790545	2	2	2	2	2	2	2	2	MS/MS	MS/MS	MS/MS	MS/MS	20.9593	21.9032	20.4034	20.878	Retinol dehydrogenase 14	Q9HBH5
Q9HBL7	PLGRKT		1.02105	-0.70879	2	2	2	2	2	2	2	2	MS/MS	MS/MS	MS/MS	MS/MS	20.6719	21.0991	21.494	21.6946	Plasminogen receptor (KT)	Q9HBL7
Q9HBV2	SPACA1		0.17053	-0.330139	2	2	2	2	2	2	2	2	MS/MS	MS/MS	MS/MS	MS/MS	22.3934	23.7374	23.2921	23.499	Sperm acrosome membrane-associated protein 1	Q9HBV2
Q9HC07	TMEM165		0.284445	-0.212152	5	5	5	5	5	5	5	5	MS/MS	MS/MS	MS/MS	MS/MS	23.6113	23.0977	23.6614	23.4718	Transmembrane protein 165	Q9HC07
Q9HC21	SLC25A19		1.67999	-0.413025	3	2	3	1	3	2	3	1	MS/MS	MS/MS	MS/MS	MS/MS	19.5353	19.4644	19.8636	19.9621	Mitochondrial thiamine pyrophosphate carrier	Q9HC21
Q9HC36	RNMTL1		0.162167	-0.286636	3	3	2	2	3	3	2	2	MS/MS	MS/MS	MS/MS	MS/MS	22.3339	23.4967	23.4116	22.9923	rRNA methyltransferase 3, mitochondrial	Q9HC36
Q9HCC0	MCCC2		0.506102	-0.498962	14	11	9	7	14	11	9	7	MS/MS	MS/MS	MS/MS	MS/MS	23.0584	23.7957	23.8764	23.9756	Methylcrotonoyl-CoA carboxylase beta chain, mitochondrial	Q9HCC0
Q9HCE1	MOV10		0.13547	0.0230303	3	3	3	3	3	3	3	3	MS/MS	matching	MS/MS	MS/MS	20.1386	20.255	20.1801	20.1674	Putative helicase MOV-10	Q9HCE1
Q9HCJ1	ANKH		0.910638	1.94854	1	2	3	3	1	2	3	3	matching	matching	MS/MS	MS/MS	22.2039	21.8148	20.7896	19.332	Progressive ankylosis protein homolog	Q9HCJ1
Q9HCN8	SDF2L1		1.58774	-0.280235	2	3	3	3	2	3	3	3	MS/MS	MS/MS	MS/MS	MS/MS	21.9768	22.0568	22.3196	22.2744	Stromal cell-derived factor 2-like protein 1	Q9HCN8
Q9HD20	ATP13A1		1.75079	0.87617	6	5	7	5	6	5	7	5	MS/MS	MS/MS	MS/MS	MS/MS	22.2414	22.4151	21.5324	21.3717	Manganese-transporting ATPase 13A1	Q9HD20
Q9HD33	MRPL47		0.326253	-0.33134	5	5	5	5	5	5	5	5	MS/MS	MS/MS	MS/MS	MS/MS	21.9117	22.2017	22.0404	22.7356	39S ribosomal protein L47, mitochondrial	Q9HD33
Q9HD45	TM9SF3		0.236514	-0.139592	12	12	12	10	12	12	12	10	MS/MS	MS/MS	MS/MS	MS/MS	25.2497	24.9812	25.0892	25.4208	Transmembrane 9 superfamily member 3	Q9HD45
Q9HDC9	APMAP		0.820492	-0.548809	10	8	9	9	10	8	9	9	MS/MS	MS/MS	MS/MS	MS/MS	24.8605	24.673	25.5383	25.0928	Adipocyte plasma membrane-associated protein	Q9HDC9
Q9NNW7	TXNRD2		0.0959268	-0.190518	5	2	5	2	5	2	5	2	MS/MS	matching	MS/MS	matching	21.8691	22.6177	21.8827	22.9851	Thioredoxin reductase 2, mitochondrial	Q9NNW7
Q9NP58	ABCB6		0.234914	0.0864115	10	10	10	8	11	11	11	9	MS/MS	MS/MS	MS/MS	MS/MS	24.8153	24.563	24.561	24.6445	ATP-binding cassette sub-family B member 6, mitochondrial	Q9NP58
Q9NP72	RAB18		0.0212844	0.00800705	6	5	8	5	6	5	8	5	MS/MS	MS/MS	MS/MS	MS/MS	23.5577	23.7585	23.5876	23.7125	Ras-related protein Rab-18	Q9NP72
Q9NP81	SARS2		0.97015	-0.635019	7	5	5	4	7	5	5	4	MS/MS	MS/MS	MS/MS	matching	21.6676	21.7777	22.138	22.5773	Serine--tRNA ligase, mitochondrial	Q9NP81
Q9NP92	MRPS30		0.306337	-0.187825	9	8	10	6	9	8	10	6	MS/MS	MS/MS	MS/MS	MS/MS	23.802	24.1962	24.0757	24.2982	28S ribosomal protein S30, mitochondrial	Q9NP92
Q9NPA0	EMC7		0.413442	0.324635	2	3	3	3	2	3	3	3	MS/MS	MS/MS	MS/MS	MS/MS	23.3781	22.9228	22.6381	23.0135	ER membrane protein complex subunit 7	Q9NPA0
Q9NPD3	EXOSC4		0.144847	-0.235041	3	3	1	3	3	3	1	3	MS/MS	MS/MS	MS/MS	MS/MS	20.9928	19.9682	20.9466	20.4845	Exosome complex component RRP41	Q9NPD3
Q9NPE3	NOP10		0.560083	-1.13899	3	3	2	2	3	3	2	2	MS/MS	MS/MS	MS/MS	matching	20.8703	20.1318	22.3111	20.969	H/ACA ribonucleoprotein complex subunit 3	Q9NPE3
[truncated: 281 more rows]

## Sheet: NPC1KO2 vs WT_LYS
Identifiers		Statistics		log2 ratio	Number of unique peptides				Number of peptides (all)				Identification type				LFQ intensities				Identifiers
Accession	Gene names	Significant	(-log) p-value	LYS KO2 vs WT	WT_2	WT_1	KO2_2	KO2_1	WT_2	WT_1	KO2_2	KO2_1	WT_2	WT_1	KO2_2	KO2_1	KO2_1	KO2_2	WT_1	WT_2	Protein names
A1L0T0	ILVBL		0.405346	0.47221	11	11	12	9	11	11	12	9	MS/MS	MS/MS	MS/MS	MS/MS	25.6435	24.7769	24.798	24.6779	Acetolactate synthase-like protein
A3KMH1	VWA8		0.372482	0.27577	5	5	5	6	5	5	5	6	MS/MS	MS/MS	MS/MS	MS/MS	22.0336	21.532	21.3898	21.6242	von Willebrand factoLFQ intensity KO2_LYS_1
A0FGR8	ESYT2		0.619548	0.270658	13	13	10	9	13	13	10	9	MS/MS	MS/MS	MS/MS	MS/MS	24.4118	24.5477	24.0601	24.358	Extended synaptotagmin-2
A0PJW6	TMEM223		0.037207	-0.122885	2	1	2	1	2	1	2	1	MS/MS	MS/MS	MS/MS	MS/MS	20.6324	22.5212	21.23	22.1694	Transmembrane protein 223
A1L0T0	ILVBL		0.405346	0.47221	11	11	12	9	11	11	12	9	MS/MS	MS/MS	MS/MS	MS/MS	25.6435	24.7769	24.798	24.6779	Acetolactate synthase-like protein
A3KMH1	VWA8		0.372482	0.27577	5	5	5	6	5	5	5	6	MS/MS	MS/MS	MS/MS	MS/MS	22.0336	21.532	21.3898	21.6242	von Willebrand factor A domain-containing protein 8
A4D1E9	GTPBP10		0.110807	-0.0426359	7	6	5	3	7	6	5	3	MS/MS	MS/MS	MS/MS	MS/MS	22.989	22.7415	22.8667	22.9491	GTP-binding protein 10
A5YKK6	CNOT1		0.667556	-0.590717	3	2	2	2	3	2	2	2	MS/MS	MS/MS	MS/MS	MS/MS	19.318	19.8183	20.3735	19.9442	CCR4-NOT transcription complex subunit 1
Q9GZQ8	MAP1LC3B		0.465243	0.830818	2	2	2	2	3	3	3	3	MS/MS	MS/MS	MS/MS	MS/MS	21.8927	23.1915	21.8893	21.5333	Microtubule-associated proteins 1A/1B light chain 3B
A6NHQ2	FBLL1		0.925419	-0.388866	1	1	1	1	1	1	1	1	MS/MS	MS/MS	matching	matching	20.7597	20.5028	20.9477	21.0925	rRNA/tRNA 2-O-methyltransferase fibrillarin-like protein 1
A6NHR9	SMCHD1		0.27598	0.541073	6	5	5	2	6	5	5	2	MS/MS	MS/MS	MS/MS	MS/MS	22.0253	20.5929	20.8182	20.7179	Structural maintenance of chromosomes flexible hinge domain-containing protein 1
A6NJ78	METTL15		0.583604	0.368629	3	3	3	3	3	3	3	3	MS/MS	matching	MS/MS	MS/MS	22.6154	22.2117	21.9197	22.1701	Probable methyltransferase-like protein 15
A8MXV4	NUDT19		0.13784	-0.215714	2	2	2	2	2	2	2	2	MS/MS	MS/MS	MS/MS	MS/MS	19.8047	20.8609	20.437	20.66	Nucleoside diphosphate-linked moiety X motif 19, mitochondrial
Q99613	EIF3C		0.830898	-0.570384	9	8	9	6	9	8	9	6	MS/MS	MS/MS	MS/MS	MS/MS	22.9606	22.871	23.2429	23.7295	Eukaryotic translation initiation factor 3 subunit C
Q13765	NACA		0.465081	0.746709	4	3	4	4	4	3	4	4	MS/MS	MS/MS	MS/MS	MS/MS	24.6088	23.5606	23.035	23.641	Nascent polypeptide-associated complex subunit alpha
O00115	DNASE2		1.67558	1.26446	4	3	4	4	4	3	4	4	MS/MS	matching	MS/MS	MS/MS	23.5768	23.4488	22.4237	22.073	Deoxyribonuclease-2-alpha
O00116	AGPS		0.266139	-0.214919	13	15	15	12	13	15	15	12	MS/MS	MS/MS	MS/MS	MS/MS	25.6148	25.1408	25.768	25.4174	Alkyldihydroxyacetonephosphate synthase, peroxisomal
O00139	KIF2A		0.786062	0.986346	3	2	1	2	3	2	1	2	MS/MS	MS/MS	matching	MS/MS	19.9937	20.625	18.9922	19.6537	Kinesin-like protein KIF2A
O00148	DDX39A		0.168174	0.164127	7	7	7	4	7	7	7	4	MS/MS	MS/MS	MS/MS	MS/MS	23.8767	23.2024	23.3162	23.4347	ATP-dependent RNA helicase DDX39A
O00151	PDLIM1		1.45425	-0.567549	1	1	2	2	1	1	2	2	matching	matching	matching	matching	19.7778	19.9113	20.4986	20.3256	PDZ and LIM domain protein 1
O00159	MYO1C		1.02017	0.816215	45	44	47	42	45	44	47	42	MS/MS	MS/MS	MS/MS	MS/MS	28.1583	27.6218	27.0285	27.1191	Unconventional myosin-Ic
O00161	SNAP23		0.0677378	-0.0348778	5	6	6	3	5	6	6	3	MS/MS	MS/MS	MS/MS	MS/MS	23.3842	23.5045	23.6371	23.3213	Synaptosomal-associated protein 23
O00165	HAX1		0.330559	0.65382	2	1	3	2	2	1	3	2	MS/MS	MS/MS	MS/MS	MS/MS	21.4335	21.3715	20.0152	21.4822	HCLS1-associated protein X-1
O00186	STXBP3		0.343824	0.35047	7	6	6	5	7	6	6	5	MS/MS	MS/MS	MS/MS	MS/MS	22.553	23.2794	22.4562	22.6753	Syntaxin-binding protein 3
O00217	NDUFS8		0.979133	0.674626	3	3	3	3	3	3	3	3	MS/MS	MS/MS	MS/MS	MS/MS	23.6554	23.2593	22.914	22.6515	NADH dehydrogenase [ubiquinone] iron-sulfur protein 8, mitochondrial
O00231	PSMD11		0.8346	-0.421147	6	6	10	6	6	6	10	6	MS/MS	MS/MS	MS/MS	MS/MS	22.0337	22.2012	22.3773	22.6998	26S proteasome non-ATPase regulatory subunit 11
O00232	PSMD12		0.237119	0.26808	6	6	5	4	6	6	5	4	MS/MS	matching	MS/MS	MS/MS	22.4984	22.1467	21.6855	22.4234	26S proteasome non-ATPase regulatory subunit 12
O00264	PGRMC1		0.738764	-0.736615	5	6	4	3	5	6	4	3	MS/MS	MS/MS	MS/MS	MS/MS	23.9189	24.4499	25.1743	24.6677	Membrane-associated progesterone receptor component 1
O00291	HIP1		0.214934	-0.268928	2	3	4	4	2	3	4	4	MS/MS	MS/MS	MS/MS	MS/MS	20.7745	20.771	21.4902	20.5932	Huntingtin-interacting protein 1
O00299	CLIC1		0.63313	0.54563	7	7	8	5	7	7	8	5	MS/MS	MS/MS	MS/MS	MS/MS	24.1976	23.6432	23.21	23.5395	Chloride intracellular channel protein 1
O00303	EIF3F		0.089618	0.0958195	5	5	5	3	5	5	5	3	MS/MS	MS/MS	MS/MS	MS/MS	23.0517	22.4516	22.4624	22.8493	Eukaryotic translation initiation factor 3 subunit F
O00330	PDHX		0.565277	-0.354743	7	7	6	5	7	7	6	5	MS/MS	MS/MS	MS/MS	MS/MS	22.911	22.9456	23.0474	23.5187	Pyruvate dehydrogenase protein X component, mitochondrial
O00410	IPO5		1.25105	1.00396	11	12	14	7	12	14	15	8	MS/MS	MS/MS	MS/MS	MS/MS	25.5787	25.101	24.2679	24.4039	Importin-5
O00411	POLRMT		1.09926	0.564961	12	11	14	12	12	11	14	12	MS/MS	MS/MS	MS/MS	MS/MS	24.5054	24.2168	23.7069	23.8854	DNA-directed RNA polymerase, mitochondrial
O00425	IGF2BP3		0.799118	-0.774893	8	10	9	6	9	11	10	7	MS/MS	MS/MS	MS/MS	MS/MS	23.3696	23.753	24.6317	24.0407	Insulin-like growth factor 2 mRNA-binding protein 3
O00429	DNM1L		1.80441	0.810516	5	3	10	6	5	3	10	6	MS/MS	MS/MS	MS/MS	MS/MS	22.5545	22.4873	21.6133	21.8075	Dynamin-1-like protein
O00461	GOLIM4		0.352608	-0.760881	11	9	8	8	11	9	8	8	MS/MS	MS/MS	MS/MS	MS/MS	22.5965	24.1229	23.8666	24.3745	Golgi integral membrane protein 4
O00468	AGRN		0.0858326	-0.120659	10	9	9	6	10	9	9	6	MS/MS	MS/MS	MS/MS	MS/MS	21.9229	22.8542	22.4622	22.5562	Agrin
O00469	PLOD2		0.636258	0.286574	21	20	20	17	21	20	20	17	MS/MS	MS/MS	MS/MS	MS/MS	26.413	26.0877	25.9197	26.0078	Procollagen-lysine,2-oxoglutarate 5-dioxygenase 2
O00483	NDUFA4		0.183294	0.18859	3	3	4	2	3	3	4	2	MS/MS	MS/MS	MS/MS	MS/MS	23.7171	23.4443	23.055	23.7292	Cytochrome c oxidase subunit NDUFA4
O00541	PES1		1.07873	-1.09957	12	13	10	7	12	13	10	7	MS/MS	MS/MS	MS/MS	MS/MS	22.9248	23.6024	24.3467	24.3797	Pescadillo homolog
O00560	SDCBP	+	3.39135	1.22444	9	7	10	8	9	7	10	8	MS/MS	MS/MS	MS/MS	MS/MS	26.7659	26.8146	25.5618	25.5697	Syntenin-1
O00566	MPHOSPH10		0.304223	-0.619744	6	6	3	2	6	6	3	2	MS/MS	MS/MS	matching	matching	21.6861	21.6789	23.0539	21.5506	U3 small nucleolar ribonucleoprotein protein MPP10
O00567	NOP56		1.33501	-1.11549	13	14	11	8	13	14	11	8	MS/MS	MS/MS	MS/MS	MS/MS	24.0257	24.2199	25.4671	25.0095	Nucleolar protein 56
O00571	DDX3X		0.165872	-0.142715	26	26	23	18	26	26	23	18	MS/MS	MS/MS	MS/MS	MS/MS	26.7889	26.201	26.7044	26.571	ATP-dependent RNA helicase DDX3X
O00592	PODXL		1.031	0.408721	11	10	10	7	11	10	10	7	MS/MS	MS/MS	MS/MS	MS/MS	24.8983	25.1647	24.6396	24.606	Podocalyxin
O00622	CYR61		0.104868	0.0544424	24	25	23	18	24	25	23	18	MS/MS	MS/MS	MS/MS	MS/MS	26.2742	26.6196	26.3626	26.4223	Protein CYR61
O00629	KPNA4		1.0113	0.645672	3	3	3	3	4	4	4	4	MS/MS	MS/MS	MS/MS	MS/MS	22.2073	22.0067	21.268	21.6547	Importin subunit alpha-3
O00754	MAN2B1		0.521864	0.361787	12	8	15	8	12	8	15	8	MS/MS	MS/MS	MS/MS	MS/MS	23.6378	24.0862	23.3656	23.6348	Lysosomal alpha-mannosidase
O00767	SCD		0.484423	-1.28801	2	2	2	1	2	2	2	1	MS/MS	MS/MS	MS/MS	MS/MS	20.268	22.2718	22.6064	22.5095	Acyl-CoA desaturase
O14561	NDUFAB1		0.336964	-0.230603	3	4	3	2	3	4	3	2	MS/MS	MS/MS	MS/MS	MS/MS	24.7724	24.2704	24.7109	24.7931	Acyl carrier protein, mitochondrial
O14579	COPE		0.800489	-1.74518	2	2	1	0	2	2	1	0	MS/MS	MS/MS	matching	Imputed	18.5731	20.1528	21.1611	21.0552	Coatomer subunit epsilon
O14639	ABLIM1		0.447786	-0.891314	2	2	2	1	2	2	2	1	MS/MS	MS/MS	MS/MS	matching	20.0192	18.5252	20.2298	20.0973	Actin-binding LIM protein 1
O14646	CHD1		0.0681608	0.150335	3	3	1	0	3	3	1	0	MS/MS	MS/MS	MS/MS	Imputed	18.9534	19.9139	18.7414	19.8253	Chromodomain-helicase-DNA-binding protein 1
O14656	TOR1A		0.719967	1.02755	3	3	4	2	3	3	4	2	MS/MS	matching	MS/MS	MS/MS	21.7166	20.6718	20.2367	20.0966	Torsin-1A
O14662	STX16		0.50221	2.3233	3	2	3	2	3	2	3	2	MS/MS	MS/MS	MS/MS	MS/MS	22.7923	21.9354	18.3485	21.7326	Syntaxin-16
O14672	ADAM10		0.357107	0.364428	7	8	8	6	7	8	8	6	MS/MS	MS/MS	MS/MS	MS/MS	23.6234	24.3224	23.7594	23.4576	Disintegrin and metalloproteinase domain-containing protein 10
O14745	SLC9A3R1		0.25261	0.236878	6	8	9	9	6	8	9	9	MS/MS	MS/MS	MS/MS	MS/MS	23.6215	24.3026	23.7405	23.7099	Na(+)/H(+) exchange regulatory cofactor NHE-RF1
O14763	TNFRSF10B		1.17895	0.792233	7	7	9	7	7	7	9	7	MS/MS	MS/MS	MS/MS	MS/MS	23.6433	23.6735	23.0803	22.652	Tumor necrosis factor receptor superfamily member 10B
O14773	TPP1		1.21147	1.14663	8	7	10	9	8	7	10	9	MS/MS	MS/MS	MS/MS	MS/MS	25.6133	25.9814	24.4162	24.8853	Tripeptidyl-peptidase 1
O14776	TCERG1		0.413377	-0.60511	6	7	7	6	6	7	7	6	MS/MS	MS/MS	MS/MS	MS/MS	21.9982	22.4828	23.3395	22.3518	Transcription elongation regulator 1
O14786	NRP1		0.067914	-0.138246	2	2	2	2	2	2	2	2	matching	matching	MS/MS	MS/MS	19.3077	20.6371	20.0426	20.1787	Neuropilin-1
O14818	PSMA7		0.591536	0.226916	5	6	7	4	5	6	7	4	MS/MS	MS/MS	MS/MS	MS/MS	22.7116	22.5725	22.2889	22.5414	Proteasome subunit alpha type-7
O14828	SCAMP3		0.886635	0.351655	4	4	4	3	4	4	4	3	MS/MS	MS/MS	MS/MS	MS/MS	23.9109	23.6437	23.3813	23.4701	Secretory carrier-associated membrane protein 3
O14874	BCKDK		0.808275	0.259842	3	3	4	2	3	3	4	2	MS/MS	MS/MS	MS/MS	MS/MS	21.3847	21.4742	21.062	21.2772	[3-methyl-2-oxobutanoate dehydrogenase [lipoamide]] kinase, mitochondrial
O14880	MGST3		0.268863	0.367653	5	4	8	6	5	4	8	6	MS/MS	MS/MS	MS/MS	MS/MS	25.2858	24.532	24.8693	24.2133	Microsomal glutathione S-transferase 3
O14908	GIPC1		1.52714	1.76921	3	3	4	3	3	3	4	3	matching	MS/MS	MS/MS	MS/MS	22.8517	22.4674	20.6446	21.1361	PDZ domain-containing protein GIPC1
O14925	TIMM23		0.38015	0.914931	4	4	4	3	4	4	4	3	MS/MS	MS/MS	MS/MS	MS/MS	25.2059	23.4988	23.1492	23.7257	Mitochondrial import inner membrane translocase subunit Tim23
O14936	CASK		0.37378	0.44196	6	5	8	6	6	5	8	6	matching	MS/MS	MS/MS	MS/MS	23.3981	22.7865	22.3309	22.9698	Peripheral plasma membrane protein CASK
O14949	UQCRQ		0.142915	-0.213005	1	2	2	1	1	2	2	1	MS/MS	MS/MS	MS/MS	MS/MS	22.0637	23.0828	22.7075	22.8651	Cytochrome b-c1 complex subunit 8
O14950	MYL12B		0.303529	-0.433812	0	0	0	0	13	13	13	9	MS/MS	MS/MS	MS/MS	MS/MS	27.2295	26.9451	28.0289	27.0134	Myosin regulatory light chain 12B
O14974	PPP1R12A		0.357243	0.459528	7	7	8	3	7	7	8	3	MS/MS	MS/MS	MS/MS	MS/MS	24.251	23.3477	23.1778	23.5019	Protein phosphatase 1 regulatory subunit 12A
O14975	SLC27A2		0.517089	1.24977	3	3	3	5	3	3	3	5	MS/MS	MS/MS	MS/MS	MS/MS	23.8827	22.3922	21.3624	22.4129	Very long-chain acyl-CoA synthetase
O14979	HNRNPDL		0.821799	-0.777018	10	10	10	9	10	10	10	9	MS/MS	MS/MS	MS/MS	MS/MS	25.1395	25.7036	26.3912	26.0059	Heterogeneous nuclear ribonucleoprotein D-like
O14980	XPO1		0.138567	-0.157242	7	7	7	2	7	7	7	2	MS/MS	MS/MS	MS/MS	MS/MS	22.8336	22.0585	22.6591	22.5476	Exportin-1
O15020	SPTBN2		0.765396	-0.159852	35	33	33	28	35	33	33	28	MS/MS	MS/MS	MS/MS	MS/MS	25.0945	25.244	25.3451	25.3132	Spectrin beta chain, non-erythrocytic 2
O15031	PLXNB2		0.890988	0.634485	16	16	19	12	18	17	21	12	MS/MS	MS/MS	MS/MS	MS/MS	24.4764	24.9658	24.0243	24.1489	Plexin-B2
O15042	U2SURP		0.747153	-1.67916	6	6	4	1	6	6	4	1	MS/MS	MS/MS	matching	MS/MS	19.9053	21.0876	22.7521	21.5991	U2 snRNP-associated SURP motif-containing protein
O15091	KIAA0391		0.213373	-0.203053	8	9	9	3	8	9	9	3	MS/MS	MS/MS	MS/MS	MS/MS	22.9466	23.5984	23.5754	23.3757	Mitochondrial ribonuclease P protein 3
O15118	NPC1	+	3.25695	-4.92684	7	6	1	1	7	6	1	1	MS/MS	MS/MS	matching	matching	19.1166	18.8904	23.9046	23.9561	Niemann-Pick C1 protein
O15143	ARPC1B		0.146136	0.0603676	6	5	8	4	7	6	9	5	MS/MS	MS/MS	MS/MS	MS/MS	23.7207	23.7434	23.529	23.8144	Actin-related protein 2/3 complex subunit 1B
O15144	ARPC2		0.4758	0.569378	11	12	13	7	11	12	13	7	MS/MS	MS/MS	MS/MS	MS/MS	24.7667	24.4884	23.6288	24.4876	Actin-related protein 2/3 complex subunit 2
O15145	ARPC3		0.194019	0.156016	4	4	3	2	4	4	3	2	MS/MS	MS/MS	MS/MS	MS/MS	22.7664	22.2202	22.2537	22.4209	Actin-related protein 2/3 complex subunit 3
O15160	POLR1C		0.526522	-1.11207	3	3	2	1	3	3	2	1	MS/MS	MS/MS	MS/MS	matching	19.9993	21.2272	22.233	21.2177	DNA-directed RNA polymerases I and III subunit RPAC1
O15173	PGRMC2		0.12872	-0.15233	7	6	6	5	8	7	7	6	MS/MS	MS/MS	MS/MS	MS/MS	23.3167	24.1215	23.9244	23.8185	Membrane-associated progesterone receptor component 2
O15226	NKRF		0.976575	-0.925662	2	3	1	0	2	3	1	0	matching	MS/MS	MS/MS	Imputed	19.7379	19.2306	20.6167	20.2032	NF-kappa-B-repressing factor
O15230	LAMA5		0.561903	1.06114	13	10	16	16	13	10	16	16	MS/MS	MS/MS	MS/MS	MS/MS	24.8018	24.8012	23.0292	24.4516	Laminin subunit alpha-5
O15235	MRPS12		0.551031	1.7064	1	1	3	2	1	1	3	2	MS/MS	matching	MS/MS	MS/MS	22.6007	22.6854	19.7705	22.1028	28S ribosomal protein S12, mitochondrial
O15260	SURF4		0.0399138	-0.0539465	4	4	3	4	4	4	3	4	MS/MS	MS/MS	MS/MS	MS/MS	24.7943	24.1972	24.8629	24.2364	Surfeit locus protein 4
O15269	SPTLC1		0.68878	-0.222127	5	4	6	5	5	4	6	5	MS/MS	MS/MS	MS/MS	MS/MS	23.0174	22.7939	23.1708	23.0848	Serine palmitoyltransferase 1
O15270	SPTLC2		0.545142	1.74833	3	2	3	3	3	2	3	3	MS/MS	matching	matching	MS/MS	22.057	21.1087	18.7225	20.9465	Serine palmitoyltransferase 2
O15371	EIF3D		0.550842	-1.19316	3	3	3	1	3	3	3	1	MS/MS	MS/MS	MS/MS	MS/MS	19.2791	20.8215	20.9762	21.5107	Eukaryotic translation initiation factor 3 subunit D
O15372	EIF3H		0.0637486	0.153728	2	2	2	1	2	2	2	1	MS/MS	matching	matching	MS/MS	21.2328	20.1923	19.9659	21.1517	Eukaryotic translation initiation factor 3 subunit H
O15382	BCAT2		0.177631	0.158399	15	15	13	11	15	15	13	11	MS/MS	MS/MS	MS/MS	MS/MS	25.2387	24.9721	24.6624	25.2317	Branched-chain-amino-acid aminotransferase, mitochondrial
O15400	STX7		0.283587	-0.590871	3	2	4	1	3	2	4	1	MS/MS	matching	MS/MS	MS/MS	19.8133	21.2068	20.786	21.4158	Syntaxin-7
O15427	SLC16A3		0.407188	-0.152652	3	5	8	3	3	5	8	3	MS/MS	MS/MS	MS/MS	MS/MS	23.5235	23.7184	23.8752	23.672	Monocarboxylate transporter 4
O15438	ABCC3		0.341625	0.396368	5	5	6	4	5	5	6	4	matching	MS/MS	MS/MS	MS/MS	22.3445	22.2649	22.3381	21.4786	Canalicular multispecific organic anion transporter 2
O15439	ABCC4		1.08888	0.768508	11	10	11	11	11	10	11	11	MS/MS	MS/MS	MS/MS	MS/MS	24.092	23.6286	23.0597	23.1239	Multidrug resistance-associated protein 4
O15460	P4HA2		0.411858	0.259354	14	14	13	10	14	14	13	10	MS/MS	MS/MS	MS/MS	MS/MS	24.8174	24.4681	24.543	24.2238	Prolyl 4-hydroxylase subunit alpha-2
O15533	TAPBP		0.343465	0.134869	4	3	6	6	4	3	6	6	MS/MS	MS/MS	MS/MS	MS/MS	24.1163	24.2072	24.1658	23.888	Tapasin
O43143	DHX15		1.04065	-0.594705	18	22	15	13	19	23	15	14	MS/MS	MS/MS	MS/MS	MS/MS	25.19	24.8912	25.7574	25.5132	Pre-mRNA-splicing factor ATP-dependent RNA helicase DHX15
O43159	RRP8		0.755683	-0.480679	2	2	3	1	2	2	3	1	matching	matching	matching	matching	20.4529	20.3654	21.119	20.6607	Ribosomal RNA-processing protein 8
O43169	CYB5B		0.0377361	0.0294628	5	6	5	4	5	6	5	4	MS/MS	MS/MS	MS/MS	MS/MS	24.8367	25.3324	25.0833	25.0269	Cytochrome b5 type B
O43172	PRPF4		0.437234	-1.60465	7	7	4	1	7	7	4	1	matching	MS/MS	MS/MS	matching	19.2891	21.9299	22.6216	21.8068	U4/U6 small nuclear ribonucleoprotein Prp4
O43175	PHGDH		0.811332	-0.15984	12	13	14	11	12	13	14	11	MS/MS	MS/MS	MS/MS	MS/MS	24.3809	24.3895	24.4738	24.6163	D-3-phosphoglycerate dehydrogenase
O43184	ADAM12		0.541537	0.638515	3	4	6	5	3	4	6	5	matching	matching	MS/MS	MS/MS	20.8866	21.7755	20.6905	20.6946	Disintegrin and metalloproteinase domain-containing protein 12
O43242	PSMD3		0.284168	0.349662	6	5	5	3	6	5	5	3	MS/MS	MS/MS	MS/MS	MS/MS	24.7337	23.8314	23.9538	23.912	26S proteasome non-ATPase regulatory subunit 3
O43251	RBFOX2		0.671471	-0.714128	3	3	0	2	3	3	0	2	MS/MS	matching	Imputed	MS/MS	19.2711	19.8045	19.9593	20.5446	RNA binding protein fox-1 homolog 2
O43290	SART1		1.14443	-1.24474	10	12	9	2	10	12	9	2	MS/MS	MS/MS	MS/MS	MS/MS	22.0409	22.068	23.6515	22.9469	U4/U6.U5 tri-snRNP-associated protein 1
O43390	HNRNPR		1.36285	-0.746855	20	20	18	13	27	27	25	20	MS/MS	MS/MS	MS/MS	MS/MS	26.601	26.8866	27.5646	27.4167	Heterogeneous nuclear ribonucleoprotein R
O43395	PRPF3		1.0586	-1.00088	3	4	4	0	3	4	4	0	MS/MS	MS/MS	MS/MS	Imputed	20.0871	20.4324	21.5266	20.9947	U4/U6 small nuclear ribonucleoprotein Prp3
O43399	TPD52L2		0.637012	0.512066	6	6	6	4	6	6	6	4	MS/MS	MS/MS	MS/MS	MS/MS	22.91	23.5012	22.6384	22.7487	Tumor protein D54
O43402	EMC8		1.52837	0.175087	3	4	3	3	3	4	3	3	matching	MS/MS	MS/MS	MS/MS	22.8112	22.8644	22.6783	22.6471	ER membrane protein complex subunit 8
O43447	PPIH		0.814711	-0.910448	2	2	1	0	2	2	1	0	MS/MS	MS/MS	matching	Imputed	19.7527	19.0471	20.508	20.1126	Peptidyl-prolyl cis-trans isomerase H
O43464	HTRA2		1.0585	0.658742	2	2	3	4	2	2	3	4	matching	MS/MS	MS/MS	MS/MS	24.3206	24.7375	23.8604	23.8802	Serine protease HTRA2, mitochondrial
O43488	AKR7A2		0.947703	0.345227	3	3	3	3	3	3	3	3	MS/MS	MS/MS	MS/MS	MS/MS	22.3519	22.3907	21.9006	22.1515	Aflatoxin B1 aldehyde reductase member 2
O43491	EPB41L2		0.452087	0.300211	19	18	22	14	21	19	24	15	MS/MS	MS/MS	MS/MS	MS/MS	25.3158	25.7202	25.0703	25.3653	Band 4.1-like protein 2
O43504	LAMTOR5		1.33453	0.592594	5	6	6	3	5	6	6	3	MS/MS	MS/MS	MS/MS	MS/MS	25.3546	25.102	24.5968	24.6746	Ragulator complex protein LAMTOR5
O43570	CA12		0.386171	-0.55009	2	2	3	1	2	2	3	1	matching	matching	MS/MS	matching	20.1072	21.1494	21.2936	21.0632	Carbonic anhydrase 12
O43615	TIMM44		0.296083	-0.0589695	14	14	12	13	14	14	12	13	MS/MS	MS/MS	MS/MS	MS/MS	25.6158	25.4754	25.5833	25.6259	Mitochondrial import inner membrane translocase subunit TIM44
O43657	TSPAN6		0.626348	1.27759	1	1	1	1	1	1	1	1	matching	matching	MS/MS	matching	20.7108	21.3662	19.0709	20.4509	Tetraspanin-6
O43660	PLRG1		0.951735	-0.87498	5	5	5	4	5	5	5	4	MS/MS	MS/MS	MS/MS	MS/MS	20.8772	21.48	22.1609	21.9463	Pleiotropic regulator 1
O43663	PRC1		0.192039	0.238072	6	7	5	6	6	7	5	6	MS/MS	MS/MS	MS/MS	MS/MS	23.7231	23.3101	23.667	22.89	Protein regulator of cytokinesis 1
O43670	ZNF207		2.00104	-0.678227	5	5	4	4	5	5	4	4	MS/MS	MS/MS	MS/MS	MS/MS	22.9405	23.0418	23.7151	23.6237	BUB3-interacting and GLEBS motif-containing protein ZNF207
O43674	NDUFB5		0.447196	-1.30563	3	4	4	1	3	4	4	1	MS/MS	MS/MS	MS/MS	MS/MS	20.5554	22.6651	22.6043	23.2275	NADH dehydrogenase [ubiquinone] 1 beta subcomplex subunit 5, mitochondrial
O43676	NDUFB3		0.518027	-0.337888	3	3	3	4	3	3	3	4	MS/MS	MS/MS	MS/MS	MS/MS	21.8336	21.6028	21.8388	22.2734	NADH dehydrogenase [ubiquinone] 1 beta subcomplex subunit 3
O43678	NDUFA2		0.190358	0.169384	5	5	5	2	5	5	5	2	MS/MS	MS/MS	MS/MS	MS/MS	22.584	22.8417	22.2554	22.8315	NADH dehydrogenase [ubiquinone] 1 alpha subcomplex subunit 2
O43684	BUB3		0.00209568	0.00290203	10	9	8	6	10	9	8	6	MS/MS	MS/MS	MS/MS	MS/MS	24.7779	24.0608	24.647	24.1859	Mitotic checkpoint protein BUB3
O43688	PPAP2C		0.925229	1.37373	1	0	3	3	1	0	3	3	matching	Imputed	MS/MS	MS/MS	20.6884	21.6841	19.6585	19.9665	Lipid phosphate phosphohydrolase 2
O43707	ACTN4		0.341504	-0.174002	37	35	36	32	58	56	57	51	MS/MS	MS/MS	MS/MS	MS/MS	28.9102	29.1797	29.3522	29.0856	Alpha-actinin-4
O43709	WBSCR22		1.76872	-0.596148	2	2	2	2	2	2	2	2	MS/MS	MS/MS	MS/MS	MS/MS	20.9134	20.7599	21.415	21.4506	Probable 18S rRNA (guanine-N(7))-methyltransferase
O43752	STX6		0.179974	-1.31936	2	2	3	1	2	2	3	1	MS/MS	matching	MS/MS	MS/MS	18.186	23.3592	22.0656	22.1183	Syntaxin-6
O43776	NARS		0.773496	-1.14406	2	2	2	1	2	2	2	1	matching	MS/MS	MS/MS	MS/MS	19.7909	19.8948	21.5248	20.449	Asparagine--tRNA ligase, cytoplasmic
O43795	MYO1B		0.7507	0.319598	19	21	20	18	19	21	20	18	MS/MS	MS/MS	MS/MS	MS/MS	25.559	25.3025	25.0218	25.2005	Unconventional myosin-Ib
O43809	NUDT21		0.229275	0.358821	6	5	4	4	6	5	4	4	MS/MS	MS/MS	MS/MS	MS/MS	25.066	23.944	24.0866	24.2057	Cleavage and polyadenylation specificity factor subunit 5
O43813	LANCL1		0.175602	0.149108	5	4	4	6	5	4	4	6	MS/MS	MS/MS	MS/MS	MS/MS	22.1672	22.2236	22.3439	21.7487	LanC-like protein 1
O43823	AKAP8		0.255049	0.103859	3	2	2	2	3	2	2	2	MS/MS	MS/MS	matching	MS/MS	19.8072	20.0568	19.908	19.7483	A-kinase anchor protein 8
O43837	IDH3B		0.330601	0.171584	15	13	14	12	15	13	14	12	MS/MS	MS/MS	MS/MS	MS/MS	25.1722	24.9181	24.7287	25.0184	Isocitrate dehydrogenase [NAD] subunit beta, mitochondrial
O43852	CALU		0.01527	0.0107126	17	16	16	15	17	16	16	15	MS/MS	MS/MS	MS/MS	MS/MS	27.5717	27.8764	27.8708	27.5558	Calumenin
O43854	EDIL3		1.60211	0.614259	22	20	21	21	22	20	21	21	MS/MS	MS/MS	MS/MS	MS/MS	27.1648	27.2557	26.508	26.6839	EGF-like repeat and discoidin I-like domain-containing protein 3
O43865	AHCYL1		0.0785286	0.166554	5	4	4	4	10	6	8	7	MS/MS	MS/MS	MS/MS	MS/MS	22.5576	23.8093	22.6986	23.3352	Putative adenosylhomocysteinase 2
O43920	NDUFS5	+	2.51061	-1.37025	2	2	2	2	2	2	2	2	MS/MS	MS/MS	MS/MS	MS/MS	19.5744	19.6438	20.9114	21.0473	NADH dehydrogenase [ubiquinone] iron-sulfur protein 5
O60216	RAD21		0.0845963	0.0768423	7	8	4	5	7	8	4	5	MS/MS	MS/MS	MS/MS	MS/MS	22.834	22.2996	22.631	22.3489	Double-strand-break repair protein rad21 homolog
O60220	TIMM8A		0.722633	0.667059	5	4	3	4	5	4	3	4	MS/MS	MS/MS	MS/MS	MS/MS	24.2653	24.2593	23.2545	23.936	Mitochondrial import inner membrane translocase subunit Tim8 A
O60231	DHX16		1.01436	-0.786716	5	6	5	2	5	6	5	2	MS/MS	MS/MS	MS/MS	MS/MS	21.1621	21.462	21.8811	22.3164	Putative pre-mRNA-splicing factor ATP-dependent RNA helicase DHX16
O60264	SMARCA5		0.936595	-0.584727	12	13	10	6	19	20	17	11	MS/MS	MS/MS	MS/MS	MS/MS	23.6297	23.9594	24.5224	24.2361	SWI/SNF-related matrix-associated actin-dependent regulator of chromatin subfamily A member 5
O60306	AQR		0.287224	0.505409	6	7	6	4	6	7	6	4	MS/MS	MS/MS	MS/MS	MS/MS	23.8753	22.5845	22.7607	22.6883	Intron-binding protein aquarius
O60313	OPA1		0.0417282	-0.0291748	25	22	26	18	25	22	26	18	MS/MS	MS/MS	MS/MS	MS/MS	25.3859	25.3112	25.1566	25.5988	Dynamin-like 120 kDa protein, mitochondrial
O60427	FADS1		0.112706	0.137755	8	8	9	5	8	8	9	5	MS/MS	MS/MS	MS/MS	MS/MS	24.205	23.7553	23.4937	24.1911	Fatty acid desaturase 1
O60437	PPL		0.79967	-1.23372	12	10	6	6	12	10	6	6	MS/MS	MS/MS	matching	MS/MS	20.7821	21.2413	21.7343	22.7565	Periplakin
O60476	MAN1A2		0.065621	0.16573	3	2	2	2	3	2	2	2	matching	MS/MS	matching	MS/MS	19.5008	20.1279	18.883	20.4143	Mannosyl-oligosaccharide 1,2-alpha-mannosidase IB
O60488	ACSL4		0.390369	0.176551	17	15	18	13	17	15	18	13	MS/MS	MS/MS	MS/MS	MS/MS	25.1555	24.945	25.0066	24.7408	Long-chain-fatty-acid--CoA ligase 4
O60503	ADCY9		0.397582	1.35907	2	3	4	4	2	3	4	4	MS/MS	matching	MS/MS	MS/MS	22.8097	21.7429	19.751	22.0835	Adenylate cyclase type 9
O60506	SYNCRIP		0.656981	-0.596573	12	12	11	10	12	12	11	10	MS/MS	MS/MS	MS/MS	MS/MS	26.0852	26.0055	26.9784	26.3055	Heterogeneous nuclear ribonucleoprotein Q
O60568	PLOD3		0.08419	-0.0150805	20	20	23	20	20	20	23	20	MS/MS	MS/MS	MS/MS	MS/MS	25.6439	25.7608	25.7061	25.7287	Procollagen-lysine,2-oxoglutarate 5-dioxygenase 3
O60573	EIF4E2		0.565477	-0.27422	2	2	2	0	2	2	2	0	MS/MS	MS/MS	matching	Imputed	20.6802	20.5712	21.0742	20.7257	Eukaryotic translation initiation factor 4E type 2
O60613	2015-09-01		0.554452	-1.33925	3	3	2	1	3	3	2	1	MS/MS	MS/MS	MS/MS	MS/MS	20.0324	21.8469	22.3503	22.2074	15 kDa selenoprotein
O60637	TSPAN3		1.05381	2.63954	0	1	2	2	0	1	2	2	Imputed	matching	MS/MS	MS/MS	20.9436	22.1257	19.4939	18.2963	Tetraspanin-3
O60684	KPNA6		0.274643	-0.0816631	5	5	5	5	9	9	8	7	MS/MS	MS/MS	MS/MS	MS/MS	23.4865	23.2801	23.4995	23.4305	Importin subunit alpha-7
O60716	CTNND1		1.4916	0.280972	19	19	21	15	19	19	21	15	MS/MS	MS/MS	MS/MS	MS/MS	25.1702	25.2665	24.9562	24.9185	Catenin delta-1
O60762	DPM1		0.623283	0.577638	6	6	6	6	6	6	6	6	MS/MS	MS/MS	MS/MS	MS/MS	24.8876	24.5599	24.4522	23.84	Dolichol-phosphate mannosyltransferase subunit 1
Q99879	HIST1H2BM		0.665072	-0.660548	2	2	3	3	9	9	10	9	MS/MS	MS/MS	MS/MS	MS/MS	29.413	29.2191	30.3338	29.6195	Histone H2B type 1-M
O60828	PQBP1		0.54574	-1.47057	2	2	2	0	2	2	2	0	MS/MS	MS/MS	MS/MS	Imputed	19.688	21.6364	22.4201	21.8454	Polyglutamine-binding protein 1
O60831	PRAF2		0.445063	-1.50648	2	3	3	0	2	3	3	0	MS/MS	MS/MS	MS/MS	Imputed	19.2881	21.8353	22.1304	22.006	PRA1 family protein 2
O60832	DKC1		0.79897	-0.699294	7	9	8	5	7	9	8	5	MS/MS	MS/MS	matching	MS/MS	23.4849	23.0521	24.2007	23.7349	H/ACA ribonucleoprotein complex subunit 4
O60841	EIF5B		0.69699	-0.278455	9	9	7	8	9	9	7	8	MS/MS	MS/MS	MS/MS	MS/MS	23.1821	23.2495	23.35	23.6385	Eukaryotic translation initiation factor 5B
O60869	EDF1		0.0338809	0.0674038	3	3	4	3	3	3	4	3	MS/MS	MS/MS	MS/MS	MS/MS	22.2104	23.2985	23.0111	22.363	Endothelial differentiation-related factor 1
O60884	DNAJA2		0.333106	-1.37614	5	5	4	1	5	5	4	1	MS/MS	MS/MS	MS/MS	MS/MS	20.0598	23.0723	22.6505	23.234	DnaJ homolog subfamily A member 2
O75027	ABCB7		0.38266	0.370883	11	10	10	7	11	10	10	7	MS/MS	MS/MS	MS/MS	MS/MS	24.3433	23.6713	23.4992	23.7736	ATP-binding cassette sub-family B member 7, mitochondrial
O75037	KIF21B		0.321979	-1.07686	2	2	2	0	2	2	2	0	MS/MS	MS/MS	matching	Imputed	19.7952	22.2729	22.1394	22.0825	Kinesin-like protein KIF21B
O75083	WDR1		1.13222	0.552551	8	6	8	5	8	6	8	5	MS/MS	MS/MS	MS/MS	MS/MS	23.7817	23.5931	23.2628	23.0068	WD repeat-containing protein 1
O75116	ROCK2		0.803471	1.1083	3	1	4	2	4	2	5	3	MS/MS	matching	MS/MS	MS/MS	20.9543	21.8952	20.1456	20.4874	Rho-associated protein kinase 2
O75165	DNAJC13		0.0451774	0.0503769	8	6	9	5	8	6	9	5	MS/MS	MS/MS	MS/MS	MS/MS	23.0435	22.6363	23.085	22.4941	DnaJ homolog subfamily C member 13
O75208	COQ9		0.573494	-0.918942	5	4	4	2	5	4	4	2	MS/MS	MS/MS	MS/MS	matching	20.0595	21.2637	21.5474	21.6137	Ubiquinone biosynthesis protein COQ9, mitochondrial
O75251	NDUFS7		0.150078	-0.584495	3	3	3	2	3	3	3	2	MS/MS	MS/MS	MS/MS	MS/MS	19.7279	22.4044	21.4526	21.8487	NADH dehydrogenase [ubiquinone] iron-sulfur protein 7, mitochondrial
O75306	NDUFS2		0.515888	0.318745	11	9	11	9	11	9	11	9	MS/MS	MS/MS	MS/MS	MS/MS	24.8585	24.9389	24.3504	24.8096	NADH dehydrogenase [ubiquinone] iron-sulfur protein 2, mitochondrial
O75323	GBAS		0.0970354	0.0371609	8	6	7	5	8	6	7	5	MS/MS	MS/MS	MS/MS	MS/MS	23.8793	24.0475	24.0235	23.829	Protein NipSnap homolog 2
O75340	PDCD6		0.661556	0.378399	3	4	5	3	3	4	5	3	MS/MS	MS/MS	MS/MS	MS/MS	23.0007	23.4004	22.8965	22.7478	Programmed cell death protein 6
O75348	ATP6V1G1		0.575025	0.848916	3	3	5	4	3	3	5	4	MS/MS	MS/MS	MS/MS	MS/MS	23.688	22.8907	22.0535	22.8273	V-type proton ATPase subunit G 1
O75352	MPDU1		0.307874	-1.76431	3	3	3	1	3	3	3	1	MS/MS	MS/MS	MS/MS	MS/MS	18.7413	22.8554	22.0651	23.0602	Mannose-P-dolichol utilization defect 1 protein
O75367	H2AFY		0.735021	-0.309957	17	18	16	16	17	18	16	16	MS/MS	MS/MS	MS/MS	MS/MS	26.3954	26.1697	26.6992	26.4858	Core histone macro-H2A.1
O75369	FLNB		0.90757	-0.371221	91	99	92	69	94	102	94	71	MS/MS	MS/MS	MS/MS	MS/MS	27.7677	27.6412	28.2054	27.946	Filamin-B
O75380	NDUFS6		0.21027	-0.206886	3	3	3	3	3	3	3	3	MS/MS	MS/MS	MS/MS	MS/MS	22.2653	22.9012	22.6391	22.9411	NADH dehydrogenase [ubiquinone] iron-sulfur protein 6, mitochondrial
O75381	PEX14		0.793155	-0.997302	2	2	2	2	2	2	2	2	MS/MS	matching	MS/MS	MS/MS	19.1846	19.4247	19.8606	20.7433	Peroxisomal membrane protein PEX14
O75390	CS		0.321493	0.193562	20	16	19	19	20	16	19	19	MS/MS	MS/MS	MS/MS	MS/MS	28.0947	27.757	27.5866	27.8781	Citrate synthase, mitochondrial
O75396	SEC22B		0.355766	0.378634	8	9	9	9	8	9	9	9	MS/MS	MS/MS	MS/MS	MS/MS	26.7362	25.9543	26.0352	25.8981	Vesicle-trafficking protein SEC22b
O75400	PRPF40A		1.18593	-1.1887	3	6	4	3	3	6	4	3	MS/MS	MS/MS	MS/MS	MS/MS	22.0104	21.5657	23.2058	22.7476	Pre-mRNA-processing factor 40 homolog A
O75431	MTX2		0.81779	1.13243	7	7	7	6	7	7	7	6	MS/MS	MS/MS	MS/MS	MS/MS	26.1595	25.4578	24.319	25.0335	Metaxin-2
O75436	VPS26A		0.904556	0.981277	1	0	3	2	1	0	3	2	matching	Imputed	matching	MS/MS	20.5412	20.1853	19.0427	19.7213	Vacuolar protein sorting-associated protein 26A
O75439	PMPCB		0.312363	0.302794	16	14	16	16	16	14	16	16	MS/MS	MS/MS	MS/MS	MS/MS	26.2097	26.316	25.6056	26.3145	Mitochondrial-processing peptidase subunit beta
O75475	PSIP1		0.207527	-0.273244	13	14	11	9	13	14	11	9	MS/MS	MS/MS	MS/MS	MS/MS	26.5401	25.832	26.7691	26.1495	PC4 and SFRS1-interacting protein
O75477	ERLIN1		0.931924	-0.454095	4	4	5	5	4	4	5	5	MS/MS	MS/MS	MS/MS	MS/MS	23.5595	23.2182	23.8414	23.8445	Erlin-1
O75489	NDUFS3		0.0270412	0.013793	15	13	13	11	15	13	13	11	MS/MS	MS/MS	MS/MS	MS/MS	25.2689	25.215	25.3871	25.0691	NADH dehydrogenase [ubiquinone] iron-sulfur protein 3, mitochondrial
O75494	SRSF10		1.65124	-0.648861	4	4	4	2	4	4	4	2	MS/MS	MS/MS	MS/MS	MS/MS	23.4556	23.6517	24.1921	24.213	Serine/arginine-rich splicing factor 10
O75506	HSBP1		1.1645	-1.59572	1	1	1	1	1	1	1	1	MS/MS	MS/MS	MS/MS	MS/MS	19.9455	19.2031	21.4072	20.9328	Heat shock factor-binding protein 1
O75521	ECI2		0.188448	0.103132	13	10	12	9	13	10	12	9	MS/MS	MS/MS	MS/MS	MS/MS	25.1181	24.9179	24.7488	25.0809	Enoyl-CoA delta isomerase 2, mitochondrial
O75531	BANF1		0.30639	0.268308	8	8	8	7	8	8	8	7	MS/MS	MS/MS	MS/MS	MS/MS	26.0472	25.5438	25.7301	25.3243	Barrier-to-autointegration factor
O75533	SF3B1		0.334161	-0.44958	32	34	30	20	32	34	30	20	MS/MS	MS/MS	MS/MS	MS/MS	25.9139	25.2377	26.3934	25.6573	Splicing factor 3B subunit 1
O75534	CSDE1		1.46714	-0.464259	10	10	6	7	10	10	6	7	MS/MS	MS/MS	MS/MS	MS/MS	22.606	22.5779	23.1431	22.9693	Cold shock domain-containing protein E1
O75608	LYPLA1		1.00346	5.24323	2	2	3	2	2	2	3	2	matching	MS/MS	MS/MS	MS/MS	26.4319	23.6895	20.9638	18.6711	Acyl-protein thioesterase 1
O75616	ERAL1		0.507221	0.455828	8	7	8	4	8	7	8	4	MS/MS	MS/MS	MS/MS	MS/MS	23.6926	23.4723	22.806	23.4473	GTPase Era, mitochondrial
O75629	CREG1		1.36216	0.73578	3	2	5	3	3	2	5	3	MS/MS	MS/MS	MS/MS	MS/MS	24.2587	23.9699	23.313	23.4441	Protein CREG1
O75643	SNRNP200		1.14238	-0.819886	43	50	44	28	43	50	44	28	MS/MS	MS/MS	MS/MS	MS/MS	25.9422	25.8785	26.9609	26.4996	U5 small nuclear ribonucleoprotein 200 kDa helicase
O75691	UTP20		0.532144	-0.986666	13	17	6	4	13	17	6	4	MS/MS	MS/MS	MS/MS	MS/MS	22.1197	21.257	23.2253	22.1247	Small subunit processome component 20 homolog
O75694	NUP155		0.261968	-0.207722	16	16	14	12	16	16	14	12	MS/MS	MS/MS	MS/MS	MS/MS	24.8224	24.2605	24.8174	24.6809	Nuclear pore complex protein Nup155
O75718	CRTAP		0.0287916	0.0203581	11	10	11	8	11	10	11	8	MS/MS	MS/MS	MS/MS	MS/MS	24.5038	24.0583	24.2375	24.2839	Cartilage-associated protein
O75746	SLC25A12		0.459857	0.678067	10	5	8	6	10	5	8	6	MS/MS	MS/MS	MS/MS	MS/MS	24.962	23.865	23.8256	23.6452	Calcium-binding mitochondrial carrier protein Aralar1
O75822	EIF3J		0.503551	-1.07589	2	3	3	0	2	3	3	0	MS/MS	MS/MS	MS/MS	Imputed	19.4628	21.0729	21.3024	21.3852	Eukaryotic translation initiation factor 3 subunit J
O75844	ZMPSTE24		0.236542	-0.267208	5	6	7	5	5	6	7	5	MS/MS	MS/MS	MS/MS	MS/MS	22.8587	23.5337	23.6932	23.2337	CAAX prenyl protease 1 homolog
O75879	GATB		0.236385	0.449832	2	2	2	1	2	2	2	1	MS/MS	MS/MS	MS/MS	MS/MS	20.588	21.3516	19.9479	21.0921	Glutamyl-tRNA(Gln) amidotransferase subunit B, mitochondrial
O75880	SCO1		0.0464143	-0.0494394	6	5	7	5	6	5	7	5	MS/MS	MS/MS	MS/MS	MS/MS	24.1413	24.8035	24.4317	24.612	Protein SCO1 homolog, mitochondrial
O75915	ARL6IP5		0.994623	1.58704	5	5	5	4	5	5	5	4	MS/MS	MS/MS	MS/MS	MS/MS	25.3381	24.2716	23.0939	23.3418	PRA1 family protein 3
O75934	BCAS2		0.527049	-2.29987	6	5	5	1	6	5	5	1	MS/MS	MS/MS	MS/MS	matching	19.4297	22.6842	23.6033	23.1103	Pre-mRNA-splicing factor SPF27
O75937	DNAJC8		0.333703	0.244883	5	5	6	4	5	5	6	4	MS/MS	MS/MS	MS/MS	MS/MS	24.3153	24.3162	23.7983	24.3434	DnaJ homolog subfamily C member 8
O75947	ATP5H		0.889091	0.201392	9	11	10	8	9	11	10	8	MS/MS	MS/MS	MS/MS	MS/MS	26.5151	26.5491	26.2522	26.4093	ATP synthase subunit d, mitochondrial
O75955	FLOT1		1.21153	0.493809	25	26	26	22	25	26	26	22	MS/MS	MS/MS	MS/MS	MS/MS	27.1932	27.2411	26.5972	26.8495	Flotillin-1
O75962	TRIO		0.250331	0.0926981	9	11	13	8	9	11	13	8	MS/MS	MS/MS	MS/MS	MS/MS	23.4122	23.492	23.231	23.4879	Triple functional domain protein
O75964	ATP5L		0.0755079	0.0676641	6	6	6	6	6	6	6	6	MS/MS	MS/MS	MS/MS	MS/MS	24.8457	25.156	24.6811	25.1852	ATP synthase subunit g, mitochondrial
O75976	CPD		0.857726	0.440586	9	7	11	7	9	7	11	7	MS/MS	MS/MS	MS/MS	MS/MS	23.9392	23.7964	23.2578	23.5966	Carboxypeptidase D
O76003	GLRX3		0.409802	0.683496	2	2	1	1	2	2	1	1	MS/MS	MS/MS	MS/MS	MS/MS	20.1582	21.0792	19.5104	20.36	Glutaredoxin-3
O76021	RSL1D1		1.90109	-1.18237	15	17	12	14	15	17	12	14	MS/MS	MS/MS	MS/MS	MS/MS	24.2762	24.498	25.6442	25.4946	Ribosomal L1 domain-containing protein 1
O76031	CLPX		0.112959	-0.089241	16	16	19	14	16	16	19	14	MS/MS	MS/MS	MS/MS	MS/MS	24.6363	25.0514	24.7632	25.1029	ATP-dependent Clp protease ATP-binding subunit clpX-like, mitochondrial
O76082	SLC22A5		0.732249	0.267632	2	2	2	1	2	2	2	1	MS/MS	MS/MS	MS/MS	MS/MS	20.0689	19.8455	19.6144	19.7648	Solute carrier family 22 member 5
O76094	SRP72		0.796821	-0.824711	12	13	12	9	12	13	12	9	MS/MS	MS/MS	MS/MS	MS/MS	22.5257	23.2102	23.8487	23.5366	Signal recognition particle subunit SRP72
O94776	MTA2		1.02929	-2.1628	8	9	6	4	9	10	6	4	MS/MS	MS/MS	MS/MS	MS/MS	20.6726	21.9553	23.7865	23.167	Metastasis-associated protein MTA2
O94808	GFPT2		0.26514	-0.12266	2	1	2	1	4	3	3	3	MS/MS	matching	MS/MS	MS/MS	21.2519	20.9367	21.2775	21.1563	Glutamine--fructose-6-phosphate aminotransferase [isomerizing] 2
O94826	TOMM70A		0.647643	-0.266788	15	17	16	10	15	17	16	10	MS/MS	MS/MS	MS/MS	MS/MS	25.7704	25.7207	25.8605	26.1642	Mitochondrial import receptor subunit TOM70
O94874	UFL1		0.829316	1.24572	3	4	5	4	3	4	5	4	MS/MS	MS/MS	MS/MS	MS/MS	22.9695	22.121	21.6362	20.9629	E3 UFM1-protein ligase 1
O94875	SORBS2		0.589912	0.484723	5	6	7	7	5	6	7	7	MS/MS	MS/MS	MS/MS	MS/MS	22.9584	23.2903	22.9001	22.3791	Sorbin and SH3 domain-containing protein 2
O94887	FARP2		0.179765	0.262443	3	2	2	1	3	2	2	1	MS/MS	MS/MS	MS/MS	MS/MS	19.5716	20.3566	19.3681	20.0352	FERM, RhoGEF and pleckstrin domain-containing protein 2
O94901	SUN1		0.455856	0.193084	3	4	2	2	3	4	2	2	MS/MS	MS/MS	MS/MS	MS/MS	22.761	22.485	22.5102	22.3496	SUN domain-containing protein 1
O94905	ERLIN2		0.164665	0.0939198	6	6	6	4	8	8	7	6	MS/MS	MS/MS	MS/MS	MS/MS	23.8246	23.4772	23.6554	23.4585	Erlin-2
O94906	PRPF6		0.542376	-0.891202	12	15	10	7	12	15	10	7	MS/MS	MS/MS	MS/MS	MS/MS	22.7398	22.0568	23.8063	22.7728	Pre-mRNA-processing factor 6
O94925	GLS		0.0293481	-0.0173197	22	22	21	19	22	22	21	19	MS/MS	MS/MS	MS/MS	MS/MS	27.5188	27.1929	27.2814	27.465	Glutaminase kidney isoform, mitochondrial
O94973	AP2A2		0.694388	0.517785	9	10	10	4	9	10	10	4	MS/MS	MS/MS	MS/MS	MS/MS	23.7464	24.1741	23.267	23.618	AP-2 complex subunit alpha-2
O94979	SEC31A		1.11538	-0.781853	3	4	4	3	3	4	4	3	MS/MS	MS/MS	MS/MS	matching	20.4846	20.8647	21.586	21.3271	Protein transport protein Sec31A
O95139	NDUFB6		0.498477	-1.58186	2	2	2	1	2	2	2	1	MS/MS	MS/MS	matching	MS/MS	19.7434	22.0666	22.7772	22.1966	NADH dehydrogenase [ubiquinone] 1 beta subcomplex subunit 6
O95140	MFN2		0.62609	-0.612154	10	9	9	9	10	9	9	9	MS/MS	MS/MS	MS/MS	MS/MS	22.3331	22.8154	22.9108	23.462	Mitofusin-2
Q9H0R8	GABARAPL1		1.009	3.49262	2	1	3	2	2	1	3	2	MS/MS	matching	MS/MS	MS/MS	24.6471	23.586	19.568	21.6799	Gamma-aminobutyric acid receptor-associated protein-like 1
O95168	NDUFB4		0.871198	0.499347	2	2	2	3	2	2	2	3	MS/MS	MS/MS	MS/MS	MS/MS	21.0182	20.9327	20.2763	20.676	NADH dehydrogenase [ubiquinone] 1 beta subcomplex subunit 4
O95202	LETM1		0.256501	-0.10685	20	19	20	14	20	19	20	14	MS/MS	MS/MS	MS/MS	MS/MS	26.3032	26.0165	26.2174	26.316	LETM1 and EF-hand domain-containing protein 1, mitochondrial
O95208	EPN2		0.136868	0.12436	2	3	3	2	2	3	3	2	MS/MS	matching	MS/MS	matching	20.0402	20.4858	19.9185	20.3588	Epsin-2
O95232	LUC7L3		0.229618	-0.207924	11	11	10	6	11	11	10	6	MS/MS	MS/MS	MS/MS	MS/MS	24.6931	24.0575	24.6578	24.5086	Luc7-like protein 3
O95235	KIF20A		0.294997	-0.288064	3	3	2	3	3	3	2	3	matching	MS/MS	MS/MS	MS/MS	19.6902	20.1572	20.485	19.9385	Kinesin-like protein KIF20A
O95239	KIF4A	+	2.70952	-1.07186	7	7	4	3	7	7	4	3	MS/MS	MS/MS	matching	matching	21.8969	21.9147	22.9311	23.0242	Chromosome-associated kinesin KIF4A
O95249	GOSR1		0.572638	-0.705804	2	2	3	1	2	2	3	1	MS/MS	MS/MS	MS/MS	MS/MS	20.7533	21.6702	21.9879	21.8472	Golgi SNAP receptor complex member 1
O95292	VAPB		0.470814	-0.422138	6	6	5	5	6	6	5	5	MS/MS	MS/MS	MS/MS	MS/MS	23.4357	24.1103	24.219	24.1713	Vesicle-associated membrane protein-associated protein B/C
O95297	MPZL1	+	2.3876	0.77577	5	4	6	5	5	4	6	5	MS/MS	MS/MS	MS/MS	MS/MS	23.6442	23.7366	22.9332	22.896	Myelin protein zero-like protein 1
O95299	NDUFA10		0.0552253	0.0967741	7	7	8	8	7	7	8	8	MS/MS	MS/MS	MS/MS	MS/MS	23.9744	25.0512	24.232	24.6	NADH dehydrogenase [ubiquinone] 1 alpha subcomplex subunit 10, mitochondrial
O95302	FKBP9		0.810089	0.69544	9	9	9	7	9	9	9	7	MS/MS	MS/MS	MS/MS	MS/MS	25.3253	25.2644	24.2899	24.9089	Peptidyl-prolyl cis-trans isomerase FKBP9
O95347	SMC2		0.0209917	0.0383472	7	9	7	2	7	9	7	2	MS/MS	MS/MS	MS/MS	MS/MS	23.758	22.6142	23.1974	23.0981	Structural maintenance of chromosomes protein 2
O95373	IPO7		0.647952	1.06861	8	6	7	9	9	7	8	10	MS/MS	MS/MS	MS/MS	MS/MS	25.1671	23.9363	23.4565	23.5097	Importin-7
O95470	SGPL1		0.582348	0.576216	3	5	3	2	3	5	3	2	MS/MS	MS/MS	MS/MS	matching	20.7146	21.452	20.5572	20.4569	Sphingosine-1-phosphate lyase 1
O95478	NSA2		0.643278	-1.26737	3	3	1	1	3	3	1	1	MS/MS	MS/MS	matching	matching	19.4185	19.7161	21.5558	20.1135	Ribosome biogenesis protein NSA2 homolog
O95490	LPHN2		0.814082	1.34747	1	0	2	2	1	0	2	2	MS/MS	Imputed	MS/MS	MS/MS	21.0687	20.8433	20.1969	19.0202	Latrophilin-2
O95571	ETHE1		0.915714	1.01048	6	4	5	4	6	4	5	4	MS/MS	MS/MS	MS/MS	MS/MS	23.8926	23.872	22.4836	23.2601	Persulfide dioxygenase ETHE1, mitochondrial
O95573	ACSL3		0.259786	0.0568571	19	21	22	17	21	23	24	18	MS/MS	MS/MS	MS/MS	MS/MS	25.5809	25.6653	25.6339	25.4986	Long-chain-fatty-acid--CoA ligase 3
O95602	POLR1A		0.373497	-1.13774	7	5	4	1	7	5	4	1	MS/MS	MS/MS	MS/MS	MS/MS	19.9434	21.1768	22.6557	20.7399	DNA-directed RNA polymerase I subunit RPA1
O95633	FSTL3		0.946603	1.78491	2	1	2	2	2	1	2	2	matching	matching	MS/MS	MS/MS	21.6394	21.308	19.0526	20.3249	Follistatin-related protein 3
O95747	OXSR1		0.198314	-0.487865	3	2	3	0	3	2	3	0	MS/MS	MS/MS	MS/MS	Imputed	19.5918	21.3397	20.9015	21.0058	Serine/threonine-protein kinase OSR1
O95782	AP2A1		0.559778	0.571017	10	6	15	15	17	11	22	21	MS/MS	MS/MS	MS/MS	MS/MS	25.9435	25.6518	24.8712	25.5821	AP-2 complex subunit alpha-1
O95816	BAG2		0.743991	0.238505	10	11	11	10	10	11	11	10	MS/MS	MS/MS	MS/MS	MS/MS	25.8984	25.7198	25.4936	25.6475	BAG family molecular chaperone regulator 2
O95831	AIFM1		0.477294	0.367329	26	24	28	25	26	24	28	25	MS/MS	MS/MS	MS/MS	MS/MS	26.6922	26.9348	26.1825	26.7099	Apoptosis-inducing factor 1, mitochondrial
O95864	FADS2		1.00222	-2.32603	3	2	2	1	3	2	2	1	MS/MS	MS/MS	MS/MS	matching	19.4495	20.934	22.2353	22.8003	Fatty acid desaturase 2
O95881	TXNDC12		0.0609445	0.035779	6	6	5	4	6	6	5	4	MS/MS	MS/MS	MS/MS	MS/MS	23.7205	23.5104	23.4194	23.7399	Thioredoxin domain-containing protein 12
O96000	NDUFB10		1.7959	-0.116879	10	9	9	7	10	9	9	7	MS/MS	MS/MS	MS/MS	MS/MS	24.6396	24.6461	24.7743	24.7451	NADH dehydrogenase [ubiquinone] 1 beta subcomplex subunit 10
O96005	CLPTM1		0.325816	-0.775047	2	3	3	1	2	3	3	1	MS/MS	MS/MS	MS/MS	MS/MS	19.6955	21.445	21.4586	21.2319	Cleft lip and palate transmembrane protein 1
O96008	TOMM40		0.354852	0.165152	11	10	13	10	11	10	13	10	MS/MS	MS/MS	MS/MS	MS/MS	26.222	25.9507	25.813	26.0294	Mitochondrial import receptor subunit TOM40 homolog
O96019	ACTL6A		0.503023	-1.31118	4	4	3	3	4	4	3	3	MS/MS	MS/MS	MS/MS	matching	20.2237	22.1138	22.7522	22.2077	Actin-like protein 6A
P00167	CYB5A		0.537408	-0.320807	2	2	2	2	2	2	2	2	MS/MS	MS/MS	MS/MS	MS/MS	22.7589	22.344	22.9595	22.785	Cytochrome b5
P00338	LDHA	+	2.54922	0.829601	13	15	13	12	14	16	14	13	MS/MS	MS/MS	MS/MS	MS/MS	26.4542	26.4723	25.6769	25.5904	L-lactate dehydrogenase A chain
P00367	GLUD1		0.168489	0.103958	32	29	29	25	32	29	29	25	MS/MS	MS/MS	MS/MS	MS/MS	27.0098	27.1749	26.7883	27.1885	Glutamate dehydrogenase 1, mitochondrial
P00387	CYB5R3		0.530253	0.273996	16	15	15	14	16	15	15	14	MS/MS	MS/MS	MS/MS	MS/MS	27.484	27.0947	27.0242	27.0065	NADH-cytochrome b5 reductase 3
P00390	GSR		0.0617342	0.120428	7	5	6	6	7	5	6	6	MS/MS	MS/MS	MS/MS	MS/MS	22.7844	23.9112	22.9302	23.5246	Glutathione reductase, mitochondrial
P00403	MT-CO2		1.00602	0.898026	5	5	5	4	5	5	5	4	MS/MS	MS/MS	MS/MS	MS/MS	26.6679	26.09	25.3831	25.5786	Cytochrome c oxidase subunit 2
P00441	SOD1	+	2.88315	3.16568	1	0	4	3	1	0	4	3	matching	Imputed	MS/MS	MS/MS	22.8997	22.878	19.8373	19.6091	Superoxide dismutase [Cu-Zn]
P00492	HPRT1		1.64838	0.935521	4	3	5	2	4	3	5	2	MS/MS	matching	MS/MS	matching	21.6636	21.8087	20.6778	20.9235	Hypoxanthine-guanine phosphoribosyltransferase
P00505	GOT2		0.849306	1.13509	24	17	26	21	24	17	26	21	MS/MS	MS/MS	MS/MS	MS/MS	27.9445	27.9704	26.3431	27.3016	Aspartate aminotransferase, mitochondrial
P00533	EGFR		1.96193	0.432005	16	15	18	11	17	16	19	12	MS/MS	MS/MS	MS/MS	MS/MS	24.2667	24.245	23.8681	23.7797	Epidermal growth factor receptor
P00558	PGK1		0.286411	0.164578	11	11	12	7	11	11	12	7	MS/MS	MS/MS	MS/MS	MS/MS	24.3408	24.6791	24.4716	24.2192	Phosphoglycerate kinase 1
P01111	NRAS		1.47288	0.955302	2	2	1	1	5	6	6	5	MS/MS	MS/MS	MS/MS	MS/MS	25.3098	25.1496	24.1134	24.4354	GTPase NRas
P01116	KRAS		0.38631	-0.394839	1	1	1	1	2	2	2	2	MS/MS	MS/MS	MS/MS	MS/MS	21.7326	22.4758	22.5916	22.4065	GTPase KRas
P01130	LDLR		0.131304	-0.316343	8	8	9	6	8	8	9	6	MS/MS	MS/MS	MS/MS	MS/MS	22.0665	23.7183	23.2624	23.155	Low-density lipoprotein receptor
P01344	IGF2		0.979887	0.358315	3	2	3	2	3	2	3	2	MS/MS	MS/MS	matching	MS/MS	21.521	21.3245	20.9855	21.1435	Insulin-like growth factor II
P01891	HLA-A		0.600582	0.443944	3	3	3	3	24	21	23	21	MS/MS	MS/MS	MS/MS	MS/MS	28.0152	28.4612	27.9595	27.629	HLA class I histocompatibility antigen, A-68 alpha chain
P02452	COL1A1	+	3.18579	1.83635	4	5	7	8	4	5	7	8	matching	MS/MS	MS/MS	MS/MS	23.1237	23.0417	21.2691	21.2235	Collagen alpha-1(I) chain
P02461	COL3A1		0.815316	0.552452	8	10	8	8	8	10	8	8	MS/MS	MS/MS	MS/MS	MS/MS	23.94	23.5247	23.3102	23.0496	Collagen alpha-1(III) chain
P02462	COL4A1		1.16695	0.661016	5	5	5	4	5	5	5	4	MS/MS	MS/MS	MS/MS	MS/MS	23.139	22.9131	22.5076	22.2225	Collagen alpha-1(IV) chain
P02545	LMNA		0.828566	-0.85151	57	58	57	49	58	59	58	50	MS/MS	MS/MS	MS/MS	MS/MS	27.7229	28.4634	28.961	28.9282	Prelamin-A/C
P02751	FN1		1.36639	-1.31453	43	54	29	12	43	54	29	12	MS/MS	MS/MS	MS/MS	MS/MS	25.4444	25.717	27.1419	26.6486	Fibronectin
P02786	TFRC		1.2869	0.53592	31	32	33	31	31	32	33	31	MS/MS	MS/MS	MS/MS	MS/MS	28.1255	27.9248	27.4118	27.5667	Transferrin receptor protein 1
P02792	FTL		0.155989	-0.521429	4	4	4	2	4	4	4	2	MS/MS	MS/MS	MS/MS	MS/MS	22.7801	24.6159	23.5022	24.9368	Ferritin light chain
P02794	FTH1		0.110897	-0.261112	8	9	10	7	8	9	10	7	MS/MS	MS/MS	MS/MS	MS/MS	25.0206	25.9565	25.103	26.3964	Ferritin heavy chain
P04040	CAT		0.915785	0.303562	10	8	13	9	10	8	13	9	MS/MS	MS/MS	MS/MS	MS/MS	24.66	24.8489	24.5194	24.3824	Catalase
P04062	GBA		0.262476	-0.298368	11	8	10	1	11	8	10	1	MS/MS	MS/MS	MS/MS	MS/MS	24.4262	24.0711	24.1724	24.9216	Glucosylceramidase
P04075	ALDOA		0.194368	0.217698	19	19	19	16	23	22	23	18	MS/MS	MS/MS	MS/MS	MS/MS	28.0615	28.7815	28.0344	28.3732	Fructose-bisphosphate aldolase A
P04080	CSTB		0.357077	-0.892954	3	3	2	1	3	3	2	1	MS/MS	MS/MS	MS/MS	matching	19.196	21.0603	20.9851	21.057	Cystatin-B
P04083	ANXA1		0.249081	-0.134706	8	10	10	6	8	10	10	6	MS/MS	MS/MS	MS/MS	MS/MS	24.0927	24.0955	24.4251	24.0325	Annexin A1
P04114	APOB		0.439354	0.516777	6	7	6	6	6	7	6	6	MS/MS	MS/MS	MS/MS	MS/MS	23.4887	24.202	23.0659	23.5913	Apolipoprotein B-100
P04179	SOD2		1.55273	0.532473	12	8	13	9	12	8	13	9	MS/MS	MS/MS	MS/MS	MS/MS	25.9467	26.1159	25.5324	25.4653	Superoxide dismutase [Mn], mitochondrial
P04181	OAT		0.695504	0.413584	20	17	19	20	20	17	19	20	MS/MS	MS/MS	MS/MS	MS/MS	26.7015	26.3349	25.9819	26.2273	Ornithine aminotransferase, mitochondrial
P04216	THY1		0.999611	2.02391	2	2	2	3	2	2	2	3	MS/MS	MS/MS	MS/MS	MS/MS	25.2659	23.9279	22.3903	22.7556	Thy-1 membrane glycoprotein
P04233	CD74		0.729117	-1.94008	2	2	0	0	2	2	0	0	MS/MS	MS/MS	Imputed	Imputed	19.4868	20.3303	20.9629	22.7344	HLA class II histocompatibility antigen gamma chain
P04406	GAPDH		0.767385	0.846151	25	22	24	24	25	22	24	24	MS/MS	MS/MS	MS/MS	MS/MS	30.0946	30.2114	28.9077	29.706	Glyceraldehyde-3-phosphate dehydrogenase
P04632	CAPNS1		0.947808	0.766138	3	2	3	3	3	2	3	3	MS/MS	matching	MS/MS	MS/MS	20.5812	20.5288	19.5084	20.0693	Calpain small subunit 1
P04792	HSPB1		1.03471	0.660334	12	11	12	9	12	11	12	9	MS/MS	MS/MS	MS/MS	MS/MS	26.7455	26.4801	26.1228	25.7822	Heat shock protein beta-1
P04843	RPN1		0.341435	0.417109	30	30	27	26	30	30	27	26	MS/MS	MS/MS	MS/MS	MS/MS	28.7632	27.8702	27.9841	27.8151	Dolichyl-diphosphooligosaccharide--protein glycosyltransferase subunit 1
P04844	RPN2		0.547124	0.712062	25	23	22	22	25	23	22	22	MS/MS	MS/MS	MS/MS	MS/MS	28.5697	27.6115	27.4836	27.2736	Dolichyl-diphosphooligosaccharide--protein glycosyltransferase subunit 2
P04899	GNAI2		1.80376	0.747099	11	10	13	7	17	15	20	15	MS/MS	MS/MS	MS/MS	MS/MS	27.0191	26.8968	26.2832	26.1385	Guanine nucleotide-binding protein G(i) subunit alpha-2
Q99878	HIST1H2AJ		0.573941	3.71511	0	0	0	0	1	1	2	2	MS/MS	matching	MS/MS	MS/MS	26.5313	21.8086	19.8571	21.0526	Histone H2A type 1-J
P05023	ATP1A1		0.689557	-0.247452	36	36	35	29	36	36	35	29	MS/MS	MS/MS	MS/MS	MS/MS	27.0048	27.263	27.4141	27.3486	Sodium/potassium-transporting ATPase subunit alpha-1
P05026	ATP1B1		0.1259	0.121122	9	9	9	9	9	9	9	9	MS/MS	MS/MS	MS/MS	MS/MS	24.7638	25.4198	24.941	25.0003	Sodium/potassium-transporting ATPase subunit beta-1
P05067	APP		0.266993	0.245482	16	18	17	15	16	18	17	15	MS/MS	MS/MS	MS/MS	MS/MS	25.4644	26.0831	25.3977	25.6588	Amyloid beta A4 protein
P05091	ALDH2		0.983816	0.756419	19	15	19	19	19	15	19	19	MS/MS	MS/MS	MS/MS	MS/MS	26.9497	26.4204	25.9371	25.9202	Aldehyde dehydrogenase, mitochondrial
P05106	ITGB3		0.008138	-0.0199261	1	1	2	2	1	1	2	2	matching	MS/MS	matching	MS/MS	19.3482	19.7415	20.2977	18.8318	Integrin beta-3
P05114	HMGN1		0.564174	-1.24637	2	2	2	2	2	2	2	2	MS/MS	MS/MS	MS/MS	matching	19.5527	21.2014	21.735	21.5118	Non-histone chromosomal protein HMG-14
P05141	SLC25A5		0.0635467	0.0537405	10	9	12	11	22	18	23	21	MS/MS	MS/MS	MS/MS	MS/MS	28.3233	28.5173	28.1075	28.6255	ADP/ATP translocase 2
P05166	PCCB		0.742464	0.309714	4	4	4	3	4	4	4	3	MS/MS	MS/MS	MS/MS	MS/MS	22.5636	22.5793	22.1086	22.415	Propionyl-CoA carboxylase beta chain, mitochondrial
P05186	ALPL	+	2.57755	1.47657	3	3	6	6	3	3	6	6	MS/MS	matching	MS/MS	MS/MS	22.0918	22.2263	20.718	20.6469	Alkaline phosphatase, tissue-nonspecific isozyme
P05198	EIF2S1		0.128162	-0.0972061	8	6	8	7	8	6	8	7	MS/MS	MS/MS	MS/MS	MS/MS	23.6352	24.1347	24.0547	23.9097	Eukaryotic translation initiation factor 2 subunit 1
P05362	ICAM1		0.739159	0.77606	5	4	5	5	5	4	5	5	MS/MS	MS/MS	MS/MS	MS/MS	23.4248	23.1728	22.8879	22.1575	Intercellular adhesion molecule 1
P05386	RPLP1		0.0283722	0.050292	3	3	3	2	3	3	3	2	MS/MS	MS/MS	MS/MS	MS/MS	26.8377	26.0298	26.773	25.9939	60S acidic ribosomal protein P1
P05387	RPLP2		0.110758	-0.0645447	8	8	8	8	9	9	9	8	MS/MS	MS/MS	MS/MS	MS/MS	27.0269	26.9456	27.2441	26.8575	60S acidic ribosomal protein P2
P05388	RPLP0		0.280269	0.32766	13	11	14	10	13	11	14	10	MS/MS	MS/MS	MS/MS	MS/MS	27.354	26.4968	26.5908	26.6047	60S acidic ribosomal protein P0
P05455	SSB		0.855162	-1.98787	3	3	2	0	3	3	2	0	MS/MS	MS/MS	MS/MS	Imputed	19.5569	20.9686	22.6921	21.8092	Lupus La protein
P05556	ITGB1		1.62678	0.426458	29	26	23	25	29	26	23	25	MS/MS	MS/MS	MS/MS	MS/MS	27.9199	27.8638	27.526	27.4049	Integrin beta-1
P05783	KRT18		0.245342	-0.204657	31	30	30	24	45	44	43	36	MS/MS	MS/MS	MS/MS	MS/MS	29.7322	29.2615	29.5115	29.8915	Keratin, type I cytoskeletal 18
P06280	GLA		0.854541	1.46038	9	8	10	10	9	8	10	10	MS/MS	MS/MS	MS/MS	MS/MS	24.3044	24.2702	22.2151	23.4389	Alpha-galactosidase A
P06493	CDK1		0.678163	-0.447669	5	6	3	3	5	7	3	3	MS/MS	MS/MS	MS/MS	MS/MS	21.5169	21.8946	21.9965	22.3103	Cyclin-dependent kinase 1
P06576	ATP5B		0.309316	0.154846	31	30	32	32	31	30	32	32	MS/MS	MS/MS	MS/MS	MS/MS	31.2972	30.947	30.9077	31.0268	ATP synthase subunit beta, mitochondrial
P06703	S100A6		0.354796	2.04015	3	3	4	1	3	3	4	1	MS/MS	MS/MS	MS/MS	MS/MS	28.2788	24.6592	23.2791	25.5786	Protein S100-A6
P06730	EIF4E		0.59881	-0.480563	3	2	2	3	3	2	2	3	MS/MS	MS/MS	MS/MS	MS/MS	20.9227	21.2294	21.8161	21.2971	Eukaryotic translation initiation factor 4E
P06733	ENO1		1.71103	0.611462	18	20	21	14	19	21	22	16	MS/MS	MS/MS	MS/MS	MS/MS	27.0897	27.2393	26.5966	26.5095	Alpha-enolase
P06744	GPI		1.32683	0.455215	8	8	8	6	8	8	8	6	MS/MS	MS/MS	MS/MS	MS/MS	24.1485	24.0835	23.758	23.5636	Glucose-6-phosphate isomerase
P06748	NPM1		0.827855	-1.30815	12	11	11	6	12	11	11	6	MS/MS	MS/MS	MS/MS	MS/MS	26.4007	26.804	28.4436	27.3774	Nucleophosmin
P06756	ITGAV		1.03875	0.47537	26	27	26	22	26	27	26	22	MS/MS	MS/MS	MS/MS	MS/MS	26.4315	26.4132	26.1013	25.7927	Integrin alpha-V
P06858	LPL		0.258304	0.518263	6	6	6	6	6	6	6	6	MS/MS	MS/MS	MS/MS	MS/MS	25.538	24.0771	24.3076	24.2709	Lipoprotein lipase
P06865	HEXA		1.3158	1.45926	16	13	16	15	16	13	16	15	MS/MS	MS/MS	MS/MS	MS/MS	27.7593	27.4902	25.8609	26.4701	Beta-hexosaminidase subunit alpha
Q16778	HIST2H2BE		0.855861	-0.944129	2	2	2	2	2	2	2	2	MS/MS	MS/MS	MS/MS	MS/MS	25.6928	26.2217	27.1948	26.6079	Histone H2B type 2-E
P07099	EPHX1		0.618759	0.648752	16	16	16	13	16	16	16	13	MS/MS	MS/MS	MS/MS	MS/MS	27.0793	26.3706	26.2462	25.9062	Epoxide hydrolase 1
P07195	LDHB		0.982454	0.342247	9	10	11	10	9	10	11	10	MS/MS	MS/MS	MS/MS	MS/MS	25.0045	25.1496	24.8304	24.6392	L-lactate dehydrogenase B chain
P07203	GPX1		0.213102	-0.401766	2	2	3	1	2	2	3	1	matching	MS/MS	MS/MS	MS/MS	19.7421	21.0863	20.7505	20.8814	Glutathione peroxidase 1
P07237	P4HB		0.683197	0.281713	38	35	37	32	38	35	37	32	MS/MS	MS/MS	MS/MS	MS/MS	28.7451	28.7176	28.297	28.6023	Protein disulfide-isomerase
P07305	H1F0		0.221083	-0.50263	2	2	2	2	2	2	2	2	matching	MS/MS	MS/MS	MS/MS	21.8865	20.2677	21.6904	21.4692	Histone H1.0
P07339	CTSD		0.916765	1.1133	14	12	14	17	14	12	14	17	MS/MS	MS/MS	MS/MS	MS/MS	28.0106	27.653	26.3304	27.1066	Cathepsin D
P07355	ANXA2		0.9234	-0.259575	31	32	31	26	31	32	31	26	MS/MS	MS/MS	MS/MS	MS/MS	29.3466	29.5389	29.6801	29.7246	Annexin A2
P07437	TUBB		0.00843634	0.0176258	5	4	5	5	6	5	6	6	MS/MS	MS/MS	MS/MS	MS/MS	27.5961	26.3192	27.0494	26.8307	Tubulin beta chain
P07602	PSAP		0.200769	0.322621	24	23	27	23	24	23	27	23	MS/MS	MS/MS	MS/MS	MS/MS	28.4739	29.2652	28.1332	28.9607	Prosaposin
P07686	HEXB		1.07325	1.15788	18	18	21	19	18	18	21	19	MS/MS	MS/MS	MS/MS	MS/MS	28.5882	28.3627	26.976	27.6592	Beta-hexosaminidase subunit beta
P07711	CTSL		1.35242	1.60553	3	5	5	5	3	5	5	5	MS/MS	MS/MS	MS/MS	MS/MS	25.7681	25.5173	23.7102	24.3641	Cathepsin L1
P07737	PFN1		1.13129	0.688224	7	9	9	8	7	9	9	8	MS/MS	MS/MS	MS/MS	MS/MS	25.6372	25.9429	24.9755	25.2281	Profilin-1
P07741	APRT		1.16418	3.19841	2	2	2	2	2	2	2	2	matching	matching	MS/MS	MS/MS	21.8639	22.2025	17.9679	19.7017	Adenine phosphoribosyltransferase
P07814	EPRS		0.466521	0.144038	21	17	23	16	21	17	23	16	MS/MS	MS/MS	MS/MS	MS/MS	25.0296	25.1647	24.8583	25.0479	Bifunctional glutamate/proline--tRNA ligase
P07858	CTSB		0.354329	0.716	9	9	11	11	9	9	11	11	MS/MS	MS/MS	MS/MS	MS/MS	24.937	25.5227	23.8197	25.208	Cathepsin B
P07900	HSP90AA1		0.0474825	0.024971	17	15	17	15	17	15	17	15	MS/MS	MS/MS	MS/MS	MS/MS	25.1725	25.4228	25.1583	25.3871	Heat shock protein HSP 90-alpha
P07910	HNRNPC		0.839315	-0.997791	14	14	13	12	14	14	13	12	MS/MS	MS/MS	MS/MS	MS/MS	26.6967	27.5469	28.1654	28.0737	Heterogeneous nuclear ribonucleoproteins C1/C2
P07919	UQCRH		0.235991	-0.142528	6	6	6	5	6	6	6	5	MS/MS	MS/MS	MS/MS	MS/MS	26.1189	26.3279	26.1743	26.5575	Cytochrome b-c1 complex subunit 6, mitochondrial
P07942	LAMB1		1.06433	0.748493	28	27	29	19	28	27	29	19	MS/MS	MS/MS	MS/MS	MS/MS	26.1318	25.7117	25.0673	25.2793	Laminin subunit beta-1
P07947	YES1		0.659135	0.620514	2	3	3	2	2	3	3	2	MS/MS	MS/MS	MS/MS	MS/MS	21.1345	21.7417	20.6412	20.9939	Tyrosine-protein kinase Yes
P07954	FH		0.39546	0.249189	17	14	16	12	17	14	16	12	MS/MS	MS/MS	MS/MS	MS/MS	26.9671	26.7239	26.3936	26.799	Fumarate hydratase, mitochondrial
P07996	THBS1		0.749551	1.3919	2	1	3	3	10	8	13	11	MS/MS	MS/MS	MS/MS	MS/MS	24.4628	24.3998	22.3582	23.7206	Thrombospondin-1
P08069	IGF1R		0.565451	0.170112	6	4	5	6	6	4	5	6	MS/MS	MS/MS	MS/MS	MS/MS	21.1255	21.2672	21.1146	20.9378	Insulin-like growth factor 1 receptor
P08133	ANXA6		0.853823	0.621446	7	5	9	3	7	5	9	3	MS/MS	MS/MS	MS/MS	MS/MS	22.5371	22.62	22.2145	21.6996	Annexin A6
P08134	RHOC		0.436513	0.1941	2	3	2	2	2	3	2	2	MS/MS	MS/MS	MS/MS	MS/MS	22.3949	22.2083	22.2465	21.9685	Rho-related GTP-binding protein RhoC
P08174	CD55		0.913542	-1.16245	11	13	12	7	11	13	12	7	MS/MS	MS/MS	MS/MS	MS/MS	24.2476	25.143	25.8785	25.8371	Complement decay-accelerating factor
P08195	SLC3A2		1.03199	0.880095	38	38	41	38	38	38	41	38	MS/MS	MS/MS	MS/MS	MS/MS	31.3019	30.7249	30.1458	30.1209	4F2 cell-surface antigen heavy chain
P08237	PFKM		0.0927327	-0.0595741	6	6	8	5	7	7	9	5	MS/MS	MS/MS	MS/MS	MS/MS	21.8628	22.261	22.0403	22.2027	ATP-dependent 6-phosphofructokinase, muscle type
P08238	HSP90AB1		1.02335	-0.3255	19	19	20	16	32	31	33	28	MS/MS	MS/MS	MS/MS	MS/MS	26.8298	27.0441	27.2763	27.2485	Heat shock protein HSP 90-beta
P08240	SRPR		0.130373	0.141646	13	12	13	12	13	12	13	12	MS/MS	MS/MS	MS/MS	MS/MS	25.0014	24.2875	24.3946	24.611	Signal recognition particle receptor subunit alpha
P08559	PDHA1		0.776968	0.338938	23	23	22	22	23	23	22	22	MS/MS	MS/MS	MS/MS	MS/MS	27.6905	27.5019	27.1289	27.3856	Pyruvate dehydrogenase E1 component subunit alpha, somatic form, mitochondrial
P08567	PLEK		0.708256	2.11218	2	2	2	2	2	2	2	2	MS/MS	MS/MS	MS/MS	MS/MS	24.309	22.1307	20.9292	21.2862	Pleckstrin
P08572	COL4A2		1.10148	0.645126	5	5	5	3	5	5	5	3	MS/MS	MS/MS	MS/MS	MS/MS	23.4941	23.1561	22.5864	22.7735	Collagen alpha-2(IV) chain
P08574	CYC1		0.0525862	-0.0229597	10	10	10	11	10	10	10	11	MS/MS	MS/MS	MS/MS	MS/MS	26.7582	26.7393	26.6306	26.9128	Cytochrome c1, heme protein, mitochondrial
P08579	SNRPB2		0.393622	-0.394875	2	2	1	2	4	4	3	4	MS/MS	MS/MS	MS/MS	MS/MS	21.6168	22.3642	22.3422	22.4286	U2 small nuclear ribonucleoprotein B
P08581	MET		0.595636	0.315066	10	7	11	5	10	7	11	5	MS/MS	MS/MS	MS/MS	MS/MS	23.9133	23.5159	23.4018	23.3973	Hepatocyte growth factor receptor
P08648	ITGA5		0.541124	0.405148	20	19	19	18	20	19	19	18	MS/MS	MS/MS	MS/MS	MS/MS	26.9211	26.7779	26.7174	26.1713	Integrin alpha-5
P08651	NFIC		0.102838	-0.0610237	3	3	5	3	3	3	5	3	MS/MS	MS/MS	MS/MS	MS/MS	23.1345	23.0176	23.3284	22.9458	Nuclear factor 1 C-type
P08670	VIM		1.43468	-0.613453	47	47	44	40	53	52	49	46	MS/MS	MS/MS	MS/MS	MS/MS	30.0032	29.7964	30.5761	30.4504	Vimentin
P08708	RPS17		0.647351	-1.52236	6	8	7	4	6	8	7	4	MS/MS	MS/MS	MS/MS	MS/MS	23.5843	25.1408	26.2924	25.4774	40S ribosomal protein S17
P08754	GNAI3		0.71045	0.937222	9	10	10	8	9	10	10	8	MS/MS	MS/MS	MS/MS	MS/MS	25.5127	24.55	24.0134	24.1749	Guanine nucleotide-binding protein G(k) subunit alpha
P08758	ANXA5		1.4577	0.749681	9	7	9	8	9	7	9	8	MS/MS	MS/MS	MS/MS	MS/MS	24.3359	24.0569	23.4814	23.4121	Annexin A5
P08865	RPSA		0.105363	-0.111275	13	11	13	9	13	11	13	9	MS/MS	MS/MS	MS/MS	MS/MS	26.6998	26.0692	26.6625	26.329	40S ribosomal protein SA
P08962	CD63		0.840435	2.23611	2	1	2	2	2	1	2	2	MS/MS	MS/MS	MS/MS	MS/MS	22.4727	22.9454	19.546	21.3999	CD63 antigen
P09001	MRPL3		0.987603	0.701648	8	7	10	6	8	7	10	6	MS/MS	MS/MS	MS/MS	MS/MS	25.8184	25.5925	24.7871	25.2204	39S ribosomal protein L3, mitochondrial
P09012	SNRPA		1.13885	-0.659453	2	2	2	2	2	2	2	2	MS/MS	MS/MS	MS/MS	matching	21.716	21.9496	22.6397	22.3448	U1 small nuclear ribonucleoprotein A
P09038	FGF2		0.196568	0.399177	2	3	3	2	2	3	3	2	MS/MS	MS/MS	MS/MS	MS/MS	20.7243	20.3598	20.8417	19.4441	Fibroblast growth factor 2
P09110	ACAA1		0.264893	0.480129	3	2	3	4	3	2	3	4	MS/MS	MS/MS	MS/MS	MS/MS	22.9042	21.5877	21.8311	21.7005	3-ketoacyl-CoA thiolase, peroxisomal
P09211	GSTP1		1.18224	0.716622	5	3	6	3	5	3	6	3	MS/MS	MS/MS	MS/MS	MS/MS	23.3875	23.774	22.8703	22.8579	Glutathione S-transferase P
P09234	SNRPC		0.909033	-1.41315	2	2	1	1	2	2	1	1	matching	MS/MS	matching	matching	19.9513	19.2128	21.4005	20.5899	U1 small nuclear ribonucleoprotein C
P09382	LGALS1		0.189075	0.114172	7	7	6	4	7	7	6	4	MS/MS	MS/MS	MS/MS	MS/MS	25.2873	25.6438	25.4698	25.2329	Galectin-1
P09429	HMGB1		0.725023	-0.575485	8	7	7	7	11	10	10	10	MS/MS	MS/MS	MS/MS	MS/MS	25.1757	25.7221	26.13	25.9188	High mobility group protein B1
P09496	CLTA		0.0118479	-0.0233498	3	2	3	2	3	2	3	2	MS/MS	MS/MS	MS/MS	MS/MS	20.6083	21.8138	21.1212	21.3476	Clathrin light chain A
P09543	CNP		0.643885	0.55326	11	8	11	10	11	8	11	10	MS/MS	MS/MS	MS/MS	MS/MS	25.6379	25.0946	24.9842	24.6418	2,3-cyclic-nucleotide 3-phosphodiesterase
P09601	HMOX1		0.213231	-0.267268	15	15	13	15	15	15	13	15	MS/MS	MS/MS	MS/MS	MS/MS	26.7327	26.1193	27.0211	26.3654	Heme oxygenase 1
P09622	DLD		0.196563	0.213325	18	15	17	13	18	15	17	13	MS/MS	MS/MS	MS/MS	MS/MS	26.9479	27.3756	26.6272	27.2697	Dihydrolipoyl dehydrogenase, mitochondrial
P09651	HNRNPA1		0.775272	-0.421175	20	21	21	20	20	21	21	20	MS/MS	MS/MS	MS/MS	MS/MS	28.7593	28.6822	29.3366	28.9473	Heterogeneous nuclear ribonucleoprotein A1
P09661	SNRPA1		0.511451	-0.35997	7	7	5	5	7	7	5	5	MS/MS	MS/MS	MS/MS	MS/MS	23.0334	22.9243	23.0789	23.5987	U2 small nuclear ribonucleoprotein A
P09669	COX6C		0.375464	-0.517087	2	2	2	1	2	2	2	1	MS/MS	MS/MS	MS/MS	MS/MS	19.8524	20.7023	20.5031	21.0858	Cytochrome c oxidase subunit 6C
P09758	TACSTD2		0.921494	0.126848	3	4	3	3	3	4	3	3	MS/MS	MS/MS	MS/MS	MS/MS	21.8646	21.8016	21.7429	21.6696	Tumor-associated calcium signal transducer 2
P09874	PARP1		1.14102	-0.598783	44	40	39	34	44	40	39	34	MS/MS	MS/MS	MS/MS	MS/MS	26.766	27.102	27.5609	27.5046	Poly [ADP-ribose] polymerase 1
P0C0L4	C4A		1.08338	1.72303	2	2	2	1	2	2	2	1	MS/MS	matching	MS/MS	MS/MS	24.2841	23.3285	21.8579	22.3087	Complement C4-A
Q71UI9	H2AFV		0.237554	0.717511	3	3	3	3	3	3	3	3	MS/MS	MS/MS	MS/MS	MS/MS	29.3881	27.248	27.382	27.819	Histone H2A.V
P0DMV9	HSPA1B		0.0377746	0.0248156	14	16	15	14	23	26	25	22	MS/MS	MS/MS	MS/MS	MS/MS	27.5657	27.2876	27.5591	27.2445	Heat shock 70 kDa protein 1B
P10253	GAA		0.499495	0.719581	12	6	12	9	12	6	12	9	MS/MS	MS/MS	MS/MS	MS/MS	24.5329	25.0406	23.5866	24.5478	Lysosomal alpha-glucosidase
P10301	RRAS		1.30413	0.709353	3	3	3	4	4	4	4	5	MS/MS	MS/MS	MS/MS	MS/MS	23.1224	23.3462	22.4048	22.6452	Ras-related protein R-Ras
P10316	HLA-A		0.616021	-0.496308	0	0	0	0	2	2	2	2	MS/MS	MS/MS	MS/MS	MS/MS	21.7723	22.3509	22.4709	22.6449	HLA class I histocompatibility antigen, A-69 alpha chain
P10321	HLA-C		1.64483	1.39097	1	1	1	1	1	1	1	1	MS/MS	MS/MS	MS/MS	MS/MS	23.0547	22.6873	21.5878	21.3722	HLA class I histocompatibility antigen, Cw-7 alpha chain
P10515	DLAT		0.357984	0.330094	13	12	11	8	13	12	11	8	MS/MS	MS/MS	MS/MS	MS/MS	26.8264	26.1421	26.1898	26.1185	Dihydrolipoyllysine-residue acetyltransferase component of pyruvate dehydrogenase complex, mitochondrial
P10586	PTPRF		1.29873	0.591486	23	15	29	18	29	21	34	22	MS/MS	MS/MS	MS/MS	MS/MS	25.8129	26.0859	25.3388	25.3771	Receptor-type tyrosine-protein phosphatase F
P10599	TXN		1.03009	0.255343	5	4	5	3	5	4	5	3	MS/MS	MS/MS	MS/MS	MS/MS	23.7346	23.8826	23.593	23.5135	Thioredoxin
P10606	COX5B		0.439641	-0.58693	4	4	3	4	4	4	3	4	MS/MS	MS/MS	MS/MS	MS/MS	23.0578	23.8968	23.7872	24.3413	Cytochrome c oxidase subunit 5B, mitochondrial
P10619	CTSA		0.840724	1.05323	9	9	12	9	9	9	12	9	MS/MS	MS/MS	MS/MS	MS/MS	26.3297	26.2462	24.7863	25.6832	Lysosomal protective protein
P10620	MGST1		1.10588	-0.681513	4	5	5	3	4	5	5	3	MS/MS	MS/MS	MS/MS	MS/MS	24.0508	23.645	24.5277	24.5312	Microsomal glutathione S-transferase 1
P10644	PRKAR1A		1.8134	0.631921	6	6	7	4	6	6	7	4	MS/MS	matching	MS/MS	MS/MS	22.405	22.2849	21.7647	21.6613	cAMP-dependent protein kinase type I-alpha regulatory subunit
P10768	ESD		0.394199	0.48109	1	1	1	1	1	1	1	1	matching	matching	MS/MS	MS/MS	19.4352	20.2651	19.5621	19.176	S-formylglutathione hydrolase
P10809	HSPD1		0.188079	0.145234	52	52	52	52	52	52	52	52	MS/MS	MS/MS	MS/MS	MS/MS	32.2247	32.0671	31.7387	32.2626	60 kDa heat shock protein, mitochondrial
P10909	CLU		1.29456	-0.962557	8	6	7	6	8	6	7	6	MS/MS	MS/MS	MS/MS	MS/MS	23.6419	23.358	24.2872	24.6377	Clusterin
P11021	HSPA5		0.768904	-0.22469	45	44	44	43	46	45	45	44	MS/MS	MS/MS	MS/MS	MS/MS	29.5078	29.6919	29.8788	29.7702	78 kDa glucose-regulated protein
P11047	LAMC1		0.480601	0.202817	26	23	31	20	27	23	31	21	MS/MS	MS/MS	MS/MS	MS/MS	24.9121	25.2079	24.7982	24.9162	Laminin subunit gamma-1
P11117	ACP2		0.575558	0.679024	6	4	6	5	6	4	6	5	MS/MS	MS/MS	MS/MS	MS/MS	22.3194	22.5611	21.3341	22.1883	Lysosomal acid phosphatase
P11142	HSPA8		0.301241	-0.0371008	24	23	24	20	29	28	29	24	MS/MS	MS/MS	MS/MS	MS/MS	28.1267	28.0895	28.1866	28.1038	Heat shock cognate 71 kDa protein
P11166	SLC2A1		0.703039	-0.423227	8	8	8	8	8	8	8	8	MS/MS	MS/MS	MS/MS	MS/MS	23.4794	23.9198	24.158	24.0876	Solute carrier family 2, facilitated glucose transporter member 1
P11171	EPB41		0.0046893	-0.00720787	6	5	5	6	6	5	5	6	MS/MS	MS/MS	MS/MS	MS/MS	21.8998	22.7287	22.0903	22.5527	Protein 4.1
P11177	PDHB		0.692952	0.170913	15	13	15	15	15	13	15	15	MS/MS	MS/MS	MS/MS	MS/MS	27.193	27.1431	26.9091	27.0852	Pyruvate dehydrogenase E1 component subunit beta, mitochondrial
P11182	DBT		0.418746	-0.236146	7	7	4	2	7	7	4	2	MS/MS	MS/MS	MS/MS	MS/MS	22.6	22.3376	22.8715	22.5384	Lipoamide acyltransferase component of branched-chain alpha-keto acid dehydrogenase complex, mitochondrial
P11233	RALA		0.186213	-0.112266	3	3	3	3	7	6	7	6	MS/MS	MS/MS	MS/MS	MS/MS	23.5644	23.9529	23.7826	23.9593	Ras-related protein Ral-A
P11234	RALB		0.424434	-0.176693	3	2	3	2	3	2	3	2	MS/MS	matching	MS/MS	MS/MS	20.0439	20.2904	20.4405	20.2473	Ras-related protein Ral-B
P11279	LAMP1		0.890132	0.877181	8	8	8	8	8	8	8	8	MS/MS	MS/MS	MS/MS	MS/MS	27.6686	27.9815	26.6353	27.2604	Lysosome-associated membrane glycoprotein 1
P11310	ACADM		0.241063	-0.199978	14	13	13	12	14	13	13	12	MS/MS	MS/MS	MS/MS	MS/MS	26.0132	25.9087	25.8651	26.4567	Medium-chain specific acyl-CoA dehydrogenase, mitochondrial
P11387	TOP1		1.1816	-1.09071	14	15	13	9	14	15	13	9	MS/MS	MS/MS	MS/MS	MS/MS	24.0615	24.4668	25.5687	25.1411	DNA topoisomerase 1
P11388	TOP2A		0.712563	-0.695635	23	27	25	14	31	34	32	18	MS/MS	MS/MS	MS/MS	MS/MS	25.6484	25.2813	26.4714	25.8496	DNA topoisomerase 2-alpha
P11413	G6PD		1.12652	0.545329	9	7	11	9	9	7	11	9	MS/MS	MS/MS	MS/MS	MS/MS	23.5936	23.8707	23.1107	23.2628	Glucose-6-phosphate 1-dehydrogenase
P11498	PC		0.398406	-0.206483	35	33	38	27	35	33	38	27	MS/MS	MS/MS	MS/MS	MS/MS	26.666	26.7165	26.7049	27.0905	Pyruvate carboxylase, mitochondrial
P11532	DMD		0.626533	0.464085	3	3	4	3	3	3	4	3	MS/MS	matching	MS/MS	MS/MS	21.5316	22.0695	21.4044	21.2686	Dystrophin
P11586	MTHFD1		0.283567	0.210332	12	13	10	8	12	13	10	8	MS/MS	MS/MS	MS/MS	MS/MS	23.9972	23.5363	23.4116	23.7013	C-1-tetrahydrofolate synthase, cytoplasmic
P11717	IGF2R	+	2.66961	0.864929	43	41	46	41	43	41	46	41	MS/MS	MS/MS	MS/MS	MS/MS	26.8687	26.8096	26.0012	25.9471	Cation-independent mannose-6-phosphate receptor
P11908	PRPS2		0.0673784	-0.116358	1	1	2	1	1	1	2	1	matching	matching	MS/MS	matching	19.0601	20.1433	19.5517	19.8845	Ribose-phosphate pyrophosphokinase 2
P11940	PABPC1		0.755227	-0.197907	14	15	15	13	25	26	25	22	MS/MS	MS/MS	MS/MS	MS/MS	26.6315	26.7565	26.8189	26.9649	Polyadenylate-binding protein 1
P12074	COX6A1		0.406736	2.66101	1	2	3	2	1	2	3	2	MS/MS	MS/MS	MS/MS	MS/MS	23.7754	24.4039	23.8654	18.9919	Cytochrome c oxidase subunit 6A1, mitochondrial
P12235	SLC25A4		0.19632	0.128376	2	4	4	2	2	4	4	2	MS/MS	MS/MS	MS/MS	MS/MS	22.3183	21.8542	21.943	21.9728	ADP/ATP translocase 1
P12236	SLC25A6		0.00534163	-0.00355148	5	5	5	5	10	11	11	10	MS/MS	MS/MS	MS/MS	MS/MS	26.9061	26.5277	26.6405	26.8005	ADP/ATP translocase 3
P12268	IMPDH2		0.123595	0.0643559	19	15	18	16	19	15	18	17	MS/MS	MS/MS	MS/MS	MS/MS	26.1283	26.2769	25.9765	26.3	Inosine-5-monophosphate dehydrogenase 2
P12270	TPR		1.17361	-0.8557	20	25	14	12	20	25	14	12	MS/MS	MS/MS	MS/MS	MS/MS	23.5064	23.8054	24.6909	24.3322	Nucleoprotein TPR
P12277	CKB		0.120847	-0.0839701	7	6	5	2	7	6	5	2	MS/MS	MS/MS	MS/MS	MS/MS	23.2829	23.166	23.5383	23.0786	Creatine kinase B-type
P12429	ANXA3	+	2.05085	1.13954	9	11	13	8	9	11	13	8	MS/MS	MS/MS	MS/MS	MS/MS	24.4711	24.6415	23.35	23.4835	Annexin A3
P12694	BCKDHA		0.0715139	-0.0757694	9	8	8	6	9	8	8	6	MS/MS	MS/MS	MS/MS	MS/MS	23.1227	23.5889	23.1721	23.691	2-oxoisovalerate dehydrogenase subunit alpha, mitochondrial
P12814	ACTN1		0.776916	0.568945	23	24	26	20	23	24	26	20	MS/MS	MS/MS	MS/MS	MS/MS	27.3816	26.9523	26.7573	26.4386	Alpha-actinin-1
P12956	XRCC6		0.573637	-0.379112	27	27	25	20	27	27	25	20	MS/MS	MS/MS	MS/MS	MS/MS	27.3467	26.9445	27.671	27.3784	X-ray repair cross-complementing protein 6
P13010	XRCC5		0.190606	-0.115716	36	31	35	27	36	31	35	27	MS/MS	MS/MS	MS/MS	MS/MS	27.6858	27.3511	27.4987	27.7696	X-ray repair cross-complementing protein 5
P13073	COX4I1		0.728383	-0.842023	8	9	7	7	8	9	7	7	MS/MS	MS/MS	MS/MS	MS/MS	24.0657	24.8156	25.0799	25.4855	Cytochrome c oxidase subunit 4 isoform 1, mitochondrial
P13284	IFI30	+	2.25317	1.02255	2	2	3	2	2	2	3	2	MS/MS	MS/MS	MS/MS	MS/MS	24.7585	24.7967	23.6808	23.8294	Gamma-interferon-inducible lysosomal thiol reductase
P13473	LAMP2		0.902124	1.19588	6	7	7	7	6	7	7	7	MS/MS	MS/MS	MS/MS	MS/MS	26.8269	26.1499	24.9686	25.6164	Lysosome-associated membrane glycoprotein 2
P13639	EEF2		0.447342	-0.10305	34	34	33	25	35	35	34	25	MS/MS	MS/MS	MS/MS	MS/MS	27.0364	27.0073	27.0394	27.2105	Elongation factor 2
P13667	PDIA4		0.212396	0.0558815	24	25	24	23	24	25	24	23	MS/MS	MS/MS	MS/MS	MS/MS	26.6277	26.7624	26.705	26.5733	Protein disulfide-isomerase A4
P13674	P4HA1		0.139723	0.135643	6	5	8	5	6	5	8	5	MS/MS	MS/MS	MS/MS	MS/MS	23.8584	23.525	23.8469	23.2653	Prolyl 4-hydroxylase subunit alpha-1
P13726	F3		0.512841	-1.92682	4	4	2	1	4	4	2	1	MS/MS	MS/MS	MS/MS	matching	19.8176	22.4946	23.5493	22.6165	Tissue factor
P13797	PLS3		0.700608	0.984386	11	11	14	8	11	11	14	8	MS/MS	MS/MS	MS/MS	MS/MS	25.0434	24.6229	23.3724	24.3251	Plastin-3
P13804	ETFA		0.244072	0.168109	14	15	15	14	14	15	15	14	MS/MS	MS/MS	MS/MS	MS/MS	27.3525	27.7111	27.19	27.5374	Electron transfer flavoprotein subunit alpha, mitochondrial
P13861	PRKAR2A		0.127807	-0.618419	5	7	4	1	5	7	4	1	MS/MS	MS/MS	MS/MS	MS/MS	19.6978	22.9835	22.1871	21.731	cAMP-dependent protein kinase type II-alpha regulatory subunit
P13984	GTF2F2		0.951653	-0.395227	2	1	3	3	2	1	3	3	MS/MS	MS/MS	MS/MS	matching	19.908	20.1927	20.4205	20.4706	General transcription factor IIF subunit 2
P13987	CD59		0.0911448	0.113851	5	5	5	4	5	5	5	4	MS/MS	MS/MS	MS/MS	MS/MS	24.5306	25.3542	24.8977	24.7593	CD59 glycoprotein
P13995	MTHFD2		0.358901	0.300216	15	12	14	13	15	12	14	13	MS/MS	MS/MS	MS/MS	MS/MS	25.3626	25.5933	24.8877	25.4677	Bifunctional methylenetetrahydrofolate dehydrogenase/cyclohydrolase, mitochondrial
P14174	MIF		0.457958	0.658406	2	2	2	2	2	2	2	2	MS/MS	MS/MS	MS/MS	MS/MS	22.7206	23.0316	21.6986	22.7369	Macrophage migration inhibitory factor
P14209	CD99		0.819771	-0.512872	3	3	3	3	3	3	3	3	MS/MS	MS/MS	MS/MS	MS/MS	20.7839	20.332	21.0619	21.0797	CD99 antigen
P14314	PRKCSH		0.184719	-0.108922	14	13	15	14	14	13	15	14	MS/MS	MS/MS	MS/MS	MS/MS	26.1235	26.2248	26.0807	26.4854	Glucosidase 2 subunit beta
P14324	FDPS		1.2438	2.2815	1	1	3	2	1	1	3	2	MS/MS	matching	MS/MS	MS/MS	22.5758	22.6878	19.7835	20.9171	Farnesyl pyrophosphate synthase
P14384	CPM	+	1.7665	-1.78273	4	4	0	1	4	4	0	1	MS/MS	MS/MS	Imputed	matching	19.5423	19.9791	21.4532	21.6336	Carboxypeptidase M
P14406	COX7A2		0.421467	0.221657	2	3	2	3	2	3	2	3	MS/MS	MS/MS	MS/MS	MS/MS	24.7889	24.487	24.2886	24.5441	Cytochrome c oxidase subunit 7A2, mitochondrial
P14543	NID1		0.299275	0.352746	2	2	3	1	2	2	3	1	MS/MS	MS/MS	MS/MS	matching	20.7026	21.4583	20.5134	20.9419	Nidogen-1
P14618	PKM		1.5551	0.832277	35	29	36	29	35	29	36	29	MS/MS	MS/MS	MS/MS	MS/MS	28.4229	28.2382	27.3906	27.606	Pyruvate kinase PKM
P14625	HSP90B1		0.0738325	0.0245733	37	37	40	38	45	45	48	46	MS/MS	MS/MS	MS/MS	MS/MS	28.8191	29.0324	28.8752	28.9271	Endoplasmin
P63162	SNRPN		0.752478	-0.871778	3	3	3	3	3	3	3	3	MS/MS	MS/MS	MS/MS	MS/MS	22.4664	23.2798	23.6209	23.8689	Small nuclear ribonucleoprotein-associated protein N
P14854	COX6B1		0.0177331	-0.0158234	4	4	4	4	4	4	4	4	MS/MS	MS/MS	MS/MS	MS/MS	25.0676	25.5869	25.2398	25.4463	Cytochrome c oxidase subunit 6B1
P14866	HNRNPL	+	2.78405	-0.676261	21	21	23	20	22	22	24	21	MS/MS	MS/MS	MS/MS	MS/MS	26.6012	26.5676	27.2823	27.2389	Heterogeneous nuclear ribonucleoprotein L
P14868	DARS		0.309994	-0.347786	9	11	9	7	9	11	9	7	MS/MS	MS/MS	MS/MS	MS/MS	21.7583	22.3826	22.1454	22.691	Aspartate--tRNA ligase, cytoplasmic
P14923	JUP		1.23611	0.549821	14	17	18	11	15	17	20	13	MS/MS	MS/MS	MS/MS	MS/MS	25.411	25.3322	24.6889	24.9547	Junction plakoglobin
P14927	UQCRB		0.38375	-0.397004	6	5	6	5	6	5	6	5	MS/MS	MS/MS	MS/MS	MS/MS	24.2801	24.9172	24.7752	25.2162	Cytochrome b-c1 complex subunit 7
P15121	AKR1B1		0.105716	0.146864	3	3	5	5	3	3	5	5	MS/MS	matching	MS/MS	matching	21.0702	21.8519	21.0544	21.5739	Aldose reductase
P15144	ANPEP		0.579924	0.560535	8	4	10	5	8	4	10	5	MS/MS	MS/MS	MS/MS	MS/MS	23.6993	24.3648	23.325	23.6181	Aminopeptidase N
P15151	PVR		0.307156	-0.502398	3	3	3	3	3	3	3	3	MS/MS	MS/MS	MS/MS	MS/MS	20.0944	21.2979	21.1471	21.25	Poliovirus receptor
P15260	IFNGR1		0.574512	1.03211	5	3	5	3	5	3	5	3	MS/MS	MS/MS	MS/MS	MS/MS	21.1436	22.4731	20.6533	20.8991	Interferon gamma receptor 1
P15289	ARSA	+	2.9898	2.93269	2	1	3	4	2	1	3	4	MS/MS	matching	MS/MS	MS/MS	22.5007	22.3279	19.4449	19.5183	Arylsulfatase A
P15291	B4GALT1		0.568114	0.92364	6	6	7	4	6	6	7	4	MS/MS	MS/MS	MS/MS	MS/MS	26.2873	25.1216	24.5939	24.9677	Beta-1,4-galactosyltransferase 1
P15311	EZR		1.50449	0.915851	17	17	18	11	17	17	18	11	MS/MS	MS/MS	MS/MS	MS/MS	26.0492	25.7192	24.9858	24.951	Ezrin
P15328	FOLR1		0.895495	2.2724	2	2	0	0	2	2	0	0	MS/MS	matching	Imputed	Imputed	20.9405	19.6579	17.3974	18.6562	Folate receptor alpha
P15529	CD46		0.178001	-0.309233	3	3	3	3	3	3	3	3	MS/MS	MS/MS	MS/MS	MS/MS	20.844	22.0687	21.7595	21.7717	Membrane cofactor protein
P15531	NME1		0.112549	0.141689	4	3	4	4	9	6	9	7	MS/MS	MS/MS	MS/MS	MS/MS	23.3182	24.1529	23.5023	23.6855	Nucleoside diphosphate kinase A
P15559	NQO1		0.188187	0.322953	5	5	6	5	5	5	6	5	MS/MS	MS/MS	MS/MS	MS/MS	22.1929	23.2242	22.0636	22.7076	NAD(P)H dehydrogenase [quinone] 1
P15586	GNS		1.32498	0.568986	9	9	10	8	9	9	10	8	MS/MS	MS/MS	MS/MS	MS/MS	25.8218	25.921	25.184	25.4209	N-acetylglucosamine-6-sulfatase
P15848	ARSB		0.25849	-0.596587	2	3	3	3	2	3	3	3	matching	MS/MS	MS/MS	MS/MS	19.7388	21.4184	21.1395	21.2109	Arylsulfatase B
P15880	RPS2		2.11587	-0.7817	10	10	9	7	10	10	9	7	MS/MS	MS/MS	MS/MS	MS/MS	24.9784	24.8835	25.7625	25.6628	40S ribosomal protein S2
P15954	COX7C		0.559638	0.49703	2	2	2	2	2	2	2	2	MS/MS	MS/MS	MS/MS	MS/MS	22.6043	23.2585	22.3645	22.5042	Cytochrome c oxidase subunit 7C, mitochondrial
P16070	CD44		0.0531202	-0.0383244	11	9	11	10	11	9	11	10	MS/MS	MS/MS	MS/MS	MS/MS	27.1329	27.5644	27.2967	27.4772	CD44 antigen
P16152	CBR1		0.531263	-0.335175	4	3	5	3	4	3	5	3	MS/MS	matching	MS/MS	MS/MS	21.308	21.3833	21.4459	21.9157	Carbonyl reductase [NADPH] 1
P16278	GLB1		0.737107	1.43735	15	12	16	14	15	12	16	14	MS/MS	MS/MS	MS/MS	MS/MS	26.6435	26.5627	24.449	25.8824	Beta-galactosidase
P16401	HIST1H1B		1.11999	-1.3689	7	7	7	7	7	7	7	7	MS/MS	MS/MS	MS/MS	MS/MS	24.0369	24.8305	25.751	25.8543	Histone H1.5
P16402	HIST1H1D		1.00865	-1.02333	0	0	0	0	6	6	6	6	MS/MS	MS/MS	MS/MS	MS/MS	26.3784	27.0634	27.6925	27.7959	Histone H1.3
P16435	POR		1.63646	0.444581	13	11	10	11	13	11	10	11	MS/MS	MS/MS	MS/MS	MS/MS	24.684	24.5523	24.1539	24.1932	NADPH--cytochrome P450 reductase
P16615	ATP2A2		0.0799286	-0.0262518	28	27	30	23	28	27	30	23	MS/MS	MS/MS	MS/MS	MS/MS	26.4283	26.2244	26.3908	26.3144	Sarcoplasmic/endoplasmic reticulum calcium ATPase 2
P16989	YBX3		1.07304	-0.697705	3	3	1	3	3	3	1	3	MS/MS	MS/MS	matching	MS/MS	20.577	20.877	21.5813	21.2681	Y-box-binding protein 3
P17050	NAGA		0.80793	2.02013	5	3	8	7	5	3	8	7	MS/MS	matching	MS/MS	MS/MS	24.995	24.3635	21.8096	23.5087	Alpha-N-acetylgalactosaminidase
P17066	HSPA6		0.646997	2.38143	2	2	2	2	2	2	2	2	MS/MS	MS/MS	MS/MS	MS/MS	24.098	23.6801	22.8667	20.1486	Heat shock 70 kDa protein 6
P17096	HMGA1		1.53365	-1.75708	3	2	3	2	3	2	3	2	MS/MS	MS/MS	MS/MS	matching	21.2145	21.8036	23.3539	23.1783	High mobility group protein HMG-I/HMG-Y
P17152	TMEM11		0.210395	0.568025	2	0	2	2	2	0	2	2	MS/MS	Imputed	matching	matching	20.6265	20.5428	19.0517	20.9816	Transmembrane protein 11, mitochondrial
P17213	BPI		1.14978	1.48908	1	1	2	2	1	1	2	2	matching	matching	MS/MS	matching	21.0049	20.7856	19.8104	19.0019	Bactericidal permeability-increasing protein
P17301	ITGA2		0.712316	1.49124	3	1	5	3	3	1	5	3	matching	matching	MS/MS	MS/MS	21.9816	21.6029	19.5503	21.0517	Integrin alpha-2
P17302	GJA1		0.051239	0.105982	2	3	4	2	2	3	4	2	MS/MS	MS/MS	MS/MS	MS/MS	21.0878	22.409	21.7493	21.5356	Gap junction alpha-1 protein
P17342	NPR3		1.43044	1.217	11	10	12	13	11	10	12	13	MS/MS	MS/MS	MS/MS	MS/MS	25.7297	25.2964	24.19	24.4021	Atrial natriuretic peptide receptor 3
P17405	SMPD1		0.332118	0.391871	4	4	4	3	4	4	4	3	MS/MS	MS/MS	MS/MS	MS/MS	21.6249	21.1391	20.6255	21.3547	Sphingomyelin phosphodiesterase
P17480	UBTF		0.645616	-0.400252	8	7	7	5	8	7	7	5	MS/MS	MS/MS	MS/MS	MS/MS	23.2172	23.6785	23.8695	23.8268	Nucleolar transcription factor 1
P17812	CTPS1		0.365621	-1.21527	7	8	5	0	7	8	5	0	MS/MS	MS/MS	MS/MS	Imputed	19.5738	22.004	22.2592	21.7491	CTP synthase 1
P17813	ENG		0.0685813	-0.0392275	7	8	8	6	7	8	8	6	MS/MS	MS/MS	MS/MS	MS/MS	24.7849	24.4916	24.5601	24.7948	Endoglin
P17844	DDX5		1.35938	-0.91037	22	22	19	18	28	29	25	21	MS/MS	MS/MS	MS/MS	MS/MS	26.0092	26.3003	27.1977	26.9326	Probable ATP-dependent RNA helicase DDX5
P17900	GM2A		0.584739	2.05365	4	1	4	3	4	1	4	3	MS/MS	MS/MS	MS/MS	MS/MS	22.8266	23.464	19.8101	22.3732	Ganglioside GM2 activator
P17931	LGALS3		0.545178	-0.639116	4	4	4	2	4	4	4	2	MS/MS	MS/MS	MS/MS	matching	20.313	21.193	21.3519	21.4323	Galectin-3
P17980	PSMC3		0.37043	-0.874876	3	3	2	1	3	3	2	1	MS/MS	MS/MS	MS/MS	MS/MS	20.4279	22.1888	22.118	22.2485	26S protease regulatory subunit 6A
P17987	TCP1		0.257353	0.234618	29	29	29	27	29	29	29	27	MS/MS	MS/MS	MS/MS	MS/MS	27.4432	27.1298	26.7593	27.3444	T-complex protein 1 subunit alpha
P18031	PTPN1		0.635555	0.331813	6	6	7	5	6	6	7	5	MS/MS	MS/MS	MS/MS	MS/MS	23.7612	23.9123	23.3249	23.6851	Tyrosine-protein phosphatase non-receptor type 1
P18077	RPL35A		1.14664	-0.59309	5	4	4	2	5	4	4	2	MS/MS	MS/MS	MS/MS	MS/MS	21.7866	22.0674	22.6114	22.4287	60S ribosomal protein L35a
P18084	ITGB5		1.82032	1.42106	6	6	9	7	6	6	9	7	MS/MS	MS/MS	MS/MS	MS/MS	24.6173	24.2765	23.073	22.9787	Integrin beta-5
P18085	ARF4		0.190708	-0.123804	4	3	4	2	6	5	6	5	MS/MS	MS/MS	MS/MS	MS/MS	24.8559	24.4003	24.7185	24.7853	ADP-ribosylation factor 4
P18124	RPL7		1.37461	-0.423232	16	15	15	15	16	15	15	15	MS/MS	MS/MS	MS/MS	MS/MS	26.2865	26.229	26.5959	26.7661	60S ribosomal protein L7
P18206	VCL		0.606958	0.312903	17	16	18	15	17	16	18	15	MS/MS	MS/MS	MS/MS	MS/MS	24.2956	24.6465	24.0766	24.2397	Vinculin
P18583	SON		0.539658	-1.58541	3	3	5	1	3	3	5	1	MS/MS	MS/MS	MS/MS	MS/MS	20.1526	22.3274	23.036	22.6148	Protein SON
P18621	RPL17		0.0309044	0.0573387	8	7	8	6	8	7	8	6	MS/MS	MS/MS	MS/MS	MS/MS	26.339	25.2415	25.9465	25.5193	60S ribosomal protein L17
P18669	PGAM1		0.116787	0.157286	4	3	4	4	4	3	4	4	MS/MS	MS/MS	MS/MS	MS/MS	22.1352	22.5886	22.603	21.8062	Phosphoglycerate mutase 1
P18754	RCC1		1.27256	-1.21612	12	13	8	4	12	13	8	4	MS/MS	MS/MS	MS/MS	MS/MS	24.0338	24.3095	25.6461	25.1293	Regulator of chromosome condensation
P18859	ATP5J		0.518296	0.382667	7	7	8	5	7	7	8	5	MS/MS	MS/MS	MS/MS	MS/MS	26.2886	25.8108	25.5238	25.8103	ATP synthase-coupling factor 6, mitochondrial
P19021	PAM		0.831625	0.691562	2	2	2	0	2	2	2	0	matching	matching	MS/MS	Imputed	20.374	20.9292	19.8472	20.0729	Peptidyl-glycine alpha-amidating monooxygenase
P19022	CDH2		0.85551	0.634278	13	13	12	10	13	13	12	10	MS/MS	MS/MS	MS/MS	MS/MS	26.307	25.819	25.5334	25.3241	Cadherin-2
P19338	NCL		1.33633	-0.857802	27	28	23	18	27	28	23	18	MS/MS	MS/MS	MS/MS	MS/MS	27.1724	27.3276	28.2821	27.9334	Nucleolin
P19367	HK1	+	2.82123	0.834925	11	11	10	8	12	12	12	10	MS/MS	MS/MS	MS/MS	MS/MS	23.838	23.7815	22.9588	22.9908	Hexokinase-1
P19404	NDUFV2		0.242898	0.165837	6	6	6	3	6	6	6	3	MS/MS	MS/MS	MS/MS	MS/MS	23.4519	23.3773	23.0042	23.4933	NADH dehydrogenase [ubiquinone] flavoprotein 2, mitochondrial
P19438	TNFRSF1A		0.415238	1.07086	3	2	5	4	3	2	5	4	matching	matching	matching	MS/MS	21.1223	21.8028	19.4841	21.2993	Tumor necrosis factor receptor superfamily member 1A
P19525	EIF2AK2		0.169929	-0.383396	3	3	4	1	3	3	4	1	MS/MS	MS/MS	MS/MS	MS/MS	20.4856	22.0693	21.6814	21.6404	Interferon-induced, double-stranded RNA-activated protein kinase
P20020	ATP2B1		0.356281	0.289376	6	8	9	5	14	15	14	10	MS/MS	MS/MS	MS/MS	MS/MS	24.8093	24.219	24.2929	24.1566	Plasma membrane calcium-transporting ATPase 1
P20042	EIF2S2		0.899279	-0.950423	6	6	4	4	6	6	4	4	MS/MS	MS/MS	MS/MS	matching	21.9207	22.1619	23.3456	22.6379	Eukaryotic translation initiation factor 2 subunit 2
P20290	BTF3		0.509717	-0.468886	4	2	2	2	4	2	2	2	MS/MS	MS/MS	MS/MS	MS/MS	22.6388	22.4579	23.3523	22.6822	Transcription factor BTF3
P20340	RAB6A		0.171419	-0.0519028	6	5	7	6	6	5	7	6	MS/MS	MS/MS	MS/MS	MS/MS	24.4305	24.4432	24.3826	24.595	Ras-related protein Rab-6A
P20645	M6PR		0.567193	0.289729	4	5	4	4	4	5	4	4	MS/MS	MS/MS	MS/MS	MS/MS	21.3093	21.5823	21.0206	21.2915	Cation-dependent mannose-6-phosphate receptor
P20674	COX5A		0.485776	0.470208	8	7	8	6	8	7	8	6	MS/MS	MS/MS	MS/MS	MS/MS	28.1984	27.5668	27.229	27.5958	Cytochrome c oxidase subunit 5A, mitochondrial
P20700	LMNB1		1.12039	-0.894552	35	35	32	27	36	36	33	28	MS/MS	MS/MS	MS/MS	MS/MS	26.4303	26.8693	27.4024	27.6862	Lamin-B1
P20908	COL5A1		0.206339	0.248966	7	10	8	7	7	10	8	7	MS/MS	MS/MS	MS/MS	MS/MS	24.4032	23.8162	24.1762	23.5452	Collagen alpha-1(V) chain
Q9UQ88	CDK11A		0.780665	-0.589568	3	2	2	1	3	2	2	1	MS/MS	MS/MS	matching	matching	20.1758	19.6343	20.5453	20.444	Cyclin-dependent kinase 11A
P21266	GSTM3		0.679505	-0.388286	6	5	4	5	6	5	4	5	MS/MS	MS/MS	MS/MS	MS/MS	22.3657	22.416	22.5682	22.9902	Glutathione S-transferase Mu 3
P21281	ATP6V1B2		0.542294	0.633049	12	8	12	7	12	8	12	7	MS/MS	MS/MS	MS/MS	MS/MS	24.689	24.8936	23.7302	24.5862	V-type proton ATPase subunit B, brain isoform
P21283	ATP6V1C1		0.240035	0.149256	4	4	3	4	4	4	3	4	MS/MS	MS/MS	MS/MS	MS/MS	21.8921	22.2	21.7327	22.0609	V-type proton ATPase subunit C 1
P21291	CSRP1		0.282937	0.273362	7	8	8	8	7	8	8	8	MS/MS	MS/MS	MS/MS	MS/MS	24.6807	25.3751	24.826	24.683	Cysteine and glycine-rich protein 1
P21333	FLNA		0.750599	0.0902395	121	131	132	124	130	139	140	131	MS/MS	MS/MS	MS/MS	MS/MS	30.1369	30.2144	30.1065	30.0643	Filamin-A
P21589	NT5E		0.826307	0.845338	6	6	6	5	6	6	6	5	MS/MS	MS/MS	MS/MS	MS/MS	23.3322	22.7927	22.4691	21.9652	5-nucleotidase
P21796	VDAC1		0.337475	0.170934	23	20	22	23	23	20	22	23	MS/MS	MS/MS	MS/MS	MS/MS	29.0403	29.281	28.8449	29.1345	Voltage-dependent anion-selective channel protein 1
P21912	SDHB		0.136489	0.114316	11	11	11	7	11	11	11	7	MS/MS	MS/MS	MS/MS	MS/MS	24.1975	24.674	24.1585	24.4843	Succinate dehydrogenase [ubiquinone] iron-sulfur subunit, mitochondrial
P21926	CD9		1.53612	0.804417	4	4	5	4	4	4	5	4	MS/MS	MS/MS	MS/MS	MS/MS	25.9651	25.6912	25.0542	24.9932	CD9 antigen
P21953	BCKDHB		0.104055	-0.0495815	5	6	6	4	5	6	6	4	MS/MS	MS/MS	MS/MS	MS/MS	23.9422	23.8293	24.0859	23.7848	2-oxoisovalerate dehydrogenase subunit beta, mitochondrial
P21964	COMT		0.286874	0.475458	9	10	8	7	9	10	8	7	MS/MS	MS/MS	MS/MS	MS/MS	26.9515	25.7719	26.037	25.7354	Catechol O-methyltransferase
P21980	TGM2		0.827524	0.551012	8	8	7	7	8	8	7	7	MS/MS	MS/MS	MS/MS	MS/MS	23.9849	23.5112	23.2372	23.1569	Protein-glutamine gamma-glutamyltransferase 2
P22033	MUT		0.0428668	-0.0547342	13	13	12	9	13	13	12	9	MS/MS	MS/MS	MS/MS	MS/MS	23.4198	24.0017	23.4767	24.0543	Methylmalonyl-CoA mutase, mitochondrial
P22061	PCMT1		0.243526	-1.47699	5	6	7	1	5	6	7	1	MS/MS	MS/MS	MS/MS	matching	19.4533	23.8265	22.896	23.3377	Protein-L-isoaspartate(D-aspartate) O-methyltransferase
P22087	FBL		0.971748	-0.951095	7	8	5	6	9	10	7	7	MS/MS	MS/MS	MS/MS	MS/MS	24.8927	25.4426	26.316	25.9214	rRNA 2-O-methyltransferase fibrillarin
P22102	GART		0.426318	0.263503	9	10	8	8	9	10	8	8	MS/MS	MS/MS	MS/MS	MS/MS	24.5118	24.071	24.1021	23.9537	Trifunctional purine biosynthetic protein adenosine-3
P22234	PAICS		0.560369	0.376876	10	8	9	5	10	8	9	5	MS/MS	MS/MS	MS/MS	MS/MS	24.0861	23.9392	23.3934	23.8782	Multifunctional protein ADE2
P22307	SCP2		0.120363	-0.0976095	10	10	9	7	10	10	9	7	MS/MS	MS/MS	MS/MS	MS/MS	23.3257	23.4247	23.2006	23.745	Non-specific lipid-transfer protein
P22314	UBA1		0.496555	0.61821	8	6	9	5	8	6	9	5	MS/MS	MS/MS	MS/MS	MS/MS	24.6233	23.6839	23.5316	23.5392	Ubiquitin-like modifier-activating enzyme 1
P22392	NME2		0.476674	0.428226	3	3	4	2	3	3	4	2	MS/MS	MS/MS	MS/MS	MS/MS	23.2412	23.8573	22.9799	23.2621	Nucleoside diphosphate kinase B
P22570	FDXR		0.159034	0.185384	4	3	4	3	4	3	4	3	matching	MS/MS	MS/MS	MS/MS	21.6207	22.3997	21.9427	21.7069	NADPH:adrenodoxin oxidoreductase, mitochondrial
P22626	HNRNPA2B1		1.44616	-0.827631	31	30	29	25	31	30	30	25	MS/MS	MS/MS	MS/MS	MS/MS	28.2749	28.4833	29.3294	29.0841	Heterogeneous nuclear ribonucleoproteins A2/B1
P22695	UQCRC2		0.307454	-0.0686617	15	14	14	13	15	14	14	13	MS/MS	MS/MS	MS/MS	MS/MS	27.1163	27.2238	27.1762	27.3013	Cytochrome b-c1 complex subunit 2, mitochondrial
P22830	FECH		0.282258	-0.49106	6	6	7	6	6	6	7	6	MS/MS	MS/MS	MS/MS	MS/MS	22.2977	23.3996	23.0176	23.6619	Ferrochelatase, mitochondrial
P23229	ITGA6		0.0825722	0.113603	11	10	12	9	11	10	12	9	MS/MS	MS/MS	MS/MS	MS/MS	23.0943	23.8096	23.054	23.6228	Integrin alpha-6
P23246	SFPQ		0.838241	-1.11391	22	22	22	17	22	22	22	17	MS/MS	MS/MS	MS/MS	MS/MS	26.4352	26.4378	28.0284	27.0724	Splicing factor, proline- and glutamine-rich
Q9NRH3	TUBG2		1.96197	-1.09593	3	2	2	1	3	2	2	1	matching	MS/MS	MS/MS	matching	20.0701	19.9984	21.2399	21.0205	Tubulin gamma-2 chain
P23284	PPIB		1.05884	0.431289	16	15	18	15	16	15	18	15	MS/MS	MS/MS	MS/MS	MS/MS	28.3772	28.201	27.7535	27.9622	Peptidyl-prolyl cis-trans isomerase B
P23368	ME2		0.551709	0.441319	18	17	17	12	18	17	17	12	MS/MS	MS/MS	MS/MS	MS/MS	25.8474	25.5325	24.9916	25.5057	NAD-dependent malic enzyme, mitochondrial
P23396	RPS3		2.40975	-0.43672	19	19	19	15	19	19	19	15	MS/MS	MS/MS	MS/MS	MS/MS	26.2559	26.2388	26.71	26.6581	40S ribosomal protein S3
P23434	GCSH		0.0822797	0.0718126	3	3	3	3	3	3	3	3	MS/MS	MS/MS	MS/MS	MS/MS	24.8085	24.3363	24.3325	24.6686	Glycine cleavage system H protein, mitochondrial
P23458	JAK1		1.18025	0.876636	9	9	14	5	9	9	14	5	MS/MS	MS/MS	MS/MS	MS/MS	23.7335	23.7877	23.1195	22.6483	Tyrosine-protein kinase JAK1
P23526	AHCY		0.0841961	0.08461	7	7	8	8	7	7	8	8	MS/MS	MS/MS	MS/MS	MS/MS	23.0967	23.7647	23.3572	23.335	Adenosylhomocysteinase
P23528	CFL1	+	2.36032	0.985081	10	10	9	7	14	13	13	11	MS/MS	MS/MS	MS/MS	MS/MS	27.2868	27.1595	26.2236	26.2525	Cofilin-1
P23588	EIF4B		1.16045	-0.182568	1	1	2	1	1	1	2	1	MS/MS	MS/MS	MS/MS	MS/MS	21.2473	21.2957	21.4986	21.4096	Eukaryotic translation initiation factor 4B
P23634	ATP2B4		0.769623	0.696996	8	8	10	8	8	8	10	8	MS/MS	MS/MS	MS/MS	MS/MS	24.198	23.5436	23.1227	23.2248	Plasma membrane calcium-transporting ATPase 4
P23786	CPT2		0.322168	0.56914	9	8	12	8	9	8	12	8	MS/MS	MS/MS	MS/MS	MS/MS	24.9455	24.1776	23.4623	24.5225	Carnitine O-palmitoyltransferase 2, mitochondrial
P23919	DTYMK		0.00473605	0.0160789	5	3	7	3	5	3	7	3	MS/MS	MS/MS	MS/MS	MS/MS	21.1267	22.8765	21.4082	22.5628	Thymidylate kinase
P23921	RRM1		1.23796	0.493498	10	5	5	6	10	5	5	6	MS/MS	MS/MS	MS/MS	MS/MS	23.1343	23.0329	22.4768	22.7034	Ribonucleoside-diphosphate reductase large subunit
P24534	EEF1B2		1.09598	-0.773836	5	5	5	4	5	5	5	4	MS/MS	MS/MS	MS/MS	MS/MS	24.5018	24.491	25.5036	25.0369	Elongation factor 1-beta
P24539	ATP5F1		0.0234178	-0.0180197	13	12	12	9	13	12	12	9	MS/MS	MS/MS	MS/MS	MS/MS	26.2229	26.2624	26.0191	26.5023	ATP synthase F(0) complex subunit B1, mitochondrial
P24752	ACAT1		0.358972	0.179787	19	17	19	17	19	17	19	17	MS/MS	MS/MS	MS/MS	MS/MS	26.933	27.0314	26.6221	26.9827	Acetyl-CoA acetyltransferase, mitochondrial
P24821	TNC		0.536696	-0.490352	6	8	8	5	6	8	8	5	MS/MS	MS/MS	MS/MS	MS/MS	22.5852	21.9174	22.8264	22.6569	Tenascin
P24844	MYL9		0.0904847	0.414019	2	2	3	3	2	2	3	3	matching	MS/MS	MS/MS	MS/MS	24.0295	23.3084	24.7406	21.7693	Myosin regulatory light polypeptide 9
P25106	ACKR3		1.02817	1.57464	2	2	3	3	2	2	3	3	MS/MS	MS/MS	MS/MS	MS/MS	20.9906	21.9599	20.0872	19.7141	Atypical chemokine receptor 3
P25205	MCM3		0.000980385	-0.00148201	10	11	9	7	10	11	9	7	MS/MS	MS/MS	MS/MS	MS/MS	23.5755	22.7402	23.3632	22.9555	DNA replication licensing factor MCM3
P25398	RPS12		0.761502	-0.507162	9	9	8	8	9	9	8	8	MS/MS	MS/MS	MS/MS	MS/MS	25.1518	25.6387	25.8871	25.9178	40S ribosomal protein S12
P25705	ATP5A1		0.135706	0.0597048	43	41	44	41	43	41	44	41	MS/MS	MS/MS	MS/MS	MS/MS	30.4317	30.2833	30.1657	30.4299	ATP synthase subunit alpha, mitochondrial
P25786	PSMA1		0.271016	0.508591	3	2	4	2	3	2	4	2	matching	matching	MS/MS	matching	20.9958	22.3515	21.0587	21.2714	Proteasome subunit alpha type-1
P26006	ITGA3		1.00531	1.41182	8	8	11	10	8	8	11	10	MS/MS	MS/MS	MS/MS	MS/MS	25.9321	24.9903	23.9561	24.1427	Integrin alpha-3
P26038	MSN		1.11914	0.751561	21	25	26	21	35	38	40	33	MS/MS	MS/MS	MS/MS	MS/MS	27.986	27.5891	27.1307	26.9412	Moesin
P26196	DDX6		0.232449	0.366897	6	5	8	7	6	5	8	7	matching	MS/MS	MS/MS	MS/MS	23.4706	22.3957	22.755	22.3775	Probable ATP-dependent RNA helicase DDX6
P26358	DNMT1		1.26031	-1.2265	7	6	5	3	7	6	5	3	MS/MS	MS/MS	MS/MS	matching	21.082	21.6493	22.6895	22.4948	DNA (cytosine-5)-methyltransferase 1
P26368	U2AF2		0.738967	-0.956402	12	14	11	8	12	14	11	8	MS/MS	MS/MS	MS/MS	MS/MS	25.8705	25.2315	26.8606	26.1542	Splicing factor U2AF 65 kDa subunit
P26373	RPL13		0.584019	-1.17252	9	10	10	8	9	10	10	8	MS/MS	MS/MS	MS/MS	MS/MS	23.4743	24.9842	25.4089	25.3947	60S ribosomal protein L13
P26440	IVD		0.0181276	0.0270109	9	7	10	8	9	7	10	8	MS/MS	MS/MS	MS/MS	MS/MS	23.6411	24.4683	23.8113	24.2441	Isovaleryl-CoA dehydrogenase, mitochondrial
P26447	S100A4		1.10485	-0.976761	2	2	2	2	2	2	2	2	MS/MS	matching	MS/MS	matching	20.987	21.5021	22.0854	22.3573	Protein S100-A4
P26583	HMGB2		1.22014	-0.766536	5	5	5	4	5	5	5	4	MS/MS	MS/MS	MS/MS	MS/MS	23.4881	23.4809	24.0539	24.4481	High mobility group protein B2
P26599	PTBP1		0.610391	-0.399714	19	19	20	16	21	21	22	17	MS/MS	MS/MS	MS/MS	MS/MS	27.3857	27.1585	27.8896	27.4539	Polypyrimidine tract-binding protein 1
P26639	TARS		0.890708	0.721867	16	9	16	8	16	9	16	8	MS/MS	MS/MS	MS/MS	MS/MS	25.4709	24.9831	24.3531	24.6571	Threonine--tRNA ligase, cytoplasmic
[truncated: 1,604 more rows]
