# Supplementary material for: A novel approach to analyze lysosomal dysfunctions through subcellular proteomics and lipidomics: the case of NPC1 deficiency
Source: Sci Rep. 2017 Jan 30;7:41408. doi: 10.1038/srep41408 (PMC5278418; doi:10.1038/srep41408)
Supplement: Supplementary Table S4 [file srep41408-s5.xls]

## Sheet: NPC1KO1 vs WT_PM
Identifiers		Statistics		log2 ratio	Number of unique peptides				Number of peptides (all)				Identification type				LFQ intensities				Identifiers
Accession	Gene names	Significant	(-Log) p-value	PM KO1 vs WT	WT_PM1	WT_PM2	KO1_PM1	KO1_PM2	WT_PM1	WT_PM2	KO1_PM1	KO1_PM2	WT_PM1	WT_PM2	KO1_PM1	KO1_PM2	WT_PM1	WT_PM2	KO1_PM1	KO1_PM2	Protein names
A1L0T0	ILVBL		1.7623	0.570689	15	15	17	16	15	15	17	16	By MS/MS	By MS/MS	By MS/MS	By MS/MS	26.5	26.53	27.01	27.16	Acetolactate synthase-like protein
A3KMH1	VWA8		0.474407	-0.674327	21	20	14	13	21	20	14	13	By MS/MS	By MS/MS	By MS/MS	By MS/MS	26.52	26.1	26.13	25.14	von Willebrand factor A LFQ intensity KO1_PM_1
A0FGR8	ESYT2		0.130539	-0.093503	22	20	23	21	22	20	23	21	By MS/MS	By MS/MS	By MS/MS	By MS/MS	26.59	27.06	26.67	26.79	Extended synaptotagmin-2
A0PJW6	TMEM223		0.171086	-0.150003	2	2	2	2	2	2	2	2	By MS/MS	By MS/MS	By MS/MS	By MS/MS	24.29	24.77	24.57	24.19	Transmembrane protein 223
A1L0T0	ILVBL		1.7623	0.570689	15	15	17	16	15	15	17	16	By MS/MS	By MS/MS	By MS/MS	By MS/MS	26.5	26.53	27.01	27.16	Acetolactate synthase-like protein
A3KMH1	VWA8		0.474407	-0.674327	21	20	14	13	21	20	14	13	By MS/MS	By MS/MS	By MS/MS	By MS/MS	26.52	26.1	26.13	25.14	von Willebrand factor A domain-containing protein 8
A4D1E9	GTPBP10		0.0973177	-0.115022	12	12	10	9	12	12	10	9	By MS/MS	By MS/MS	By MS/MS	By MS/MS	25.69	25.35	25.76	25.05	GTP-binding protein 10
A5YKK6	CNOT1		0.232098	0.205171	5	5	5	6	5	5	5	6	By MS/MS	By MS/MS	By MS/MS	By MS/MS	21.6	22.17	21.94	22.23	CCR4-NOT transcription complex subunit 1
A6NJ78	METTL15		1.83443	-1.48246	3	2	1	1	3	2	1	1	By MS/MS	By MS/MS	By matching	By matching	22.71	22.37	20.99	21.13	Probable methyltransferase-like protein 15
A8MTT3	CEBPZOS		1.11831	-1.87305	1	1	1	1	1	1	1	1	By MS/MS	By MS/MS	By MS/MS	By MS/MS	22.18	23.27	20.78	20.92	Protein CEBPZOS
A8MXV4	NUDT19		0.429591	-0.437649	3	3	3	3	3	3	3	3	By MS/MS	By matching	By matching	By MS/MS	23.17	22.42	22.26	22.45	Nucleoside diphosphate-linked moiety X motif 19, mitochondrial
Q99613	EIF3C		0.155153	0.457006	4	9	4	8	4	9	4	8	By MS/MS	By MS/MS	By matching	By MS/MS	22.65	23.88	22.9	24.55	Eukaryotic translation initiation factor 3 subunit C
Q13765	NACA		0.159486	-0.256469	4	4	3	2	4	4	3	2	By MS/MS	By MS/MS	By MS/MS	By MS/MS	24.44	24.91	23.91	24.93	Nascent polypeptide-associated complex subunit alpha
O00116	AGPS		0.56413	0.130121	14	16	16	13	14	16	16	13	By MS/MS	By MS/MS	By MS/MS	By MS/MS	26.55	26.39	26.58	26.63	Alkyldihydroxyacetonephosphate synthase, peroxisomal
O00148	DDX39A		0.270834	0.221643	8	8	6	6	15	15	12	14	By MS/MS	By MS/MS	By MS/MS	By MS/MS	25.72	26.23	26.04	26.35	ATP-dependent RNA helicase DDX39A
O00151	PDLIM1		0.690879	0.494501	10	9	9	10	10	9	9	10	By MS/MS	By MS/MS	By MS/MS	By MS/MS	24.7	24.25	25.12	24.83	PDZ and LIM domain protein 1
O00154	ACOT7		0.71376	0.352391	2	1	2	2	2	1	2	2	By matching	By matching	By matching	By MS/MS	21.18	20.93	21.54	21.28	Cytosolic acyl coenzyme A thioester hydrolase
O00159	MYO1C		0.0297417	0.0128574	47	44	42	47	47	44	42	47	By MS/MS	By MS/MS	By MS/MS	By MS/MS	28.85	28.85	28.73	29	Unconventional myosin-Ic
O00161	SNAP23		2.2107	0.503744	9	9	9	9	9	9	9	9	By MS/MS	By MS/MS	By MS/MS	By MS/MS	26.66	26.71	27.15	27.22	Synaptosomal-associated protein 23
O00165	HAX1		1.53845	-0.80756	5	5	4	4	5	5	4	4	By MS/MS	By MS/MS	By MS/MS	By MS/MS	22.51	22.75	21.89	21.75	HCLS1-associated protein X-1
O00170	AIP		0.865122	-1.09055	2	2	1	1	2	2	1	1	By matching	By MS/MS	By matching	By matching	21.4	22.28	20.68	20.82	AH receptor-interacting protein
O00186	STXBP3		0.267104	0.449548	6	8	5	7	6	8	5	7	By MS/MS	By MS/MS	By MS/MS	By MS/MS	23.36	23.94	23.56	24.64	Syntaxin-binding protein 3
O00194	RAB27B		2.31797	2.28535	1	1	2	2	1	1	2	2	By MS/MS	By MS/MS	By MS/MS	By MS/MS	20.87	20.72	22.94	23.22	Ras-related protein Rab-27B
O00214	LGALS8		0.0654832	0.12921	2	2	2	1	2	2	2	1	By matching	By MS/MS	By MS/MS	By matching	20.97	20.86	20.4	21.69	Galectin-8
O00217	NDUFS8		0.920921	-0.641419	8	8	7	9	8	8	7	9	By MS/MS	By MS/MS	By MS/MS	By MS/MS	25.52	25.16	24.87	24.53	NADH dehydrogenase [ubiquinone] iron-sulfur protein 8, mitochondrial
O00220	TNFRSF10A		0.872494	-0.613049	2	4	3	4	2	4	3	4	By MS/MS	By MS/MS	By MS/MS	By MS/MS	23.42	23.22	22.47	22.94	Tumor necrosis factor receptor superfamily member 10A
O00231	PSMD11		0.389696	0.356268	8	8	8	8	8	8	8	8	By MS/MS	By MS/MS	By MS/MS	By MS/MS	24.23	24.89	24.81	25.02	26S proteasome non-ATPase regulatory subunit 11
O00232	PSMD12		0.0663499	-0.0777798	5	5	4	4	5	5	4	4	By MS/MS	By MS/MS	By MS/MS	By MS/MS	23.08	23.34	22.77	23.49	26S proteasome non-ATPase regulatory subunit 12
O00264	PGRMC1		1.82718	0.833139	10	9	8	7	11	10	9	8	By MS/MS	By MS/MS	By MS/MS	By MS/MS	27.08	26.91	27.89	27.77	Membrane-associated progesterone receptor component 1
O00291	HIP1		0.00483807	-0.0136805	0	0	2	2	0	0	2	2	Imputed	Imputed	By matching	By MS/MS	20.65	20.62	19.75	21.49	Huntingtin-interacting protein 1
O00299	CLIC1		0.619721	-0.243211	7	5	8	7	7	5	8	7	By MS/MS	By MS/MS	By MS/MS	By MS/MS	24.89	25.05	24.6	24.85	Chloride intracellular channel protein 1
O00303	EIF3F		0.0741924	0.11041	5	7	5	5	5	7	5	5	By MS/MS	By MS/MS	By MS/MS	By MS/MS	22.98	23.96	23.59	23.57	Eukaryotic translation initiation factor 3 subunit F
O00330	PDHX		0.152349	-0.222561	10	9	9	7	10	9	9	7	By MS/MS	By MS/MS	By MS/MS	By MS/MS	25.61	25	25.49	24.67	Pyruvate dehydrogenase protein X component, mitochondrial
O00410	IPO5		0.288733	0.344019	9	13	11	14	9	14	12	15	By MS/MS	By MS/MS	By MS/MS	By MS/MS	24.59	25.1	24.83	25.54	Importin-5
O00411	POLRMT		0.122575	-0.176199	32	26	26	23	32	26	26	23	By MS/MS	By MS/MS	By MS/MS	By MS/MS	26.35	26.05	26.49	25.56	DNA-directed RNA polymerase, mitochondrial
O00425	IGF2BP3		0.0734656	-0.100567	4	4	3	5	4	4	4	5	By MS/MS	By MS/MS	By MS/MS	By MS/MS	23.58	24.28	23.54	24.11	Insulin-like growth factor 2 mRNA-binding protein 3
O00429	DNM1L		0.230435	0.232045	4	8	8	8	4	8	8	8	By MS/MS	By MS/MS	By MS/MS	By MS/MS	22.56	23.29	23.16	23.15	Dynamin-1-like protein
O00461	GOLIM4		0.0246356	-0.0300531	20	20	15	15	20	20	15	15	By MS/MS	By MS/MS	By MS/MS	By MS/MS	26.96	27.72	27.29	27.33	Golgi integral membrane protein 4
O00468	AGRN		0.00561362	0.00465012	15	14	10	9	15	14	10	9	By MS/MS	By MS/MS	By MS/MS	By MS/MS	24.14	24.37	24.48	24.03	Agrin
O00469	PLOD2		1.47516	-0.718644	17	14	14	14	17	14	14	14	By MS/MS	By MS/MS	By MS/MS	By MS/MS	26.52	26.74	25.99	25.83	Procollagen-lysine,2-oxoglutarate 5-dioxygenase 2
O00471	EXOC5		0.673173	0.543695	4	1	4	3	4	1	4	3	By MS/MS	By MS/MS	By MS/MS	By MS/MS	21.84	21.51	22.47	21.96	Exocyst complex component 5
O00483	NDUFA4		0.54063	-0.451306	5	4	5	5	5	4	5	5	By MS/MS	By MS/MS	By MS/MS	By MS/MS	26.69	26.7	26.56	25.93	Cytochrome c oxidase subunit NDUFA4
O00541	PES1		0.16302	-0.251788	3	4	2	5	3	4	2	5	By MS/MS	By MS/MS	By matching	By MS/MS	22.63	23.54	22.55	23.12	Pescadillo homolog
O00560	SDCBP		0.697273	0.53095	3	5	4	4	3	5	4	4	By MS/MS	By MS/MS	By MS/MS	By MS/MS	23.54	24.02	24.46	24.16	Syntenin-1
O00567	NOP56		0.10853	-0.229775	11	12	8	12	11	12	8	12	By MS/MS	By MS/MS	By MS/MS	By MS/MS	24.14	25.22	23.98	24.92	Nucleolar protein 56
O00571	DDX3X		0.072234	0.12327	21	20	17	21	21	20	17	21	By MS/MS	By MS/MS	By MS/MS	By MS/MS	26.1	26.65	26	26.99	ATP-dependent RNA helicase DDX3X
O00592	PODXL		0.256579	-0.185128	13	13	10	10	13	13	10	10	By MS/MS	By MS/MS	By MS/MS	By MS/MS	27.85	28.14	28.03	27.59	Podocalyxin
O00622	CYR61		0.871864	0.658611	14	12	11	12	14	12	11	12	By MS/MS	By MS/MS	By MS/MS	By MS/MS	25.28	25.33	26.23	25.69	Protein CYR61
O00629	KPNA4		0.102068	0.251266	1	1	1	1	2	2	2	2	By MS/MS	By MS/MS	By MS/MS	By MS/MS	20.18	21.29	20.37	21.6	Importin subunit alpha-3
O00764	PDXK		0.07289	0.0770245	2	3	2	3	2	3	2	3	By matching	By MS/MS	By MS/MS	By matching	21.38	22.07	21.81	21.8	Pyridoxal kinase
O00767	SCD		0.5595	-0.679193	2	2	2	2	2	2	2	2	By MS/MS	By MS/MS	By matching	By MS/MS	24.34	23.7	23.02	23.67	Acyl-CoA desaturase
O14494	PPAP2A		0.572515	1.31428	2	1	2	3	2	1	2	3	By MS/MS	By matching	By matching	By MS/MS	21.86	20.39	21.99	22.89	Lipid phosphate phosphohydrolase 1
O14521	SDHD		0.765941	0.3524	2	2	2	2	2	2	2	2	By matching	By MS/MS	By MS/MS	By MS/MS	22.28	22.61	22.75	22.84	Succinate dehydrogenase [ubiquinone] cytochrome b small subunit, mitochondrial
O14548	COX7A2L		0.700406	-0.793589	2	2	2	2	2	2	2	2	By MS/MS	By MS/MS	By MS/MS	By MS/MS	25.55	25.43	25.11	24.28	Cytochrome c oxidase subunit 7A-related protein, mitochondrial
O14561	NDUFAB1		0.17471	-0.346315	4	3	4	3	4	3	4	3	By MS/MS	By MS/MS	By MS/MS	By MS/MS	28.06	27.42	28.01	26.77	Acyl carrier protein, mitochondrial
O14579	COPE		0.132435	-0.139095	3	3	2	4	3	3	2	4	By MS/MS	By MS/MS	By MS/MS	By MS/MS	23.34	23.93	23.29	23.7	Coatomer subunit epsilon
O14653	GOSR2		0.816554	0.1871	3	3	3	4	3	3	3	4	By MS/MS	By MS/MS	By MS/MS	By MS/MS	23.67	23.8	23.88	23.98	Golgi SNAP receptor complex member 2
O14656	TOR1A		0.929677	0.80875	3	0	2	3	3	0	2	3	By MS/MS	Imputed	By MS/MS	By MS/MS	20.55	21.15	21.6	21.72	Torsin-1A
O14657	TOR1B		1.01325	1.90457	2	2	3	3	2	2	3	3	By MS/MS	By matching	By MS/MS	By MS/MS	21.47	20.42	22.48	23.22	Torsin-1B
O14662	STX16		0.683652	-0.988324	2	2	1	2	2	2	1	2	By MS/MS	By MS/MS	By MS/MS	By MS/MS	23.31	22.73	21.58	22.48	Syntaxin-16
O14672	ADAM10		1.68396	1.00329	15	15	13	13	15	15	13	13	By MS/MS	By MS/MS	By MS/MS	By MS/MS	25.61	25.89	26.71	26.8	Disintegrin and metalloproteinase domain-containing protein 10
O14684	PTGES		1.0835	1.77191	2	0	3	4	2	0	3	4	By MS/MS	Imputed	By MS/MS	By MS/MS	21.45	20.38	22.78	22.6	Prostaglandin E synthase
O14737	PDCD5		0.0352239	0.0404549	3	4	3	4	3	4	3	4	By MS/MS	By MS/MS	By MS/MS	By MS/MS	22.12	22.58	22.11	22.67	Programmed cell death protein 5
O14745	SLC9A3R1		0.864005	-0.50412	18	17	12	13	18	17	12	13	By MS/MS	By MS/MS	By MS/MS	By MS/MS	27.13	26.83	26.33	26.62	Na(+)/H(+) exchange regulatory cofactor NHE-RF1
O14763	TNFRSF10B		0.386265	0.580508	3	3	2	2	3	3	2	2	By MS/MS	By MS/MS	By MS/MS	By MS/MS	22.15	23.08	22.88	23.51	Tumor necrosis factor receptor superfamily member 10B
O14786	NRP1		1.2335	0.971916	7	7	9	10	7	7	9	10	By MS/MS	By MS/MS	By MS/MS	By MS/MS	25.16	24.69	25.97	25.83	Neuropilin-1
O14828	SCAMP3		0.502815	0.337536	5	6	5	6	5	6	5	6	By MS/MS	By MS/MS	By MS/MS	By MS/MS	24.9	25.4	25.53	25.45	Secretory carrier-associated membrane protein 3
O14874	BCKDK		0.414144	-0.585724	5	4	3	3	5	4	3	3	By MS/MS	By MS/MS	By MS/MS	By MS/MS	23.9	23.16	23.32	22.56	[3-methyl-2-oxobutanoate dehydrogenase [lipoamide]] kinase, mitochondrial
O14880	MGST3		0.139304	0.0456543	5	5	5	4	5	5	5	4	By MS/MS	By MS/MS	By MS/MS	By MS/MS	27.11	27.18	27.3	27.08	Microsomal glutathione S-transferase 3
O14907	TAX1BP3		1.3351	-2.09731	2	2	1	1	2	2	1	1	By matching	By MS/MS	By matching	By matching	22.16	23.08	20.45	20.6	Tax1-binding protein 3
O14908	GIPC1		0.0457024	-0.0924177	1	2	1	2	1	2	1	2	By MS/MS	By MS/MS	By MS/MS	By MS/MS	21.67	22.15	21.21	22.42	PDZ domain-containing protein GIPC1
O14925	TIMM23		0.361965	-0.266979	1	1	1	0	6	6	5	4	By MS/MS	By MS/MS	By MS/MS	By MS/MS	25.62	25.62	25.63	25.08	Mitochondrial import inner membrane translocase subunit Tim23
O14936	CASK		0.864857	0.945622	15	18	17	23	15	18	17	23	By MS/MS	By MS/MS	By MS/MS	By MS/MS	25.14	25.81	26.23	26.62	Peripheral plasma membrane protein CASK
O14939	PLD2		0.312485	0.226903	8	5	5	7	8	5	5	7	By MS/MS	By MS/MS	By MS/MS	By MS/MS	23.96	23.73	24.31	23.83	Phospholipase D2
O14949	UQCRQ		1.27916	0.547776	4	4	5	4	4	4	5	4	By MS/MS	By MS/MS	By MS/MS	By MS/MS	25.94	26.18	26.55	26.66	Cytochrome b-c1 complex subunit 8
P19105	MYL12A		0.0302502	-0.0367451	5	6	5	6	10	11	9	11	By MS/MS	By MS/MS	By MS/MS	By MS/MS	27.51	27.57	27.12	27.89	Myosin regulatory light chain 12A
O14974	PPP1R12A		0.431031	-0.322042	8	12	11	10	8	12	11	10	By MS/MS	By MS/MS	By MS/MS	By MS/MS	24.43	24.97	24.45	24.3	Protein phosphatase 1 regulatory subunit 12A
O14975	SLC27A2		0.142735	0.2505	11	9	9	10	11	9	9	10	By MS/MS	By MS/MS	By MS/MS	By MS/MS	24.19	24.5	24.01	25.18	Very long-chain acyl-CoA synthetase
O14979	HNRNPDL		0.0251057	0.0494633	2	3	4	3	4	5	5	5	By MS/MS	By MS/MS	By MS/MS	By MS/MS	23.11	22.56	22.33	23.44	Heterogeneous nuclear ribonucleoprotein D-like
O14980	XPO1		0.563301	-0.468533	11	9	7	10	11	9	7	10	By MS/MS	By MS/MS	By MS/MS	By MS/MS	23.95	24.53	23.65	23.9	Exportin-1
O15020	SPTBN2		0.00199096	0.000896454	17	19	18	15	17	19	18	15	By MS/MS	By MS/MS	By MS/MS	By MS/MS	25.18	25.38	25.38	25.19	Spectrin beta chain, non-erythrocytic 2
O15027	SEC16A		0.0738142	0.113317	17	20	14	17	17	20	14	17	By MS/MS	By MS/MS	By MS/MS	By MS/MS	25.16	26.17	25.73	25.83	Protein transport protein Sec16A
O15031	PLXNB2		0.392457	0.132257	50	49	45	49	52	51	46	51	By MS/MS	By MS/MS	By MS/MS	By MS/MS	28.04	28.22	28.35	28.18	Plexin-B2
O15042	U2SURP		0.126726	-0.18039	9	13	7	12	9	13	7	12	By MS/MS	By MS/MS	By MS/MS	By MS/MS	24.69	25.15	24.31	25.17	U2 snRNP-associated SURP motif-containing protein
O15091	KIAA0391		0.0982838	-0.160258	15	16	14	13	15	16	14	13	By MS/MS	By MS/MS	By MS/MS	By MS/MS	26.34	25.73	26.33	25.42	Mitochondrial ribonuclease P protein 3
O15121	DEGS1		0.552943	0.271276	3	3	3	3	3	3	3	3	By MS/MS	By MS/MS	By MS/MS	By MS/MS	24.64	24.89	24.9	25.17	Sphingolipid delta(4)-desaturase DES1
O15126	SCAMP1		0.742796	0.944159	2	3	4	3	2	3	4	3	By matching	By MS/MS	By MS/MS	By MS/MS	23.88	24.57	24.85	25.48	Secretory carrier-associated membrane protein 1
O15127	SCAMP2		1.10704	1.43763	2	3	3	2	2	3	3	2	By MS/MS	By MS/MS	By MS/MS	By MS/MS	23.26	23.58	24.46	25.26	Secretory carrier-associated membrane protein 2
O15143	ARPC1B		1.72386	1.12077	3	3	4	3	3	3	4	3	By MS/MS	By MS/MS	By MS/MS	By MS/MS	22.96	23.28	24.23	24.25	Actin-related protein 2/3 complex subunit 1B
O15144	ARPC2		2.18086	1.03505	5	4	5	6	5	4	5	6	By MS/MS	By MS/MS	By MS/MS	By MS/MS	22.75	22.92	23.86	23.89	Actin-related protein 2/3 complex subunit 2
O15145	ARPC3		0.395124	-0.579109	2	2	2	2	2	2	2	2	By MS/MS	By MS/MS	By MS/MS	By MS/MS	23.66	22.56	22.49	22.57	Actin-related protein 2/3 complex subunit 3
O15162	PLSCR1		0.376936	0.32052	3	3	3	3	3	3	3	3	By MS/MS	By MS/MS	By MS/MS	By MS/MS	22.93	23.56	23.61	23.52	Phospholipid scramblase 1
O15173	PGRMC2		0.193842	0.20408	8	7	7	7	8	7	7	7	By MS/MS	By MS/MS	By MS/MS	By MS/MS	26.3	26.22	26.1	26.84	Membrane-associated progesterone receptor component 2
O15230	LAMA5		0.597053	-0.983335	10	10	4	4	10	10	4	4	By MS/MS	By MS/MS	By MS/MS	By MS/MS	23.49	23.61	23.18	21.95	Laminin subunit alpha-5
O15235	MRPS12		0.539892	-0.420265	6	5	6	5	6	5	6	5	By MS/MS	By MS/MS	By MS/MS	By MS/MS	24.92	24.35	24.16	24.26	28S ribosomal protein S12, mitochondrial
O15258	RER1		0.280453	-0.26607	3	4	2	3	3	4	2	3	By MS/MS	By MS/MS	By MS/MS	By MS/MS	23.44	23.69	22.98	23.63	Protein RER1
O15260	SURF4		0.987078	0.445993	6	6	6	7	6	6	6	7	By MS/MS	By MS/MS	By MS/MS	By MS/MS	26.69	26.78	27.04	27.33	Surfeit locus protein 4
O15269	SPTLC1		1.09519	0.772909	8	7	6	7	8	7	6	7	By MS/MS	By MS/MS	By MS/MS	By MS/MS	24.95	24.48	25.49	25.49	Serine palmitoyltransferase 1
O15270	SPTLC2		0.441729	0.700499	5	6	8	6	5	6	8	6	By MS/MS	By MS/MS	By MS/MS	By MS/MS	23.86	22.92	24.46	23.72	Serine palmitoyltransferase 2
O15320	CTAGE5		0.0402717	-0.0207119	4	3	2	3	4	3	2	3	By MS/MS	By MS/MS	By MS/MS	By MS/MS	22.89	22.79	22.66	22.97	cTAGE family member 5
O15321	TM9SF1		0.27551	0.213887	3	3	3	3	3	3	3	3	By MS/MS	By MS/MS	By MS/MS	By MS/MS	24.51	24.71	24.56	25.09	Transmembrane 9 superfamily member 1
O15371	EIF3D		0.238098	0.43099	2	3	2	3	2	3	2	3	By matching	By MS/MS	By matching	By MS/MS	21.34	22.35	21.86	22.69	Eukaryotic translation initiation factor 3 subunit D
O15382	BCAT2		0.254049	0.276711	17	15	17	15	17	15	17	15	By MS/MS	By MS/MS	By MS/MS	By MS/MS	26.54	26.17	26.98	26.28	Branched-chain-amino-acid aminotransferase, mitochondrial
O15400	STX7		1.04033	-0.610013	3	4	5	4	3	4	5	4	By matching	By MS/MS	By MS/MS	By MS/MS	22.89	22.88	22.07	22.47	Syntaxin-7
O15427	SLC16A3		0.283638	0.298172	12	14	11	12	12	14	11	12	By MS/MS	By MS/MS	By MS/MS	By MS/MS	27.1	27.29	27.12	27.87	Monocarboxylate transporter 4
O15431	SLC31A1		0.324377	1.23569	2	1	1	2	2	1	1	2	By MS/MS	By MS/MS	By MS/MS	By MS/MS	22.95	20.21	22.47	23.16	High affinity copper uptake protein 1
O15438	ABCC3		1.22803	2.0549	10	10	19	18	10	10	19	18	By MS/MS	By MS/MS	By MS/MS	By MS/MS	23.96	24.83	26.16	26.74	Canalicular multispecific organic anion transporter 2
O15439	ABCC4		0.559936	0.284466	17	20	16	17	17	20	16	17	By MS/MS	By MS/MS	By MS/MS	By MS/MS	25.97	26.34	26.49	26.39	Multidrug resistance-associated protein 4
O15460	P4HA2		0.394041	0.485469	6	7	7	8	6	7	7	8	By MS/MS	By MS/MS	By MS/MS	By MS/MS	23.89	24.56	24.39	25.03	Prolyl 4-hydroxylase subunit alpha-2
O15533	TAPBP		1.34841	1.20005	8	10	8	9	8	10	8	9	By MS/MS	By MS/MS	By MS/MS	By MS/MS	25.57	26.1	27.07	27.01	Tapasin
O15554	KCNN4		2.42867	1.50158	0	1	3	2	0	1	3	2	Imputed	By matching	By MS/MS	By MS/MS	20.32	20.42	21.8	21.95	Intermediate conductance calcium-activated potassium channel protein 4
O43143	DHX15		0.0655759	-0.0593119	9	10	10	12	9	11	10	12	By MS/MS	By MS/MS	By MS/MS	By MS/MS	25.14	25.4	24.95	25.48	Pre-mRNA-splicing factor ATP-dependent RNA helicase DHX15
O43169	CYB5B		0.360247	0.530662	8	8	8	7	8	8	8	7	By MS/MS	By MS/MS	By MS/MS	By MS/MS	27.14	26.11	26.97	27.34	Cytochrome b5 type B
O43175	PHGDH		0.337099	-0.169114	14	14	12	14	14	14	12	14	By MS/MS	By MS/MS	By MS/MS	By MS/MS	26.53	26.22	26.31	26.1	D-3-phosphoglycerate dehydrogenase
O43181	NDUFS4		0.0266932	0.0291986	2	2	3	3	2	2	3	3	By MS/MS	By MS/MS	By MS/MS	By MS/MS	25.32	25.82	25.84	25.36	NADH dehydrogenase [ubiquinone] iron-sulfur protein 4, mitochondrial
O43242	PSMD3		0.43304	-0.381837	4	6	3	3	4	6	3	3	By MS/MS	By MS/MS	By MS/MS	By matching	23.1	23.58	22.73	23.19	26S proteasome non-ATPase regulatory subunit 3
O43251	RBFOX2		0.0440323	-0.130778	2	2	2	2	2	2	2	2	By matching	By MS/MS	By MS/MS	By MS/MS	21.09	22.93	21.62	22.14	RNA binding protein fox-1 homolog 2
O43292	GPAA1		0.826881	0.441921	4	4	5	4	4	4	5	4	By MS/MS	By MS/MS	By MS/MS	By MS/MS	23.2	23.56	23.76	23.89	Glycosylphosphatidylinositol anchor attachment 1 protein
O43294	TGFB1I1		0.703405	0.945358	1	2	2	3	1	2	2	3	By MS/MS	By matching	By MS/MS	By MS/MS	20.35	21.3	21.63	21.92	Transforming growth factor beta-1-induced transcript 1 protein
O43306	ADCY6		0.40311	0.401302	2	2	3	4	2	2	3	4	By matching	By matching	By MS/MS	By MS/MS	21	20.48	20.88	21.41	Adenylate cyclase type 6
O43390	HNRNPR		0.382286	-0.435251	7	9	7	7	12	14	11	12	By MS/MS	By MS/MS	By MS/MS	By MS/MS	25.6	25.68	24.78	25.63	Heterogeneous nuclear ribonucleoprotein R
O43399	TPD52L2		0.732221	1.06088	6	5	5	8	6	5	5	8	By MS/MS	By MS/MS	By MS/MS	By MS/MS	23.85	23.27	24.17	25.07	Tumor protein D54
O43402	EMC8		0.510397	-0.168422	6	6	4	7	6	6	4	7	By MS/MS	By MS/MS	By MS/MS	By MS/MS	25.27	25.41	25.07	25.28	ER membrane protein complex subunit 8
O43462	MBTPS2		0.912672	1.70397	2	2	3	3	2	2	3	3	By MS/MS	By MS/MS	By MS/MS	By MS/MS	21.56	20.3	22.82	22.46	Membrane-bound transcription factor site-2 protease
O43464	HTRA2		2.01268	-4.70791	2	3	2	3	2	3	2	3	By MS/MS	By MS/MS	By matching	By matching	25.8	25.43	20.48	21.34	Serine protease HTRA2, mitochondrial
O43488	AKR7A2		0.0927587	0.247355	5	5	6	5	5	5	6	5	By MS/MS	By MS/MS	By MS/MS	By matching	23.77	22.65	24.15	22.76	Aflatoxin B1 aldehyde reductase member 2
O43491	EPB41L2		0.752793	-0.352347	30	31	25	25	33	33	28	28	By MS/MS	By MS/MS	By MS/MS	By MS/MS	27.63	27.4	27.29	27.03	Band 4.1-like protein 2
O43504	LAMTOR5		0.695864	-0.251451	2	3	2	3	2	3	2	3	By MS/MS	By MS/MS	By MS/MS	By MS/MS	23.66	23.64	23.54	23.27	Ragulator complex protein LAMTOR5
O43570	CA12		0.907199	0.795987	5	5	6	6	5	5	6	6	By MS/MS	By MS/MS	By MS/MS	By MS/MS	24.6	24.03	25.23	24.99	Carbonic anhydrase 12
O43615	TIMM44		0.394888	-0.318811	16	16	15	16	16	16	15	16	By MS/MS	By MS/MS	By MS/MS	By MS/MS	28.2	27.81	27.92	27.46	Mitochondrial import inner membrane translocase subunit TIM44
O43657	TSPAN6		0.56584	1.70175	1	1	1	1	1	1	1	1	By MS/MS	By MS/MS	By MS/MS	By MS/MS	22.58	20.45	22.83	23.6	Tetraspanin-6
O43660	PLRG1		0.217061	0.433095	1	3	2	2	1	3	2	2	By matching	By MS/MS	By matching	By MS/MS	20.85	20.57	20.44	21.85	Pleiotropic regulator 1
O43674	NDUFB5		0.477483	-0.308441	5	5	5	2	5	5	5	2	By MS/MS	By MS/MS	By MS/MS	By MS/MS	25.67	25.33	25.02	25.37	NADH dehydrogenase [ubiquinone] 1 beta subcomplex subunit 5, mitochondrial
O43676	NDUFB3		0.182423	0.25187	3	3	3	4	3	3	3	4	By MS/MS	By MS/MS	By MS/MS	By MS/MS	24.79	24.38	25.28	24.39	NADH dehydrogenase [ubiquinone] 1 beta subcomplex subunit 3
O43677	NDUFC1		1.54507	2.17952	1	1	1	1	1	1	1	1	By matching	By matching	By MS/MS	By MS/MS	20.32	20.13	22.04	22.76	NADH dehydrogenase [ubiquinone] 1 subunit C1, mitochondrial
O43678	NDUFA2		0.312336	0.370257	7	7	7	7	7	7	7	7	By MS/MS	By MS/MS	By MS/MS	By MS/MS	25.18	24.46	25.44	24.94	NADH dehydrogenase [ubiquinone] 1 alpha subcomplex subunit 2
O43681	ASNA1	+	2.91141	1.6706	1	1	2	2	1	1	2	2	By matching	By MS/MS	By MS/MS	By MS/MS	20.15	20.07	21.82	21.73	ATPase ASNA1
O43684	BUB3		0.045625	-0.0860205	3	4	2	3	3	4	2	3	By MS/MS	By MS/MS	By MS/MS	By MS/MS	23.12	22.36	22.18	23.13	Mitotic checkpoint protein BUB3
O43688	PPAP2C		0.888815	-0.456658	2	2	2	2	2	2	2	2	By MS/MS	By matching	By matching	By MS/MS	19.26	19.43	19.05	18.72	Lipid phosphate phosphohydrolase 2
O43707	ACTN4		0.335423	0.232759	40	41	37	39	67	66	61	65	By MS/MS	By MS/MS	By MS/MS	By MS/MS	30.91	30.85	30.85	31.37	Alpha-actinin-4
O43772	SLC25A20		0.168269	0.306117	10	12	11	13	10	12	11	13	By MS/MS	By MS/MS	By MS/MS	By MS/MS	25.02	23.88	25.04	24.47	Mitochondrial carnitine/acylcarnitine carrier protein
O43795	MYO1B		0.342028	0.301539	26	24	23	27	29	27	26	30	By MS/MS	By MS/MS	By MS/MS	By MS/MS	27.54	26.89	27.58	27.46	Unconventional myosin-Ib
O43809	NUDT21		1.16784	-0.787452	3	3	3	3	3	3	3	3	By MS/MS	By MS/MS	By MS/MS	By MS/MS	22.29	21.96	21.2	21.48	Cleavage and polyadenylation specificity factor subunit 5
O43813	LANCL1		0.263199	-0.254668	8	8	8	7	8	8	8	7	By MS/MS	By MS/MS	By MS/MS	By MS/MS	25.19	25.84	25.41	25.12	LanC-like protein 1
O43819	SCO2		0.667873	-0.31509	7	7	7	7	7	7	7	7	By MS/MS	By MS/MS	By MS/MS	By MS/MS	24.06	24.38	23.98	23.83	Protein SCO2 homolog, mitochondrial
O43837	IDH3B		0.512884	0.565011	15	15	14	15	15	15	14	15	By MS/MS	By MS/MS	By MS/MS	By MS/MS	27.27	26.62	27.77	27.25	Isocitrate dehydrogenase [NAD] subunit beta, mitochondrial
O43852	CALU		0.317461	-0.37599	15	16	16	20	15	16	16	20	By MS/MS	By MS/MS	By MS/MS	By MS/MS	28.53	28.43	27.67	28.54	Calumenin
O43854	EDIL3		1.67002	1.11666	19	18	19	20	19	18	19	20	By MS/MS	By MS/MS	By MS/MS	By MS/MS	26.54	26.72	27.89	27.6	EGF-like repeat and discoidin I-like domain-containing protein 3
O43865	AHCYL1		0.360593	0.533911	7	7	8	9	7	7	8	9	By MS/MS	By MS/MS	By MS/MS	By MS/MS	23.51	23.48	23.48	24.58	Putative adenosylhomocysteinase 2
O43920	NDUFS5		0.661424	0.158062	5	5	5	4	5	5	5	4	By MS/MS	By MS/MS	By MS/MS	By MS/MS	24.93	24.81	25.09	24.96	NADH dehydrogenase [ubiquinone] iron-sulfur protein 5
O60216	RAD21		0.0548726	0.0646124	5	6	3	4	5	6	3	4	By MS/MS	By MS/MS	By MS/MS	By MS/MS	21.58	21.86	21.43	22.14	Double-strand-break repair protein rad21 homolog
O60220	TIMM8A		0.141149	0.28464	3	4	3	3	3	4	3	3	By MS/MS	By MS/MS	By MS/MS	By MS/MS	24.12	25.28	25.37	24.6	Mitochondrial import inner membrane translocase subunit Tim8 A
O60231	DHX16		0.240192	-0.876248	3	5	2	4	3	5	2	4	By MS/MS	By MS/MS	By matching	By MS/MS	22.37	22.56	20.27	22.91	Putative pre-mRNA-splicing factor ATP-dependent RNA helicase DHX16
O60245	PCDH7		0.465952	-0.130131	6	5	4	4	6	5	4	4	By MS/MS	By MS/MS	By MS/MS	By matching	23.81	23.67	23.69	23.53	Protocadherin-7
O60264	SMARCA5		0.11843	0.155802	2	3	2	1	4	5	5	4	By MS/MS	By MS/MS	By MS/MS	By MS/MS	22.56	22.57	22.27	23.17	SWI/SNF-related matrix-associated actin-dependent regulator of chromatin subfamily A member 5
O60266	ADCY3		0.00323354	-0.00743008	5	5	5	4	5	5	5	4	By MS/MS	By MS/MS	By MS/MS	By MS/MS	21.06	21.55	21.96	20.63	Adenylate cyclase type 3
O60313	OPA1		0.598982	-0.304303	33	33	28	31	33	33	28	31	By MS/MS	By MS/MS	By MS/MS	By MS/MS	27.3	27.67	27.14	27.23	Dynamin-like 120 kDa protein, mitochondrial
O60427	FADS1		0.486553	-0.333266	12	13	10	12	13	14	11	13	By MS/MS	By MS/MS	By MS/MS	By MS/MS	26.42	26.44	25.84	26.36	Fatty acid desaturase 1
O60462	NRP2		2.41179	1.67384	0	1	3	3	0	1	3	3	Imputed	By matching	By MS/MS	By MS/MS	20.36	20.16	21.97	21.9	Neuropilin-2
O60476	MAN1A2		1.321	0.711867	6	8	6	5	6	8	6	5	By MS/MS	By MS/MS	By MS/MS	By MS/MS	23.76	24.01	24.49	24.7	Mannosyl-oligosaccharide 1,2-alpha-mannosidase IB
O60488	ACSL4		1.3787	2.09543	12	10	20	20	12	10	20	20	By MS/MS	By MS/MS	By MS/MS	By MS/MS	24.53	23.76	26.46	26.02	Long-chain-fatty-acid--CoA ligase 4
O60499	STX10		0.553467	0.709291	4	5	4	5	4	5	4	5	By MS/MS	By MS/MS	By MS/MS	By MS/MS	23.58	22.97	24.36	23.61	Syntaxin-10
O60503	ADCY9		1.54053	0.931297	9	10	12	14	9	10	12	14	By MS/MS	By MS/MS	By MS/MS	By MS/MS	23.52	23.4	24.24	24.54	Adenylate cyclase type 9
O60506	SYNCRIP		0.678369	-1.60066	4	4	4	4	4	4	4	4	By MS/MS	By MS/MS	By matching	By MS/MS	24.8	24.44	22.16	23.88	Heterogeneous nuclear ribonucleoprotein Q
O60507	TPST1		1.74292	2.57518	3	4	5	6	3	4	5	6	By matching	By MS/MS	By MS/MS	By MS/MS	21.56	21.18	23.65	24.24	Protein-tyrosine sulfotransferase 1
O60518	RANBP6		0.797482	-0.302398	2	2	0	2	2	2	0	2	By matching	By MS/MS	By matching	By matching	20.93	20.92	20.48	20.76	Ran-binding protein 6
O60568	PLOD3		1.29955	0.549104	12	14	12	16	12	14	12	16	By MS/MS	By MS/MS	By MS/MS	By MS/MS	24.94	25.04	25.66	25.42	Procollagen-lysine,2-oxoglutarate 5-dioxygenase 3
O60573	EIF4E2		1.03909	0.24651	2	3	2	3	2	3	2	3	By matching	By matching	By MS/MS	By MS/MS	21.56	21.55	21.88	21.72	Eukaryotic translation initiation factor 4E type 2
O60610	DIAPH1		1.67194	2.40391	3	3	3	4	3	3	3	4	By MS/MS	By MS/MS	By MS/MS	By MS/MS	20.23	20.87	22.79	23.12	Protein diaphanous homolog 1
O60613	2015-09-01		1.43326	-0.892842	3	3	3	3	3	3	3	3	By MS/MS	By MS/MS	By MS/MS	By MS/MS	24.46	24.51	23.77	23.42	15 kDa selenoprotein
O60645	EXOC3		0.75185	0.532144	5	4	5	3	5	4	5	3	By MS/MS	By MS/MS	By MS/MS	By MS/MS	23.22	22.8	23.38	23.69	Exocyst complex component 3
O60658	PDE8A		1.00806	1.47357	3	3	2	2	4	4	3	3	By MS/MS	By matching	By MS/MS	By MS/MS	20.42	19.66	21.19	21.84	High affinity cAMP-specific and IBMX-insensitive 3,5-cyclic phosphodiesterase 8A
O60664	PLIN3		0.280019	0.537203	3	7	5	7	3	7	5	7	By matching	By MS/MS	By MS/MS	By MS/MS	22.8	23.74	23.29	24.33	Perilipin-3
O60669	SLC16A7		2.11068	-1.41228	2	2	1	1	2	2	1	1	By MS/MS	By MS/MS	By matching	By MS/MS	21.85	21.93	20.36	20.6	Monocarboxylate transporter 2
O60684	KPNA6		0.0579164	-0.0389252	4	3	3	2	7	6	5	4	By MS/MS	By MS/MS	By MS/MS	By MS/MS	23.99	23.91	23.69	24.12	Importin subunit alpha-7
O60701	UGDH		0.635077	0.855562	2	2	2	3	2	2	2	3	By matching	By matching	By MS/MS	By MS/MS	20.9	21.23	22.4	21.45	UDP-glucose 6-dehydrogenase
O60716	CTNND1		0.731384	0.712391	34	46	39	44	34	46	39	44	By MS/MS	By MS/MS	By MS/MS	By MS/MS	27.38	27.75	27.97	28.58	Catenin delta-1
O60725	ICMT		1.44483	0.536997	3	4	4	4	3	4	4	4	By matching	By matching	By MS/MS	By MS/MS	22.74	22.62	23.13	23.3	Protein-S-isoprenylcysteine O-methyltransferase
O60762	DPM1		0.413422	0.502761	8	7	8	8	8	7	8	8	By MS/MS	By MS/MS	By MS/MS	By MS/MS	25.57	26.17	26.02	26.72	Dolichol-phosphate mannosyltransferase subunit 1
O60783	MRPS14		0.305881	0.452874	3	3	1	2	3	3	1	2	By MS/MS	By MS/MS	By MS/MS	By MS/MS	23.26	22.63	23.84	22.95	28S ribosomal protein S14, mitochondrial
Q99879	HIST1H2BM		0.444142	-0.559993	2	2	2	2	8	7	7	9	By MS/MS	By MS/MS	By MS/MS	By MS/MS	29.49	29.69	28.56	29.49	Histone H2B type 1-M
O60830	TIMM17B		0.0834317	-0.121479	2	3	4	5	3	4	5	6	By MS/MS	By MS/MS	By MS/MS	By MS/MS	24.24	24.51	24.72	23.79	Mitochondrial import inner membrane translocase subunit Tim17-B
O60831	PRAF2		1.07965	0.563871	7	6	7	7	7	6	7	7	By MS/MS	By MS/MS	By MS/MS	By MS/MS	24.52	24.65	24.99	25.31	PRA1 family protein 2
O60832	DKC1		0.035078	-0.08988	4	6	3	6	4	6	3	6	By MS/MS	By MS/MS	By MS/MS	By MS/MS	23.15	24.37	23.12	24.21	H/ACA ribonucleoprotein complex subunit 4
O60841	EIF5B		0.204135	-0.42853	6	8	4	7	6	8	4	7	By MS/MS	By MS/MS	By MS/MS	By MS/MS	23.93	24.65	23.2	24.52	Eukaryotic translation initiation factor 5B
O60869	EDF1		0.000219713	-0.000358582	2	2	1	2	2	2	1	2	By MS/MS	By MS/MS	By matching	By MS/MS	21.21	20.6	20.51	21.31	Endothelial differentiation-related factor 1
O60884	DNAJA2		0.021428	-0.0096941	2	2	2	2	2	2	2	2	By MS/MS	By MS/MS	By MS/MS	By MS/MS	22.07	22.34	22.24	22.15	DnaJ homolog subfamily A member 2
O60888	CUTA		1.99431	2.99538	1	2	3	3	1	2	3	3	By matching	By matching	By MS/MS	By MS/MS	20.38	20.58	23.76	23.19	Protein CutA
O60941	DTNB		0.260016	-0.41014	4	3	3	3	4	3	3	3	By MS/MS	By MS/MS	By MS/MS	By MS/MS	21.6	22.36	21.14	22	Dystrobrevin beta
O75027	ABCB7		1.4206	0.534339	18	20	20	21	18	21	21	22	By MS/MS	By MS/MS	By MS/MS	By MS/MS	26.6	26.46	27.15	26.98	ATP-binding cassette sub-family B member 7, mitochondrial
O75037	KIF21B		0.351698	0.723917	2	2	1	2	2	2	1	2	By MS/MS	By MS/MS	By MS/MS	By MS/MS	22.6	23.43	23.09	24.38	Kinesin-like protein KIF21B
P0DMP2	SRGAP2B		0.676525	-1.32094	3	3	2	2	3	3	2	2	By MS/MS	By matching	By matching	By matching	22.68	21.32	20.92	20.43	SLIT-ROBO Rho GTPase-activating protein 2B
O75054	IGSF3		1.10886	0.301914	11	12	9	14	11	12	9	14	By MS/MS	By MS/MS	By MS/MS	By MS/MS	24.37	24.21	24.55	24.63	Immunoglobulin superfamily member 3
O75063	FAM20B		0.182793	-0.262037	3	3	4	4	3	3	4	4	By MS/MS	By MS/MS	By MS/MS	By MS/MS	23.24	24.08	23.11	23.68	Glycosaminoglycan xylosylkinase
O75083	WDR1		0.151528	-0.0660925	7	6	6	9	7	6	6	9	By MS/MS	By MS/MS	By MS/MS	By MS/MS	25.18	25	25.15	24.9	WD repeat-containing protein 1
O75127	PTCD1		0.176603	0.339139	7	8	7	8	7	8	7	8	By MS/MS	By MS/MS	By MS/MS	By MS/MS	23.74	22.74	24.04	23.12	Pentatricopeptide repeat-containing protein 1, mitochondrial
O75128	COBL		0.105658	-0.152963	3	3	1	1	3	3	1	1	By matching	By MS/MS	By MS/MS	By matching	20.13	21	20.19	20.63	Protein cordon-bleu
O75165	DNAJC13		0.0848157	-0.0700321	3	3	4	4	3	3	4	4	By MS/MS	By MS/MS	By MS/MS	By MS/MS	22.12	22.67	22.33	22.31	DnaJ homolog subfamily C member 13
O75208	COQ9		0.340744	-0.483005	5	6	5	5	5	6	5	5	By MS/MS	By MS/MS	By MS/MS	By MS/MS	24.4	23.8	24.06	23.19	Ubiquinone biosynthesis protein COQ9, mitochondrial
O75251	NDUFS7		0.627123	-0.865267	4	4	3	4	4	4	3	4	By MS/MS	By MS/MS	By MS/MS	By MS/MS	23.82	23	22.23	22.86	NADH dehydrogenase [ubiquinone] iron-sulfur protein 7, mitochondrial
O75306	NDUFS2		0.0588806	0.0375319	20	20	19	21	20	20	19	21	By MS/MS	By MS/MS	By MS/MS	By MS/MS	27.56	27.16	27.34	27.45	NADH dehydrogenase [ubiquinone] iron-sulfur protein 2, mitochondrial
O75323	GBAS		0.559047	1.04655	8	5	8	7	8	5	8	7	By MS/MS	By MS/MS	By MS/MS	By MS/MS	26.07	24.89	26.91	26.14	Protein NipSnap homolog 2
O75340	PDCD6		0.025436	0.0404749	5	5	5	6	5	5	5	6	By MS/MS	By MS/MS	By MS/MS	By MS/MS	23.54	24.55	24.06	24.11	Programmed cell death protein 6
O75352	MPDU1		0.517393	0.44527	3	3	3	3	3	3	3	3	By MS/MS	By MS/MS	By MS/MS	By MS/MS	24.59	25.01	25.49	25	Mannose-P-dolichol utilization defect 1 protein
O75367	H2AFY		0.0138723	-0.0238857	16	16	13	16	16	16	13	16	By MS/MS	By MS/MS	By MS/MS	By MS/MS	26.41	26.8	26.08	27.08	Core histone macro-H2A.1
O75369	FLNB		1.48986	1.29514	95	99	101	112	99	103	104	115	By MS/MS	By MS/MS	By MS/MS	By MS/MS	29.03	29.41	30.38	30.66	Filamin-B
O75380	NDUFS6		0.0367087	0.0336399	5	5	5	4	5	5	5	4	By MS/MS	By MS/MS	By MS/MS	By MS/MS	25.05	25.05	25.38	24.79	NADH dehydrogenase [ubiquinone] iron-sulfur protein 6, mitochondrial
O75381	PEX14		0.609248	0.185424	6	5	6	6	6	5	6	6	By MS/MS	By MS/MS	By MS/MS	By MS/MS	24.18	24.3	24.52	24.33	Peroxisomal membrane protein PEX14
O75390	CS		0.190572	0.279323	19	18	19	18	19	18	19	18	By MS/MS	By MS/MS	By MS/MS	By MS/MS	29.25	28.64	29.65	28.8	Citrate synthase, mitochondrial
O75394	MRPL33		0.999997	0.638412	1	1	2	1	1	1	2	1	By MS/MS	By MS/MS	By MS/MS	By MS/MS	22.95	22.72	23.66	23.29	39S ribosomal protein L33, mitochondrial
O75396	SEC22B		0.0201055	0.0172281	10	10	9	10	10	10	9	10	By MS/MS	By MS/MS	By MS/MS	By MS/MS	28.23	28.54	28.18	28.62	Vesicle-trafficking protein SEC22b
O75400	PRPF40A		0.0692899	-0.209254	3	6	4	5	3	6	4	5	By MS/MS	By MS/MS	By MS/MS	By MS/MS	22.4	23.44	21.86	23.56	Pre-mRNA-processing factor 40 homolog A
O75410	TACC1		0.0456755	-0.096962	4	5	4	5	4	5	4	5	By MS/MS	By MS/MS	By MS/MS	By MS/MS	25.88	26.05	26.55	25.19	Transforming acidic coiled-coil-containing protein 1
O75431	MTX2		2.01618	-0.877251	7	7	7	7	7	7	7	7	By MS/MS	By MS/MS	By MS/MS	By MS/MS	25.82	25.99	25.05	25.01	Metaxin-2
O75438	NDUFB1		0.96976	-0.629128	2	2	1	1	2	2	1	1	By MS/MS	By MS/MS	By MS/MS	By MS/MS	23.07	22.86	22.14	22.53	NADH dehydrogenase [ubiquinone] 1 beta subcomplex subunit 1
O75439	PMPCB		0.148677	-0.205142	20	19	16	16	20	19	16	16	By MS/MS	By MS/MS	By MS/MS	By MS/MS	28.15	27.28	27.71	27.31	Mitochondrial-processing peptidase subunit beta
O75475	PSIP1		0.535245	-0.712893	5	6	3	3	5	6	3	3	By matching	By MS/MS	By matching	By MS/MS	22.64	23.03	21.66	22.58	PC4 and SFRS1-interacting protein
O75477	ERLIN1		0.50946	-0.248991	9	10	8	10	9	10	8	10	By MS/MS	By MS/MS	By MS/MS	By MS/MS	25.69	25.81	25.68	25.33	Erlin-1
O75489	NDUFS3		0.323265	-0.259514	19	19	16	18	19	19	16	18	By MS/MS	By MS/MS	By MS/MS	By MS/MS	28.26	27.95	28.1	27.59	NADH dehydrogenase [ubiquinone] iron-sulfur protein 3, mitochondrial
O75506	HSBP1		0.080455	-0.140659	1	1	1	1	1	1	1	1	By MS/MS	By MS/MS	By MS/MS	By MS/MS	20.81	21.96	21.15	21.34	Heat shock factor-binding protein 1
O75521	ECI2		0.0719687	-0.114191	15	14	15	15	15	14	15	15	By MS/MS	By MS/MS	By MS/MS	By MS/MS	26.73	26.39	26.94	25.95	Enoyl-CoA delta isomerase 2, mitochondrial
O75531	BANF1		0.00616183	0.01087	8	7	6	8	8	7	6	8	By MS/MS	By MS/MS	By MS/MS	By MS/MS	26.67	26.23	25.96	26.96	Barrier-to-autointegration factor
O75533	SF3B1		0.0894357	-0.0857401	19	16	12	18	19	16	12	18	By MS/MS	By MS/MS	By MS/MS	By MS/MS	25.39	25.43	25.01	25.64	Splicing factor 3B subunit 1
O75534	CSDE1		0.0714251	0.0888138	4	3	3	3	4	3	3	3	By MS/MS	By MS/MS	By MS/MS	By MS/MS	21.5	21.91	21.44	22.14	Cold shock domain-containing protein E1
O75600	GCAT		0.13444	0.25856	7	5	6	8	7	5	6	8	By MS/MS	By MS/MS	By MS/MS	By MS/MS	24.31	23.82	24.94	23.71	2-amino-3-ketobutyrate coenzyme A ligase, mitochondrial
O75607	NPM3		0.256777	-1.16979	2	2	1	2	2	2	1	2	By MS/MS	By MS/MS	By MS/MS	By MS/MS	23.01	22.89	20.13	23.44	Nucleoplasmin-3
O75608	LYPLA1		0.193812	0.345803	2	2	2	2	2	2	2	2	By MS/MS	By MS/MS	By MS/MS	By MS/MS	23.94	23.22	24.45	23.41	Acyl-protein thioesterase 1
O75616	ERAL1		0.146241	0.236153	9	12	10	10	9	12	10	10	By MS/MS	By MS/MS	By MS/MS	By MS/MS	25.47	24.79	25.81	24.92	GTPase Era, mitochondrial
O75643	SNRNP200		0.491111	-0.267083	21	17	15	20	21	17	15	20	By MS/MS	By MS/MS	By MS/MS	By MS/MS	25.3	25.37	24.86	25.27	U5 small nuclear ribonucleoprotein 200 kDa helicase
O75691	UTP20		0.156769	0.109579	2	3	2	2	2	3	2	2	By MS/MS	By MS/MS	By matching	By MS/MS	20.06	19.8	19.83	20.25	Small subunit processome component 20 homolog
O75694	NUP155		0.297206	-0.178681	16	16	9	14	16	16	9	14	By MS/MS	By MS/MS	By MS/MS	By MS/MS	25.42	25.85	25.4	25.51	Nuclear pore complex protein Nup155
O75695	RP2		0.828694	0.663432	4	6	4	5	4	6	4	5	By MS/MS	By MS/MS	By MS/MS	By MS/MS	23.68	23.83	24.69	24.14	Protein XRP2
O75718	CRTAP		1.47068	0.235846	9	9	9	9	9	9	9	9	By MS/MS	By MS/MS	By MS/MS	By MS/MS	25.31	25.37	25.55	25.61	Cartilage-associated protein
O75746	SLC25A12		0.136193	0.153411	16	16	16	15	16	16	16	15	By MS/MS	By MS/MS	By MS/MS	By MS/MS	26.58	26.38	27.01	26.26	Calcium-binding mitochondrial carrier protein Aralar1
O75781	PALM		0.862948	2.64183	2	3	4	5	2	3	4	5	By MS/MS	By MS/MS	By MS/MS	By MS/MS	20	22.1	24	23.38	Paralemmin-1
O75787	ATP6AP2		0.109318	-0.0850153	5	6	6	6	5	6	6	6	By MS/MS	By MS/MS	By MS/MS	By MS/MS	23.74	23.46	23.74	23.29	Renin receptor
O75822	EIF3J		0.562498	-0.957173	2	2	1	2	2	2	1	2	By MS/MS	By MS/MS	By matching	By matching	20.7	21.95	20.22	20.52	Eukaryotic translation initiation factor 3 subunit J
O75844	ZMPSTE24		0.0318928	-0.0302944	11	11	8	12	11	11	8	12	By MS/MS	By MS/MS	By MS/MS	By MS/MS	25.6	25.8	25.39	25.95	CAAX prenyl protease 1 homolog
O75879	GATB		0.245733	0.093483	3	3	2	2	3	3	2	2	By MS/MS	By MS/MS	By matching	By matching	23	22.82	23.1	22.9	Glutamyl-tRNA(Gln) amidotransferase subunit B, mitochondrial
O75880	SCO1		0.470466	0.338876	9	9	8	6	9	9	8	6	By MS/MS	By MS/MS	By MS/MS	By MS/MS	27.04	26.61	27	27.33	Protein SCO1 homolog, mitochondrial
O75911	DHRS3		0.736878	0.517581	3	3	3	3	3	3	3	3	By MS/MS	By MS/MS	By MS/MS	By MS/MS	21.75	21.86	22.07	22.57	Short-chain dehydrogenase/reductase 3
O75915	ARL6IP5		0.462316	-0.423702	7	8	6	8	7	8	6	8	By MS/MS	By MS/MS	By MS/MS	By MS/MS	25.36	25.63	24.75	25.39	PRA1 family protein 3
O75937	DNAJC8		0.0902539	-0.0964985	3	3	1	2	3	3	1	2	By MS/MS	By MS/MS	By matching	By MS/MS	21.32	21.44	20.93	21.63	DnaJ homolog subfamily C member 8
O75947	ATP5H		0.851658	-0.601372	13	14	11	11	13	14	11	11	By MS/MS	By MS/MS	By MS/MS	By MS/MS	29.24	29.15	28.84	28.34	ATP synthase subunit d, mitochondrial
O75955	FLOT1		0.612881	0.341399	30	30	27	28	30	30	27	28	By MS/MS	By MS/MS	By MS/MS	By MS/MS	28.72	29.01	29.35	29.05	Flotillin-1
O75962	TRIO		0.886551	1.1935	27	15	31	34	33	19	38	41	By MS/MS	By MS/MS	By MS/MS	By MS/MS	25.83	25.35	27.2	26.37	Triple functional domain protein
O75964	ATP5L		0.0879113	0.0928879	10	9	9	9	10	9	9	9	By MS/MS	By MS/MS	By MS/MS	By MS/MS	27.51	27.44	27.92	27.22	ATP synthase subunit g, mitochondrial
O75970	MPDZ		0.898799	-0.891714	4	3	2	3	4	3	2	3	By MS/MS	By MS/MS	By MS/MS	By MS/MS	25.47	24.78	24.18	24.28	Multiple PDZ domain protein
O75976	CPD		0.935132	0.554073	12	11	13	16	12	11	13	16	By MS/MS	By MS/MS	By MS/MS	By MS/MS	24.44	24.1	24.94	24.71	Carboxypeptidase D
O76003	GLRX3		0.487838	-1.28145	2	2	1	2	2	2	1	2	By matching	By MS/MS	By matching	By MS/MS	21.51	22.31	19.72	21.53	Glutaredoxin-3
O76021	RSL1D1		0.000899668	-0.00124359	8	6	6	8	8	6	6	8	By MS/MS	By MS/MS	By MS/MS	By MS/MS	23.37	23.03	22.81	23.59	Ribosomal L1 domain-containing protein 1
O76024	WFS1		0.281045	0.185912	1	2	2	3	1	2	2	3	By MS/MS	By MS/MS	By MS/MS	By MS/MS	20.09	20.56	20.58	20.45	Wolframin
O76031	CLPX		0.0106185	0.0177507	21	20	22	21	21	20	22	21	By MS/MS	By MS/MS	By MS/MS	By MS/MS	26.88	26.02	26.77	26.17	ATP-dependent Clp protease ATP-binding subunit clpX-like, mitochondrial
O76082	SLC22A5		0.589554	-0.792096	3	3	2	2	3	3	2	2	By MS/MS	By MS/MS	By MS/MS	By matching	22.66	23.09	22.54	21.62	Solute carrier family 22 member 5
O76094	SRP72		0.297378	-0.181005	6	6	3	5	6	6	3	5	By MS/MS	By MS/MS	By MS/MS	By MS/MS	23.79	24.1	23.61	23.93	Signal recognition particle subunit SRP72
O94760	DDAH1		0.263185	-0.564652	4	3	5	3	4	3	5	3	By MS/MS	By MS/MS	By MS/MS	By MS/MS	23.51	22.77	23.27	21.89	N(G),N(G)-dimethylarginine dimethylaminohydrolase 1
O94766	B3GAT3		0.258463	-0.942373	3	3	3	2	3	3	3	2	By MS/MS	By MS/MS	By MS/MS	By MS/MS	22.72	23.11	23.29	20.66	Galactosylgalactosylxylosylprotein 3-beta-glucuronosyltransferase 3
O94776	MTA2		0.695664	-0.371753	3	4	4	3	3	4	4	3	By MS/MS	By MS/MS	By MS/MS	By MS/MS	23.86	23.47	23.29	23.29	Metastasis-associated protein MTA2
O94808	GFPT2		0.0861791	0.0497303	5	3	4	3	5	3	4	3	By MS/MS	By MS/MS	By MS/MS	By MS/MS	22.61	22.7	22.52	22.9	Glutamine--fructose-6-phosphate aminotransferase [isomerizing] 2
O94826	TOMM70A		0.933943	-0.340197	26	25	24	25	26	25	24	25	By MS/MS	By MS/MS	By MS/MS	By MS/MS	28.31	28.42	28.14	27.91	Mitochondrial import receptor subunit TOM70
O94851	MICAL2		0.779669	2.38306	2	1	2	3	3	1	3	4	By matching	By matching	By MS/MS	By MS/MS	20.7	19.24	21.51	23.2	Protein-methionine sulfoxide oxidase MICAL2
O94854	KIAA0754		0.105543	0.125454	3	4	4	4	3	4	4	4	By MS/MS	By MS/MS	By MS/MS	By MS/MS	22.61	22.04	22.73	22.17	Uncharacterized protein KIAA0754
O94874	UFL1		0.634251	0.314645	11	10	12	12	11	10	12	12	By MS/MS	By MS/MS	By MS/MS	By MS/MS	24.41	24.68	24.98	24.74	E3 UFM1-protein ligase 1
O94887	FARP2		0.514948	0.161086	3	4	4	3	3	4	4	3	By MS/MS	By MS/MS	By MS/MS	By MS/MS	22.33	22.5	22.49	22.66	FERM, RhoGEF and pleckstrin domain-containing protein 2
O94901	SUN1		0.760854	-0.147538	10	11	8	11	10	11	8	11	By MS/MS	By MS/MS	By MS/MS	By MS/MS	24.99	25.1	24.86	24.94	SUN domain-containing protein 1
O94905	ERLIN2		1.46665	-0.654438	9	9	7	8	12	12	8	10	By MS/MS	By MS/MS	By MS/MS	By MS/MS	25.56	25.68	25.08	24.86	Erlin-2
O94906	PRPF6		0.108069	-0.104574	4	3	4	4	4	3	4	4	By MS/MS	By MS/MS	By matching	By MS/MS	21.95	22.17	21.64	22.26	Pre-mRNA-processing factor 6
O94919	ENDOD1		0.605895	-0.270159	3	2	2	2	3	2	2	2	By matching	By matching	By matching	By matching	21.82	22.15	21.72	21.71	Endonuclease domain-containing 1 protein
O94925	GLS		0.69446	1.13049	22	21	23	22	22	21	23	22	By MS/MS	By MS/MS	By MS/MS	By MS/MS	28.48	27.29	29.12	28.91	Glutaminase kidney isoform, mitochondrial
O94973	AP2A2		0.367286	1.0987	1	5	2	5	1	5	2	5	By matching	By MS/MS	By matching	By MS/MS	20.8	21.81	21.4	23.4	AP-2 complex subunit alpha-2
O94979	SEC31A		0.946653	1.37897	2	4	4	4	2	4	4	4	By MS/MS	By MS/MS	By MS/MS	By MS/MS	22.13	22.25	23.07	24.08	Protein transport protein Sec31A
O94991	SLITRK5		0.48362	-0.138879	4	4	4	3	4	4	4	3	By MS/MS	By MS/MS	By matching	By MS/MS	22.22	22.42	22.13	22.23	SLIT and NTRK-like protein 5
O95084	PRSS23		1.4956	3.23873	1	1	2	2	1	1	2	2	By matching	By matching	By MS/MS	By MS/MS	21.17	20	23.73	23.92	Serine protease 23
O95139	NDUFB6		0.104716	0.0925589	5	4	4	4	5	4	4	4	By MS/MS	By MS/MS	By MS/MS	By MS/MS	25.92	25.82	26.25	25.67	NADH dehydrogenase [ubiquinone] 1 beta subcomplex subunit 6
O95140	MFN2		0.0791939	0.0419884	19	16	19	15	19	16	19	15	By MS/MS	By MS/MS	By MS/MS	By MS/MS	25.87	25.58	25.86	25.67	Mitofusin-2
O95159	ZFPL1		0.953774	1.11701	6	6	5	6	6	6	5	6	By MS/MS	By MS/MS	By MS/MS	By MS/MS	23.7	24.38	25.39	24.93	Zinc finger protein-like 1
O95167	NDUFA3		0.338319	2.49	1	2	2	2	1	2	2	2	By MS/MS	By MS/MS	By MS/MS	By MS/MS	19.59	24.98	25.26	24.29	NADH dehydrogenase [ubiquinone] 1 alpha subcomplex subunit 3
O95168	NDUFB4		0.951577	0.557043	4	4	4	5	4	4	4	5	By MS/MS	By MS/MS	By MS/MS	By MS/MS	24.82	25.18	25.65	25.46	NADH dehydrogenase [ubiquinone] 1 beta subcomplex subunit 4
O95169	NDUFB8		0.619559	-1.00374	6	6	4	3	6	6	4	3	By MS/MS	By MS/MS	By MS/MS	By MS/MS	25.48	24.87	23.65	24.7	NADH dehydrogenase [ubiquinone] 1 beta subcomplex subunit 8, mitochondrial
O95178	NDUFB2		0.570515	1.47339	2	1	1	2	2	1	1	2	By MS/MS	By MS/MS	By MS/MS	By MS/MS	23.45	21.53	24.13	23.8	NADH dehydrogenase [ubiquinone] 1 beta subcomplex subunit 2, mitochondrial
O95182	NDUFA7		0.252441	-0.200188	7	7	7	7	7	7	7	7	By MS/MS	By MS/MS	By MS/MS	By MS/MS	24.25	24.08	24.24	23.69	NADH dehydrogenase [ubiquinone] 1 alpha subcomplex subunit 7
O95197	RTN3		1.54531	0.765069	2	3	3	2	2	3	3	2	By MS/MS	By MS/MS	By MS/MS	By MS/MS	24.47	24.52	25.39	25.13	Reticulon-3
O95202	LETM1		0.77359	-0.406698	30	29	22	26	30	29	22	26	By MS/MS	By MS/MS	By MS/MS	By MS/MS	28.97	28.67	28.54	28.29	LETM1 and EF-hand domain-containing protein 1, mitochondrial
O95210	STBD1		0.26447	0.243067	2	2	2	3	2	2	2	3	By matching	By matching	By MS/MS	By matching	21.47	21.71	22.15	21.52	Starch-binding domain-containing protein 1
O95232	LUC7L3		0.182988	-0.266767	7	7	5	6	7	7	5	6	By MS/MS	By MS/MS	By MS/MS	By MS/MS	23.45	24.03	23.04	23.89	Luc7-like protein 3
O95249	GOSR1		0.287644	0.409212	6	7	5	7	6	7	5	7	By MS/MS	By MS/MS	By MS/MS	By MS/MS	24.71	24.88	25.72	24.69	Golgi SNAP receptor complex member 1
O95292	VAPB		0.988887	0.622683	12	12	10	11	12	12	10	11	By MS/MS	By MS/MS	By MS/MS	By MS/MS	26.28	26.68	27.02	27.18	Vesicle-associated membrane protein-associated protein B/C
O95297	MPZL1		0.163152	0.120638	5	5	5	5	5	5	5	5	By MS/MS	By MS/MS	By MS/MS	By MS/MS	25.82	26.1	25.86	26.3	Myelin protein zero-like protein 1
O95298	NDUFC2		1.40959	-1.28416	3	4	2	4	3	4	2	4	By MS/MS	By MS/MS	By MS/MS	By MS/MS	22.88	23.04	21.43	21.92	NADH dehydrogenase [ubiquinone] 1 subunit C2
O95299	NDUFA10		0.364819	-0.455324	12	9	10	12	12	9	10	12	By MS/MS	By MS/MS	By MS/MS	By MS/MS	27.16	26.56	26.76	26.05	NADH dehydrogenase [ubiquinone] 1 alpha subcomplex subunit 10, mitochondrial
O95302	FKBP9		0.93175	0.321889	7	8	8	8	7	8	8	8	By MS/MS	By MS/MS	By MS/MS	By MS/MS	24.9	24.78	25.06	25.27	Peptidyl-prolyl cis-trans isomerase FKBP9
O95347	SMC2		0.0605851	0.0787821	6	9	5	8	6	9	5	8	By MS/MS	By MS/MS	By MS/MS	By MS/MS	23.71	24.34	24.39	23.82	Structural maintenance of chromosomes protein 2
O95373	IPO7		0.0911442	-0.100924	5	5	5	7	6	6	6	8	By MS/MS	By MS/MS	By MS/MS	By MS/MS	23.58	24.3	23.93	23.75	Importin-7
O95470	SGPL1		1.6429	0.46506	8	8	8	8	8	8	8	8	By MS/MS	By MS/MS	By MS/MS	By MS/MS	24.52	24.41	24.88	24.97	Sphingosine-1-phosphate lyase 1
O95490	LPHN2		1.31504	-1.66475	3	3	1	2	3	3	1	2	By MS/MS	By MS/MS	By MS/MS	By MS/MS	22.56	22.78	20.64	21.37	Latrophilin-2
O95563	MPC2		0.668056	0.757222	4	4	4	3	4	4	4	3	By MS/MS	By MS/MS	By MS/MS	By MS/MS	23.81	24.62	25.09	24.86	Mitochondrial pyruvate carrier 2
O95571	ETHE1		1.26412	0.948313	9	9	9	7	9	9	9	7	By MS/MS	By MS/MS	By MS/MS	By MS/MS	24.76	24.32	25.42	25.56	Persulfide dioxygenase ETHE1, mitochondrial
O95573	ACSL3		0.711526	-0.236655	26	24	26	26	28	26	28	28	By MS/MS	By MS/MS	By MS/MS	By MS/MS	27.82	28.05	27.66	27.73	Long-chain-fatty-acid--CoA ligase 3
O95613	PCNT		0.559285	0.895692	2	2	2	2	2	2	2	2	By MS/MS	By MS/MS	By matching	By MS/MS	23.24	23.37	23.6	24.8	Pericentrin
O95716	RAB3D		1.60097	-3.45257	2	2	1	1	2	2	1	1	By MS/MS	By MS/MS	By MS/MS	By MS/MS	23.46	23.09	19.3	20.35	Ras-related protein Rab-3D
O95721	SNAP29		1.07634	-1.43842	2	2	0	0	2	2	0	0	By MS/MS	By MS/MS	Imputed	Imputed	21.18	22.04	20.06	20.29	Synaptosomal-associated protein 29
O95747	OXSR1		0.904946	0.769275	2	2	1	2	2	2	1	2	By MS/MS	By MS/MS	By MS/MS	By MS/MS	20.96	21.23	21.6	22.13	Serine/threonine-protein kinase OSR1
O95782	AP2A1		0.0989377	0.296848	6	8	6	10	9	13	10	15	By MS/MS	By MS/MS	By MS/MS	By MS/MS	24.18	25.27	24.18	25.87	AP-2 complex subunit alpha-1
O95810	SDPR		0.921898	0.978516	3	2	3	3	3	2	3	3	By matching	By matching	By MS/MS	By MS/MS	19.93	20.25	20.73	21.4	Serum deprivation-response protein
O95816	BAG2		0.0138001	0.0155525	12	13	9	8	12	13	9	8	By MS/MS	By MS/MS	By MS/MS	By MS/MS	26.38	26.56	26.15	26.83	BAG family molecular chaperone regulator 2
O95817	BAG3		0.522981	-0.595825	2	3	2	2	2	3	2	2	By matching	By MS/MS	By matching	By MS/MS	19.81	20.66	19.59	19.69	BAG family molecular chaperone regulator 3
O95831	AIFM1		0.570776	0.273262	30	31	29	31	30	31	29	31	By MS/MS	By MS/MS	By MS/MS	By MS/MS	28.42	28.74	28.93	28.77	Apoptosis-inducing factor 1, mitochondrial
O95832	CLDN1		1.53656	2.00243	2	2	3	3	2	2	3	3	By MS/MS	By MS/MS	By MS/MS	By MS/MS	20.69	20.19	22.68	22.2	Claudin-1
O95864	FADS2		0.529334	-0.506793	3	2	2	2	3	2	2	2	By MS/MS	By MS/MS	By MS/MS	By MS/MS	23.39	22.89	22.37	22.9	Fatty acid desaturase 2
O95870	ABHD16A		0.89819	1.25139	2	3	3	4	2	3	3	4	By matching	By matching	By MS/MS	By MS/MS	20.85	21.27	21.87	22.76	Abhydrolase domain-containing protein 16A
O95881	TXNDC12		1.09469	0.329483	4	3	4	5	4	3	4	5	By MS/MS	By MS/MS	By MS/MS	By MS/MS	24.85	24.96	25.32	25.15	Thioredoxin domain-containing protein 12
O95900	TRUB2		0.82882	0.449288	4	5	4	4	4	5	4	4	By MS/MS	By MS/MS	By MS/MS	By MS/MS	23.11	23.1	23.75	23.36	Probable tRNA pseudouridine synthase 2
O96000	NDUFB10		0.0200419	-0.0160389	16	16	15	15	16	16	15	15	By MS/MS	By MS/MS	By MS/MS	By MS/MS	27.6	27.67	27.87	27.37	NADH dehydrogenase [ubiquinone] 1 beta subcomplex subunit 10
O96005	CLPTM1		0.441311	0.292436	5	4	2	4	5	4	2	4	By MS/MS	By MS/MS	By MS/MS	By MS/MS	23.87	23.44	24.08	23.82	Cleft lip and palate transmembrane protein 1
O96008	TOMM40		0.825164	-0.858357	12	12	10	11	12	12	10	11	By MS/MS	By MS/MS	By MS/MS	By MS/MS	28.16	28.35	27.76	27.03	Mitochondrial import receptor subunit TOM40 homolog
O96011	PEX11B		2.42581	1.98024	2	2	2	2	2	2	2	2	By matching	By matching	By MS/MS	By MS/MS	20.52	20.57	22.64	22.4	Peroxisomal membrane protein 11B
P00167	CYB5A		0.978962	-1.42194	3	3	3	3	3	3	3	3	By MS/MS	By MS/MS	By MS/MS	By MS/MS	25.35	25.67	23.61	24.56	Cytochrome b5
P00338	LDHA		0.229952	-0.367119	14	15	12	16	14	16	12	16	By MS/MS	By MS/MS	By MS/MS	By MS/MS	26.23	26.66	25.55	26.61	L-lactate dehydrogenase A chain
P00367	GLUD1		0.12851	-0.158413	34	32	33	33	34	32	33	33	By MS/MS	By MS/MS	By MS/MS	By MS/MS	29.1	28.33	28.73	28.38	Glutamate dehydrogenase 1, mitochondrial
P00387	CYB5R3		0.389478	0.496791	17	17	17	18	17	17	17	18	By MS/MS	By MS/MS	By MS/MS	By MS/MS	29.08	29.09	29.1	30.06	NADH-cytochrome b5 reductase 3
P00390	GSR		0.480228	-0.598088	7	9	9	8	7	9	9	8	By MS/MS	By MS/MS	By MS/MS	By MS/MS	25.81	24.98	25.02	24.57	Glutathione reductase, mitochondrial
P00395	MT-CO1		0.106919	0.159358	2	2	2	2	2	2	2	2	By MS/MS	By MS/MS	By MS/MS	By MS/MS	23.94	24.21	23.75	24.72	Cytochrome c oxidase subunit 1
P00403	MT-CO2		0.729198	-0.481052	6	6	5	5	6	6	5	5	By MS/MS	By MS/MS	By MS/MS	By MS/MS	28.54	28.78	28.39	27.97	Cytochrome c oxidase subunit 2
P00414	MT-CO3		2.58013	1.19395	1	1	1	1	1	1	1	1	By matching	By matching	By MS/MS	By MS/MS	21.36	21.33	22.6	22.48	Cytochrome c oxidase subunit 3
P00492	HPRT1		0.222325	0.769451	0	1	2	2	0	1	2	2	Imputed	By matching	By matching	By MS/MS	19.17	20.73	19.75	21.69	Hypoxanthine-guanine phosphoribosyltransferase
P00505	GOT2		0.784139	1.29293	28	26	29	26	28	26	29	26	By MS/MS	By MS/MS	By MS/MS	By MS/MS	28.23	28.21	30.11	28.91	Aspartate aminotransferase, mitochondrial
P00533	EGFR		0.502532	0.176991	34	29	29	33	36	31	30	34	By MS/MS	By MS/MS	By MS/MS	By MS/MS	27.55	27.57	27.87	27.61	Epidermal growth factor receptor
P00558	PGK1		0.221091	0.273561	12	11	10	10	12	11	10	10	By MS/MS	By MS/MS	By MS/MS	By MS/MS	25.38	26.07	25.72	26.28	Phosphoglycerate kinase 1
P01024	C3		1.0082	0.919906	5	5	6	5	5	5	6	5	By MS/MS	By MS/MS	By MS/MS	By MS/MS	22.87	22.41	23.77	23.35	Complement C3
P01033	TIMP1	+	2.77297	3.77925	0	1	3	5	0	1	3	5	Imputed	By MS/MS	By MS/MS	By MS/MS	19.93	20.24	23.89	23.84	Metalloproteinase inhibitor 1
P01111	NRAS		0.0859716	0.0273609	2	1	2	2	8	7	7	8	By MS/MS	By MS/MS	By MS/MS	By MS/MS	26.96	27.05	27.13	26.94	GTPase NRas
P01116	KRAS		0.536279	0.428504	1	2	2	2	1	2	2	2	By MS/MS	By MS/MS	By MS/MS	By MS/MS	23.66	23.86	23.91	24.47	GTPase KRas
P01130	LDLR		0.514129	1.01267	6	6	7	8	6	6	7	8	By MS/MS	By MS/MS	By MS/MS	By MS/MS	23.29	22.94	23.41	24.85	Low-density lipoprotein receptor
P01891	HLA-A		0.142874	0.200532	3	3	3	3	14	16	15	16	By MS/MS	By MS/MS	By MS/MS	By MS/MS	29.97	29.76	29.59	30.54	HLA class I histocompatibility antigen, A-68 alpha chain
Q5Y7A7	HLA-DRB1		1.52266	-1.92074	1	1	0	0	1	1	0	0	By MS/MS	By MS/MS	Imputed	Imputed	22.11	22.74	20.63	20.38	HLA class II histocompatibility antigen, DRB1-13 beta chain
P02452	COL1A1		1.52222	3.18895	3	5	6	8	3	5	6	8	By matching	By matching	By MS/MS	By MS/MS	21.14	20.91	23.66	24.77	Collagen alpha-1(I) chain
P02461	COL3A1		0.468337	0.694026	4	8	9	12	4	8	9	12	By MS/MS	By MS/MS	By MS/MS	By MS/MS	24.22	24.31	24.4	25.52	Collagen alpha-1(III) chain
P02462	COL4A1	+	2.88676	1.72372	4	6	7	6	4	6	7	6	By MS/MS	By MS/MS	By MS/MS	By MS/MS	22.86	22.96	24.67	24.59	Collagen alpha-1(IV) chain
P02545	LMNA		0.401982	-0.570042	43	43	34	43	43	43	34	43	By MS/MS	By MS/MS	By MS/MS	By MS/MS	28.84	28.97	27.81	28.86	Prelamin-A/C
P02751	FN1		1.38215	4.82098	20	36	81	90	20	36	81	90	By MS/MS	By MS/MS	By MS/MS	By MS/MS	24.65	26.32	29.74	30.88	Fibronectin
P02786	TFRC		0.587602	0.231532	41	42	42	40	41	42	42	40	By MS/MS	By MS/MS	By MS/MS	By MS/MS	30.34	30.14	30.58	30.36	Transferrin receptor protein 1
P02794	FTH1		1.25957	2.58875	2	2	4	3	2	2	4	3	By matching	By matching	By MS/MS	By MS/MS	20.92	19.82	23.28	22.65	Ferritin heavy chain
P03886	MT-ND1		0.151798	-0.103853	1	1	1	1	1	1	1	1	By matching	By matching	By MS/MS	By matching	24.1	24.05	24.21	23.74	NADH-ubiquinone oxidoreductase chain 1
P03905	MT-ND4		0.569956	-0.343833	4	4	3	4	4	4	3	4	By MS/MS	By MS/MS	By MS/MS	By MS/MS	23.3	23.08	22.64	23.05	NADH-ubiquinone oxidoreductase chain 4
P03915	MT-ND5		0.00741424	0.0106583	4	6	2	5	4	6	2	5	By MS/MS	By MS/MS	By MS/MS	By MS/MS	23.78	23.77	24.23	23.34	NADH-ubiquinone oxidoreductase chain 5
P03928	MT-ATP8		0.288291	-0.296516	4	4	4	4	4	4	4	4	By MS/MS	By MS/MS	By MS/MS	By MS/MS	24.12	23.63	23.87	23.29	ATP synthase protein 8
P04040	CAT		0.328682	0.18365	16	17	15	16	16	17	15	16	By MS/MS	By MS/MS	By MS/MS	By MS/MS	26.31	26.4	26.34	26.74	Catalase
P04075	ALDOA		0.0119229	-0.0244722	16	17	11	17	16	17	11	17	By MS/MS	By MS/MS	By MS/MS	By MS/MS	26.65	27.66	26.74	27.52	Fructose-bisphosphate aldolase A
P04083	ANXA1		0.14397	-0.393924	12	14	11	12	12	14	11	12	By MS/MS	By MS/MS	By MS/MS	By MS/MS	25.8	27.29	25.57	26.74	Annexin A1
P04114	APOB		1.20421	1.35785	2	4	3	4	2	4	3	4	By matching	By MS/MS	By MS/MS	By MS/MS	21.47	22.18	23.15	23.22	Apolipoprotein B-100
P04150	NR3C1		0.0177182	-0.0173149	2	2	2	2	2	2	2	2	By matching	By MS/MS	By matching	By MS/MS	20.24	20.83	20.43	20.6	Glucocorticoid receptor
P04179	SOD2		1.3635	2.26302	10	9	13	14	10	9	13	14	By MS/MS	By MS/MS	By MS/MS	By MS/MS	27.35	26.38	29.14	29.12	Superoxide dismutase [Mn], mitochondrial
P04181	OAT		0.965917	1.05373	20	18	19	19	20	18	19	19	By MS/MS	By MS/MS	By MS/MS	By MS/MS	27.81	27.13	28.68	28.36	Ornithine aminotransferase, mitochondrial
P04216	THY1		1.0381	0.690142	4	4	5	4	4	4	5	4	By MS/MS	By MS/MS	By MS/MS	By MS/MS	25.81	26.21	26.6	26.8	Thy-1 membrane glycoprotein
P04350	TUBB4A		0.311215	-1.7401	0	0	0	0	1	1	1	1	By MS/MS	By MS/MS	By MS/MS	By MS/MS	24.52	24.67	20.79	24.92	Tubulin beta-4A chain
P04406	GAPDH		0.030618	-0.0339708	21	19	20	21	21	19	20	21	By MS/MS	By MS/MS	By MS/MS	By MS/MS	29.22	29.84	29.34	29.66	Glyceraldehyde-3-phosphate dehydrogenase
P04440	HLA-DPB1		1.99192	-4.13798	2	3	0	0	2	3	0	0	By MS/MS	By MS/MS	Imputed	Imputed	24.99	24.64	20.3	21.06	HLA class II histocompatibility antigen, DP beta 1 chain
P04626	ERBB2		1.58361	0.175899	14	13	13	12	14	13	13	12	By MS/MS	By MS/MS	By MS/MS	By MS/MS	24.93	24.98	25.14	25.11	Receptor tyrosine-protein kinase erbB-2
P04632	CAPNS1		0.0770388	-0.194888	3	4	3	3	3	4	3	3	By MS/MS	By MS/MS	By MS/MS	By MS/MS	22.4	23.1	21.8	23.31	Calpain small subunit 1
P04792	HSPB1		0.55453	-0.62186	11	12	9	10	11	12	9	10	By MS/MS	By MS/MS	By MS/MS	By MS/MS	27.31	28.13	27	27.19	Heat shock protein beta-1
P04843	RPN1		0.259456	0.112269	39	39	37	39	39	39	37	39	By MS/MS	By MS/MS	By MS/MS	By MS/MS	29.77	30.09	30.03	30.05	Dolichyl-diphosphooligosaccharide--protein glycosyltransferase subunit 1
P04844	RPN2		0.465401	-0.0507317	27	28	26	28	27	28	26	28	By MS/MS	By MS/MS	By MS/MS	By MS/MS	29.39	29.36	29.28	29.36	Dolichyl-diphosphooligosaccharide--protein glycosyltransferase subunit 2
P04899	GNAI2		1.44105	-0.672029	15	15	13	12	24	24	21	21	By MS/MS	By MS/MS	By MS/MS	By MS/MS	29.3	29.56	28.79	28.73	Guanine nucleotide-binding protein G(i) subunit alpha-2
P05023	ATP1A1		0.567089	-0.118494	31	31	29	30	45	46	43	45	By MS/MS	By MS/MS	By MS/MS	By MS/MS	29.72	29.85	29.63	29.71	Sodium/potassium-transporting ATPase subunit alpha-1
P05026	ATP1B1		0.67853	0.495402	11	10	10	9	11	10	10	9	By MS/MS	By MS/MS	By MS/MS	By MS/MS	27.14	27.69	27.91	27.91	Sodium/potassium-transporting ATPase subunit beta-1
P05067	APP		0.47168	0.405653	12	13	10	11	12	13	10	11	By MS/MS	By MS/MS	By MS/MS	By MS/MS	25.37	25.3	25.42	26.06	Amyloid beta A4 protein
P05091	ALDH2		0.0841638	0.130036	21	16	20	17	21	16	20	17	By MS/MS	By MS/MS	By MS/MS	By MS/MS	28.05	27.38	28.24	27.45	Aldehyde dehydrogenase, mitochondrial
P05106	ITGB3		1.18637	2.15301	11	15	21	21	11	15	21	21	By MS/MS	By MS/MS	By MS/MS	By MS/MS	24.57	24.74	26.24	27.38	Integrin beta-3
P05121	SERPINE1		1.34545	3.75597	0	0	5	6	0	0	5	6	Imputed	Imputed	By MS/MS	By MS/MS	20.5	20.04	23.24	24.82	Plasminogen activator inhibitor 1
P05141	SLC25A5		1.45834	0.713965	13	12	13	13	13	12	13	13	By MS/MS	By MS/MS	By MS/MS	By MS/MS	29.56	29.32	30.22	30.08	ADP/ATP translocase 2
P05165	PCCA		0.0740522	-0.0979357	13	8	13	10	13	8	13	10	By MS/MS	By MS/MS	By MS/MS	By MS/MS	24.9	24.42	24.93	24.2	Propionyl-CoA carboxylase alpha chain, mitochondrial
P05166	PCCB		0.0215473	-0.0567102	8	9	7	7	8	9	7	7	By MS/MS	By MS/MS	By MS/MS	By MS/MS	24.52	23.47	24.58	23.3	Propionyl-CoA carboxylase beta chain, mitochondrial
P05186	ALPL	+	2.21934	-6.32153	15	16	0	1	15	16	0	1	By MS/MS	By MS/MS	Imputed	By matching	25.72	26.71	19.88	19.9	Alkaline phosphatase, tissue-nonspecific isozyme
P05362	ICAM1		0.681269	0.885273	10	8	6	10	10	8	6	10	By MS/MS	By MS/MS	By MS/MS	By MS/MS	25.19	24.24	25.51	25.69	Intercellular adhesion molecule 1
P05386	RPLP1		0.155571	0.116436	3	2	3	3	3	2	3	3	By MS/MS	By MS/MS	By MS/MS	By MS/MS	24.86	25.33	25.1	25.32	60S acidic ribosomal protein P1
P05387	RPLP2		0.0504663	0.0462742	5	6	6	5	5	6	6	5	By MS/MS	By MS/MS	By MS/MS	By MS/MS	25.24	25.72	25.35	25.7	60S acidic ribosomal protein P2
P05388	RPLP0		1.37268	-0.253642	6	9	5	8	6	9	5	8	By MS/MS	By MS/MS	By MS/MS	By MS/MS	26.05	26.05	25.74	25.85	60S acidic ribosomal protein P0
P05556	ITGB1		2.06258	0.867879	31	33	32	34	31	33	32	34	By MS/MS	By MS/MS	By MS/MS	By MS/MS	29.94	29.98	30.75	30.91	Integrin beta-1
P05783	KRT18		1.54669	-1.39686	22	26	23	24	36	40	34	35	By MS/MS	By MS/MS	By MS/MS	By MS/MS	29.85	30.27	28.78	28.55	Keratin, type I cytoskeletal 18
P06280	GLA		0.916395	0.767695	1	3	2	3	1	3	2	3	By matching	By matching	By matching	By MS/MS	20.67	20.35	21.03	21.52	Alpha-galactosidase A
P06493	CDK1		0.0763513	-0.0753412	5	8	3	6	6	9	4	7	By MS/MS	By MS/MS	By MS/MS	By MS/MS	23.14	23.74	23.23	23.5	Cyclin-dependent kinase 1
P06576	ATP5B		0.517226	-0.655462	30	30	31	29	30	30	31	29	By MS/MS	By MS/MS	By MS/MS	By MS/MS	32.71	32.15	32.16	31.38	ATP synthase subunit beta, mitochondrial
P06702	S100A9		0.874125	4.31443	1	1	3	1	1	1	3	1	By matching	By MS/MS	By MS/MS	By MS/MS	20.17	20.68	26.48	23	Protein S100-A9
P06703	S100A6		0.978019	-0.441284	3	4	3	4	3	4	3	4	By MS/MS	By MS/MS	By MS/MS	By MS/MS	23.48	23.69	23.03	23.26	Protein S100-A6
P06733	ENO1		0.414311	-0.61735	20	20	19	20	21	21	20	21	By MS/MS	By MS/MS	By MS/MS	By MS/MS	27.74	28.6	27.19	27.91	Alpha-enolase
P06744	GPI		0.379499	-0.639559	6	7	5	7	6	7	5	7	By MS/MS	By MS/MS	By MS/MS	By MS/MS	24.29	25	23.48	24.53	Glucose-6-phosphate isomerase
P06748	NPM1		0.50214	-0.76482	9	9	6	9	9	9	6	9	By MS/MS	By MS/MS	By MS/MS	By MS/MS	27.69	28.58	27	27.74	Nucleophosmin
P06753	TPM3		0.57726	-2.3562	4	4	1	2	4	4	1	2	By MS/MS	By MS/MS	By MS/MS	By MS/MS	24.58	22.93	20.1	22.7	Tropomyosin alpha-3 chain
P06756	ITGAV		1.22749	0.824288	40	39	37	42	40	39	37	42	By MS/MS	By MS/MS	By MS/MS	By MS/MS	28.89	29.09	29.63	30	Integrin alpha-V
P06858	LPL		0.966305	-2.05389	7	7	4	2	7	7	4	2	By MS/MS	By MS/MS	By MS/MS	By matching	25.11	25.88	24.07	22.81	Lipoprotein lipase
P06865	HEXA		2.09084	1.19131	3	6	6	8	3	6	6	8	By MS/MS	By MS/MS	By MS/MS	By MS/MS	23.79	24	25.05	25.12	Beta-hexosaminidase subunit alpha
Q16778	HIST2H2BE		1.65393	4.23611	1	1	1	1	1	1	1	1	By MS/MS	By MS/MS	By MS/MS	By MS/MS	19.75	20.53	23.86	24.89	Histone H2B type 2-E
P07093	SERPINE2		0.710962	1.36432	1	0	2	3	1	0	2	3	By matching	Imputed	By MS/MS	By MS/MS	19.98	21.39	22.08	22.01	Glia-derived nexin
P07099	EPHX1		1.69043	-0.729064	22	21	16	22	22	21	16	22	By MS/MS	By MS/MS	By MS/MS	By MS/MS	28.45	28.46	27.83	27.62	Epoxide hydrolase 1
P07195	LDHB		0.437534	-0.539274	9	10	7	8	9	10	7	8	By MS/MS	By MS/MS	By MS/MS	By MS/MS	25.46	26.17	24.98	25.58	L-lactate dehydrogenase B chain
P07203	GPX1	+	2.89793	1.57196	4	6	8	8	4	6	8	8	By MS/MS	By MS/MS	By MS/MS	By MS/MS	24.12	24.15	25.65	25.76	Glutathione peroxidase 1
P07237	P4HB		1.91665	0.101912	34	34	35	36	34	34	35	36	By MS/MS	By MS/MS	By MS/MS	By MS/MS	29.21	29.23	29.33	29.32	Protein disulfide-isomerase
P07339	CTSD		1.53579	1.6813	4	4	6	5	4	4	6	5	By matching	By MS/MS	By MS/MS	By MS/MS	22.99	23.25	25.07	24.54	Cathepsin D
P07355	ANXA2		0.0474739	-0.11051	29	31	27	32	29	31	27	32	By MS/MS	By MS/MS	By MS/MS	By MS/MS	30.07	30.94	29.78	31	Annexin A2
P07437	TUBB		0.599695	-0.710452	4	4	4	5	5	5	5	6	By MS/MS	By MS/MS	By MS/MS	By MS/MS	28.58	29.3	27.96	28.49	Tubulin beta chain
P07602	PSAP		1.18554	1.24156	14	11	11	15	14	11	11	15	By MS/MS	By MS/MS	By MS/MS	By MS/MS	25.44	25.97	26.74	27.15	Prosaposin
P07686	HEXB		0.817642	0.433504	6	7	7	9	6	7	7	9	By MS/MS	By MS/MS	By MS/MS	By MS/MS	24.36	24.73	25.02	24.94	Beta-hexosaminidase subunit beta
P07737	PFN1		0.22509	0.663426	8	11	10	9	8	11	10	9	By MS/MS	By MS/MS	By MS/MS	By MS/MS	25.76	27.37	26.54	27.92	Profilin-1
P07814	EPRS		0.223867	-0.18913	22	25	19	27	22	25	19	27	By MS/MS	By MS/MS	By MS/MS	By MS/MS	25.73	26.31	25.74	25.92	Bifunctional glutamate/proline--tRNA ligase
P07858	CTSB		1.28934	1.65031	4	2	5	4	4	2	5	4	By matching	By matching	By MS/MS	By MS/MS	21.27	21.94	23.06	23.45	Cathepsin B
P07900	HSP90AA1		0.410018	-0.563294	17	21	16	15	17	21	16	15	By MS/MS	By MS/MS	By MS/MS	By MS/MS	26.38	27.21	25.92	26.54	Heat shock protein HSP 90-alpha
P07910	HNRNPC		0.0324004	0.0282001	4	4	4	5	9	9	8	9	By MS/MS	By MS/MS	By MS/MS	By MS/MS	26.12	26.6	26.25	26.52	Heterogeneous nuclear ribonucleoproteins C1/C2
P07919	UQCRH		1.69792	-1.3201	8	7	4	7	8	7	4	7	By MS/MS	By MS/MS	By MS/MS	By MS/MS	29.4	29.14	27.81	28.09	Cytochrome b-c1 complex subunit 6, mitochondrial
P07942	LAMB1		0.673492	0.226752	25	25	19	23	25	25	19	23	By MS/MS	By MS/MS	By MS/MS	By MS/MS	26.01	26.08	26.15	26.39	Laminin subunit beta-1
P07947	YES1		0.516333	0.36875	7	8	8	8	13	14	14	13	By MS/MS	By MS/MS	By MS/MS	By MS/MS	25.63	25.2	25.95	25.62	Tyrosine-protein kinase Yes
P07948	LYN		0.859517	0.520781	6	6	9	9	6	6	9	9	By MS/MS	By MS/MS	By MS/MS	By MS/MS	23.91	23.52	24.14	24.33	Tyrosine-protein kinase Lyn
P07954	FH		0.0176096	0.0321407	22	21	22	18	22	21	22	18	By MS/MS	By MS/MS	By MS/MS	By MS/MS	28.23	27.85	28.61	27.54	Fumarate hydratase, mitochondrial
P07996	THBS1		0.347654	0.269815	3	3	2	2	11	11	8	8	By MS/MS	By MS/MS	By MS/MS	By MS/MS	23.92	23.91	23.9	24.47	Thrombospondin-1
P08069	IGF1R		0.330395	0.358227	26	23	18	25	26	23	18	25	By MS/MS	By MS/MS	By MS/MS	By MS/MS	25.83	26.34	26.13	26.75	Insulin-like growth factor 1 receptor
P08133	ANXA6		0.350001	-1.1413	13	21	7	15	13	21	7	15	By MS/MS	By MS/MS	By MS/MS	By MS/MS	24.82	26.54	23.68	25.4	Annexin A6
P08134	RHOC		0.879591	0.346692	3	3	3	3	3	3	3	3	By MS/MS	By MS/MS	By MS/MS	By MS/MS	22.7	22.7	22.91	23.19	Rho-related GTP-binding protein RhoC
P08174	CD55		0.407959	0.254213	17	19	16	20	17	19	16	20	By MS/MS	By MS/MS	By MS/MS	By MS/MS	29.04	29.38	29.31	29.63	Complement decay-accelerating factor
P08195	SLC3A2		1.22358	-0.521294	45	45	41	40	45	45	41	40	By MS/MS	By MS/MS	By MS/MS	By MS/MS	32.49	32.67	32.15	31.96	4F2 cell-surface antigen heavy chain
P08237	PFKM		0.0917984	-0.0853653	6	7	6	4	7	8	7	5	By MS/MS	By MS/MS	By MS/MS	By MS/MS	23.97	23.68	24.02	23.47	ATP-dependent 6-phosphofructokinase, muscle type
P08238	HSP90AB1		1.34248	-0.598698	22	22	18	21	35	35	28	31	By MS/MS	By MS/MS	By MS/MS	By MS/MS	28.61	28.73	27.95	28.19	Heat shock protein HSP 90-beta
P08240	SRPR		0.50906	0.164943	24	24	21	23	24	24	21	23	By MS/MS	By MS/MS	By MS/MS	By MS/MS	26.65	26.53	26.86	26.65	Signal recognition particle receptor subunit alpha
P08559	PDHA1		0.163306	0.200217	27	25	28	27	27	25	28	27	By MS/MS	By MS/MS	By MS/MS	By MS/MS	29.1	28.41	29.2	28.71	Pyruvate dehydrogenase E1 component subunit alpha, somatic form, mitochondrial
P08572	COL4A2		1.05254	1.48765	4	5	5	6	4	5	5	6	By MS/MS	By MS/MS	By MS/MS	By MS/MS	23.05	23.98	25.11	24.9	Collagen alpha-2(IV) chain
P08574	CYC1		0.843145	-0.489673	13	13	14	14	13	13	14	14	By MS/MS	By MS/MS	By MS/MS	By MS/MS	29.27	28.97	28.49	28.78	Cytochrome c1, heme protein, mitochondrial
P08581	MET		0.168931	0.134872	25	25	22	25	26	26	23	26	By MS/MS	By MS/MS	By MS/MS	By MS/MS	26.79	26.63	27.11	26.57	Hepatocyte growth factor receptor
P08648	ITGA5		1.28224	1.34899	29	32	38	37	29	32	38	37	By MS/MS	By MS/MS	By MS/MS	By MS/MS	28.68	29.04	29.94	30.48	Integrin alpha-5
P08670	VIM		0.234369	0.274034	39	40	35	47	43	45	39	52	By MS/MS	By MS/MS	By MS/MS	By MS/MS	30.04	30.42	30.13	30.88	Vimentin
P08708	RPS17		0.0964652	-0.324641	6	8	5	7	6	8	5	7	By MS/MS	By MS/MS	By MS/MS	By MS/MS	24.53	25.96	24.05	25.8	40S ribosomal protein S17
P08754	GNAI3		2.00871	-1.44244	12	12	7	10	13	13	8	11	By MS/MS	By MS/MS	By MS/MS	By MS/MS	27.14	27.09	25.82	25.53	Guanine nucleotide-binding protein G(k) subunit alpha
P08758	ANXA5		0.0816404	-0.334802	6	12	8	12	6	12	8	12	By MS/MS	By MS/MS	By MS/MS	By MS/MS	24.48	26.83	24.63	26.01	Annexin A5
P08865	RPSA		0.115269	0.0594072	9	12	11	12	9	12	11	12	By MS/MS	By MS/MS	By MS/MS	By MS/MS	26.66	27	26.84	26.94	40S ribosomal protein SA
P09001	MRPL3		0.165903	-0.111087	10	13	13	11	10	13	13	11	By MS/MS	By MS/MS	By MS/MS	By MS/MS	27.31	27.15	27.34	26.9	39S ribosomal protein L3, mitochondrial
P09110	ACAA1		0.131547	0.135309	3	4	4	4	3	4	4	4	By MS/MS	By MS/MS	By MS/MS	By MS/MS	22.69	22.32	22.94	22.34	3-ketoacyl-CoA thiolase, peroxisomal
P09211	GSTP1		0.0817411	-0.157397	6	7	5	9	6	7	5	9	By MS/MS	By MS/MS	By MS/MS	By MS/MS	24.46	25.73	24.89	24.99	Glutathione S-transferase P
P09382	LGALS1		0.463514	1.56217	6	7	7	7	6	7	7	7	By MS/MS	By MS/MS	By MS/MS	By MS/MS	25.31	27.3	27.07	28.66	Galectin-1
P09429	HMGB1		0.235693	-0.718723	6	8	5	8	7	9	5	10	By MS/MS	By MS/MS	By MS/MS	By MS/MS	25.51	26.48	24.29	26.26	High mobility group protein B1
P09493	TPM1		1.25225	-1.46561	5	6	4	3	5	6	4	3	By MS/MS	By MS/MS	By MS/MS	By MS/MS	24.78	24.48	22.83	23.5	Tropomyosin alpha-1 chain
P09496	CLTA		0.113574	-0.639688	3	3	1	3	3	3	1	3	By matching	By MS/MS	By matching	By MS/MS	22.09	23.99	20.74	24.06	Clathrin light chain A
P09543	CNP		0.381675	-0.303199	12	11	9	9	12	11	9	9	By MS/MS	By MS/MS	By MS/MS	By MS/MS	26.17	25.58	25.62	25.52	2,3-cyclic-nucleotide 3-phosphodiesterase
P09601	HMOX1		1.35881	-1.1556	10	10	6	9	10	10	6	9	By MS/MS	By MS/MS	By MS/MS	By MS/MS	26.03	26.31	25.22	24.81	Heme oxygenase 1
P09619	PDGFRB		1.63054	-2.54277	13	13	4	5	13	13	4	5	By MS/MS	By MS/MS	By MS/MS	By MS/MS	24.84	25.49	22.85	22.39	Platelet-derived growth factor receptor beta
P09622	DLD		0.282633	0.240651	21	20	19	18	21	20	19	18	By MS/MS	By MS/MS	By MS/MS	By MS/MS	29.04	28.7	29.37	28.85	Dihydrolipoyl dehydrogenase, mitochondrial
P09651	HNRNPA1		0.0470304	0.0808964	16	14	14	18	16	14	14	18	By MS/MS	By MS/MS	By MS/MS	By MS/MS	26.24	26.45	25.88	26.97	Heterogeneous nuclear ribonucleoprotein A1
P09661	SNRPA1		0.322552	0.165898	4	3	2	4	4	3	2	4	By MS/MS	By MS/MS	By MS/MS	By MS/MS	21.8	21.83	21.79	22.17	U2 small nuclear ribonucleoprotein A
P09669	COX6C		0.266282	0.353558	5	5	5	5	5	5	5	5	By MS/MS	By MS/MS	By MS/MS	By MS/MS	23.87	24.71	24.89	24.41	Cytochrome c oxidase subunit 6C
P09758	TACSTD2		1.19621	-0.966318	7	7	6	7	7	7	6	7	By MS/MS	By MS/MS	By MS/MS	By MS/MS	25.6	25.81	24.5	24.97	Tumor-associated calcium signal transducer 2
P09874	PARP1		0.451383	-0.887866	16	14	10	15	16	14	10	15	By MS/MS	By MS/MS	By MS/MS	By MS/MS	25.6	25.68	24.01	25.49	Poly [ADP-ribose] polymerase 1
Q71UI9	H2AFV		0.0417751	0.133933	3	3	3	3	3	3	3	3	By MS/MS	By MS/MS	By MS/MS	By MS/MS	25.96	25.89	25.03	27.09	Histone H2A.V
P0DMV9	HSPA1B		0.336463	-0.297083	17	17	17	15	27	27	25	24	By MS/MS	By MS/MS	By MS/MS	By MS/MS	28.44	29.08	28.52	28.4	Heat shock 70 kDa protein 1B
P10109	FDX1		0.701995	-1.6058	2	3	3	1	2	3	3	1	By MS/MS	By MS/MS	By MS/MS	By matching	23.58	22.23	21.81	20.79	Adrenodoxin, mitochondrial
P10114	RAP2A		1.74137	-0.272109	3	4	3	3	3	4	3	3	By matching	By MS/MS	By MS/MS	By MS/MS	22.18	22.25	21.94	21.95	Ras-related protein Rap-2a
P10301	RRAS		1.30004	0.774941	8	7	7	7	10	9	9	9	By MS/MS	By MS/MS	By MS/MS	By MS/MS	25.85	25.9	26.47	26.83	Ras-related protein R-Ras
P10316	HLA-A		0.839712	1.382	0	0	0	0	2	2	2	2	By MS/MS	By MS/MS	By MS/MS	By MS/MS	25.83	26.76	27.31	28.04	HLA class I histocompatibility antigen, A-69 alpha chain
P10321	HLA-C		0.774601	1.35047	1	1	1	1	1	1	1	1	By MS/MS	By MS/MS	By MS/MS	By MS/MS	26.44	27.31	27.76	28.69	HLA class I histocompatibility antigen, Cw-7 alpha chain
P10515	DLAT		0.154485	-0.250952	19	16	15	14	19	16	15	14	By MS/MS	By MS/MS	By MS/MS	By MS/MS	28.79	28.47	28.92	27.83	Dihydrolipoyllysine-residue acetyltransferase component of pyruvate dehydrogenase complex, mitochondrial
P10586	PTPRF		1.01787	0.742675	50	52	57	55	58	60	66	64	By MS/MS	By MS/MS	By MS/MS	By MS/MS	28.72	28.74	29.72	29.22	Receptor-type tyrosine-protein phosphatase F
P10599	TXN		0.0518808	-0.102405	3	3	3	3	3	3	3	3	By MS/MS	By MS/MS	By MS/MS	By MS/MS	22.89	23.97	22.99	23.67	Thioredoxin
P10606	COX5B		0.072078	0.0370665	5	7	6	5	5	7	6	5	By MS/MS	By MS/MS	By MS/MS	By MS/MS	26.85	26.88	27.07	26.73	Cytochrome c oxidase subunit 5B, mitochondrial
P10620	MGST1		0.469383	-0.208709	6	8	8	8	6	8	8	8	By MS/MS	By MS/MS	By MS/MS	By MS/MS	27.04	26.86	26.88	26.6	Microsomal glutathione S-transferase 1
P10644	PRKAR1A		0.0112397	-0.0085392	5	4	4	5	5	4	4	5	By MS/MS	By MS/MS	By MS/MS	By MS/MS	22.43	22.47	22.21	22.68	cAMP-dependent protein kinase type I-alpha regulatory subunit
P10646	TFPI		1.19981	-1.39312	4	4	3	3	4	4	3	3	By MS/MS	By MS/MS	By MS/MS	By MS/MS	24.21	24.56	22.66	23.31	Tissue factor pathway inhibitor
P10809	HSPD1		0.458389	-0.559986	56	52	53	54	56	52	53	54	By MS/MS	By MS/MS	By MS/MS	By MS/MS	33.65	32.99	33.08	32.44	60 kDa heat shock protein, mitochondrial
P10909	CLU		0.796215	-1.18018	6	6	4	4	6	6	4	4	By MS/MS	By MS/MS	By MS/MS	By MS/MS	25.3	26.07	24.88	24.13	Clusterin
P11021	HSPA5		1.69748	-0.418975	46	46	44	46	47	47	45	47	By MS/MS	By MS/MS	By MS/MS	By MS/MS	31.32	31.3	30.95	30.83	78 kDa glucose-regulated protein
P11047	LAMC1		1.69501	0.49579	26	27	26	29	26	28	27	30	By MS/MS	By MS/MS	By MS/MS	By MS/MS	26.41	26.43	26.85	26.99	Laminin subunit gamma-1
P11142	HSPA8		0.343666	-0.269067	25	25	22	27	30	30	26	32	By MS/MS	By MS/MS	By MS/MS	By MS/MS	29.15	29.73	29.14	29.2	Heat shock cognate 71 kDa protein
P11166	SLC2A1		0.461932	0.668138	9	9	10	9	9	9	10	9	By MS/MS	By MS/MS	By MS/MS	By MS/MS	25.53	25.66	25.72	26.81	Solute carrier family 2, facilitated glucose transporter member 1
P11171	EPB41		0.322942	0.269545	6	5	6	9	7	5	7	10	By MS/MS	By MS/MS	By MS/MS	By MS/MS	23.95	24.23	24.08	24.63	Protein 4.1
P11172	UMPS		0.201527	-0.310314	4	5	5	3	4	5	5	3	By MS/MS	By MS/MS	By MS/MS	By matching	23.72	23.88	24.03	22.95	Uridine 5-monophosphate synthase
P11177	PDHB		0.0804841	0.100359	16	16	16	16	16	16	16	16	By MS/MS	By MS/MS	By MS/MS	By MS/MS	29.05	28.5	29.18	28.56	Pyruvate dehydrogenase E1 component subunit beta, mitochondrial
P11182	DBT		0.0478709	0.0561161	10	8	10	8	10	8	10	8	By MS/MS	By MS/MS	By MS/MS	By MS/MS	25.51	25	25.59	25.03	Lipoamide acyltransferase component of branched-chain alpha-keto acid dehydrogenase complex, mitochondrial
P11233	RALA		0.189836	-0.187792	3	3	3	2	3	3	3	2	By MS/MS	By MS/MS	By MS/MS	By MS/MS	25.84	25.16	25.23	25.39	Ras-related protein Ral-A
P11234	RALB		0.300423	0.130357	4	4	3	3	7	7	6	6	By MS/MS	By MS/MS	By MS/MS	By MS/MS	25.43	25.12	25.44	25.37	Ras-related protein Ral-B
P11279	LAMP1		0.502659	0.69237	5	6	5	6	5	6	5	6	By MS/MS	By MS/MS	By MS/MS	By MS/MS	24.93	25.35	25.36	26.3	Lysosome-associated membrane glycoprotein 1
P11310	ACADM		0.50245	-0.38166	15	14	13	12	15	14	13	12	By MS/MS	By MS/MS	By MS/MS	By MS/MS	27.64	27.72	27.58	27.01	Medium-chain specific acyl-CoA dehydrogenase, mitochondrial
P11387	TOP1		0.281679	-1.33422	7	11	1	10	7	11	1	10	By matching	By MS/MS	By matching	By MS/MS	22.15	24.37	20.59	23.26	DNA topoisomerase 1
P11388	TOP2A		0.500158	-0.381596	10	11	9	11	12	13	11	12	By MS/MS	By MS/MS	By MS/MS	By MS/MS	24.88	24.99	24.27	24.84	DNA topoisomerase 2-alpha
P11413	G6PD		1.33819	0.679656	10	8	8	9	10	8	8	9	By MS/MS	By MS/MS	By MS/MS	By MS/MS	24.27	24.56	25.15	25.04	Glucose-6-phosphate 1-dehydrogenase
P11498	PC		0.637585	-0.750154	43	43	40	35	43	43	40	35	By MS/MS	By MS/MS	By MS/MS	By MS/MS	29.07	28.88	28.65	27.79	Pyruvate carboxylase, mitochondrial
P11532	DMD		0.112076	-0.114353	4	5	4	4	4	5	4	4	By MS/MS	By MS/MS	By MS/MS	By MS/MS	23.62	24.19	23.98	23.59	Dystrophin
P11586	MTHFD1		0.401666	-0.245051	17	18	12	14	17	18	12	14	By MS/MS	By MS/MS	By MS/MS	By MS/MS	25.35	25.72	25.42	25.15	C-1-tetrahydrofolate synthase, cytoplasmic
P11717	IGF2R		1.36263	-0.621987	57	57	38	48	57	57	38	48	By MS/MS	By MS/MS	By MS/MS	By MS/MS	27.87	28	27.43	27.19	Cation-independent mannose-6-phosphate receptor
P11940	PABPC1		0.0306167	0.0312986	8	8	7	7	24	26	24	26	By MS/MS	By MS/MS	By MS/MS	By MS/MS	27.06	27.63	27.22	27.53	Polyadenylate-binding protein 1
P12074	COX6A1		0.113688	-0.273908	1	3	2	4	1	3	2	4	By MS/MS	By MS/MS	By MS/MS	By MS/MS	25.91	26.94	25.51	26.78	Cytochrome c oxidase subunit 6A1, mitochondrial
P12235	SLC25A4		0.171832	-0.0372696	5	6	6	5	5	6	6	5	By MS/MS	By MS/MS	By MS/MS	By MS/MS	25.15	25.26	25.22	25.11	ADP/ATP translocase 1
P12236	SLC25A6		1.40195	0.601304	9	9	8	9	28	29	29	29	By MS/MS	By MS/MS	By MS/MS	By MS/MS	30.18	30.11	30.86	30.63	ADP/ATP translocase 3
P12268	IMPDH2		0.198039	-0.165206	18	19	17	15	19	19	17	15	By MS/MS	By MS/MS	By MS/MS	By MS/MS	27.2	27.15	27.31	26.72	Inosine-5-monophosphate dehydrogenase 2
P12270	TPR		0.771259	-0.24558	11	12	6	10	11	12	6	10	By MS/MS	By MS/MS	By MS/MS	By MS/MS	24.52	24.75	24.4	24.37	Nucleoprotein TPR
P12277	CKB		0.995005	-1.85748	4	5	2	3	4	5	2	3	By MS/MS	By MS/MS	By MS/MS	By MS/MS	23.69	24.83	22.69	22.11	Creatine kinase B-type
P12429	ANXA3		0.310462	1.20316	3	10	6	10	3	10	6	10	By matching	By MS/MS	By MS/MS	By MS/MS	22.89	23.85	23.22	25.92	Annexin A3
P12694	BCKDHA		0.240395	-0.387125	12	13	10	12	12	13	10	12	By MS/MS	By MS/MS	By MS/MS	By MS/MS	26.88	26.37	26.76	25.71	2-oxoisovalerate dehydrogenase subunit alpha, mitochondrial
P12814	ACTN1		1.3191	0.888676	26	26	26	27	26	26	26	27	By MS/MS	By MS/MS	By MS/MS	By MS/MS	28.07	27.96	28.71	29.1	Alpha-actinin-1
P12931	SRC		0.400101	0.591635	0	0	2	2	0	0	2	2	By matching	By matching	By MS/MS	By matching	20.61	21.65	21.93	21.52	Proto-oncogene tyrosine-protein kinase Src
P12956	XRCC6		0.0867582	-0.218413	15	17	14	18	15	17	14	18	By MS/MS	By MS/MS	By MS/MS	By MS/MS	25.69	26.58	25.2	26.63	X-ray repair cross-complementing protein 6
P13010	XRCC5		0.0454083	-0.124182	13	16	9	17	13	16	9	17	By MS/MS	By MS/MS	By MS/MS	By MS/MS	25.16	26.33	24.97	26.28	X-ray repair cross-complementing protein 5
P13073	COX4I1		1.047	0.389468	12	12	12	11	12	12	12	11	By MS/MS	By MS/MS	By MS/MS	By MS/MS	28.64	28.65	29.16	28.91	Cytochrome c oxidase subunit 4 isoform 1, mitochondrial
P13473	LAMP2		0.645241	1.00362	5	4	5	6	5	4	5	6	By MS/MS	By MS/MS	By MS/MS	By MS/MS	23.33	23.1	23.65	24.79	Lysosome-associated membrane glycoprotein 2
P13639	EEF2		0.429105	-0.258952	39	39	35	35	40	40	36	35	By MS/MS	By MS/MS	By MS/MS	By MS/MS	28.1	28.47	27.9	28.16	Elongation factor 2
P13667	PDIA4		0.0181813	-0.00863266	25	29	26	24	25	29	26	24	By MS/MS	By MS/MS	By MS/MS	By MS/MS	27.81	27.55	27.75	27.6	Protein disulfide-isomerase A4
P13674	P4HA1		0.0922684	-0.0787344	9	9	7	8	9	9	7	8	By MS/MS	By MS/MS	By MS/MS	By MS/MS	24.37	24.27	24.53	23.96	Prolyl 4-hydroxylase subunit alpha-1
P13726	F3		1.60184	2.12697	3	3	4	5	3	3	4	5	By MS/MS	By MS/MS	By MS/MS	By MS/MS	24.53	23.89	26.21	26.46	Tissue factor
P13797	PLS3		0.090093	0.217719	22	16	20	17	22	16	20	17	By MS/MS	By MS/MS	By MS/MS	By MS/MS	27.14	25.94	27.3	26.22	Plastin-3
P13804	ETFA		0.00189659	0.00295448	16	16	17	16	16	16	17	16	By MS/MS	By MS/MS	By MS/MS	By MS/MS	29	28.66	29.28	28.39	Electron transfer flavoprotein subunit alpha, mitochondrial
P13861	PRKAR2A		0.937265	-0.488346	9	8	7	8	9	8	7	8	By MS/MS	By MS/MS	By MS/MS	By MS/MS	25.06	24.97	24.7	24.35	cAMP-dependent protein kinase type II-alpha regulatory subunit
P13987	CD59		0.390786	0.382787	8	7	8	7	8	7	8	7	By MS/MS	By MS/MS	By MS/MS	By MS/MS	28.36	28.9	28.76	29.26	CD59 glycoprotein
P13995	MTHFD2		0.0330536	-0.0863876	12	11	13	10	12	11	13	10	By MS/MS	By MS/MS	By MS/MS	By MS/MS	27.09	25.95	27.04	25.83	Bifunctional methylenetetrahydrofolate dehydrogenase/cyclohydrolase, mitochondrial
P14174	MIF		0.292226	-0.91827	2	2	2	2	2	2	2	2	By MS/MS	By MS/MS	By MS/MS	By MS/MS	23.13	23.83	21.46	23.66	Macrophage migration inhibitory factor
P14209	CD99		2.27432	-1.66238	4	4	2	4	4	4	2	4	By MS/MS	By MS/MS	By MS/MS	By MS/MS	23.33	23.56	21.83	21.74	CD99 antigen
P14314	PRKCSH		0.0269891	0.00891209	17	18	19	20	17	18	19	20	By MS/MS	By MS/MS	By MS/MS	By MS/MS	27.87	27.71	27.87	27.73	Glucosidase 2 subunit beta
P14324	FDPS		0.312365	0.0941706	3	3	2	3	3	3	2	3	By MS/MS	By MS/MS	By MS/MS	By matching	21.98	22.19	22.15	22.21	Farnesyl pyrophosphate synthase
P14384	CPM		0.224657	0.332244	12	11	11	11	12	11	11	11	By MS/MS	By MS/MS	By MS/MS	By MS/MS	26.06	27.12	26.99	26.86	Carboxypeptidase M
P14406	COX7A2		0.793435	-0.721148	2	3	3	2	2	3	3	2	By MS/MS	By MS/MS	By MS/MS	By MS/MS	27.66	27.01	26.68	26.55	Cytochrome c oxidase subunit 7A2, mitochondrial
P14543	NID1	+	3.40948	3.76518	2	3	5	4	2	3	5	4	By matching	By matching	By MS/MS	By MS/MS	20.46	20.32	24.14	24.17	Nidogen-1
P14618	PKM		0.0501941	-0.0460548	32	32	31	32	32	32	31	32	By MS/MS	By MS/MS	By MS/MS	By MS/MS	28.85	29.39	28.95	29.2	Pyruvate kinase PKM
P14625	HSP90B1		0.501724	0.212515	49	46	36	41	51	48	38	43	By MS/MS	By MS/MS	By MS/MS	By MS/MS	29.83	29.7	30.12	29.83	Endoplasmin
P63162	SNRPN		0.103779	0.21474	3	2	2	3	3	2	2	3	By MS/MS	By MS/MS	By MS/MS	By MS/MS	22.24	22.14	21.71	23.1	Small nuclear ribonucleoprotein-associated protein N
P14854	COX6B1		0.717971	0.313107	5	5	5	4	5	5	5	4	By MS/MS	By MS/MS	By MS/MS	By MS/MS	27.73	28.02	28.26	28.12	Cytochrome c oxidase subunit 6B1
P14866	HNRNPL		0.067047	0.096365	8	8	8	9	8	8	8	9	By MS/MS	By MS/MS	By MS/MS	By MS/MS	25.27	24.78	24.72	25.52	Heterogeneous nuclear ribonucleoprotein L
P14868	DARS		0.00582862	-0.00712204	9	10	7	9	9	10	7	9	By MS/MS	By MS/MS	By MS/MS	By MS/MS	23.62	24.11	23.57	24.14	Aspartate--tRNA ligase, cytoplasmic
P14923	JUP		0.712622	0.799067	22	22	20	23	22	22	20	23	By MS/MS	By MS/MS	By MS/MS	By MS/MS	26.61	27	27.24	27.97	Junction plakoglobin
P14927	UQCRB		1.2065	-0.913736	8	8	7	7	8	8	7	7	By MS/MS	By MS/MS	By MS/MS	By MS/MS	27.96	27.87	27.23	26.76	Cytochrome b-c1 complex subunit 7
P15121	AKR1B1		0.88403	2.39822	2	2	3	4	2	2	3	4	By MS/MS	By matching	By MS/MS	By MS/MS	22.13	20.29	23.32	23.9	Aldose reductase
P15144	ANPEP		1.01597	1.1177	18	16	17	22	18	16	17	22	By MS/MS	By MS/MS	By MS/MS	By MS/MS	26.47	25.87	27.06	27.51	Aminopeptidase N
P15151	PVR		0.188533	-0.139426	6	6	6	6	6	6	6	6	By MS/MS	By MS/MS	By MS/MS	By MS/MS	25.18	24.98	24.7	25.18	Poliovirus receptor
P15170	GSPT1		0.105792	-0.0944376	1	2	3	3	4	4	5	6	By MS/MS	By matching	By MS/MS	By MS/MS	22.89	23.46	22.98	23.18	Eukaryotic peptide chain release factor GTP-binding subunit ERF3A
P15291	B4GALT1		0.518882	0.417134	9	7	8	8	9	7	8	8	By MS/MS	By MS/MS	By MS/MS	By MS/MS	26.27	26.57	27.1	26.58	Beta-1,4-galactosyltransferase 1
P15311	EZR		0.174893	0.174082	22	21	21	17	23	22	22	18	By MS/MS	By MS/MS	By MS/MS	By MS/MS	27.26	26.56	27.09	27.08	Ezrin
P15328	FOLR1		1.52529	4.02473	9	7	10	13	9	7	10	13	By MS/MS	By MS/MS	By MS/MS	By MS/MS	25.15	23.86	28.23	28.83	Folate receptor alpha
P15529	CD46		0.270255	-0.262026	4	6	4	3	4	6	4	3	By MS/MS	By MS/MS	By MS/MS	By MS/MS	23.73	24.43	23.81	23.82	Membrane cofactor protein
P15531	NME1		0.0364084	-0.0764999	3	2	2	2	7	6	6	5	By MS/MS	By MS/MS	By MS/MS	By MS/MS	24.12	25.09	24.07	24.99	Nucleoside diphosphate kinase A
P15559	NQO1		0.413637	0.262609	7	9	5	10	7	9	5	10	By MS/MS	By MS/MS	By MS/MS	By MS/MS	24.02	24.22	24.6	24.17	NAD(P)H dehydrogenase [quinone] 1
P15880	RPS2		0.0665341	0.0754719	10	9	8	10	10	9	8	10	By MS/MS	By MS/MS	By MS/MS	By MS/MS	25.28	26.01	25.65	25.8	40S ribosomal protein S2
P15924	DSP		0.637925	-1.50862	2	2	3	1	2	2	3	1	By MS/MS	By MS/MS	By MS/MS	By MS/MS	21.27	22.22	20.98	19.49	Desmoplakin
P15941	MUC1		0.417685	-0.231373	3	3	4	2	3	3	4	2	By MS/MS	By MS/MS	By MS/MS	By MS/MS	22.65	23.02	22.7	22.51	Mucin-1
P15954	COX7C		0.573288	-0.584156	3	3	3	3	3	3	3	3	By MS/MS	By MS/MS	By MS/MS	By MS/MS	25.19	24.48	24.39	24.11	Cytochrome c oxidase subunit 7C, mitochondrial
P16066	NPR1		0.107609	0.0424023	4	7	4	4	4	8	4	4	By matching	By MS/MS	By matching	By matching	22.93	23.19	23.11	23.09	Atrial natriuretic peptide receptor 1
P16070	CD44		2.27986	0.301109	13	12	12	14	13	12	12	14	By MS/MS	By MS/MS	By MS/MS	By MS/MS	29.81	29.77	30.1	30.08	CD44 antigen
P16144	ITGB4		1.51436	0.728608	33	32	30	33	33	32	30	33	By MS/MS	By MS/MS	By MS/MS	By MS/MS	26.09	26.18	26.98	26.74	Integrin beta-4
P16152	CBR1		0.720896	0.264571	4	4	3	4	4	4	3	4	By MS/MS	By matching	By MS/MS	By MS/MS	22.93	22.97	23.35	23.08	Carbonyl reductase [NADPH] 1
P16219	ACADS		0.166379	0.272378	1	0	2	2	1	0	2	2	By matching	Imputed	By MS/MS	By MS/MS	21.33	20.28	20.85	21.31	Short-chain specific acyl-CoA dehydrogenase, mitochondrial
P16260	SLC25A16		1.48669	-2.5917	1	2	2	2	1	2	2	2	By matching	By matching	By MS/MS	By MS/MS	21.59	21.57	19.47	18.51	Graves disease carrier protein
P16278	GLB1		1.05801	0.462537	3	5	5	4	3	5	5	4	By matching	By MS/MS	By matching	By MS/MS	22.58	22.45	22.84	23.11	Beta-galactosidase
P16401	HIST1H1B		0.216605	-1.16406	3	3	1	3	3	3	1	3	By MS/MS	By MS/MS	By MS/MS	By MS/MS	22.53	24.08	20.38	23.91	Histone H1.5
P16403	HIST1H1C		0.186675	0.998916	0	1	0	0	6	8	6	7	By MS/MS	By MS/MS	By MS/MS	By MS/MS	23.43	25.76	24.1	27.09	Histone H1.2
P16435	POR		1.07234	0.307859	21	19	22	20	21	19	22	20	By MS/MS	By MS/MS	By MS/MS	By MS/MS	26.44	26.61	26.88	26.79	NADPH--cytochrome P450 reductase
P16615	ATP2A2		0.0634997	0.02034	33	32	32	30	33	32	32	30	By MS/MS	By MS/MS	By MS/MS	By MS/MS	28.31	28.52	28.46	28.42	Sarcoplasmic/endoplasmic reticulum calcium ATPase 2
P17152	TMEM11		0.920406	0.292948	6	6	6	6	6	6	6	6	By MS/MS	By MS/MS	By MS/MS	By MS/MS	24.72	24.91	25.16	25.05	Transmembrane protein 11, mitochondrial
P17252	PRKCA		0.623149	0.736498	2	4	3	4	2	4	3	4	By MS/MS	By MS/MS	By MS/MS	By MS/MS	22.56	23.4	23.58	23.86	Protein kinase C alpha type
P17301	ITGA2		1.2418	1.3201	17	16	21	19	17	16	21	19	By MS/MS	By MS/MS	By MS/MS	By MS/MS	24.69	24.63	25.65	26.31	Integrin alpha-2
P17302	GJA1		1.07657	2.04316	2	4	4	4	2	4	4	4	By MS/MS	By matching	By MS/MS	By MS/MS	21.66	22.72	23.88	24.58	Gap junction alpha-1 protein
P17342	NPR3		1.17614	-0.577064	14	12	12	12	14	12	12	12	By MS/MS	By MS/MS	By MS/MS	By MS/MS	26.18	26.35	25.82	25.55	Atrial natriuretic peptide receptor 3
P17568	NDUFB7		0.48727	-0.344875	3	3	2	3	3	3	2	3	By MS/MS	By MS/MS	By MS/MS	By MS/MS	23.46	23.91	23.49	23.19	NADH dehydrogenase [ubiquinone] 1 beta subcomplex subunit 7
P17693	HLA-G		0.397648	-1.67428	1	1	1	1	1	1	1	1	By MS/MS	By MS/MS	By matching	By matching	23.83	23.34	20.35	23.47	HLA class I histocompatibility antigen, alpha chain G
P17706	PTPN2		0.30626	-0.671305	2	2	1	2	2	2	1	2	By MS/MS	By MS/MS	By MS/MS	By matching	22.1	21.39	20.34	21.8	Tyrosine-protein phosphatase non-receptor type 2
P17812	CTPS1		0.43296	0.212675	4	5	3	5	4	5	3	5	By MS/MS	By MS/MS	By MS/MS	By MS/MS	22.28	22.65	22.71	22.64	CTP synthase 1
P17813	ENG		2.466	-1.29913	15	16	12	12	15	16	12	12	By MS/MS	By MS/MS	By MS/MS	By MS/MS	27.61	27.74	26.42	26.34	Endoglin
P17844	DDX5		0.0765888	-0.115042	13	11	7	11	18	15	13	17	By MS/MS	By MS/MS	By MS/MS	By MS/MS	25.78	25.91	25.24	26.22	Probable ATP-dependent RNA helicase DDX5
P17858	PFKL		1.73509	1.73193	1	1	2	2	1	1	2	2	By matching	By matching	By MS/MS	By MS/MS	20.25	20.16	21.7	22.17	ATP-dependent 6-phosphofructokinase, liver type
P17931	LGALS3		0.396025	0.751348	4	4	3	4	4	4	3	4	By matching	By MS/MS	By MS/MS	By MS/MS	21.62	22.68	22.43	23.38	Galectin-3
P17980	PSMC3		0.0406985	0.0414314	8	7	5	5	8	7	5	5	By MS/MS	By MS/MS	By MS/MS	By MS/MS	24.47	24.77	24.95	24.37	26S protease regulatory subunit 6A
P17987	TCP1		0.0822551	0.0877991	19	24	17	20	19	24	17	20	By MS/MS	By MS/MS	By MS/MS	By MS/MS	26.43	26.87	26.46	27.01	T-complex protein 1 subunit alpha
P18031	PTPN1		0.566256	0.166922	15	17	14	14	15	17	14	14	By MS/MS	By MS/MS	By MS/MS	By MS/MS	26.05	26.23	26.25	26.37	Tyrosine-protein phosphatase non-receptor type 1
P18077	RPL35A		1.16352	0.813711	4	4	5	6	4	4	5	6	By matching	By MS/MS	By MS/MS	By MS/MS	22.11	22.15	22.72	23.16	60S ribosomal protein L35a
P18084	ITGB5		1.4649	0.408909	14	13	14	15	14	13	14	15	By MS/MS	By MS/MS	By MS/MS	By MS/MS	26.34	26.48	26.79	26.85	Integrin beta-5
P18085	ARF4		0.385457	-0.782748	4	4	1	3	4	4	1	3	By MS/MS	By MS/MS	By MS/MS	By MS/MS	23.17	23.19	21.63	23.15	ADP-ribosylation factor 4
P18124	RPL7		0.0841318	-0.181327	12	14	14	14	12	14	14	14	By MS/MS	By MS/MS	By MS/MS	By MS/MS	26.37	27.1	25.94	27.17	60S ribosomal protein L7
P18206	VCL		0.331895	0.539016	20	21	16	18	20	21	16	18	By MS/MS	By MS/MS	By MS/MS	By MS/MS	25.25	26.25	25.95	26.63	Vinculin
P18433	PTPRA		0.424608	0.331754	5	5	5	5	5	5	5	5	By MS/MS	By MS/MS	By MS/MS	By MS/MS	22.64	22.98	23.38	22.91	Receptor-type tyrosine-protein phosphatase alpha
P18583	SON		0.277668	-0.388949	14	15	9	12	14	15	9	12	By MS/MS	By MS/MS	By MS/MS	By MS/MS	25.32	25.71	24.65	25.6	Protein SON
P18621	RPL17		0.0329402	-0.0940866	7	8	9	10	7	8	9	10	By MS/MS	By MS/MS	By MS/MS	By MS/MS	25.67	27.15	25.79	26.84	60S ribosomal protein L17
P18669	PGAM1		0.252743	-0.527741	7	6	4	5	7	6	4	5	By MS/MS	By MS/MS	By MS/MS	By MS/MS	23.58	24.59	22.99	24.13	Phosphoglycerate mutase 1
P18827	SDC1		1.00368	-1.80022	2	2	1	2	2	2	1	2	By MS/MS	By MS/MS	By MS/MS	By MS/MS	22.78	22.43	20.22	21.39	Syndecan-1
P18859	ATP5J		2.63608	-1.71768	8	8	6	8	8	8	6	8	By MS/MS	By MS/MS	By MS/MS	By MS/MS	28.76	28.6	26.99	26.95	ATP synthase-coupling factor 6, mitochondrial
P19021	PAM		0.992829	0.779008	2	1	1	2	2	1	1	2	By matching	By matching	By MS/MS	By MS/MS	20.85	21.18	22.01	21.58	Peptidyl-glycine alpha-amidating monooxygenase
P19022	CDH2		0.513201	0.331072	18	19	19	20	18	19	19	20	By MS/MS	By MS/MS	By MS/MS	By MS/MS	28.38	28.85	28.89	29.01	Cadherin-2
P19256	CD58		0.23012	0.0946474	2	3	2	3	2	3	2	3	By MS/MS	By MS/MS	By MS/MS	By MS/MS	22.5	22.42	22.41	22.7	Lymphocyte function-associated antigen 3
P19338	NCL		0.0436182	-0.0925703	13	14	10	11	13	14	10	11	By MS/MS	By MS/MS	By MS/MS	By MS/MS	25.53	26.21	25.19	26.37	Nucleolin
P19367	HK1		0.0365417	-0.0701942	2	3	1	3	2	3	1	3	By MS/MS	By MS/MS	By MS/MS	By MS/MS	21.11	21.55	20.69	21.83	Hexokinase-1
P19404	NDUFV2		0.152772	-0.301502	9	11	8	7	9	11	8	7	By MS/MS	By MS/MS	By MS/MS	By MS/MS	26.48	26.33	26.79	25.42	NADH dehydrogenase [ubiquinone] flavoprotein 2, mitochondrial
P19634	SLC9A1		2.14814	2.37885	0	0	3	3	0	0	3	3	Imputed	Imputed	By MS/MS	By MS/MS	20.22	20.63	22.79	22.82	Sodium/hydrogen exchanger 1
P20020	ATP2B1		0.377571	0.250712	20	19	19	20	20	19	19	20	By MS/MS	By MS/MS	By MS/MS	By MS/MS	26.87	26.98	26.93	27.42	Plasma membrane calcium-transporting ATPase 1
P20073	ANXA7		0.0449001	0.101217	3	3	2	4	3	3	2	4	By matching	By MS/MS	By matching	By MS/MS	21.49	22.62	21.71	22.61	Annexin A7
P20290	BTF3		0.120996	-0.0774984	2	3	1	2	2	3	1	2	By MS/MS	By MS/MS	By MS/MS	By MS/MS	23.93	23.58	23.81	23.55	Transcription factor BTF3
P20339	RAB5A		0.361076	0.446496	3	3	3	4	3	3	3	4	By MS/MS	By MS/MS	By MS/MS	By MS/MS	24.46	23.82	24.92	24.26	Ras-related protein Rab-5A
P20340	RAB6A		0.635739	0.131052	5	4	5	5	11	13	12	13	By MS/MS	By MS/MS	By MS/MS	By MS/MS	26.64	26.79	26.86	26.82	Ras-related protein Rab-6A
P20645	M6PR		0.131154	-0.153746	4	4	3	4	4	4	3	4	By MS/MS	By MS/MS	By MS/MS	By MS/MS	23.28	23.51	22.85	23.63	Cation-dependent mannose-6-phosphate receptor
P20674	COX5A		0.121041	0.0583496	9	9	9	9	9	9	9	9	By MS/MS	By MS/MS	By MS/MS	By MS/MS	29.07	29.39	29.32	29.25	Cytochrome c oxidase subunit 5A, mitochondrial
P20700	LMNB1		1.00312	-0.546099	42	42	36	41	46	46	38	44	By MS/MS	By MS/MS	By MS/MS	By MS/MS	29.75	29.38	29.01	29.02	Lamin-B1
P20908	COL5A1		1.89815	1.71929	11	11	14	16	11	11	14	16	By MS/MS	By MS/MS	By MS/MS	By MS/MS	24.77	24.5	26.21	26.49	Collagen alpha-1(V) chain
P20929	NEB		0.43404	1.23357	3	3	3	3	3	3	3	3	By matching	By MS/MS	By MS/MS	By MS/MS	20.22	22.35	22.45	22.59	Nebulin
P21266	GSTM3		0.2501	-0.0959959	7	5	4	4	7	5	4	4	By MS/MS	By MS/MS	By MS/MS	By MS/MS	24.14	24.25	23.97	24.23	Glutathione S-transferase Mu 3
P21291	CSRP1		0.366628	0.345601	11	10	9	9	11	10	9	9	By MS/MS	By MS/MS	By MS/MS	By MS/MS	25.94	25.29	25.82	26.1	Cysteine and glycine-rich protein 1
P21333	FLNA		0.923199	0.764549	127	132	128	132	137	142	138	141	By MS/MS	By MS/MS	By MS/MS	By MS/MS	30.65	31.15	31.52	31.81	Filamin-A
P21589	NT5E		1.49106	2.00543	16	12	17	19	16	12	17	19	By MS/MS	By MS/MS	By MS/MS	By MS/MS	25.73	25.79	27.4	28.13	5-nucleotidase
P21796	VDAC1		0.038843	-0.0304995	23	24	23	22	23	24	23	22	By MS/MS	By MS/MS	By MS/MS	By MS/MS	31	31.23	31.31	30.86	Voltage-dependent anion-selective channel protein 1
P21912	SDHB		0.0527726	0.0569429	15	15	14	13	15	15	14	13	By MS/MS	By MS/MS	By MS/MS	By MS/MS	26.84	26.53	27.06	26.43	Succinate dehydrogenase [ubiquinone] iron-sulfur subunit, mitochondrial
P21926	CD9		0.820822	-0.795562	5	5	5	5	5	5	5	5	By MS/MS	By MS/MS	By MS/MS	By MS/MS	27.3	27.81	26.52	27	CD9 antigen
P21953	BCKDHB		0.733882	-0.884108	5	6	6	6	5	6	6	6	By MS/MS	By MS/MS	By MS/MS	By MS/MS	26.44	26.23	25.88	25.02	2-oxoisovalerate dehydrogenase subunit beta, mitochondrial
P21964	COMT		0.197098	0.156754	10	10	10	10	10	10	10	10	By MS/MS	By MS/MS	By MS/MS	By MS/MS	27.69	28.18	28.23	27.95	Catechol O-methyltransferase
P21980	TGM2		0.872901	1.45467	12	11	10	18	12	11	10	18	By MS/MS	By MS/MS	By MS/MS	By MS/MS	24.28	24.56	25.3	26.45	Protein-glutamine gamma-glutamyltransferase 2
P22033	MUT		0.0209939	0.0232296	24	20	22	18	24	20	22	18	By MS/MS	By MS/MS	By MS/MS	By MS/MS	26.49	25.99	26.5	26.02	Methylmalonyl-CoA mutase, mitochondrial
P22061	PCMT1		0.543001	0.79325	6	6	5	5	6	6	5	5	By MS/MS	By MS/MS	By MS/MS	By MS/MS	24.65	24.56	25.95	24.85	Protein-L-isoaspartate(D-aspartate) O-methyltransferase
P22087	FBL		0.152867	0.367251	5	5	4	4	6	6	5	5	By MS/MS	By MS/MS	By MS/MS	By MS/MS	24.5	25.4	24.61	26.02	rRNA 2-O-methyltransferase fibrillarin
P22102	GART		0.547928	-0.220396	13	12	11	11	13	12	11	11	By MS/MS	By MS/MS	By MS/MS	By MS/MS	25.17	25.44	25.15	25.02	Trifunctional purine biosynthetic protein adenosine-3
P22234	PAICS		0.686434	-0.742031	11	11	7	9	11	11	7	9	By MS/MS	By MS/MS	By MS/MS	By MS/MS	25.12	25.66	24.35	24.95	Multifunctional protein ADE2
P22307	SCP2		1.43992	1.20171	6	5	9	8	6	5	9	8	By MS/MS	By matching	By MS/MS	By MS/MS	22.59	22.83	24.12	23.71	Non-specific lipid-transfer protein
P22314	UBA1		0.455647	0.360053	14	12	10	15	14	12	10	15	By MS/MS	By MS/MS	By MS/MS	By MS/MS	24.97	25.43	25.38	25.75	Ubiquitin-like modifier-activating enzyme 1
P22392	NME2		0.203049	0.303318	2	2	3	3	2	2	3	3	By matching	By MS/MS	By matching	By MS/MS	22.84	23.4	22.97	23.88	Nucleoside diphosphate kinase B
P22570	FDXR		0.181459	-0.225677	9	6	9	8	9	6	9	8	By MS/MS	By MS/MS	By MS/MS	By MS/MS	25.17	24.66	25.05	24.33	NADPH:adrenodoxin oxidoreductase, mitochondrial
P22626	HNRNPA2B1		0.561331	0.293841	10	13	11	14	10	13	11	14	By MS/MS	By MS/MS	By MS/MS	By MS/MS	25.49	25.84	25.87	26.05	Heterogeneous nuclear ribonucleoproteins A2/B1
P22692	IGFBP4		0.162623	-0.204703	2	2	2	2	2	2	2	2	By MS/MS	By MS/MS	By MS/MS	By MS/MS	22.24	21.75	22.15	21.42	Insulin-like growth factor-binding protein 4
P22695	UQCRC2		0.87639	0.474201	17	18	18	19	17	18	18	19	By MS/MS	By MS/MS	By MS/MS	By MS/MS	29.71	29.38	30.11	29.93	Cytochrome b-c1 complex subunit 2, mitochondrial
P22830	FECH		0.412637	-0.637515	13	13	10	11	13	13	10	11	By MS/MS	By MS/MS	By MS/MS	By MS/MS	26.67	25.73	25.91	25.22	Ferrochelatase, mitochondrial
P23229	ITGA6		0.929112	0.249202	31	30	27	25	31	30	27	25	By MS/MS	By MS/MS	By MS/MS	By MS/MS	27.14	27.31	27.52	27.43	Integrin alpha-6
P23246	SFPQ		0.358549	-0.476192	10	11	8	12	10	11	8	12	By MS/MS	By MS/MS	By MS/MS	By MS/MS	25.31	25.69	24.57	25.48	Splicing factor, proline- and glutamine-rich
P23284	PPIB		0.881083	-0.261511	14	13	12	12	14	13	12	12	By MS/MS	By MS/MS	By MS/MS	By MS/MS	28.23	28.17	27.84	28.04	Peptidyl-prolyl cis-trans isomerase B
P23368	ME2		0.660873	-0.85568	21	18	17	16	21	18	17	16	By MS/MS	By MS/MS	By MS/MS	By MS/MS	27.2	26.7	26.51	25.68	NAD-dependent malic enzyme, mitochondrial
P23396	RPS3		0.884959	0.438308	16	16	14	16	16	16	14	16	By MS/MS	By MS/MS	By MS/MS	By MS/MS	26.45	26.14	26.65	26.82	40S ribosomal protein S3
P23434	GCSH		0.382311	-0.510791	3	3	3	3	3	3	3	3	By MS/MS	By MS/MS	By MS/MS	By MS/MS	26.19	25.41	25.6	24.97	Glycine cleavage system H protein, mitochondrial
P23458	JAK1		2.13628	1.13418	8	6	11	12	8	6	11	12	By MS/MS	By MS/MS	By MS/MS	By MS/MS	23.07	23.26	24.33	24.27	Tyrosine-protein kinase JAK1
P23526	AHCY		0.219505	0.164426	8	9	8	8	8	9	8	8	By MS/MS	By MS/MS	By MS/MS	By MS/MS	23.99	24.46	24.26	24.52	Adenosylhomocysteinase
P23528	CFL1		1.38392	-0.759072	8	8	9	8	12	10	11	11	By MS/MS	By MS/MS	By MS/MS	By MS/MS	27.43	27.4	26.5	26.81	Cofilin-1
P23588	EIF4B		0.601407	0.589492	1	1	0	0	1	1	0	0	By MS/MS	By MS/MS	Imputed	Imputed	19.43	20.11	20.49	20.23	Eukaryotic translation initiation factor 4B
P23634	ATP2B4		0.966029	0.404101	26	24	18	22	37	35	29	33	By MS/MS	By MS/MS	By MS/MS	By MS/MS	27.58	27.86	28.14	28.11	Plasma membrane calcium-transporting ATPase 4
P23786	CPT2		0.119156	-0.121858	18	18	17	20	18	18	17	20	By MS/MS	By MS/MS	By MS/MS	By MS/MS	25.96	25.51	25.88	25.35	Carnitine O-palmitoyltransferase 2, mitochondrial
P23919	DTYMK		0.66644	-0.341485	7	6	5	6	7	6	5	6	By MS/MS	By MS/MS	By MS/MS	By MS/MS	23.35	23.65	23.28	23.05	Thymidylate kinase
P23921	RRM1		0.100971	0.0825377	7	8	8	10	7	8	8	10	By MS/MS	By MS/MS	By MS/MS	By MS/MS	23.71	24.16	23.85	24.18	Ribonucleoside-diphosphate reductase large subunit
P24539	ATP5F1		1.37213	-0.716817	17	17	17	16	17	17	17	16	By MS/MS	By MS/MS	By MS/MS	By MS/MS	28.43	28.31	27.51	27.79	ATP synthase F(0) complex subunit B1, mitochondrial
P24752	ACAT1		0.00864053	-0.0188322	20	19	19	18	20	19	19	18	By MS/MS	By MS/MS	By MS/MS	By MS/MS	28.47	27.7	28.62	27.51	Acetyl-CoA acetyltransferase, mitochondrial
P24821	TNC		0.532828	1.86745	2	7	7	12	2	7	7	12	By matching	By MS/MS	By MS/MS	By MS/MS	21.51	22.67	22.77	25.14	Tenascin
P24844	MYL9		0.160664	-1.0078	3	3	2	3	3	3	2	3	By matching	By MS/MS	By matching	By MS/MS	22.93	24.5	20.66	24.76	Myosin regulatory light polypeptide 9
P25205	MCM3		1.06249	0.479661	5	5	4	6	5	5	4	6	By MS/MS	By MS/MS	By MS/MS	By MS/MS	22.23	22.36	22.91	22.63	DNA replication licensing factor MCM3
P25325	MPST		0.381179	1.97777	3	1	3	3	3	1	3	3	By MS/MS	By matching	By MS/MS	By MS/MS	24.21	20.43	24.74	23.86	3-mercaptopyruvate sulfurtransferase
P25398	RPS12		0.742593	0.794234	6	6	5	5	6	6	5	5	By MS/MS	By MS/MS	By MS/MS	By MS/MS	24.17	23.88	24.46	25.18	40S ribosomal protein S12
P25445	FAS		0.716683	-0.707119	6	6	4	5	6	6	4	5	By MS/MS	By MS/MS	By MS/MS	By MS/MS	24.73	24.31	24.11	23.51	Tumor necrosis factor receptor superfamily member 6
P25705	ATP5A1		0.967967	-0.797421	43	46	44	41	43	46	44	41	By MS/MS	By MS/MS	By MS/MS	By MS/MS	31.84	31.59	31.17	30.66	ATP synthase subunit alpha, mitochondrial
P26006	ITGA3		1.08277	1.07676	17	18	18	19	17	18	18	19	By MS/MS	By MS/MS	By MS/MS	By MS/MS	26.64	27.29	28.11	27.97	Integrin alpha-3
P26038	MSN		0.436558	0.421294	27	27	28	26	40	38	41	37	By MS/MS	By MS/MS	By MS/MS	By MS/MS	29.79	29.12	30.01	29.74	Moesin
P26368	U2AF2		0.0948058	-0.107692	6	6	4	6	6	6	4	6	By MS/MS	By MS/MS	By MS/MS	By MS/MS	24.85	25.51	24.89	25.26	Splicing factor U2AF 65 kDa subunit
P26373	RPL13		0.199584	0.39273	9	9	11	10	9	9	11	10	By MS/MS	By MS/MS	By MS/MS	By MS/MS	25.86	26.78	26.18	27.24	60S ribosomal protein L13
P26440	IVD		0.147011	0.231084	14	13	13	11	14	13	13	11	By MS/MS	By MS/MS	By MS/MS	By MS/MS	25.79	25.3	26.26	25.29	Isovaleryl-CoA dehydrogenase, mitochondrial
P26447	S100A4		0.303025	-0.200091	2	2	1	2	2	2	1	2	By matching	By MS/MS	By MS/MS	By MS/MS	22.96	23.14	22.62	23.08	Protein S100-A4
P26583	HMGB2		0.152685	-0.495987	5	5	5	5	5	5	5	5	By MS/MS	By MS/MS	By matching	By MS/MS	22.91	24.03	21.99	23.96	High mobility group protein B2
P26599	PTBP1		0.0262557	0.0210705	12	13	13	13	12	13	13	13	By MS/MS	By MS/MS	By MS/MS	By MS/MS	25.99	26.49	26.21	26.31	Polypyrimidine tract-binding protein 1
P26639	TARS		0.187928	-0.182327	6	13	6	11	6	13	6	11	By MS/MS	By MS/MS	By MS/MS	By MS/MS	24.66	25.34	24.75	24.88	Threonine--tRNA ligase, cytoplasmic
P26640	VARS		0.848629	-0.515872	9	11	6	9	9	11	6	9	By MS/MS	By MS/MS	By MS/MS	By MS/MS	24.67	24.8	24.01	24.43	Valine--tRNA ligase
P26641	EEF1G		0.273469	-0.387288	10	10	6	9	10	10	6	9	By MS/MS	By MS/MS	By MS/MS	By MS/MS	25.71	26.25	25.15	26.04	Elongation factor 1-gamma
P26885	FKBP2		0.322949	0.156868	5	6	5	5	5	6	5	5	By MS/MS	By MS/MS	By MS/MS	By MS/MS	24.19	23.87	24.1	24.27	Peptidyl-prolyl cis-trans isomerase FKBP2
P27105	STOM		1.15816	-1.20121	12	13	12	12	12	13	12	12	By MS/MS	By MS/MS	By MS/MS	By MS/MS	29.4	29.89	28.22	28.67	Erythrocyte band 7 integral membrane protein
P27144	AK4		1.05649	0.310235	8	8	9	8	8	8	9	8	By MS/MS	By MS/MS	By MS/MS	By MS/MS	25.55	25.61	25.98	25.79	Adenylate kinase 4, mitochondrial
P27348	YWHAQ		0.674785	-0.916883	6	5	4	4	6	5	4	4	By MS/MS	By MS/MS	By MS/MS	By MS/MS	25.36	25.75	24.17	25.1	14-3-3 protein theta
P27635	RPL10		0.413236	0.52325	9	11	9	11	9	11	9	11	By MS/MS	By MS/MS	By MS/MS	By MS/MS	26.37	27.12	26.98	27.56	60S ribosomal protein L10
P27708	CAD		0.519912	-0.632971	24	30	22	28	24	30	22	28	By MS/MS	By MS/MS	By MS/MS	By MS/MS	26.46	27.19	25.91	26.47	CAD protein
P27797	CALR		0.68818	-0.210004	22	21	14	19	22	21	14	19	By MS/MS	By MS/MS	By MS/MS	By MS/MS	29.5	29.4	29.14	29.34	Calreticulin
P27816	MAP4		0.69687	0.96909	5	8	3	8	5	8	3	8	By MS/MS	By MS/MS	By MS/MS	By MS/MS	23.04	23.98	24.26	24.7	Microtubule-associated protein 4
P27824	CANX		1.31053	-0.427449	29	29	24	27	29	29	24	27	By MS/MS	By MS/MS	By MS/MS	By MS/MS	29.93	29.88	29.38	29.57	Calnexin
P28066	PSMA5		0.109303	0.15571	3	3	4	3	3	3	4	3	By MS/MS	By MS/MS	By MS/MS	By MS/MS	22.79	23.58	23.07	23.62	Proteasome subunit alpha type-5
P28288	ABCD3		0.185592	-0.166147	12	13	12	12	12	13	12	12	By MS/MS	By MS/MS	By MS/MS	By MS/MS	25.56	25.64	25.12	25.75	ATP-binding cassette sub-family D member 3
P28290	SSFA2		0.141502	-0.252445	8	8	5	4	8	8	5	4	By MS/MS	By MS/MS	By MS/MS	By MS/MS	23.87	24.91	24.46	23.81	Sperm-specific antigen 2
P28331	NDUFS1		0.238852	-0.169342	39	36	36	33	39	36	36	33	By MS/MS	By MS/MS	By MS/MS	By MS/MS	29.01	28.86	29.01	28.52	NADH-ubiquinone oxidoreductase 75 kDa subunit, mitochondrial
P28799	GRN		0.867018	1.66142	3	3	4	5	3	3	4	5	By matching	By MS/MS	By MS/MS	By MS/MS	20.37	21.2	21.9	22.99	Granulins
P28827	PTPRM		1.07279	1.08399	1	1	2	2	1	1	2	2	By matching	By matching	By MS/MS	By matching	20.09	20.6	21.65	21.21	Receptor-type tyrosine-protein phosphatase mu
P28838	LAP3		0.1723	-0.336164	26	21	21	15	26	21	21	15	By MS/MS	By MS/MS	By MS/MS	By MS/MS	27.38	26.64	27.25	26.1	Cytosol aminopeptidase
P29317	EPHA2		1.4452	1.3054	22	16	25	25	24	18	27	26	By MS/MS	By MS/MS	By MS/MS	By MS/MS	26.1	25.7	27.36	27.04	Ephrin type-A receptor 2
P29323	EPHB2		1.61232	3.69336	2	5	15	16	3	6	16	17	By MS/MS	By matching	By MS/MS	By MS/MS	22.58	22.21	25.53	26.65	Ephrin type-B receptor 2
P29401	TKT		0.267806	-0.834612	21	23	20	23	21	23	20	23	By MS/MS	By MS/MS	By MS/MS	By MS/MS	26.36	27.77	25.33	27.12	Transketolase
P29692	EEF1D		0.275719	-0.531363	4	5	5	4	4	5	5	4	By MS/MS	By MS/MS	By MS/MS	By MS/MS	23.35	24.52	23.01	23.79	Elongation factor 1-delta
P29966	MARCKS		1.18443	-1.63974	12	11	9	10	12	11	9	10	By MS/MS	By MS/MS	By MS/MS	By MS/MS	25.86	24.98	23.8	23.77	Myristoylated alanine-rich C-kinase substrate
P29992	GNA11		0.231301	0.128862	7	7	8	9	13	13	13	15	By MS/MS	By MS/MS	By MS/MS	By MS/MS	26.46	26.62	26.48	26.85	Guanine nucleotide-binding protein subunit alpha-11
P30038	ALDH4A1		1.08566	0.299376	2	2	3	3	2	2	3	3	By matching	By MS/MS	By MS/MS	By MS/MS	20.52	20.34	20.75	20.71	Delta-1-pyrroline-5-carboxylate dehydrogenase, mitochondrial
P30040	ERP29		0.330046	0.224907	8	8	8	6	8	8	8	6	By MS/MS	By MS/MS	By MS/MS	By MS/MS	25.67	25.67	26.14	25.64	Endoplasmic reticulum resident protein 29
P30041	PRDX6		1.75648	-0.676932	5	4	3	2	5	4	3	2	By MS/MS	By MS/MS	By MS/MS	By MS/MS	23.75	23.73	22.97	23.15	Peroxiredoxin-6
P30042	C21orf33		0.0710464	0.141939	10	9	10	8	10	9	10	8	By MS/MS	By MS/MS	By MS/MS	By MS/MS	27.1	26.71	27.68	26.42	ES1 protein homolog, mitochondrial
P30044	PRDX5		0.550821	0.572349	10	10	10	11	10	10	10	11	By MS/MS	By MS/MS	By MS/MS	By MS/MS	28.34	28.2	29.23	28.46	Peroxiredoxin-5, mitochondrial
P30048	PRDX3		0.0492609	-0.0787916	11	11	10	11	11	11	10	11	By MS/MS	By MS/MS	By MS/MS	By MS/MS	29.55	29.38	29.9	28.88	Thioredoxin-dependent peroxide reductase, mitochondrial
P30049	ATP5D		0.602047	-1.27523	5	4	3	3	5	4	3	3	By MS/MS	By MS/MS	By MS/MS	By MS/MS	24.9	23.73	23.58	22.5	ATP synthase subunit delta, mitochondrial
P30050	RPL12		0.266721	-0.32235	4	5	5	5	4	5	5	5	By MS/MS	By MS/MS	By MS/MS	By MS/MS	24.63	25.43	24.51	24.9	60S ribosomal protein L12
P30084	ECHS1		0.0306726	-0.0458689	13	14	12	11	13	14	12	11	By MS/MS	By MS/MS	By MS/MS	By MS/MS	29.16	28.6	29.22	28.45	Enoyl-CoA hydratase, mitochondrial
P30085	CMPK1		0.183378	-0.188292	3	4	3	5	3	4	3	5	By MS/MS	By MS/MS	By MS/MS	By MS/MS	22.61	23.32	22.87	22.68	UMP-CMP kinase
P30101	PDIA3		0.916762	0.320574	35	36	35	36	36	36	35	36	By MS/MS	By MS/MS	By MS/MS	By MS/MS	29.89	29.78	30.04	30.27	Protein disulfide-isomerase A3
P30153	PPP2R1A		0.135774	-0.200588	10	10	6	11	10	10	6	11	By MS/MS	By MS/MS	By MS/MS	By MS/MS	24.71	25.4	24.48	25.23	Serine/threonine-protein phosphatase 2A 65 kDa regulatory subunit A alpha isoform
P30405	PPIF		0.0428837	0.0944986	8	7	6	7	8	7	6	7	By MS/MS	By MS/MS	By MS/MS	By MS/MS	28.17	27.1	28.2	27.27	Peptidyl-prolyl cis-trans isomerase F, mitochondrial
P30464	HLA-B		0.774584	0.423942	0	0	0	0	21	22	23	28	By MS/MS	By MS/MS	By MS/MS	By MS/MS	30.12	30.43	30.57	30.83	HLA class I histocompatibility antigen, B-15 alpha chain
P30486	HLA-B		0.534523	-0.882575	1	1	1	1	1	1	1	1	By MS/MS	By MS/MS	By MS/MS	By MS/MS	26.22	26.57	24.92	26.11	HLA class I histocompatibility antigen, B-48 alpha chain
P30493	HLA-B		1.36821	0.324505	0	0	0	0	6	6	4	5	By MS/MS	By MS/MS	By MS/MS	By MS/MS	27.95	27.97	28.22	28.35	HLA class I histocompatibility antigen, B-55 alpha chain
P30508	HLA-C		1.64536	0.878572	0	0	0	0	12	14	13	14	By MS/MS	By MS/MS	By MS/MS	By MS/MS	27.99	28.2	28.89	29.06	HLA class I histocompatibility antigen, Cw-12 alpha chain
P30510	HLA-C		0.635245	1.85875	0	0	0	0	1	0	1	1	By MS/MS	By matching	By matching	By MS/MS	20.56	20.47	21.28	23.47	HLA class I histocompatibility antigen, Cw-14 alpha chain
P30511	HLA-F		2.03493	1.28876	2	2	2	3	2	2	2	3	By MS/MS	By MS/MS	By MS/MS	By MS/MS	22.55	22.6	23.98	23.74	HLA class I histocompatibility antigen, alpha chain F
P30519	HMOX2		1.53404	0.642639	8	6	6	8	8	6	6	8	By MS/MS	By MS/MS	By MS/MS	By MS/MS	26.37	26.17	26.97	26.86	Heme oxygenase 2
P30530	AXL		0.955916	0.185999	25	24	23	24	25	24	23	24	By MS/MS	By MS/MS	By MS/MS	By MS/MS	26.81	26.89	27.09	26.98	Tyrosine-protein kinase receptor UFO
P30533	LRPAP1		0.77589	-0.756303	5	3	3	3	5	3	3	3	By MS/MS	By MS/MS	By MS/MS	By MS/MS	23.11	22.82	21.89	22.54	Alpha-2-macroglobulin receptor-associated protein
P30536	TSPO		0.0252608	-0.0215874	2	1	2	2	2	1	2	2	By MS/MS	By MS/MS	By MS/MS	By MS/MS	25.8	25.8	26.05	25.51	Translocator protein
P30685	HLA-B		0.995683	2.24078	0	0	0	0	1	1	1	1	By MS/MS	By MS/MS	By MS/MS	By MS/MS	24.39	25.3	26.47	27.71	HLA class I histocompatibility antigen, B-35 alpha chain
P30825	SLC7A1		0.0620704	0.0800762	5	5	4	4	6	6	5	5	By MS/MS	By MS/MS	By MS/MS	By MS/MS	24.81	25	25.4	24.57	High affinity cationic amino acid transporter 1
P30837	ALDH1B1		0.388777	0.513898	24	23	25	24	25	24	26	25	By MS/MS	By MS/MS	By MS/MS	By MS/MS	29.83	29.36	30.54	29.67	Aldehyde dehydrogenase X, mitochondrial
P30838	ALDH3A1		0.919039	-1.43033	3	4	4	2	3	4	4	2	By MS/MS	By MS/MS	By MS/MS	By MS/MS	24.42	23.99	23.28	22.27	Aldehyde dehydrogenase, dimeric NADP-preferring
P31040	SDHA		0.161885	-0.193296	33	34	34	33	33	34	34	33	By MS/MS	By MS/MS	By MS/MS	By MS/MS	30.74	30.09	30.49	29.96	Succinate dehydrogenase [ubiquinone] flavoprotein subunit, mitochondrial
P31153	MAT2A		0.335382	-0.383098	4	4	3	2	4	4	3	2	By MS/MS	By MS/MS	By MS/MS	By MS/MS	22.73	23.48	22.91	22.52	S-adenosylmethionine synthase isoform type-2
P31327	CPS1		1.105	-2.17489	93	91	69	55	95	93	70	56	By MS/MS	By MS/MS	By MS/MS	By MS/MS	32.18	32.01	30.56	29.27	Carbamoyl-phosphate synthase [ammonia], mitochondrial
P31641	SLC6A6		0.736931	0.0378284	6	6	6	7	6	6	6	7	By MS/MS	By MS/MS	By MS/MS	By MS/MS	24.17	24.13	24.18	24.2	Sodium- and chloride-dependent taurine transporter
P31689	DNAJA1		0.706114	-0.981592	9	10	8	9	9	10	8	9	By MS/MS	By MS/MS	By MS/MS	By MS/MS	26.17	26.45	24.84	25.83	DnaJ homolog subfamily A member 1
P31930	UQCRC1		0.334475	-0.228084	26	26	23	23	27	27	23	24	By MS/MS	By MS/MS	By MS/MS	By MS/MS	30.11	30	30.08	29.58	Cytochrome b-c1 complex subunit 1, mitochondrial
P31937	HIBADH		0.39034	-0.401483	12	11	11	9	12	11	11	9	By MS/MS	By MS/MS	By MS/MS	By MS/MS	27.59	27.11	27.25	26.65	3-hydroxyisobutyrate dehydrogenase, mitochondrial
P31939	ATIC		0.508043	0.2052	19	19	15	16	19	19	15	16	By MS/MS	By MS/MS	By MS/MS	By MS/MS	25.5	25.38	25.79	25.51	Bifunctional purine biosynthesis protein PURH
P31942	HNRNPH3		0.0750148	0.0251884	2	2	2	3	2	2	2	3	By matching	By MS/MS	By MS/MS	By MS/MS	23.06	23.11	23	23.22	Heterogeneous nuclear ribonucleoprotein H3
P31943	HNRNPH1		0.263575	-0.240469	7	6	4	5	12	11	8	9	By MS/MS	By MS/MS	By MS/MS	By MS/MS	26.34	26.71	26	26.56	Heterogeneous nuclear ribonucleoprotein H
P31946	YWHAB		0.335391	-0.572064	5	7	6	7	5	7	6	7	By MS/MS	By MS/MS	By MS/MS	By MS/MS	24.97	25.91	24.45	25.3	14-3-3 protein beta/alpha
P31948	STIP1		0.185108	-0.276784	10	9	6	8	10	9	6	8	By MS/MS	By MS/MS	By MS/MS	By MS/MS	24.5	25.42	24.43	24.95	Stress-induced-phosphoprotein 1
P31949	S100A11		0.541597	0.84402	2	3	2	3	2	3	2	3	By MS/MS	By MS/MS	By MS/MS	By MS/MS	24.01	24.86	24.88	25.69	Protein S100-A11
P32004	L1CAM		0.879952	0.533103	37	40	39	39	37	40	39	39	By MS/MS	By MS/MS	By MS/MS	By MS/MS	29.29	29.72	30.03	30.05	Neural cell adhesion molecule L1
P32119	PRDX2		0.259874	-0.381262	6	6	6	7	6	6	6	7	By MS/MS	By MS/MS	By MS/MS	By MS/MS	24.88	25.78	24.67	25.23	Peroxiredoxin-2
Q14409	GK3P		1.05833	0.416028	3	4	3	4	4	5	4	5	By MS/MS	By MS/MS	By MS/MS	By MS/MS	23.05	23.11	23.63	23.37	Putative glycerol kinase 3
P32322	PYCR1		0.576541	0.615638	15	14	15	15	16	15	16	16	By MS/MS	By MS/MS	By MS/MS	By MS/MS	27.72	27.74	28.75	27.95	Pyrroline-5-carboxylate reductase 1, mitochondrial
P32969	RPL9		0.0234435	0.0280695	9	9	7	9	9	9	7	9	By MS/MS	By MS/MS	By MS/MS	By MS/MS	25.11	25.86	25.46	25.56	60S ribosomal protein L9
P32970	CD70		1.7062	1.40305	4	4	6	6	4	4	6	6	By MS/MS	By MS/MS	By MS/MS	By MS/MS	25.16	25.2	26.38	26.78	CD70 antigen
P33176	KIF5B		0.237302	0.214561	10	9	7	8	16	15	10	13	By MS/MS	By MS/MS	By MS/MS	By MS/MS	24.11	24.54	24.3	24.78	Kinesin-1 heavy chain
P33316	DUT		0.544251	0.587284	6	6	6	7	6	6	6	7	By MS/MS	By MS/MS	By MS/MS	By MS/MS	24.52	24.37	25.43	24.63	Deoxyuridine 5-triphosphate nucleotidohydrolase, mitochondrial
P33527	ABCC1		0.137324	0.0699005	44	42	41	47	44	42	41	47	By MS/MS	By MS/MS	By MS/MS	By MS/MS	28.36	28.71	28.62	28.58	Multidrug resistance-associated protein 1
P33897	ABCD1		0.0477948	0.074214	4	6	7	8	4	6	7	8	By MS/MS	By MS/MS	By MS/MS	By MS/MS	23.52	23.75	23.22	24.2	ATP-binding cassette sub-family D member 1
P33991	MCM4		0.0170669	-0.0236292	8	10	5	8	8	10	5	8	By MS/MS	By MS/MS	By MS/MS	By MS/MS	24.28	23.49	23.67	24.05	DNA replication licensing factor MCM4
P33992	MCM5		0.182206	-0.144501	6	7	6	6	6	7	6	6	By MS/MS	By MS/MS	By MS/MS	By MS/MS	23.2	23.72	23.22	23.42	DNA replication licensing factor MCM5
P33993	MCM7		0.14181	-0.144329	9	9	9	9	9	9	9	9	By MS/MS	By MS/MS	By MS/MS	By MS/MS	24.12	24.78	24.18	24.42	DNA replication licensing factor MCM7
P34741	SDC2		0.0608272	-0.168413	3	3	2	1	3	3	2	1	By MS/MS	By MS/MS	By matching	By matching	20.82	21.16	19.93	21.71	Syndecan-2
P34897	SHMT2		0.0179042	-0.0247774	37	36	35	32	37	36	35	32	By MS/MS	By MS/MS	By MS/MS	By MS/MS	29.75	29.01	29.59	29.13	Serine hydroxymethyltransferase, mitochondrial
P34932	HSPA4		0.0681131	0.106378	5	6	4	5	6	7	4	5	By MS/MS	By MS/MS	By MS/MS	By MS/MS	23.1	23.96	23.35	23.92	Heat shock 70 kDa protein 4
P35052	GPC1		0.466474	-0.353742	16	15	13	14	16	15	13	14	By MS/MS	By MS/MS	By MS/MS	By MS/MS	27.26	26.85	26.9	26.5	Glypican-1
P35221	CTNNA1		0.836707	0.534344	42	38	39	42	49	46	46	50	By MS/MS	By MS/MS	By MS/MS	By MS/MS	29.03	29.49	29.76	29.83	Catenin alpha-1
P35222	CTNNB1		0.541687	0.30196	25	26	26	26	29	31	30	31	By MS/MS	By MS/MS	By MS/MS	By MS/MS	27.98	28.2	28.21	28.57	Catenin beta-1
P35232	PHB		1.33227	-0.73783	20	20	21	20	20	20	21	20	By MS/MS	By MS/MS	By MS/MS	By MS/MS	30.33	30.23	29.7	29.39	Prohibitin
P35241	RDX		1.53977	-1.00162	13	10	6	4	13	10	6	4	By MS/MS	By MS/MS	By MS/MS	By MS/MS	25.65	25.31	24.44	24.51	Radixin
P35250	RFC2		0.461622	-1.31022	2	2	0	2	2	2	0	2	By matching	By matching	Imputed	By MS/MS	22.87	22.96	20.53	22.67	Replication factor C subunit 2
P35268	RPL22		0.33714	2.17822	4	3	3	2	4	3	4	3	By MS/MS	By MS/MS	By MS/MS	By MS/MS	24.35	19.81	23.48	25.03	60S ribosomal protein L22
P35270	SPR		0.082501	-0.126852	4	6	4	5	4	6	4	5	By MS/MS	By MS/MS	By MS/MS	By MS/MS	23.52	23.1	23.65	22.72	Sepiapterin reductase
P35555	FBN1		1.17644	1.1085	6	6	11	12	8	8	13	13	By MS/MS	By MS/MS	By MS/MS	By MS/MS	23.32	23.82	24.84	24.52	Fibrillin-1
P35556	FBN2		0.130192	0.125953	2	2	2	0	2	2	2	0	By MS/MS	By MS/MS	By matching	By matching	20.67	20.18	20.33	20.78	Fibrillin-2
P35579	MYH9		0.231742	-0.153795	114	115	91	110	133	135	109	132	By MS/MS	By MS/MS	By MS/MS	By MS/MS	31.24	31.5	31.02	31.42	Myosin-9
P35580	MYH10		0.393898	-0.431009	23	28	13	18	23	28	13	19	By MS/MS	By MS/MS	By MS/MS	By MS/MS	25.56	26.32	25.35	25.67	Myosin-10
P35606	COPB2		0.484101	1.68037	5	7	3	5	5	7	3	5	By matching	By MS/MS	By MS/MS	By MS/MS	20.36	22.54	22.41	23.86	Coatomer subunit beta
P35610	SOAT1		0.164957	0.163025	3	3	3	3	3	3	3	3	By MS/MS	By MS/MS	By MS/MS	By MS/MS	24.39	24.82	24.5	25.04	Sterol O-acyltransferase 1
P35613	BSG		0.938599	-0.246293	10	11	12	11	10	11	12	11	By MS/MS	By MS/MS	By MS/MS	By MS/MS	29.1	29.06	28.74	28.92	Basigin
P35637	FUS		0.320363	0.923395	4	4	4	5	4	4	4	5	By MS/MS	By MS/MS	By matching	By MS/MS	21.86	22.48	22.07	24.12	RNA-binding protein FUS
P35658	NUP214		0.0532629	-0.107793	3	3	3	4	3	3	3	4	By matching	By MS/MS	By MS/MS	By MS/MS	22.06	22.8	21.78	22.87	Nuclear pore complex protein Nup214
P35659	DEK		0.366967	0.280293	4	4	3	4	4	4	3	4	By MS/MS	By MS/MS	By MS/MS	By MS/MS	22.55	23.12	23.15	23.09	Protein DEK
P35914	HMGCL		0.675178	0.984005	3	4	5	3	3	4	5	3	By MS/MS	By MS/MS	By MS/MS	By MS/MS	23.09	22.62	24.32	23.35	Hydroxymethylglutaryl-CoA lyase, mitochondrial
P35998	PSMC2		0.00628426	-0.00727272	6	6	4	3	6	6	4	3	By MS/MS	By MS/MS	By MS/MS	By MS/MS	23.03	23.42	22.92	23.52	26S protease regulatory subunit 7
P36542	ATP5C1		1.11925	-0.689839	15	14	12	14	15	14	12	14	By MS/MS	By MS/MS	By MS/MS	By MS/MS	28.72	28.87	28.29	27.92	ATP synthase subunit gamma, mitochondrial
P36551	CPOX		0.34483	0.245357	2	3	3	2	2	3	3	2	By MS/MS	By MS/MS	By MS/MS	By MS/MS	21.33	21.79	21.94	21.67	Oxygen-dependent coproporphyrinogen-III oxidase, mitochondrial
P36578	RPL4		0.0785388	-0.169856	17	17	17	18	17	17	17	18	By MS/MS	By MS/MS	By MS/MS	By MS/MS	27.75	28.53	27.37	28.57	60S ribosomal protein L4
P36776	LONP1		0.27187	-0.345203	36	34	35	29	36	34	35	29	By MS/MS	By MS/MS	By MS/MS	By MS/MS	29.37	28.69	29	28.37	Lon protease homolog, mitochondrial
P36941	LTBR		1.20346	0.836202	2	2	2	2	2	2	2	2	By MS/MS	By MS/MS	By MS/MS	By MS/MS	22.43	22.56	23.13	23.55	Tumor necrosis factor receptor superfamily member 3
P36957	DLST		0.25127	0.332873	16	16	15	15	16	16	15	15	By MS/MS	By MS/MS	By MS/MS	By MS/MS	28.61	28.09	29.09	28.28	Dihydrolipoyllysine-residue succinyltransferase component of 2-oxoglutarate dehydrogenase complex, mitochondrial
P37198	NUP62		0.471738	-1.86452	3	3	2	2	3	3	2	2	By MS/MS	By MS/MS	By MS/MS	By MS/MS	23.02	23.4	19.86	22.82	Nuclear pore glycoprotein p62
P37235	HPCAL1		1.30662	-0.817861	5	5	5	5	5	5	5	5	By MS/MS	By MS/MS	By MS/MS	By MS/MS	24.87	24.55	23.8	24	Hippocalcin-like protein 1
P37268	FDFT1		0.121683	0.158913	10	10	9	12	10	10	9	12	By MS/MS	By MS/MS	By MS/MS	By MS/MS	25.41	24.61	24.98	25.36	Squalene synthase
P37802	TAGLN2		0.0609308	0.00822449	16	15	11	14	16	15	11	14	By MS/MS	By MS/MS	By MS/MS	By MS/MS	26.56	26.63	26.63	26.58	Transgelin-2
P37840	SNCA		0.668876	-1.18326	2	2	2	1	2	2	2	1	By MS/MS	By MS/MS	By MS/MS	By MS/MS	21.06	22.19	20.78	20.11	Alpha-synuclein
P38117	ETFB		0.140242	0.221032	22	21	20	19	22	21	20	19	By MS/MS	By MS/MS	By MS/MS	By MS/MS	27.64	27.02	28	27.11	Electron transfer flavoprotein subunit beta
P38159	RBMX		0.640522	1.0329	2	2	2	4	2	2	2	4	By MS/MS	By MS/MS	By MS/MS	By MS/MS	20.54	21.65	21.9	22.36	RNA-binding motif protein, X chromosome
P38435	GGCX		2.09452	2.20981	2	4	2	5	2	4	2	5	By matching	By MS/MS	By MS/MS	By MS/MS	20.41	20.01	22.45	22.39	Vitamin K-dependent gamma-carboxylase
P38646	HSPA9		0.27134	-0.450276	60	58	58	57	60	58	58	57	By MS/MS	By MS/MS	By MS/MS	By MS/MS	32.1	31.46	31.85	30.81	Stress-70 protein, mitochondrial
P38919	EIF4A3		0.0982515	0.138499	5	4	5	5	5	4	5	5	By MS/MS	By MS/MS	By MS/MS	By MS/MS	22.95	23.55	23.02	23.76	Eukaryotic initiation factor 4A-III
P39023	RPL3		0.188532	-0.401641	17	17	17	15	17	17	17	15	By MS/MS	By MS/MS	By MS/MS	By MS/MS	26.86	27.79	26.33	27.52	60S ribosomal protein L3
P39210	MPV17		0.35948	-0.210645	4	4	4	5	4	4	4	5	By MS/MS	By MS/MS	By MS/MS	By MS/MS	24.06	24.4	23.89	24.16	Protein Mpv17
P39656	DDOST		0.221909	0.131601	12	11	10	15	12	11	10	15	By MS/MS	By MS/MS	By MS/MS	By MS/MS	27.82	28.1	27.93	28.25	Dolichyl-diphosphooligosaccharide--protein glycosyltransferase 48 kDa subunit
P39748	FEN1		0.246105	-0.329715	5	6	5	7	5	6	5	7	By MS/MS	By MS/MS	By MS/MS	By MS/MS	23.85	24.4	23.39	24.2	Flap endonuclease 1
P40189	IL6ST		1.54551	0.641726	5	6	3	5	5	6	3	5	By MS/MS	By MS/MS	By MS/MS	By MS/MS	23.82	23.61	24.4	24.32	Interleukin-6 receptor subunit beta
P40227	CCT6A		0.149202	-0.223176	17	19	16	17	17	19	16	17	By MS/MS	By MS/MS	By MS/MS	By MS/MS	26.42	26.88	25.96	26.89	T-complex protein 1 subunit zeta
P40429	RPL13A		0.248581	-0.503632	6	7	8	8	6	7	8	8	By MS/MS	By MS/MS	By MS/MS	By MS/MS	25.27	26.23	24.69	25.81	60S ribosomal protein L13a
P40616	ARL1		0.245863	-1.34705	3	4	1	3	3	4	1	3	By MS/MS	By MS/MS	By MS/MS	By MS/MS	23.37	23.44	20.07	24.04	ADP-ribosylation factor-like protein 1
P40763	STAT3		0.135324	0.200706	5	5	4	6	5	5	4	6	By MS/MS	By MS/MS	By MS/MS	By MS/MS	22.49	23.39	22.9	23.39	Signal transducer and activator of transcription 3
P40926	MDH2		0.123259	0.221838	22	20	23	21	22	20	23	21	By MS/MS	By MS/MS	By MS/MS	By MS/MS	31.84	31.36	32.39	31.26	Malate dehydrogenase, mitochondrial
P40937	RFC5		0.627662	-0.881525	2	2	2	4	2	2	2	4	By MS/MS	By MS/MS	By matching	By MS/MS	21.77	21.07	20.14	20.93	Replication factor C subunit 5
P40939	HADHA		0.171837	-0.248829	36	36	37	34	36	36	37	34	By MS/MS	By MS/MS	By MS/MS	By MS/MS	30.47	29.72	30.2	29.5	Trifunctional enzyme subunit alpha, mitochondrial
P41091	EIF2S3		0.397959	0.434046	5	7	4	6	5	7	4	6	By MS/MS	By MS/MS	By MS/MS	By MS/MS	22.7	22.27	22.57	23.26	Eukaryotic translation initiation factor 2 subunit 3
P41221	WNT5A		1.30841	0.626998	7	6	6	7	7	6	6	7	By MS/MS	By MS/MS	By MS/MS	By MS/MS	23.87	24.03	24.45	24.7	Protein Wnt-5a
P41247	PNPLA4		0.470877	1.90565	3	2	5	4	3	2	5	4	By MS/MS	By matching	By MS/MS	By MS/MS	23.13	20.08	23.62	23.4	Patatin-like phospholipase domain-containing protein 4
P41250	GARS		0.184525	-0.259841	15	13	17	12	15	13	17	12	By MS/MS	By MS/MS	By MS/MS	By MS/MS	26.22	25.88	26.26	25.32	Glycine--tRNA ligase
P41252	IARS		0.321185	0.224874	14	17	13	18	14	17	13	18	By MS/MS	By MS/MS	By MS/MS	By MS/MS	24.84	25.35	25.27	25.38	Isoleucine--tRNA ligase, cytoplasmic
P42126	ECI1		0.0740223	0.137004	8	9	8	8	8	9	8	8	By MS/MS	By MS/MS	By MS/MS	By MS/MS	26.98	25.95	26.93	26.27	Enoyl-CoA delta isomerase 1, mitochondrial
P42166	TMPO		0.515132	-0.473341	3	3	3	4	3	3	3	4	By matching	By MS/MS	By MS/MS	By MS/MS	22.7	23.34	22.41	22.68	Lamina-associated polypeptide 2, isoform alpha
P42167	TMPO		0.716676	-0.361945	9	10	8	9	19	20	18	20	By MS/MS	By MS/MS	By MS/MS	By MS/MS	27.85	27.76	27.63	27.26	Lamina-associated polypeptide 2, isoforms beta/gamma
P42224	STAT1		1.84896	-1.89054	3	3	2	3	3	3	2	3	By MS/MS	By MS/MS	By MS/MS	By MS/MS	22.55	22.59	20.91	20.46	Signal transducer and activator of transcription 1-alpha/beta
P42330	AKR1C3		1.61276	3.20067	1	1	1	1	2	1	2	2	By MS/MS	By matching	By MS/MS	By MS/MS	20.55	19.53	23.22	23.27	Aldo-keto reductase family 1 member C3
P42356	PI4KA		0.232693	0.264121	7	9	7	11	7	9	7	11	By matching	By MS/MS	By MS/MS	By MS/MS	22.5	23.07	22.75	23.35	Phosphatidylinositol 4-kinase alpha
P42677	RPS27		1.59195	-2.82774	1	1	0	0	1	1	0	0	By MS/MS	By MS/MS	By matching	By matching	22.43	23.35	20.07	20.06	40S ribosomal protein S27
P42704	LRPPRC		0.396103	-0.475327	104	101	93	89	104	101	93	89	By MS/MS	By MS/MS	By MS/MS	By MS/MS	31.44	30.76	30.92	30.33	Leucine-rich PPR motif-containing protein, mitochondrial
P42765	ACAA2		0.331676	-0.366764	23	21	22	23	23	21	22	23	By MS/MS	By MS/MS	By MS/MS	By MS/MS	28.48	27.91	28.12	27.53	3-ketoacyl-CoA thiolase, mitochondrial
P42766	RPL35		0.0141938	-0.0667582	5	4	3	5	5	4	3	5	By MS/MS	By MS/MS	By MS/MS	By MS/MS	22.3	24.47	22.33	24.31	60S ribosomal protein L35
P42771	CDKN2A		0.503474	-1.02439	4	4	4	4	4	4	4	4	By MS/MS	By MS/MS	By MS/MS	By MS/MS	24.05	24.16	22.32	23.85	Cyclin-dependent kinase inhibitor 2A
P42785	PRCP		1.30265	2.40538	1	1	2	2	1	1	2	2	By matching	By matching	By MS/MS	By MS/MS	19.74	20.85	22.65	22.75	Lysosomal Pro-X carboxypeptidase
P42892	ECE1		0.771197	-0.470287	23	23	23	24	23	23	23	24	By MS/MS	By MS/MS	By MS/MS	By MS/MS	27.82	28.24	27.49	27.62	Endothelin-converting enzyme 1
P43005	SLC1A1		1.01014	-0.75723	3	3	2	2	3	3	2	2	By MS/MS	By MS/MS	By MS/MS	By MS/MS	23.93	24.34	23.23	23.53	Excitatory amino acid transporter 3
P43007	SLC1A4		1.14605	-0.642939	6	6	4	5	6	6	4	5	By MS/MS	By MS/MS	By MS/MS	By MS/MS	25	25.08	24.22	24.57	Neutral amino acid transporter A
P43121	MCAM		1.21035	-0.899205	29	28	16	26	29	28	16	26	By MS/MS	By MS/MS	By MS/MS	By MS/MS	28.64	28.78	28.04	27.59	Cell surface glycoprotein MUC18
P43155	CRAT		0.480948	0.620783	8	7	10	9	8	7	10	9	By MS/MS	By MS/MS	By MS/MS	By MS/MS	24.98	24.41	25.71	24.92	Carnitine O-acetyltransferase
P43243	MATR3		0.303109	-0.25017	22	21	21	22	22	21	21	22	By MS/MS	By MS/MS	By MS/MS	By MS/MS	27.2	27.35	26.73	27.32	Matrin-3
P43304	GPD2		1.14337	-0.510218	38	40	37	37	38	40	37	37	By MS/MS	By MS/MS	By MS/MS	By MS/MS	29.58	29.6	29.22	28.93	Glycerol-3-phosphate dehydrogenase, mitochondrial
P43307	SSR1		1.40159	-0.532724	6	5	3	3	6	5	3	3	By MS/MS	By MS/MS	By MS/MS	By MS/MS	25.13	25.34	24.74	24.67	Translocon-associated protein subunit alpha
P43353	ALDH3B1		0.0465579	-0.0720129	7	10	8	8	9	12	10	10	By MS/MS	By MS/MS	By MS/MS	By MS/MS	24.98	24.9	24.37	25.36	Aldehyde dehydrogenase family 3 member B1
P43487	RANBP1		0.246428	-0.323521	2	2	0	2	2	2	0	2	By matching	By matching	Imputed	By matching	22.08	21.83	21.18	22.09	Ran-specific GTPase-activating protein
P43686	PSMC4		0.581323	-0.457636	10	11	10	11	10	11	10	11	By MS/MS	By MS/MS	By MS/MS	By MS/MS	24.89	25.08	24.25	24.81	26S protease regulatory subunit 6B
P43897	TSFM		0.0322192	-0.0736856	11	13	11	12	11	13	11	12	By MS/MS	By MS/MS	By MS/MS	By MS/MS	27.09	26.17	27.12	26	Elongation factor Ts, mitochondrial
P45877	PPIC		0.778462	-0.808257	3	3	0	3	3	3	0	3	By MS/MS	By MS/MS	Imputed	By MS/MS	22.38	22.34	21.17	21.93	Peptidyl-prolyl cis-trans isomerase C
P45880	VDAC2		0.0633083	-0.0607958	14	14	14	15	14	14	14	15	By MS/MS	By MS/MS	By MS/MS	By MS/MS	30.24	30.05	30.38	29.78	Voltage-dependent anion-selective channel protein 2
P45974	USP5		0.10388	0.106258	3	3	2	3	3	3	2	3	By MS/MS	By MS/MS	By MS/MS	By MS/MS	21.9	21.99	21.71	22.39	Ubiquitin carboxyl-terminal hydrolase 5
P46060	RANGAP1		0.177815	0.183468	9	9	5	8	9	9	5	8	By MS/MS	By MS/MS	By MS/MS	By MS/MS	23.92	23.21	23.8	23.69	Ran GTPase-activating protein 1
P46063	RECQL		0.273157	0.403959	3	4	3	4	3	4	3	4	By matching	By MS/MS	By MS/MS	By MS/MS	22.02	22.29	22.04	23.09	ATP-dependent DNA helicase Q1
P46199	MTIF2		0.703399	0.561803	8	5	6	4	8	5	6	4	By MS/MS	By MS/MS	By MS/MS	By MS/MS	23.87	23.34	24.3	24.03	Translation initiation factor IF-2, mitochondrial
P46379	BAG6		0.415848	0.398494	6	6	5	6	6	6	5	6	By MS/MS	By MS/MS	By MS/MS	By MS/MS	22.28	22.95	22.88	23.14	Large proline-rich protein BAG6
P46459	NSF		0.383785	1.58176	4	4	5	5	4	4	5	5	By MS/MS	By MS/MS	By MS/MS	By MS/MS	19.94	22.98	22.76	23.33	Vesicle-fusing ATPase
P46776	RPL27A		0.0888134	0.261067	5	6	6	6	5	6	6	6	By MS/MS	By MS/MS	By MS/MS	By MS/MS	24.48	25.58	24.48	26.11	60S ribosomal protein L27a
P46777	RPL5		0.114667	0.151588	9	12	9	11	9	12	9	11	By MS/MS	By MS/MS	By MS/MS	By MS/MS	25.13	25.94	25.49	25.88	60S ribosomal protein L5
P46778	RPL21		0.221786	0.421621	2	3	3	3	2	3	3	3	By MS/MS	By MS/MS	By MS/MS	By MS/MS	25.15	25.84	25.33	26.51	60S ribosomal protein L21
P46779	RPL28		0.583752	0.775966	7	7	7	7	7	7	7	7	By MS/MS	By MS/MS	By MS/MS	By MS/MS	24.62	25.6	25.99	25.79	60S ribosomal protein L28
P46781	RPS9		0.578377	0.483688	15	15	14	14	15	15	14	14	By MS/MS	By MS/MS	By MS/MS	By MS/MS	25.58	26.2	26.41	26.33	40S ribosomal protein S9
P46782	RPS5		0.819158	0.802375	6	6	6	6	6	6	6	6	By MS/MS	By MS/MS	By MS/MS	By MS/MS	25.37	25.85	26.67	26.15	40S ribosomal protein S5
P46783	RPS10		0.437691	-1.99795	2	2	1	2	2	2	1	2	By MS/MS	By MS/MS	By matching	By MS/MS	23.46	24.22	20.17	23.52	40S ribosomal protein S10
P46821	MAP1B		0.333071	0.432446	10	11	5	11	10	11	5	11	By MS/MS	By MS/MS	By MS/MS	By MS/MS	24.15	24.64	24.42	25.24	Microtubule-associated protein 1B
P46939	UTRN		0.15127	0.0429764	26	25	20	23	27	26	21	24	By MS/MS	By MS/MS	By MS/MS	By MS/MS	25.71	25.91	25.87	25.84	Utrophin
P46940	IQGAP1		0.0127123	0.0176754	72	68	67	66	74	69	69	68	By MS/MS	By MS/MS	By MS/MS	By MS/MS	30.19	29.4	29.99	29.64	Ras GTPase-activating-like protein IQGAP1
P46977	STT3A		0.371386	0.286407	9	8	5	7	9	8	5	7	By MS/MS	By MS/MS	By MS/MS	By MS/MS	24.7	24.79	25.32	24.75	Dolichyl-diphosphooligosaccharide--protein glycosyltransferase subunit STT3A
P47712	PLA2G4A		0.181422	-0.245351	6	7	2	7	6	7	2	7	By MS/MS	By MS/MS	By matching	By MS/MS	23.68	24.22	24.1	23.31	Cytosolic phospholipase A2
P47755	CAPZA2		0.547087	0.649573	3	4	3	3	3	4	3	3	By matching	By MS/MS	By MS/MS	By MS/MS	22.71	23.33	23.35	23.99	F-actin-capping protein subunit alpha-2
P47756	CAPZB		0.53304	0.532458	5	6	6	6	5	6	6	6	By MS/MS	By MS/MS	By MS/MS	By MS/MS	23.45	24.09	24.11	24.5	F-actin-capping protein subunit beta
P47897	QARS		0.231059	-0.245164	10	14	8	7	10	14	8	7	By MS/MS	By MS/MS	By MS/MS	By MS/MS	23.73	24.34	23.55	24.02	Glutamine--tRNA ligase
P47914	RPL29		0.0658797	0.360805	2	3	3	3	2	3	3	3	By MS/MS	By MS/MS	By MS/MS	By MS/MS	20.12	22.98	20.83	22.99	60S ribosomal protein L29
P47985	UQCRFS1		1.935	-0.596441	13	10	13	11	13	10	13	11	By MS/MS	By MS/MS	By MS/MS	By MS/MS	27.95	28.07	27.39	27.44	Cytochrome b-c1 complex subunit Rieske, mitochondrial
P48047	ATP5O		1.49441	-0.55239	10	11	10	10	10	11	10	10	By MS/MS	By MS/MS	By MS/MS	By MS/MS	28.35	28.33	27.89	27.68	ATP synthase subunit O, mitochondrial
P48059	LIMS1		0.338062	0.71727	3	3	3	3	6	6	7	6	By MS/MS	By matching	By MS/MS	By MS/MS	23.77	22.34	24.1	23.45	LIM and senescent cell antigen-like-containing domain protein 1
P48060	GLIPR1		1.61954	2.05141	4	5	3	5	4	5	3	5	By MS/MS	By MS/MS	By MS/MS	By MS/MS	22.55	23.2	24.9	24.96	Glioma pathogenesis-related protein 1
P48067	SLC6A9	+	3.18884	2.82941	1	1	2	2	1	1	2	2	By matching	By matching	By MS/MS	By MS/MS	20.01	20.01	22.91	22.77	Sodium- and chloride-dependent glycine transporter 1
P48426	PIP4K2A		0.542203	-0.713789	2	2	2	0	2	2	2	0	By MS/MS	By MS/MS	By MS/MS	Imputed	21.43	20.44	20.18	20.27	Phosphatidylinositol 5-phosphate 4-kinase type-2 alpha
P48444	ARCN1		0.00650161	-0.0100803	3	4	4	4	3	4	4	4	By MS/MS	By MS/MS	By MS/MS	By MS/MS	22.09	22.8	22.11	22.75	Coatomer subunit delta
P48449	LSS		0.0852957	-0.111209	13	13	11	16	13	13	11	16	By MS/MS	By MS/MS	By MS/MS	By MS/MS	25.79	25.41	25.1	25.88	Lanosterol synthase
P48509	CD151		2.23693	1.27322	4	4	4	4	4	4	4	4	By MS/MS	By MS/MS	By MS/MS	By MS/MS	23.45	23.27	24.59	24.67	CD151 antigen
P48643	CCT5		0.00855636	-0.0121965	15	20	13	17	15	20	13	17	By MS/MS	By MS/MS	By MS/MS	By MS/MS	25.72	26.2	25.58	26.32	T-complex protein 1 subunit epsilon
P48651	PTDSS1		0.408348	-0.426332	7	7	7	6	7	7	7	6	By MS/MS	By MS/MS	By MS/MS	By MS/MS	25.27	25.27	24.45	25.23	Phosphatidylserine synthase 1
P48723	HSPA13		0.804772	0.412315	5	5	5	4	5	5	5	4	By MS/MS	By MS/MS	By MS/MS	By MS/MS	23.55	23.18	23.79	23.77	Heat shock 70 kDa protein 13
P48729	CSNK1A1		0.133133	-0.183199	2	1	2	2	2	1	2	2	By MS/MS	By MS/MS	By MS/MS	By matching	20.2	21.11	20.34	20.61	Casein kinase I isoform alpha
P48735	IDH2		0.408397	0.648485	19	19	18	16	19	19	18	16	By MS/MS	By MS/MS	By MS/MS	By MS/MS	28.11	27.5	28.97	27.94	Isocitrate dehydrogenase [NADP], mitochondrial
P48960	CD97		3.59094	0.133251	14	14	14	15	15	15	15	16	By MS/MS	By MS/MS	By MS/MS	By MS/MS	28.39	28.38	28.52	28.52	CD97 antigen
P49006	MARCKSL1		1.49355	-2.50647	5	5	1	2	5	5	1	2	By MS/MS	By MS/MS	By matching	By matching	23.37	22.49	20.54	20.3	MARCKS-related protein
P49069	CAMLG		0.756905	-0.707699	2	2	2	2	2	2	2	2	By MS/MS	By MS/MS	By MS/MS	By MS/MS	21.37	21.69	20.52	21.13	Calcium signal-modulating cyclophilin ligand
P49184	DNASE1L1		2.36997	1.32105	2	2	2	4	2	2	2	4	By MS/MS	By MS/MS	By MS/MS	By MS/MS	22.41	22.54	23.85	23.73	Deoxyribonuclease-1-like 1
P49189	ALDH9A1		0.0106124	0.0198259	9	8	10	7	9	8	10	7	By MS/MS	By MS/MS	By MS/MS	By MS/MS	24.23	23.32	24.16	23.43	4-trimethylaminobutyraldehyde dehydrogenase
P49207	RPL34		0.214618	-0.395217	4	4	5	5	4	4	5	5	By MS/MS	By MS/MS	By MS/MS	By MS/MS	22.88	23.67	22.35	23.41	60S ribosomal protein L34
P49257	LMAN1		1.6571	-0.481093	17	17	15	14	17	17	15	14	By MS/MS	By MS/MS	By MS/MS	By MS/MS	28.87	28.9	28.33	28.48	Protein ERGIC-53
P49327	FASN		1.7047	-0.547692	55	59	43	49	55	59	43	49	By MS/MS	By MS/MS	By MS/MS	By MS/MS	28.2	28.28	27.76	27.63	Fatty acid synthase
P49368	CCT3		0.0991284	-0.0925999	21	20	20	22	21	20	20	22	By MS/MS	By MS/MS	By MS/MS	By MS/MS	26.9	27.46	26.94	27.23	T-complex protein 1 subunit gamma
P49406	MRPL19		0.00146523	-0.00250626	11	7	8	9	11	7	8	9	By MS/MS	By MS/MS	By MS/MS	By MS/MS	25.65	24.62	25.22	25.04	39S ribosomal protein L19, mitochondrial
P49411	TUFM		0.076308	0.112843	34	32	31	34	34	32	31	34	By MS/MS	By MS/MS	By MS/MS	By MS/MS	31.43	30.85	31.65	30.86	Elongation factor Tu, mitochondrial
P49419	ALDH7A1		0.30822	0.394588	18	17	16	17	18	17	16	17	By MS/MS	By MS/MS	By MS/MS	By MS/MS	27.11	26.57	27.62	26.85	Alpha-aminoadipic semialdehyde dehydrogenase
P49454	CENPF		0.370003	-0.591504	2	2	0	3	2	2	0	3	By MS/MS	By MS/MS	Imputed	By MS/MS	22.29	21.68	21.9	20.88	Centromere protein F
P49588	AARS		0.521048	-0.400681	3	5	4	4	3	5	4	4	By matching	By MS/MS	By matching	By MS/MS	22.09	22.54	21.73	22.1	Alanine--tRNA ligase, cytoplasmic
P49590	HARS2		0.0302281	0.059515	19	17	17	16	19	17	17	16	By MS/MS	By MS/MS	By MS/MS	By MS/MS	26.18	25.24	26.18	25.36	Probable histidine--tRNA ligase, mitochondrial
P49748	ACADVL		0.042808	-0.0571842	40	40	40	38	40	40	40	38	By MS/MS	By MS/MS	By MS/MS	By MS/MS	29.82	29.48	29.98	29.2	Very long-chain specific acyl-CoA dehydrogenase, mitochondrial
P49753	ACOT2		0.446607	0.458251	1	1	1	1	9	9	8	9	By MS/MS	By MS/MS	By MS/MS	By MS/MS	25.66	25.49	26.41	25.65	Acyl-coenzyme A thioesterase 2, mitochondrial
P49755	TMED10		0.346916	0.131642	10	10	10	9	10	10	10	9	By MS/MS	By MS/MS	By MS/MS	By MS/MS	27.43	27.7	27.67	27.73	Transmembrane emp24 domain-containing protein 10
P49756	RBM25		0.0433054	-0.254082	6	10	1	6	6	10	1	6	By MS/MS	By MS/MS	By matching	By MS/MS	22.81	25.44	22.52	25.22	RNA-binding protein 25
P49768	PSEN1		1.38854	1.57257	2	2	1	1	2	2	1	1	By MS/MS	By MS/MS	By MS/MS	By MS/MS	20.13	20.47	22.16	21.59	Presenilin-1
P49792	RANBP2		0.218716	0.17358	7	4	4	6	7	4	4	6	By MS/MS	By matching	By MS/MS	By MS/MS	23.08	22.68	23.26	22.85	E3 SUMO-protein ligase RanBP2
P49795	RGS19		0.307129	-0.183257	0	0	2	2	0	0	2	2	Imputed	Imputed	By MS/MS	By MS/MS	20.78	21.11	20.91	20.61	Regulator of G-protein signaling 19
P49821	NDUFV1		1.37303	-0.574978	19	18	19	21	19	18	19	21	By MS/MS	By MS/MS	By MS/MS	By MS/MS	27.41	27.54	27.01	26.8	NADH dehydrogenase [ubiquinone] flavoprotein 1, mitochondrial
P49959	MRE11A		1.36659	0.440949	3	3	4	4	3	3	4	4	By matching	By MS/MS	By MS/MS	By MS/MS	22	22.16	22.48	22.57	Double-strand break repair protein MRE11A
P50148	GNAQ		0.109353	0.0421991	8	6	7	7	8	6	7	7	By MS/MS	By MS/MS	By MS/MS	By MS/MS	25.1	25.19	25.07	25.31	Guanine nucleotide-binding protein G(q) subunit alpha
P50151	GNG10		1.74586	-3.43802	2	2	1	1	2	2	1	1	By MS/MS	By MS/MS	By matching	By matching	23.61	23.82	19.83	20.74	Guanine nucleotide-binding protein G(I)/G(S)/G(O) subunit gamma-10
P50213	IDH3A		0.538262	0.415335	16	15	14	15	16	15	14	15	By MS/MS	By MS/MS	By MS/MS	By MS/MS	27.57	27.16	27.98	27.57	Isocitrate dehydrogenase [NAD] subunit alpha, mitochondrial
P50281	MMP14		0.279067	0.545464	6	5	5	5	6	5	5	5	By MS/MS	By MS/MS	By MS/MS	By MS/MS	22.74	22.72	22.56	23.99	Matrix metalloproteinase-14
P50336	PPOX		0.273475	0.203375	15	12	15	13	15	12	15	13	By MS/MS	By MS/MS	By MS/MS	By MS/MS	25.58	25.39	25.95	25.44	Protoporphyrinogen oxidase
P50395	GDI2		0.241652	-0.208091	4	4	4	4	4	4	4	4	By MS/MS	By MS/MS	By MS/MS	By MS/MS	23.18	23.8	23.26	23.3	Rab GDP dissociation inhibitor beta
P50402	EMD		1.16022	0.297907	15	15	17	17	15	15	17	17	By MS/MS	By MS/MS	By MS/MS	By MS/MS	27.66	27.52	27.93	27.84	Emerin
P50416	CPT1A		0.252022	-0.035079	31	31	31	29	32	32	32	30	By MS/MS	By MS/MS	By MS/MS	By MS/MS	27.98	27.96	27.99	27.89	Carnitine O-palmitoyltransferase 1, liver isoform
P50443	SLC26A2		0.913104	1.99251	2	2	3	3	2	2	3	3	By matching	By matching	By MS/MS	By MS/MS	20.47	21.31	22.24	23.52	Sulfate transporter
P50454	SERPINH1		0.553457	0.228278	18	19	18	19	18	19	18	19	By MS/MS	By MS/MS	By MS/MS	By MS/MS	28.75	28.83	29.17	28.87	Serpin H1
Q8IZP2	ST13P4		0.100764	-0.314178	3	4	3	3	3	4	3	3	By MS/MS	By MS/MS	By MS/MS	By MS/MS	22.75	23.38	21.75	23.75	Putative protein FAM10A4
P50552	VASP		1.09842	0.796414	4	4	5	6	4	4	5	6	By MS/MS	By matching	By MS/MS	By MS/MS	23.56	23.11	24.2	24.06	Vasodilator-stimulated phosphoprotein
P50570	DNM2		0.633428	-0.163309	4	4	2	4	4	4	2	4	By MS/MS	By MS/MS	By MS/MS	By MS/MS	22.74	22.62	22.44	22.59	Dynamin-2
P50895	BCAM		0.756785	0.59243	16	17	14	15	16	17	14	15	By MS/MS	By MS/MS	By MS/MS	By MS/MS	26.02	25.45	26.36	26.3	Basal cell adhesion molecule
P50897	PPT1		0.0038135	0.00147724	4	5	3	6	4	5	3	6	By MS/MS	By MS/MS	By MS/MS	By MS/MS	24.08	23.89	23.92	24.06	Palmitoyl-protein thioesterase 1
P50914	RPL14		0.0477045	-0.0658264	4	4	3	3	4	4	3	3	By MS/MS	By MS/MS	By MS/MS	By MS/MS	25.16	25.95	25.28	25.7	60S ribosomal protein L14
P50990	CCT8		0.113114	-0.240629	16	18	16	19	16	18	16	19	By MS/MS	By MS/MS	By MS/MS	By MS/MS	25.89	26.87	25.61	26.67	T-complex protein 1 subunit theta
P50991	CCT4		0.00472617	0.0077858	14	17	14	16	14	17	14	16	By MS/MS	By MS/MS	By MS/MS	By MS/MS	25.61	26.41	25.7	26.33	T-complex protein 1 subunit delta
P50995	ANXA11		0.0888162	-0.127021	2	4	1	3	2	4	1	3	By MS/MS	By MS/MS	By matching	By MS/MS	22.74	23.41	22.61	23.29	Annexin A11
P51148	RAB5C		0.153084	0.192542	5	3	3	5	8	6	5	8	By MS/MS	By MS/MS	By MS/MS	By MS/MS	27.03	26.52	27.32	26.62	Ras-related protein Rab-5C
P51149	RAB7A		0.119617	-0.065115	17	16	16	16	17	16	16	16	By MS/MS	By MS/MS	By MS/MS	By MS/MS	27.97	27.82	28	27.66	Ras-related protein Rab-7a
P51151	RAB9A		0.109774	-0.0590286	2	2	3	5	2	2	3	5	By MS/MS	By MS/MS	By MS/MS	By MS/MS	23.7	23.94	23.62	23.89	Ras-related protein Rab-9A
P51159	RAB27A		0.33576	0.27592	5	4	2	2	6	5	3	3	By MS/MS	By MS/MS	By MS/MS	By MS/MS	23.23	23.8	23.9	23.69	Ras-related protein Rab-27A
P51398	DAP3		0.263862	-0.238838	18	19	17	19	18	19	17	19	By MS/MS	By MS/MS	By MS/MS	By MS/MS	27.71	27.28	27.51	27.01	28S ribosomal protein S29, mitochondrial
P51553	IDH3G		0.556338	0.614387	10	11	10	11	10	11	10	11	By MS/MS	By MS/MS	By MS/MS	By MS/MS	26.9	26.53	27.7	26.96	Isocitrate dehydrogenase [NAD] subunit gamma, mitochondrial
P51571	SSR4		0.456556	-0.0738716	8	8	8	8	8	8	8	8	By MS/MS	By MS/MS	By MS/MS	By MS/MS	28.14	28.24	28.09	28.15	Translocon-associated protein subunit delta
P51572	BCAP31		0.0995038	0.0707455	11	11	9	8	11	11	9	8	By MS/MS	By MS/MS	By MS/MS	By MS/MS	25.81	25.84	25.66	26.14	B-cell receptor-associated protein 31
P51610	HCFC1		0.54412	0.424488	2	2	3	3	2	2	3	3	By matching	By matching	By matching	By MS/MS	20.32	20.8	20.82	21.15	Host cell factor 1
P51636	CAV2		0.519643	1.04027	2	3	3	3	2	3	3	3	By MS/MS	By MS/MS	By MS/MS	By MS/MS	25.42	26.72	26.72	27.49	Caveolin-2
P51648	ALDH3A2		0.914893	-0.264392	16	15	12	14	17	16	13	15	By MS/MS	By MS/MS	By MS/MS	By MS/MS	27.9	28.04	27.78	27.63	Fatty aldehyde dehydrogenase
P51649	ALDH5A1		1.26777	2.99114	5	4	7	6	5	4	7	6	By matching	By matching	By MS/MS	By MS/MS	20.83	20.62	24.43	23	Succinate-semialdehyde dehydrogenase, mitochondrial
P51659	HSD17B4		0.498411	0.243276	21	26	22	24	21	26	22	24	By MS/MS	By MS/MS	By MS/MS	By MS/MS	26.9	26.73	27.22	26.89	Peroxisomal multifunctional enzyme type 2
P51665	PSMD7		0.088611	-0.35015	4	4	1	5	4	4	1	5	By matching	By MS/MS	By matching	By MS/MS	21.88	22.22	20.39	23.01	26S proteasome non-ATPase regulatory subunit 7
P51809	VAMP7		0.74865	1.25298	4	4	5	5	4	4	5	5	By MS/MS	By MS/MS	By MS/MS	By MS/MS	21.47	22.47	22.86	23.58	Vesicle-associated membrane protein 7
P51812	RPS6KA3		1.81199	0.726933	1	1	1	1	1	1	1	1	By matching	By MS/MS	By MS/MS	By MS/MS	19.94	20.11	20.71	20.78	Ribosomal protein S6 kinase alpha-3
P51970	NDUFA8		0.652766	-0.344431	7	7	7	7	7	7	7	7	By MS/MS	By MS/MS	By MS/MS	By MS/MS	27.14	27.01	26.92	26.54	NADH dehydrogenase [ubiquinone] 1 alpha subcomplex subunit 8
P51991	HNRNPA3		0.56062	0.418605	10	11	8	9	10	11	8	9	By MS/MS	By MS/MS	By MS/MS	By MS/MS	24.83	24.51	24.86	25.32	Heterogeneous nuclear ribonucleoprotein A3
P52272	HNRNPM		0.128284	-0.181369	28	28	26	29	28	28	26	29	By MS/MS	By MS/MS	By MS/MS	By MS/MS	27.97	28.59	27.72	28.47	Heterogeneous nuclear ribonucleoprotein M
P52292	KPNA2		0.287895	-0.190866	5	4	4	6	5	4	4	6	By MS/MS	By MS/MS	By MS/MS	By MS/MS	24.37	24.72	24.52	24.19	Importin subunit alpha-1
P52569	SLC7A2		0.0340374	-0.235339	4	2	1	4	4	2	1	4	By MS/MS	By MS/MS	By MS/MS	By MS/MS	21.93	22.93	20.05	24.34	Cationic amino acid transporter 2
P52597	HNRNPF		0.059703	0.104663	6	5	5	7	6	5	5	7	By MS/MS	By MS/MS	By MS/MS	By MS/MS	24.05	25	24.31	24.95	Heterogeneous nuclear ribonucleoprotein F
P52701	MSH6		1.05443	-0.85932	2	2	2	2	2	2	2	2	By MS/MS	By MS/MS	By MS/MS	By MS/MS	22.3	22.84	21.68	21.75	DNA mismatch repair protein Msh6
P52803	EFNA5		0.827487	0.408121	2	2	2	2	2	2	2	2	By MS/MS	By MS/MS	By MS/MS	By MS/MS	21.92	22.27	22.49	22.52	Ephrin-A5
P52815	MRPL12		0.00240141	0.00543594	7	8	8	8	7	8	8	8	By MS/MS	By MS/MS	By MS/MS	By MS/MS	27.93	26.95	27.94	26.95	39S ribosomal protein L12, mitochondrial
P52895	AKR1C2		2.07975	2.58369	1	2	3	3	2	3	5	4	By MS/MS	By MS/MS	By MS/MS	By MS/MS	21.7	21.71	24.05	24.53	Aldo-keto reductase family 1 member C2
P52907	CAPZA1		0.510751	0.418356	7	7	7	8	9	9	9	10	By MS/MS	By MS/MS	By MS/MS	By MS/MS	24.98	25.45	25.43	25.83	F-actin-capping protein subunit alpha-1
P52943	CRIP2		1.18511	-1.15459	7	8	7	6	7	8	7	6	By MS/MS	By MS/MS	By MS/MS	By MS/MS	24.57	24.31	23.57	23.01	Cysteine-rich protein 2
P53007	SLC25A1		1.08997	0.907906	14	15	15	13	14	15	15	13	By MS/MS	By MS/MS	By MS/MS	By MS/MS	26.05	25.95	27.18	26.64	Tricarboxylate transport protein, mitochondrial
P53396	ACLY		0.00255798	-0.00195408	24	28	25	29	24	28	25	29	By MS/MS	By MS/MS	By MS/MS	By MS/MS	26.73	27.19	26.91	27.01	ATP-citrate synthase
P53597	SUCLG1		0.114895	0.188391	12	13	14	14	12	13	14	14	By MS/MS	By MS/MS	By MS/MS	By MS/MS	27	26.74	27.6	26.52	Succinyl-CoA ligase [ADP/GDP-forming] subunit alpha, mitochondrial
P53618	COPB1		0.054204	0.0986385	6	9	6	8	6	9	6	8	By MS/MS	By MS/MS	By MS/MS	By MS/MS	23.45	24.3	23.57	24.38	Coatomer subunit beta
P53621	COPA		1.22066	0.995054	8	8	6	10	8	8	6	10	By MS/MS	By MS/MS	By MS/MS	By MS/MS	23.34	23.67	24.3	24.7	Coatomer subunit alpha
P53634	CTSC		0.832361	0.352566	3	3	4	4	3	3	4	4	By matching	By MS/MS	By matching	By MS/MS	21.76	21.94	22.33	22.08	Dipeptidyl peptidase 1
P53701	HCCS		0.263056	0.308735	12	11	11	13	12	11	11	13	By MS/MS	By MS/MS	By MS/MS	By MS/MS	26.78	26.45	27.32	26.53	Cytochrome c-type heme lyase
P53985	SLC16A1		0.216054	-0.205206	8	8	6	8	8	8	6	8	By MS/MS	By MS/MS	By MS/MS	By MS/MS	26.97	27.55	26.88	27.23	Monocarboxylate transporter 1
P53992	SEC24C		0.464764	0.697766	3	3	2	3	3	3	2	3	By MS/MS	By matching	By matching	By MS/MS	21.41	21.75	21.74	22.82	Protein transport protein Sec24C
P53999	SUB1		0.766425	-1.61656	3	4	2	2	3	4	2	2	By MS/MS	By MS/MS	By MS/MS	By MS/MS	24.03	25.47	22.86	23.4	Activated RNA polymerase II transcriptional coactivator p15
P54098	POLG		0.0203844	0.0200167	8	7	6	6	8	7	6	6	By MS/MS	By MS/MS	By MS/MS	By MS/MS	23.7	23.36	23.81	23.29	DNA polymerase subunit gamma-1
P54136	RARS		0.00389269	0.00696373	8	9	6	6	8	9	6	6	By MS/MS	By MS/MS	By MS/MS	By MS/MS	23.33	23.92	23.16	24.1	Arginine--tRNA ligase, cytoplasmic
P54289	CACNA2D1		1.95191	-0.926023	20	22	16	19	20	22	16	19	By MS/MS	By MS/MS	By MS/MS	By MS/MS	26.93	27.02	25.96	26.14	Voltage-dependent calcium channel subunit alpha-2/delta-1
P54577	YARS		0.100928	0.0343151	4	4	3	2	4	4	3	2	By MS/MS	By MS/MS	By MS/MS	By MS/MS	22.71	22.93	22.82	22.89	Tyrosine--tRNA ligase, cytoplasmic
P54619	PRKAG1		0.373031	-0.67206	3	2	1	3	3	2	1	3	By MS/MS	By MS/MS	By matching	By MS/MS	20.4	21.11	19.51	20.66	5-AMP-activated protein kinase subunit gamma-1
P54709	ATP1B3		0.53866	-0.282504	13	12	11	13	13	12	11	13	By MS/MS	By MS/MS	By MS/MS	By MS/MS	27.66	28.05	27.58	27.57	Sodium/potassium-transporting ATPase subunit beta-3
P54756	EPHA5		0.110704	0.143641	6	7	8	4	9	10	10	6	By MS/MS	By MS/MS	By MS/MS	By MS/MS	24.68	24.79	25.31	24.44	Ephrin type-A receptor 5
P54760	EPHB4		0.276835	-0.154465	7	8	7	9	7	8	7	9	By MS/MS	By MS/MS	By MS/MS	By MS/MS	23.88	24.29	23.92	23.94	Ephrin type-B receptor 4
P54819	AK2		0.366804	0.702459	8	12	10	12	8	12	10	12	By MS/MS	By MS/MS	By MS/MS	By MS/MS	24.84	26.26	26.16	26.34	Adenylate kinase 2, mitochondrial
P54826	GAS1		1.55911	-2.39352	3	3	1	1	3	3	1	1	By MS/MS	By MS/MS	By MS/MS	By MS/MS	23.46	23.7	20.8	21.57	Growth arrest-specific protein 1
P54852	EMP3		0.845754	0.314014	2	2	2	2	2	2	2	2	By MS/MS	By MS/MS	By MS/MS	By matching	22.34	22.55	22.85	22.68	Epithelial membrane protein 3
P54886	ALDH18A1		0.188292	0.108784	31	29	31	29	31	29	31	29	By MS/MS	By MS/MS	By MS/MS	By MS/MS	29.01	28.65	29.04	28.84	Delta-1-pyrroline-5-carboxylate synthase
P54920	NAPA		0.197753	-0.215965	3	2	1	2	3	2	1	2	By matching	By matching	By matching	By matching	21.1	20.86	20.4	21.13	Alpha-soluble NSF attachment protein
P55010	EIF5		0.525637	-0.914731	3	3	2	1	3	3	2	1	By MS/MS	By MS/MS	By MS/MS	By MS/MS	21.87	22.39	20.61	21.82	Eukaryotic translation initiation factor 5
P55011	SLC12A2		0.297664	0.165174	17	18	15	19	17	18	15	19	By MS/MS	By MS/MS	By MS/MS	By MS/MS	25.7	26.1	26.1	26.03	Solute carrier family 12 member 2
P55060	CSE1L		0.254626	0.377465	8	10	3	8	8	10	3	8	By MS/MS	By MS/MS	By MS/MS	By MS/MS	24.88	25.95	25.88	25.7	Exportin-2
P55061	TMBIM6		1.18105	1.68115	2	2	2	3	2	2	2	3	By MS/MS	By MS/MS	By MS/MS	By MS/MS	20.4	21.22	22.69	22.3	Bax inhibitor 1
P55072	VCP		0.140732	-0.2434	28	31	17	29	28	31	17	29	By MS/MS	By MS/MS	By MS/MS	By MS/MS	27.4	28.04	26.97	27.98	Transitional endoplasmic reticulum ATPase
P55084	HADHB		0.105933	0.109541	24	23	24	22	24	23	24	22	By MS/MS	By MS/MS	By MS/MS	By MS/MS	28.33	27.95	28.54	27.95	Trifunctional enzyme subunit beta, mitochondrial
P55145	MANF		0.993603	1.20075	5	5	4	5	5	5	4	5	By MS/MS	By MS/MS	By MS/MS	By MS/MS	25.19	25.02	26.72	25.9	Mesencephalic astrocyte-derived neurotrophic factor
P55209	NAP1L1		0.201742	-0.123546	3	3	2	4	3	3	2	4	By MS/MS	By MS/MS	By MS/MS	By MS/MS	24.38	24.54	24.13	24.54	Nucleosome assembly protein 1-like 1
P55290	CDH13	+	3.29098	1.88639	16	14	16	16	16	14	16	16	By MS/MS	By MS/MS	By MS/MS	By MS/MS	26.83	26.86	28.69	28.77	Cadherin-13
P55327	TPD52		0.168265	0.267343	4	4	3	3	4	4	3	3	By MS/MS	By MS/MS	By MS/MS	By MS/MS	22.37	23.17	22.65	23.42	Tumor protein D52
P55735	SEC13		0.53023	-0.34174	4	7	3	6	4	7	3	6	By MS/MS	By MS/MS	By MS/MS	By MS/MS	24.47	24.96	24.37	24.38	Protein SEC13 homolog
P55769	NHP2L1		0.183298	0.191577	2	2	1	1	2	2	1	1	By MS/MS	By MS/MS	By matching	By matching	22.45	23.19	23.02	23.01	NHP2-like protein 1
P55786	NPEPPS		0.364257	0.103091	6	6	7	6	6	6	7	6	By MS/MS	By MS/MS	By MS/MS	By MS/MS	23.28	23.47	23.53	23.43	Puromycin-sensitive aminopeptidase
P55795	HNRNPH2		1.52178	1.63596	3	3	3	3	3	3	3	3	By matching	By MS/MS	By MS/MS	By MS/MS	21.58	21.94	23.17	23.62	Heterogeneous nuclear ribonucleoprotein H2
P55809	OXCT1		0.198253	-0.336154	22	21	20	18	22	21	20	18	By MS/MS	By MS/MS	By MS/MS	By MS/MS	28.92	28.38	28.85	27.77	Succinyl-CoA:3-ketoacid coenzyme A transferase 1, mitochondrial
P55884	EIF3B		0.506403	0.297519	7	10	7	9	7	10	7	9	By MS/MS	By MS/MS	By MS/MS	By MS/MS	23.27	23.71	23.82	23.75	Eukaryotic translation initiation factor 3 subunit B
P56134	ATP5J2		1.18151	-0.926524	3	3	3	2	3	3	3	2	By MS/MS	By MS/MS	By MS/MS	By MS/MS	28.24	27.74	27.08	27.05	ATP synthase subunit f, mitochondrial
P56181	NDUFV3		0.404014	-0.250372	2	2	2	2	2	2	2	2	By MS/MS	By MS/MS	By MS/MS	By MS/MS	21.86	22.22	21.93	21.64	NADH dehydrogenase [ubiquinone] flavoprotein 3, mitochondrial
P56192	MARS		0.283113	0.229742	7	8	7	7	7	8	7	7	By MS/MS	By MS/MS	By MS/MS	By MS/MS	23.6	24.17	24.2	24.03	Methionine--tRNA ligase, cytoplasmic
P56199	ITGA1		0.569316	0.730393	17	16	16	16	17	16	16	16	By MS/MS	By MS/MS	By MS/MS	By MS/MS	25.02	25.96	26.12	26.33	Integrin alpha-1
P56378	MP68		0.595534	0.444595	2	2	2	2	2	2	2	2	By MS/MS	By MS/MS	By MS/MS	By MS/MS	22.65	22.29	23.13	22.7	6.8 kDa mitochondrial proteolipid
Q5VTU8	ATP5EP2		0.174808	0.28379	2	2	2	2	2	2	2	2	By MS/MS	By MS/MS	By MS/MS	By MS/MS	22.15	22.06	22.96	21.82	ATP synthase subunit epsilon-like protein, mitochondrial
P56385	ATP5I		0.0748958	0.114268	5	5	4	4	5	5	4	4	By MS/MS	By MS/MS	By MS/MS	By MS/MS	25.39	25.02	25.79	24.85	ATP synthase subunit e, mitochondrial
P56537	EIF6		0.130964	-0.238974	2	2	0	2	2	2	0	2	By matching	By MS/MS	Imputed	By MS/MS	21.96	21.77	21.01	22.25	Eukaryotic translation initiation factor 6
P56556	NDUFA6		0.0308601	-0.0190411	4	5	4	4	4	5	4	4	By MS/MS	By MS/MS	By MS/MS	By MS/MS	24.91	24.57	24.82	24.63	NADH dehydrogenase [ubiquinone] 1 alpha subcomplex subunit 6
P56589	PEX3		0.451414	0.44718	3	3	3	2	3	3	3	2	By MS/MS	By MS/MS	By MS/MS	By matching	22.99	22.26	23.16	22.99	Peroxisomal biogenesis factor 3
P57088	TMEM33		0.30028	0.420783	6	6	3	7	6	6	3	7	By MS/MS	By MS/MS	By MS/MS	By MS/MS	24.93	25.94	25.75	25.96	Transmembrane protein 33
P57105	SYNJ2BP		0.208382	0.19251	4	3	4	4	4	3	4	4	By MS/MS	By MS/MS	By MS/MS	By MS/MS	23.78	23.49	23.53	24.12	Synaptojanin-2-binding protein
P57740	NUP107		1.92978	0.787775	3	4	3	4	3	4	3	4	By MS/MS	By MS/MS	By MS/MS	By MS/MS	21.6	21.51	22.42	22.27	Nuclear pore complex protein Nup107
P58107	EPPK1		0.824025	-0.739104	33	34	16	26	33	34	16	26	By MS/MS	By MS/MS	By MS/MS	By MS/MS	26.38	27	25.85	26.05	Epiplakin
P59998	ARPC4		0.612234	0.305662	5	5	4	5	5	5	4	5	By MS/MS	By MS/MS	By MS/MS	By MS/MS	23.88	23.58	23.93	24.15	Actin-related protein 2/3 complex subunit 4
P60033	CD81		0.115464	0.0914373	3	3	3	3	3	3	3	3	By MS/MS	By MS/MS	By MS/MS	By MS/MS	26.83	26.82	27.19	26.65	CD81 antigen
P60059	SEC61G		0.265148	0.473331	2	2	2	2	2	2	2	2	By MS/MS	By MS/MS	By MS/MS	By MS/MS	24.62	24.42	25.64	24.35	Protein transport protein Sec61 subunit gamma
P60174	TPI1		0.177809	-0.353732	11	12	9	16	11	12	9	16	By MS/MS	By MS/MS	By MS/MS	By MS/MS	25.09	26.46	25.28	25.57	Triosephosphate isomerase
P60228	EIF3E		0.527314	0.698489	4	5	5	5	4	5	5	5	By matching	By MS/MS	By MS/MS	By MS/MS	21.79	22.69	22.72	23.16	Eukaryotic translation initiation factor 3 subunit E
P60468	SEC61B		0.981521	1.00831	2	3	3	3	2	3	3	3	By MS/MS	By MS/MS	By MS/MS	By MS/MS	21.54	21.82	23.02	22.36	Protein transport protein Sec61 subunit beta
P60602	ROMO1		0.358824	1.29241	2	1	2	2	2	1	2	2	By MS/MS	By MS/MS	By MS/MS	By MS/MS	24.52	21.84	24.58	24.37	Reactive oxygen species modulator 1
P60604	UBE2G2		0.626585	-0.306535	3	4	2	4	3	4	2	4	By MS/MS	By MS/MS	By MS/MS	By MS/MS	23.91	23.65	23.6	23.34	Ubiquitin-conjugating enzyme E2 G2
P60660	MYL6		0.775157	-0.214083	7	7	5	7	9	9	7	9	By MS/MS	By MS/MS	By MS/MS	By MS/MS	28.26	28.43	28.18	28.07	Myosin light polypeptide 6
P60842	EIF4A1		0.765313	-0.276361	16	18	11	17	17	19	12	18	By MS/MS	By MS/MS	By MS/MS	By MS/MS	26.91	27.03	26.58	26.82	Eukaryotic initiation factor 4A-I
P60866	RPS20		0.890075	1.30526	4	4	3	3	4	4	3	3	By MS/MS	By MS/MS	By MS/MS	By MS/MS	23.01	22.52	23.61	24.53	40S ribosomal protein S20
P60891	PRPS1		1.7356	1.0912	5	4	5	6	5	4	5	6	By MS/MS	By MS/MS	By MS/MS	By MS/MS	23.43	23.43	24.67	24.37	Ribose-phosphate pyrophosphokinase 1
P60903	S100A10		0.207086	-0.319941	4	4	4	4	4	4	4	4	By MS/MS	By MS/MS	By MS/MS	By MS/MS	25.93	26.21	25.21	26.28	Protein S100-A10
P60953	CDC42		0.0985661	0.0747633	6	6	5	6	6	6	5	6	By MS/MS	By MS/MS	By MS/MS	By MS/MS	27.53	27.4	27.78	27.29	Cell division control protein 42 homolog
P60981	DSTN		0.671336	-0.619887	3	4	2	3	3	4	2	3	By MS/MS	By MS/MS	By MS/MS	By MS/MS	22.85	23.52	22.5	22.63	Destrin
P61006	RAB8A		0.739742	0.419833	5	5	4	5	7	8	7	8	By MS/MS	By MS/MS	By MS/MS	By MS/MS	25.4	25.3	25.97	25.56	Ras-related protein Rab-8A
P61009	SPCS3		0.126682	-0.0457602	5	6	5	6	5	6	5	6	By MS/MS	By MS/MS	By MS/MS	By MS/MS	24.98	25.09	25.1	24.88	Signal peptidase complex subunit 3
P61011	SRP54		2.2231	-0.443492	8	8	6	6	8	8	6	6	By MS/MS	By MS/MS	By MS/MS	By MS/MS	24.82	24.76	24.34	24.36	Signal recognition particle 54 kDa protein
P61019	RAB2A		0.0715588	-0.105742	7	6	5	6	14	11	10	14	By MS/MS	By MS/MS	By MS/MS	By MS/MS	26.85	27.18	26.45	27.37	Ras-related protein Rab-2A
P61020	RAB5B		0.699859	0.61842	2	2	2	2	2	2	2	2	By MS/MS	By MS/MS	By MS/MS	By MS/MS	24.23	23.79	24.87	24.39	Ras-related protein Rab-5B
P61026	RAB10		0.103484	-0.0316105	6	6	5	7	7	7	6	8	By MS/MS	By MS/MS	By MS/MS	By MS/MS	26.8	26.71	26.63	26.81	Ras-related protein Rab-10
P61073	CXCR4		0.579602	-0.515241	4	4	2	2	4	4	2	2	By MS/MS	By MS/MS	By MS/MS	By MS/MS	23.6	23.47	22.69	23.34	C-X-C chemokine receptor type 4
P61106	RAB14		0.720827	0.51214	15	16	13	15	15	16	13	15	By MS/MS	By MS/MS	By MS/MS	By MS/MS	27.76	28.24	28.41	28.61	Ras-related protein Rab-14
P61158	ACTR3		2.28362	0.858646	9	10	7	9	9	10	7	9	By MS/MS	By MS/MS	By MS/MS	By MS/MS	25.04	25.16	25.96	25.96	Actin-related protein 3
P61160	ACTR2		0.507414	0.655216	3	2	3	4	3	2	3	4	By matching	By MS/MS	By MS/MS	By MS/MS	23.04	22.38	23.01	23.73	Actin-related protein 2
P61163	ACTR1A		1.07829	2.16197	1	2	3	3	1	2	3	3	By MS/MS	By MS/MS	By matching	By MS/MS	21.05	19.77	22.39	22.75	Alpha-centractin
P84077	ARF1		1.09917	-1.01723	4	4	3	3	7	6	6	6	By MS/MS	By MS/MS	By MS/MS	By MS/MS	25.79	26.29	24.85	25.19	ADP-ribosylation factor 1
P61221	ABCE1		0.0433077	0.0387735	7	10	9	9	7	10	9	9	By MS/MS	By MS/MS	By MS/MS	By MS/MS	23.97	24.43	24.41	24.07	ATP-binding cassette sub-family E member 1
P61224	RAP1B		1.47295	-1.1422	6	6	4	5	11	11	8	10	By MS/MS	By MS/MS	By MS/MS	By MS/MS	28.28	27.9	26.84	27.05	Ras-related protein Rap-1b
P61225	RAP2B		0.509423	-0.438698	4	4	4	4	4	4	4	4	By MS/MS	By MS/MS	By MS/MS	By MS/MS	24.72	24.11	23.87	24.09	Ras-related protein Rap-2b
P61247	RPS3A		0.39072	0.51339	11	12	10	12	11	12	10	12	By MS/MS	By MS/MS	By MS/MS	By MS/MS	25.32	26.05	25.87	26.53	40S ribosomal protein S3a
P61254	RPL26		0.0825162	0.213367	4	5	4	5	4	5	4	5	By MS/MS	By MS/MS	By MS/MS	By MS/MS	22.9	24.32	23.35	24.3	60S ribosomal protein L26
P61289	PSME3		0.150706	-0.369647	2	4	2	4	2	4	2	4	By MS/MS	By MS/MS	By MS/MS	By MS/MS	21.98	23.42	21.88	22.78	Proteasome activator complex subunit 3
P61313	RPL15		0.428847	0.56688	12	12	12	13	12	12	12	13	By MS/MS	By MS/MS	By MS/MS	By MS/MS	25.24	26.14	26.05	26.46	60S ribosomal protein L15
P61353	RPL27		0.0139803	0.0388241	6	7	6	8	6	7	6	8	By MS/MS	By MS/MS	By MS/MS	By MS/MS	25.44	26.44	25.27	26.68	60S ribosomal protein L27
P61421	ATP6V0D1		0.509725	-0.532677	6	6	5	6	6	6	5	6	By MS/MS	By MS/MS	By MS/MS	By MS/MS	24.62	25	23.93	24.62	V-type proton ATPase subunit d 1
P61513	RPL37A		0.50598	0.650434	2	5	5	4	2	5	5	4	By MS/MS	By MS/MS	By MS/MS	By MS/MS	22.82	23.59	23.56	24.15	60S ribosomal protein L37a
P61586	RHOA		0.138928	-0.0211077	4	5	5	5	9	9	9	9	By MS/MS	By MS/MS	By MS/MS	By MS/MS	27.2	27.3	27.24	27.23	Transforming protein RhoA
P61604	HSPE1		0.0788902	0.146044	12	10	12	12	12	10	12	12	By MS/MS	By MS/MS	By MS/MS	By MS/MS	30.99	30.69	31.58	30.39	10 kDa heat shock protein, mitochondrial
P61619	SEC61A1		0.885164	0.585033	10	10	10	11	10	10	10	11	By MS/MS	By MS/MS	By MS/MS	By MS/MS	26.3	26.19	26.6	27.06	Protein transport protein Sec61 subunit alpha isoform 1
P61764	STXBP1		0.0366574	0.0866928	7	10	8	7	7	10	8	7	By MS/MS	By MS/MS	By MS/MS	By MS/MS	23.12	24.61	23.83	24.07	Syntaxin-binding protein 1
P61769	B2M		0.648748	1.16516	6	6	6	6	6	6	6	6	By MS/MS	By MS/MS	By MS/MS	By MS/MS	29.8	30.03	31.74	30.42	Beta-2-microglobulin
P61803	DAD1		0.300589	0.209378	3	4	4	5	3	4	4	5	By MS/MS	By MS/MS	By MS/MS	By MS/MS	24.94	24.43	24.92	24.86	Dolichyl-diphosphooligosaccharide--protein glycosyltransferase subunit DAD1
P61916	NPC2		1.52813	2.231	0	1	3	4	0	1	3	4	Imputed	By MS/MS	By MS/MS	By MS/MS	21.05	20.33	22.76	23.08	Epididymal secretory protein E1
P61978	HNRNPK		0.120439	-0.13739	18	17	15	16	18	17	15	16	By MS/MS	By MS/MS	By MS/MS	By MS/MS	27.68	28.11	27.43	28.08	Heterogeneous nuclear ribonucleoprotein K
P61981	YWHAG		0.820528	-0.907529	7	9	6	7	8	10	6	8	By MS/MS	By MS/MS	By MS/MS	By MS/MS	25.71	26.05	24.61	25.34	14-3-3 protein gamma
P62070	RRAS2		0.361843	0.274932	8	7	6	8	8	7	6	8	By MS/MS	By MS/MS	By MS/MS	By MS/MS	25.02	24.88	24.95	25.5	Ras-related protein R-Ras2
P62072	TIMM10		0.394959	1.19306	1	2	2	2	1	2	2	2	By MS/MS	By MS/MS	By MS/MS	By MS/MS	20.04	22.29	22.22	22.49	Mitochondrial import inner membrane translocase subunit Tim10
P62081	RPS7		0.341226	-0.449869	11	10	10	11	11	10	10	11	By MS/MS	By MS/MS	By MS/MS	By MS/MS	27.32	27.84	26.71	27.54	40S ribosomal protein S7
P62136	PPP1CA		0.523531	0.479262	3	3	3	3	5	5	4	5	By MS/MS	By MS/MS	By MS/MS	By MS/MS	24.54	24.67	25.42	24.75	Serine/threonine-protein phosphatase PP1-alpha catalytic subunit
P62140	PPP1CB		0.0200842	-0.0081234	5	6	5	5	17	17	17	15	By MS/MS	By MS/MS	By MS/MS	By MS/MS	27.21	27.09	27.03	27.26	Serine/threonine-protein phosphatase PP1-beta catalytic subunit
P62158	CALM1		0.784807	-1.07758	9	9	7	9	9	9	7	9	By MS/MS	By MS/MS	By MS/MS	By MS/MS	28.44	27.59	27.2	26.67	Calmodulin
P62166	NCS1		0.852411	0.357303	3	3	2	3	3	3	2	3	By matching	By MS/MS	By MS/MS	By MS/MS	22.84	22.67	23.24	22.99	Neuronal calcium sensor 1
P62191	PSMC1		2.02462	-0.507781	4	5	3	4	4	5	3	4	By MS/MS	By MS/MS	By MS/MS	By MS/MS	23.32	23.24	22.74	22.8	26S protease regulatory subunit 4
P62195	PSMC5		1.78424	0.399598	4	4	4	5	4	4	4	5	By MS/MS	By MS/MS	By MS/MS	By MS/MS	22.49	22.49	22.84	22.94	26S protease regulatory subunit 8
P62241	RPS8		0.250183	0.397872	12	14	9	12	12	14	9	12	By MS/MS	By MS/MS	By MS/MS	By MS/MS	25.77	26.59	26.17	26.98	40S ribosomal protein S8
P62244	RPS15A		1.63042	1.00188	6	6	5	5	6	6	5	5	By MS/MS	By MS/MS	By MS/MS	By MS/MS	23.78	24.08	24.98	24.89	40S ribosomal protein S15a
P62249	RPS16		0.118891	0.207796	5	7	7	7	5	7	7	7	By MS/MS	By MS/MS	By MS/MS	By MS/MS	25.14	25.98	25.34	26.19	40S ribosomal protein S16
P62258	YWHAE		0.45629	-0.466465	11	12	7	8	12	13	8	9	By MS/MS	By MS/MS	By MS/MS	By MS/MS	27.25	27.53	26.56	27.28	14-3-3 protein epsilon
P62263	RPS14		0.0150304	0.0256729	8	8	7	8	8	8	7	8	By MS/MS	By MS/MS	By MS/MS	By MS/MS	25.04	25.3	24.68	25.71	40S ribosomal protein S14
P62266	RPS23		0.252571	0.742299	5	6	6	6	5	6	6	6	By MS/MS	By MS/MS	By MS/MS	By MS/MS	24.99	26.59	25.82	27.24	40S ribosomal protein S23
P62269	RPS18		0.0414134	-0.122326	11	11	8	11	11	11	8	11	By MS/MS	By MS/MS	By MS/MS	By MS/MS	25.13	26.26	24.81	26.33	40S ribosomal protein S18
P62273	RPS29		0.278162	0.722672	3	3	3	3	3	3	3	3	By MS/MS	By MS/MS	By MS/MS	By MS/MS	21.59	22.67	22.07	23.63	40S ribosomal protein S29
P62277	RPS13		0.0375768	-0.108089	9	9	9	10	9	9	9	10	By MS/MS	By MS/MS	By MS/MS	By MS/MS	25.21	26.66	25.27	26.39	40S ribosomal protein S13
P62280	RPS11		0.315844	0.423251	7	8	6	5	7	8	6	5	By MS/MS	By MS/MS	By MS/MS	By MS/MS	24.64	25.51	25.26	25.74	40S ribosomal protein S11
P62314	SNRPD1		0.0125556	0.0323095	4	4	4	4	4	4	4	4	By MS/MS	By MS/MS	By MS/MS	By MS/MS	24.25	24.54	23.64	25.21	Small nuclear ribonucleoprotein Sm D1
P62318	SNRPD3		1.93456	0.564314	4	4	3	5	4	4	3	5	By MS/MS	By MS/MS	By MS/MS	By MS/MS	22.93	22.85	23.5	23.41	Small nuclear ribonucleoprotein Sm D3
P62330	ARF6		0.0857092	-0.209465	4	3	3	3	4	3	3	3	By MS/MS	By MS/MS	By MS/MS	By MS/MS	24.72	23.7	24.63	23.37	ADP-ribosylation factor 6
P62424	RPL7A		0.0267057	-0.0446453	15	15	14	15	15	15	14	15	By MS/MS	By MS/MS	By MS/MS	By MS/MS	26.62	27.26	26.48	27.31	60S ribosomal protein L7a
P62495	ETF1		0.0890701	0.125102	4	4	5	4	4	4	5	4	By MS/MS	By MS/MS	By MS/MS	By MS/MS	22.38	23.32	23.01	22.93	Eukaryotic peptide chain release factor subunit 1
P62701	RPS4X		0.292817	0.580762	15	17	13	16	15	17	13	16	By MS/MS	By MS/MS	By MS/MS	By MS/MS	25.99	27.24	26.82	27.57	40S ribosomal protein S4, X isoform
P62745	RHOB		1.40259	-1.57268	8	8	6	6	8	8	6	6	By MS/MS	By MS/MS	By MS/MS	By MS/MS	26.06	26.59	24.57	24.94	Rho-related GTP-binding protein RhoB
P62750	RPL23A		0.0639134	-0.358877	4	5	4	4	4	5	4	4	By MS/MS	By MS/MS	By matching	By MS/MS	22.57	24.88	21.94	24.8	60S ribosomal protein L23a
P62753	RPS6		0.287359	0.25664	7	8	2	6	7	8	2	6	By MS/MS	By MS/MS	By MS/MS	By MS/MS	24.79	24.98	24.82	25.45	40S ribosomal protein S6
P62805	HIST1H4A		0.0868182	-0.117901	21	21	20	21	21	21	20	21	By MS/MS	By MS/MS	By MS/MS	By MS/MS	32.09	31.94	31.45	32.35	Histone H4
P62820	RAB1A		1.29177	0.347121	6	5	5	6	6	5	5	6	By MS/MS	By MS/MS	By MS/MS	By MS/MS	25.59	25.68	26.05	25.91	Ras-related protein Rab-1A
P62826	RAN		0.845547	-0.84403	10	10	10	7	10	10	10	7	By MS/MS	By MS/MS	By MS/MS	By MS/MS	25.16	25.53	24.2	24.81	GTP-binding nuclear protein Ran
P62829	RPL23		0.130282	0.0471163	13	13	13	13	13	13	13	13	By MS/MS	By MS/MS	By MS/MS	By MS/MS	28.77	29.01	28.98	28.9	60S ribosomal protein L23
P62834	RAP1A		0.872043	-2.65266	4	2	2	1	4	2	2	1	By MS/MS	By MS/MS	By MS/MS	By MS/MS	24.48	24.01	22.65	20.53	Ras-related protein Rap-1A
P62841	RPS15		0.0513946	0.250463	4	5	1	5	4	5	1	5	By MS/MS	By MS/MS	By matching	By MS/MS	22.48	24.4	22.44	24.94	40S ribosomal protein S15
P62847	RPS24		0.0589342	-0.199004	3	3	3	3	3	3	3	3	By MS/MS	By MS/MS	By MS/MS	By MS/MS	24.35	25.6	23.87	25.68	40S ribosomal protein S24
P62851	RPS25		0.309167	0.887355	3	5	3	4	3	5	3	4	By MS/MS	By MS/MS	By MS/MS	By MS/MS	22.86	24.4	23.79	25.25	40S ribosomal protein S25
P62854	RPS26		0.0338478	-0.0797091	6	7	6	7	6	7	6	7	By MS/MS	By MS/MS	By MS/MS	By MS/MS	25.83	26.61	25.5	26.78	40S ribosomal protein S26
P62861	FAU		0.141969	0.229324	2	2	2	2	2	2	2	2	By matching	By MS/MS	By MS/MS	By MS/MS	22.39	23.13	22.57	23.41	40S ribosomal protein S30
P62873	GNB1		1.32055	-0.562161	10	10	10	10	11	11	11	11	By MS/MS	By MS/MS	By MS/MS	By MS/MS	28.39	28.52	28	27.79	Guanine nucleotide-binding protein G(I)/G(S)/G(T) subunit beta-1
P62879	GNB2		1.51744	-0.720534	9	9	7	9	20	20	19	20	By MS/MS	By MS/MS	By MS/MS	By MS/MS	29.54	29.79	28.93	28.95	Guanine nucleotide-binding protein G(I)/G(S)/G(T) subunit beta-2
P62888	RPL30		0.771047	1.28853	3	4	2	3	3	4	2	3	By MS/MS	By MS/MS	By MS/MS	By MS/MS	22.3	23.27	23.7	24.45	60S ribosomal protein L30
P62906	RPL10A		0.209189	0.396269	9	12	9	12	9	12	9	12	By MS/MS	By MS/MS	By MS/MS	By MS/MS	26.41	27.15	26.61	27.75	60S ribosomal protein L10a
P62910	RPL32		0.232244	0.357456	4	4	4	5	4	4	4	5	By MS/MS	By MS/MS	By MS/MS	By MS/MS	24.39	25.19	24.76	25.53	60S ribosomal protein L32
P62913	RPL11		0.163288	0.264478	2	2	3	3	2	2	3	3	By MS/MS	By MS/MS	By MS/MS	By MS/MS	23.7	24.77	24.7	24.3	60S ribosomal protein L11
P62917	RPL8		0.239236	0.466635	7	9	9	10	7	9	9	10	By MS/MS	By MS/MS	By MS/MS	By MS/MS	24.93	26.11	25.59	26.37	60S ribosomal protein L8
P62937	PPIA		0.489049	-0.705186	11	11	10	10	11	11	10	10	By MS/MS	By MS/MS	By MS/MS	By MS/MS	26.82	27.75	26.29	26.87	Peptidyl-prolyl cis-trans isomerase A
P62979	RPS27A		0.187682	-0.409005	3	3	2	3	7	7	6	7	By MS/MS	By MS/MS	By MS/MS	By MS/MS	27.92	28.43	27.04	28.49	Ubiquitin-40S ribosomal protein S27a
P62987	UBA52		1.30206	1.40123	1	1	1	1	1	1	1	1	By MS/MS	By MS/MS	By MS/MS	By MS/MS	20.2	20.44	22.02	21.42	Ubiquitin-60S ribosomal protein L40
P63000	RAC1		0.680281	0.690369	4	4	4	4	7	7	9	7	By MS/MS	By MS/MS	By MS/MS	By MS/MS	27.1	26.58	27.8	27.26	Ras-related C3 botulinum toxin substrate 1
P63010	AP2B1		0.126253	0.3618	11	10	8	15	11	10	8	15	By MS/MS	By MS/MS	By MS/MS	By MS/MS	23.31	24.69	23.66	25.06	AP-2 complex subunit beta
P63027	VAMP2		0.146443	0.321756	4	3	3	2	4	3	3	2	By MS/MS	By MS/MS	By MS/MS	By MS/MS	22.6	23.16	23.91	22.49	Vesicle-associated membrane protein 2
P63092	GNAS		0.190259	-0.217165	15	14	10	12	20	19	15	17	By MS/MS	By MS/MS	By MS/MS	By MS/MS	27	27.4	26.63	27.34	Guanine nucleotide-binding protein G(s) subunit alpha isoforms short
P63096	GNAI1		1.61364	-1.55049	9	9	4	6	9	9	4	6	By MS/MS	By MS/MS	By MS/MS	By MS/MS	25.7	25.58	24.33	23.85	Guanine nucleotide-binding protein G(i) subunit alpha-1
P63104	YWHAZ		0.231383	-0.448629	7	9	5	8	7	9	5	8	By MS/MS	By MS/MS	By MS/MS	By MS/MS	25.86	26.5	25.11	26.35	14-3-3 protein zeta/delta
P63167	DYNLL1		0.260611	0.203053	3	3	3	4	3	3	3	4	By MS/MS	By MS/MS	By MS/MS	By MS/MS	23.84	24.21	24.01	24.44	Dynein light chain 1, cytoplasmic
P63173	RPL38		0.273805	-0.264777	3	3	3	3	3	3	3	3	By MS/MS	By MS/MS	By MS/MS	By MS/MS	26.27	26.89	26.48	26.15	60S ribosomal protein L38
P63208	SKP1		0.421385	-1.02553	3	4	0	2	3	4	0	2	By MS/MS	By MS/MS	Imputed	By MS/MS	22.67	23.29	21.09	22.81	S-phase kinase-associated protein 1
P63218	GNG5		1.80829	-3.74672	3	3	1	0	3	3	1	0	By MS/MS	By MS/MS	By matching	Imputed	23.64	24.52	20.15	20.51	Guanine nucleotide-binding protein G(I)/G(S)/G(O) subunit gamma-5
P63220	RPS21		0.0915638	0.152328	2	2	2	3	2	2	2	3	By matching	By MS/MS	By matching	By MS/MS	21.63	22.58	21.97	22.55	40S ribosomal protein S21
P63241	EIF5A		0.0307315	0.036272	5	4	3	5	5	4	3	5	By MS/MS	By MS/MS	By MS/MS	By MS/MS	25.35	25.96	25.47	25.91	Eukaryotic translation initiation factor 5A-1
P63244	GNB2L1		0.31798	-0.113236	9	8	9	10	9	8	9	10	By MS/MS	By MS/MS	By MS/MS	By MS/MS	25.41	25.67	25.4	25.46	Guanine nucleotide-binding protein subunit beta-2-like 1
P63261	ACTG1		0.0613777	-0.031311	2	2	2	2	34	35	35	36	By MS/MS	By MS/MS	By MS/MS	By MS/MS	33.09	32.76	32.9	32.89	Actin, cytoplasmic 2
P67809	YBX1		0.0430879	-0.112807	4	6	3	4	8	10	5	7	By MS/MS	By MS/MS	By MS/MS	By MS/MS	24.47	25.34	24.07	25.51	Nuclease-sensitive element-binding protein 1
P67812	SEC11A		1.12365	-0.772916	6	7	5	6	6	7	5	6	By MS/MS	By MS/MS	By MS/MS	By MS/MS	25.74	25.45	24.65	24.99	Signal peptidase complex catalytic subunit SEC11A
P67936	TPM4		1.34947	-1.04108	6	6	5	5	8	7	6	6	By MS/MS	By MS/MS	By MS/MS	By MS/MS	27.03	26.91	25.71	26.15	Tropomyosin alpha-4 chain
P68032	ACTC1		0.288663	-0.442129	0	0	0	0	9	8	9	8	By MS/MS	By MS/MS	By MS/MS	By MS/MS	28.47	29.55	28.41	28.72	Actin, alpha cardiac muscle 1
P68104	EEF1A1		0.210393	0.0646133	25	26	25	26	25	26	25	26	By MS/MS	By MS/MS	By MS/MS	By MS/MS	30.59	30.7	30.61	30.8	Elongation factor 1-alpha 1
P68363	TUBA1B		0.0380847	-0.0426035	0	0	0	0	27	26	23	28	By MS/MS	By MS/MS	By MS/MS	By MS/MS	30.61	31.3	30.83	31	Tubulin alpha-1B chain
P68366	TUBA4A		0.326567	-0.692128	5	5	5	4	5	5	5	4	By MS/MS	By MS/MS	By MS/MS	By MS/MS	26.57	27.05	25.37	26.86	Tubulin alpha-4A chain
P68371	TUBB4B		0.129638	-0.165216	1	1	1	1	27	29	28	28	By MS/MS	By MS/MS	By MS/MS	By MS/MS	30.8	31.51	30.74	31.24	Tubulin beta-4B chain
P68431	HIST1H3A		0.0254332	-0.0596313	1	1	1	1	11	12	12	12	By MS/MS	By MS/MS	By MS/MS	By MS/MS	28.89	28.52	27.93	29.36	Histone H3.1
P78310	CXADR		0.898219	-0.714747	13	13	10	9	13	13	10	9	By MS/MS	By MS/MS	By MS/MS	By MS/MS	25.93	26.16	25.59	25.07	Coxsackievirus and adenovirus receptor
P78324	SIRPA		0.616025	-0.331744	3	4	3	3	5	4	3	3	By MS/MS	By MS/MS	By MS/MS	By MS/MS	22.3	22.54	22.25	21.92	Tyrosine-protein phosphatase non-receptor type substrate 1
P78344	EIF4G2		1.29974	-0.478077	9	8	7	8	9	8	7	8	By MS/MS	By MS/MS	By matching	By MS/MS	23.89	23.95	23.34	23.55	Eukaryotic translation initiation factor 4 gamma 2
P78347	GTF2I		0.100053	0.196903	5	5	4	6	5	5	4	6	By MS/MS	By MS/MS	By MS/MS	By MS/MS	23.87	22.9	23.13	24.03	General transcription factor II-I
P78357	CNTNAP1		1.3298	0.30848	21	18	16	20	21	18	16	20	By MS/MS	By MS/MS	By MS/MS	By MS/MS	25.28	25.17	25.5	25.58	Contactin-associated protein 1
P78371	CCT2		0.0451374	0.0508728	18	20	15	16	18	20	15	16	By MS/MS	By MS/MS	By MS/MS	By MS/MS	26.13	26.8	26.37	26.66	T-complex protein 1 subunit beta
P78381	SLC35A2		1.17528	0.654682	1	2	2	2	1	2	2	2	By matching	By MS/MS	By MS/MS	By MS/MS	21.78	21.85	22.65	22.3	UDP-galactose translocator
P78527	PRKDC		0.314952	-0.287172	74	82	62	77	74	82	62	77	By MS/MS	By MS/MS	By MS/MS	By MS/MS	27.98	28.16	27.46	28.11	DNA-dependent protein kinase catalytic subunit
P78536	ADAM17		0.338801	-2.0002	1	2	2	4	1	2	2	4	By MS/MS	By MS/MS	By matching	By MS/MS	23.36	22.57	18.81	23.12	Disintegrin and metalloproteinase domain-containing protein 17
P80303	NUCB2		0.0466835	0.0486526	15	14	15	14	15	14	15	14	By MS/MS	By MS/MS	By MS/MS	By MS/MS	26.97	27.64	27.37	27.32	Nucleobindin-2
P80723	BASP1		1.446	-1.94034	18	18	17	16	18	18	17	16	By MS/MS	By MS/MS	By MS/MS	By MS/MS	29.45	29.4	27.11	27.86	Brain acid soluble protein 1
P82650	MRPS22		0.369724	-0.201426	15	15	15	16	15	15	15	16	By MS/MS	By MS/MS	By MS/MS	By MS/MS	27.21	26.95	27.03	26.72	28S ribosomal protein S22, mitochondrial
P82663	MRPS25		0.203376	-0.41327	9	6	7	5	9	6	7	5	By MS/MS	By MS/MS	By MS/MS	By MS/MS	25.61	25	25.55	24.23	28S ribosomal protein S25, mitochondrial
P82664	MRPS10		0.498359	-0.493351	5	5	5	5	5	5	5	5	By MS/MS	By MS/MS	By MS/MS	By MS/MS	25.65	25.7	25.56	24.81	28S ribosomal protein S10, mitochondrial
P82673	MRPS35		0.0993716	-0.123663	8	9	6	5	8	9	6	5	By MS/MS	By MS/MS	By MS/MS	By MS/MS	25.91	25.12	25.53	25.25	28S ribosomal protein S35, mitochondrial
P82675	MRPS5		0.540745	-0.526011	9	10	8	9	9	10	8	9	By MS/MS	By MS/MS	By MS/MS	By MS/MS	25.55	25.13	24.51	25.12	28S ribosomal protein S5, mitochondrial
P82909	MRPS36		0.300798	0.213354	6	6	4	4	6	6	4	4	By MS/MS	By MS/MS	By MS/MS	By MS/MS	25.15	25.11	25.61	25.08	28S ribosomal protein S36, mitochondrial
P82912	MRPS11		0.339503	-0.368188	4	4	4	2	4	4	4	2	By MS/MS	By MS/MS	By MS/MS	By MS/MS	23.78	24.25	23.97	23.32	28S ribosomal protein S11, mitochondrial
P82914	MRPS15		1.28852	-0.356844	3	3	3	3	3	3	3	3	By MS/MS	By MS/MS	By MS/MS	By MS/MS	22.06	22.22	21.77	21.8	28S ribosomal protein S15, mitochondrial
P82921	MRPS21		1.22116	-2.58688	2	2	1	1	2	2	1	1	By MS/MS	By MS/MS	By MS/MS	By matching	24.02	23.17	21.52	20.5	28S ribosomal protein S21, mitochondrial
P82930	MRPS34		0.0411363	-0.0563965	14	13	11	12	14	13	11	12	By MS/MS	By MS/MS	By MS/MS	By MS/MS	25.76	25.4	25.93	25.12	28S ribosomal protein S34, mitochondrial
P82932	MRPS6		0.492618	-1.17358	5	4	1	3	5	4	1	3	By MS/MS	By MS/MS	By matching	By MS/MS	23.66	22.97	21.31	22.97	28S ribosomal protein S6, mitochondrial
P82933	MRPS9		0.725003	-0.960489	12	13	11	10	12	13	11	10	By MS/MS	By MS/MS	By MS/MS	By MS/MS	26.35	25.66	25.39	24.7	28S ribosomal protein S9, mitochondrial
P83111	LACTB		2.80202	1.27678	13	12	14	13	13	12	14	13	By MS/MS	By MS/MS	By MS/MS	By MS/MS	25.46	25.43	26.67	26.77	Serine beta-lactamase-like protein LACTB, mitochondrial
P83731	RPL24		0.0140949	0.0237103	7	7	6	7	7	7	6	7	By MS/MS	By MS/MS	By MS/MS	By MS/MS	26.19	26.94	26.22	26.96	60S ribosomal protein L24
Q969Q0	RPL36AL		0.0353769	0.117949	2	2	2	2	2	2	2	2	By matching	By MS/MS	By MS/MS	By MS/MS	23.03	23.41	22.29	24.38	60S ribosomal protein L36a-like
P84090	ERH		0.376189	-0.843963	2	2	1	1	2	2	1	1	By MS/MS	By MS/MS	By matching	By MS/MS	21.58	21.97	20.11	21.74	Enhancer of rudimentary homolog
P84095	RHOG		0.170039	0.0886049	7	7	8	6	8	8	9	7	By MS/MS	By MS/MS	By MS/MS	By MS/MS	25.77	25.71	26.01	25.65	Rho-related GTP-binding protein RhoG
P84098	RPL19		0.187592	0.395301	7	9	8	9	7	9	8	9	By MS/MS	By MS/MS	By MS/MS	By MS/MS	24.51	25.9	25.33	25.87	60S ribosomal protein L19
P84103	SRSF3		1.66577	-0.917111	5	6	3	6	5	6	3	6	By MS/MS	By MS/MS	By MS/MS	By MS/MS	25.13	25.19	24.11	24.37	Serine/arginine-rich splicing factor 3
P84243	H3F3A		0.05534	-0.520248	1	1	1	1	1	1	1	1	By MS/MS	By MS/MS	By MS/MS	By MS/MS	23.65	24.48	20.52	26.57	Histone H3.3
P98082	DAB2		1.67368	-1.90863	8	9	3	4	8	9	3	4	By MS/MS	By MS/MS	By MS/MS	By MS/MS	24.51	24.97	22.67	23	Disabled homolog 2
P98155	VLDLR	+	2.75525	3.49361	1	1	6	6	1	1	6	6	By matching	By matching	By MS/MS	By MS/MS	19.7	19.99	23.34	23.33	Very low-density lipoprotein receptor
P98160	HSPG2		1.24087	1.74975	46	58	68	75	46	58	68	75	By MS/MS	By MS/MS	By MS/MS	By MS/MS	26.23	27.09	28.33	28.48	Basement membrane-specific heparan sulfate proteoglycan core protein
P98194	ATP2C1		0.00876724	0.00815296	9	11	10	8	9	11	10	8	By MS/MS	By MS/MS	By MS/MS	By MS/MS	24.09	24.66	24.34	24.42	Calcium-transporting ATPase type 2C member 1
P99999	CYCS		1.6448	0.870246	9	8	9	10	9	8	9	10	By MS/MS	By MS/MS	By MS/MS	By MS/MS	26.28	26.35	27.06	27.31	Cytochrome c
Q00059	TFAM		0.410687	-0.646649	9	9	9	7	9	9	9	7	By MS/MS	By MS/MS	By MS/MS	By MS/MS	26.01	24.83	24.84	24.71	Transcription factor A, mitochondrial
Q00325	SLC25A3		0.464007	0.350183	21	20	20	20	21	20	20	20	By MS/MS	By MS/MS	By MS/MS	By MS/MS	29.02	29.27	29.75	29.24	Phosphate carrier protein, mitochondrial
Q00341	HDLBP		0.0270465	0.0313444	10	12	8	11	10	12	8	11	By MS/MS	By MS/MS	By MS/MS	By MS/MS	24.05	24.31	23.87	24.55	Vigilin
Q00587	CDC42EP1		0.0227936	0.0486221	5	4	4	5	5	4	4	5	By MS/MS	By MS/MS	By MS/MS	By MS/MS	24.07	23.05	24.04	23.17	Cdc42 effector protein 1
Q00610	CLTC		0.0831242	0.261827	50	63	44	67	50	63	44	67	By MS/MS	By MS/MS	By MS/MS	By MS/MS	28.17	29.14	27.99	29.85	Clathrin heavy chain 1
Q00688	FKBP3		0.76374	-1.53638	3	3	2	2	3	3	2	2	By matching	By MS/MS	By matching	By matching	21.6	22.91	21.06	20.38	Peptidyl-prolyl cis-trans isomerase FKBP3
Q00765	REEP5		0.27752	0.863793	4	5	4	5	4	5	4	5	By matching	By MS/MS	By matching	By MS/MS	21.4	22.38	21.73	23.78	Receptor expression-enhancing protein 5
Q00839	HNRNPU		0.159117	-0.120412	29	25	23	28	29	25	23	28	By MS/MS	By MS/MS	By MS/MS	By MS/MS	27.74	28	27.52	27.98	Heterogeneous nuclear ribonucleoprotein U
Q01081	U2AF1		0.867425	-0.65375	3	4	5	4	3	4	5	4	By MS/MS	By MS/MS	By MS/MS	By MS/MS	24.91	25.26	24.23	24.63	Splicing factor U2AF 35 kDa subunit
Q01082	SPTBN1		0.617964	-0.277619	109	112	95	101	117	119	103	109	By MS/MS	By MS/MS	By MS/MS	By MS/MS	29.77	30.07	29.56	29.71	Spectrin beta chain, non-erythrocytic 1
Q01105	SET		0.037306	-0.163115	2	7	3	6	2	7	3	6	By matching	By MS/MS	By MS/MS	By MS/MS	23.53	25.79	23.68	25.31	Protein SET
Q01518	CAP1		0.0820066	0.193296	6	7	5	9	6	7	5	9	By MS/MS	By MS/MS	By MS/MS	By MS/MS	23.26	24.41	23.5	24.56	Adenylyl cyclase-associated protein 1
Q01628	IFITM3		0.557028	0.643773	2	2	2	2	3	3	3	3	By MS/MS	By MS/MS	By MS/MS	By MS/MS	27.38	28	28.64	28.02	Interferon-induced transmembrane protein 3
Q01629	IFITM2		0.350576	1.76523	1	1	1	1	1	1	1	1	By matching	By MS/MS	By MS/MS	By MS/MS	20.26	23.98	24.14	23.63	Interferon-induced transmembrane protein 2
Q01650	SLC7A5		0.938915	-1.0295	9	9	7	6	10	10	8	7	By MS/MS	By MS/MS	By MS/MS	By MS/MS	26.74	26.99	25.47	26.2	Large neutral amino acids transporter small subunit 1
Q01813	PFKP		2.27249	0.576422	13	18	16	17	14	20	17	19	By MS/MS	By MS/MS	By MS/MS	By MS/MS	25.93	25.86	26.5	26.44	ATP-dependent 6-phosphofructokinase, platelet type
Q01844	EWSR1		0.0408144	-0.197594	2	2	1	2	2	2	1	2	By MS/MS	By MS/MS	By MS/MS	By MS/MS	21.83	22.29	20.32	23.39	RNA-binding protein EWS
Q01970	PLCB3		1.08128	-1.97609	6	6	3	2	6	6	3	2	By MS/MS	By MS/MS	By MS/MS	By matching	23.05	21.98	20.25	20.83	1-phosphatidylinositol 4,5-bisphosphate phosphodiesterase beta-3
Q01974	ROR2	+	2.37803	-2.93745	5	6	1	0	5	6	1	0	By MS/MS	By MS/MS	By matching	Imputed	23.32	23.66	20.47	20.64	Tyrosine-protein kinase transmembrane receptor ROR2
Q01995	TAGLN		0.112285	0.247424	6	6	7	7	6	6	7	7	By matching	By MS/MS	By MS/MS	By MS/MS	22.87	23.89	23.08	24.17	Transgelin
Q02127	DHODH		0.497787	-0.120213	16	15	13	12	16	15	13	12	By MS/MS	By MS/MS	By MS/MS	By MS/MS	26.74	26.57	26.57	26.5	Dihydroorotate dehydrogenase (quinone), mitochondrial
Q02218	OGDH		0.476689	-0.404787	55	53	50	53	55	53	50	53	By MS/MS	By MS/MS	By MS/MS	By MS/MS	29.99	29.71	29.73	29.16	2-oxoglutarate dehydrogenase, mitochondrial
Q02241	KIF23		0.000151175	-0.000272751	5	5	4	6	5	5	4	6	By MS/MS	By MS/MS	By MS/MS	By MS/MS	23.71	24.81	24.21	24.3	Kinesin-like protein KIF23
Q02252	ALDH6A1		0.489082	0.653844	10	10	11	9	10	10	11	9	By MS/MS	By MS/MS	By MS/MS	By MS/MS	24.71	24.22	25.56	24.68	Methylmalonate-semialdehyde dehydrogenase [acylating], mitochondrial
Q02338	BDH1		0.365637	-0.681706	3	3	4	4	3	3	4	4	By MS/MS	By MS/MS	By MS/MS	By MS/MS	23.74	23.31	23.51	22.18	D-beta-hydroxybutyrate dehydrogenase, mitochondrial
Q02388	COL7A1		0.667364	1.01992	7	6	14	15	7	6	14	15	By matching	By MS/MS	By MS/MS	By MS/MS	24.2	24.21	24.65	25.79	Collagen alpha-1(VII) chain
Q02413	DSG1		0.557638	2.03533	2	2	4	1	2	2	4	1	By matching	By matching	By MS/MS	By matching	20.12	20.18	23.56	20.81	Desmoglein-1
Q02543	RPL18A		0.281843	0.163055	9	10	10	13	9	10	10	13	By MS/MS	By MS/MS	By MS/MS	By MS/MS	25.22	25.52	25.39	25.69	60S ribosomal protein L18a
Q02790	FKBP4		0.063863	-0.127109	8	9	7	8	8	9	7	8	By MS/MS	By MS/MS	By MS/MS	By MS/MS	23.95	24.79	23.75	24.74	Peptidyl-prolyl cis-trans isomerase FKBP4
Q02809	PLOD1		1.41323	0.773209	17	17	15	17	17	17	15	17	By MS/MS	By MS/MS	By MS/MS	By MS/MS	26.03	26.12	26.7	27	Procollagen-lysine,2-oxoglutarate 5-dioxygenase 1
Q02818	NUCB1		0.203707	-0.145203	22	25	21	25	22	25	21	25	By MS/MS	By MS/MS	By MS/MS	By MS/MS	27.86	28.36	27.93	28.01	Nucleobindin-1
Q02878	RPL6		0.25478	-0.673171	7	9	7	8	7	9	7	8	By MS/MS	By MS/MS	By MS/MS	By MS/MS	25.45	26.53	24.52	26.11	60S ribosomal protein L6
Q02952	AKAP12		0.0318575	0.0576143	6	9	3	8	6	9	3	8	By MS/MS	By MS/MS	By MS/MS	By MS/MS	23.06	23.22	22.63	23.77	A-kinase anchor protein 12
Q02978	SLC25A11		0.638865	-0.180865	19	21	17	20	19	21	17	20	By MS/MS	By MS/MS	By MS/MS	By MS/MS	28.28	28.25	28.19	27.98	Mitochondrial 2-oxoglutarate/malate carrier protein
Q03001	DST		0.0770349	-0.0524473	19	18	21	17	20	19	21	18	By MS/MS	By MS/MS	By MS/MS	By MS/MS	25.16	25.15	25.33	24.88	Dystonin
Q03135	CAV1		1.03643	0.907999	7	6	6	7	7	6	6	7	By MS/MS	By MS/MS	By MS/MS	By MS/MS	27.64	27.72	28.3	28.88	Caveolin-1
Q03252	LMNB2		1.60433	-0.754097	15	18	12	11	15	18	12	11	By MS/MS	By MS/MS	By MS/MS	By MS/MS	26.39	26.14	25.52	25.51	Lamin-B2
Q03405	PLAUR		1.26584	1.53414	3	2	5	5	3	2	5	5	By MS/MS	By MS/MS	By MS/MS	By MS/MS	23.26	23.76	24.77	25.32	Urokinase plasminogen activator surface receptor
Q03518	TAP1		0.220675	0.170756	7	9	7	8	7	9	7	8	By MS/MS	By MS/MS	By MS/MS	By MS/MS	26.21	26.55	26.77	26.33	Antigen peptide transporter 1
Q03519	TAP2		1.69929	0.692672	12	12	10	10	13	13	11	11	By MS/MS	By MS/MS	By MS/MS	By MS/MS	26.81	26.66	27.36	27.49	Antigen peptide transporter 2
Q04637	EIF4G1		0.0855664	-0.0578661	15	16	13	16	15	16	13	16	By MS/MS	By MS/MS	By MS/MS	By MS/MS	24.71	25.14	24.8	24.94	Eukaryotic translation initiation factor 4 gamma 1
Q04721	NOTCH2		0.505748	-0.25983	13	11	10	11	13	11	10	11	By MS/MS	By MS/MS	By MS/MS	By MS/MS	25.5	25.61	25.48	25.11	Neurogenic locus notch homolog protein 2
Q04837	SSBP1		0.00228456	-0.00446033	11	12	14	11	11	12	14	11	By MS/MS	By MS/MS	By MS/MS	By MS/MS	28.33	27.72	28.54	27.5	Single-stranded DNA-binding protein, mitochondrial
Q04917	YWHAH		0.61356	-1.71968	2	3	1	2	2	3	1	2	By matching	By MS/MS	By MS/MS	By MS/MS	23.7	24.34	21.3	23.3	14-3-3 protein eta
Q04941	PLP2		0.717767	1.03956	3	2	3	3	3	2	3	3	By MS/MS	By MS/MS	By MS/MS	By MS/MS	24.19	24.66	24.98	25.95	Proteolipid protein 2
Q05519	SRSF11		0.0844546	-0.261806	5	5	4	5	5	5	4	5	By MS/MS	By MS/MS	By MS/MS	By MS/MS	24.25	26	24.32	25.4	Serine/arginine-rich splicing factor 11
Q05682	CALD1		0.544392	0.347648	21	18	15	14	21	18	15	14	By MS/MS	By MS/MS	By MS/MS	By MS/MS	27.01	26.66	27.35	27.01	Caldesmon
Q05932	FPGS		0.132533	0.201057	5	6	6	5	5	6	6	5	By MS/MS	By MS/MS	By MS/MS	By MS/MS	24.61	23.96	24.9	24.08	Folylpolyglutamate synthase, mitochondrial
Q06136	KDSR		1.63338	-1.91186	1	1	1	1	1	1	1	1	By MS/MS	By MS/MS	By matching	By MS/MS	22.35	22.93	20.78	20.68	3-ketodihydrosphingosine reductase
Q06210	GFPT1		1.10968	0.630587	8	8	8	7	10	10	9	8	By MS/MS	By MS/MS	By MS/MS	By MS/MS	23.83	23.7	24.57	24.22	Glutamine--fructose-6-phosphate aminotransferase [isomerizing] 1
Q06323	PSME1		0.171121	0.364566	2	2	2	2	2	2	2	2	By MS/MS	By MS/MS	By matching	By MS/MS	21.02	21.86	21.18	22.42	Proteasome activator complex subunit 1
Q06481	APLP2		0.374489	0.0827322	2	6	6	7	2	6	6	7	By matching	By matching	By MS/MS	By MS/MS	22.36	22.5	22.46	22.56	Amyloid-like protein 2
Q06830	PRDX1		0.389311	0.208165	11	11	11	9	13	13	13	11	By MS/MS	By MS/MS	By MS/MS	By MS/MS	27.63	27.87	27.8	28.12	Peroxiredoxin-1
Q07020	RPL18		0.172735	0.269912	10	10	9	8	10	10	9	8	By MS/MS	By MS/MS	By MS/MS	By MS/MS	26.27	27.1	26.59	27.32	60S ribosomal protein L18
Q07021	C1QBP		1.02405	-1.11361	12	11	10	12	12	11	10	12	By MS/MS	By MS/MS	By MS/MS	By MS/MS	30.7	29.97	29.28	29.16	Complement component 1 Q subcomponent-binding protein, mitochondrial
Q07065	CKAP4		0.941388	0.160594	40	43	38	40	40	43	38	40	By MS/MS	By MS/MS	By MS/MS	By MS/MS	29.47	29.37	29.55	29.62	Cytoskeleton-associated protein 4
Q07157	TJP1		0.536579	0.721787	20	22	20	25	20	22	20	25	By MS/MS	By MS/MS	By MS/MS	By MS/MS	25.5	25.89	25.95	26.89	Tight junction protein ZO-1
Q07666	KHDRBS1		0.102699	0.283525	4	6	3	6	4	6	3	6	By MS/MS	By MS/MS	By MS/MS	By MS/MS	23.85	24.76	23.77	25.4	KH domain-containing, RNA-binding, signal transduction-associated protein 1
Q07866	KLC1		0.322718	0.19058	2	2	3	2	2	2	3	2	By MS/MS	By MS/MS	By MS/MS	By MS/MS	21.62	22.05	22.02	22.03	Kinesin light chain 1
Q07954	LRP1		1.66317	1.57642	5	7	11	12	5	7	11	12	By matching	By MS/MS	By MS/MS	By MS/MS	22.44	22.91	24.21	24.29	Prolow-density lipoprotein receptor-related protein 1
Q07960	ARHGAP1		0.376081	-0.763542	2	2	1	3	2	2	1	3	By matching	By matching	By matching	By MS/MS	22.3	22.4	20.83	22.35	Rho GTPase-activating protein 1
Q08170	SRSF4		0.505623	0.877782	1	2	2	2	1	2	2	2	By MS/MS	By MS/MS	By MS/MS	By MS/MS	19.92	19.89	20.13	21.44	Serine/arginine-rich splicing factor 4
Q08211	DHX9		0.00777097	0.0124712	20	22	18	23	20	22	18	23	By MS/MS	By MS/MS	By MS/MS	By MS/MS	25.71	25.78	25.26	26.26	ATP-dependent RNA helicase A
Q08257	CRYZ		0.19094	0.336896	9	7	9	6	9	7	9	6	By MS/MS	By MS/MS	By MS/MS	By MS/MS	25.2	24.06	25.22	24.71	Quinone oxidoreductase
Q08379	GOLGA2		0.0500084	0.0475359	9	10	8	12	9	10	8	12	By MS/MS	By MS/MS	By MS/MS	By MS/MS	24.09	24.3	23.96	24.53	Golgin subfamily A member 2
Q08380	LGALS3BP		0.610572	-0.429732	11	10	9	9	11	10	9	9	By MS/MS	By MS/MS	By MS/MS	By MS/MS	25.77	25.81	25.62	25.1	Galectin-3-binding protein
Q08945	SSRP1		0.175817	0.350445	4	6	2	6	4	6	2	6	By matching	By MS/MS	By matching	By MS/MS	23.05	23.8	23.18	24.37	FACT complex subunit SSRP1
Q08AF3	SLFN5		0.693382	2.16101	0	2	3	9	0	2	3	9	Imputed	By matching	By MS/MS	By MS/MS	20.67	20.61	21.65	23.96	Schlafen family member 5
Q08J23	NSUN2		0.627345	-0.377666	25	24	18	16	25	24	18	16	By MS/MS	By MS/MS	By MS/MS	By MS/MS	26.98	26.75	26.68	26.3	tRNA (cytosine(34)-C(5))-methyltransferase
Q09028	RBBP4		0.519139	-1.03696	1	2	2	2	3	5	5	6	By MS/MS	By MS/MS	By MS/MS	By MS/MS	22.76	24.19	22.21	22.67	Histone-binding protein RBBP4
Q09666	AHNAK		0.264157	-0.278547	266	272	234	242	266	272	234	242	By MS/MS	By MS/MS	By MS/MS	By MS/MS	31.77	32.53	31.88	31.86	Neuroblast differentiation-associated protein AHNAK
Q10469	MGAT2		1.36734	1.02513	5	5	5	5	5	5	5	5	By MS/MS	By matching	By MS/MS	By MS/MS	23.68	23.4	24.39	24.74	Alpha-1,6-mannosyl-glycoprotein 2-beta-N-acetylglucosaminyltransferase
Q10471	GALNT2		0.484404	-0.460104	32	35	34	35	32	35	34	35	By MS/MS	By MS/MS	By MS/MS	By MS/MS	29.33	30.04	29.27	29.18	Polypeptide N-acetylgalactosaminyltransferase 2
Q10472	GALNT1		0.00809659	0.00266075	20	21	20	20	20	21	20	20	By MS/MS	By MS/MS	By MS/MS	By MS/MS	27.52	27.62	27.49	27.66	Polypeptide N-acetylgalactosaminyltransferase 1
Q10589	BST2		0.0387413	0.0516834	4	5	5	4	4	5	5	4	By MS/MS	By MS/MS	By MS/MS	By MS/MS	26.54	25.85	26	26.5	Bone marrow stromal antigen 2
Q10713	PMPCA		0.226346	0.356406	27	22	22	18	27	22	22	18	By MS/MS	By MS/MS	By MS/MS	By MS/MS	28.26	27.26	28.39	27.84	Mitochondrial-processing peptidase subunit alpha
Q11201	ST3GAL1		2.26783	1.91663	2	2	2	5	2	2	2	5	By matching	By MS/MS	By MS/MS	By MS/MS	20.59	20.77	22.48	22.71	CMP-N-acetylneuraminate-beta-galactosamide-alpha-2,3-sialyltransferase 1
Q12769	NUP160		0.410088	-1.88884	6	6	2	5	6	6	2	5	By MS/MS	By MS/MS	By MS/MS	By MS/MS	23.47	23.95	20.11	23.54	Nuclear pore complex protein Nup160
Q12788	TBL3		0.268452	-0.422827	4	4	3	3	4	4	3	3	By MS/MS	By MS/MS	By MS/MS	By MS/MS	23.41	22.58	22.17	22.98	Transducin beta-like protein 3
Q12797	ASPH		1.40698	-0.62042	24	26	24	24	24	26	24	24	By MS/MS	By MS/MS	By MS/MS	By MS/MS	28.6	28.36	27.83	27.89	Aspartyl/asparaginyl beta-hydroxylase
Q12802	AKAP13		0.0596705	-0.0430183	0	2	2	2	0	2	2	2	Imputed	By matching	By MS/MS	By MS/MS	20.27	20.74	20.43	20.49	A-kinase anchor protein 13
Q12805	EFEMP1		0.874142	1.40158	9	6	7	8	9	6	7	8	By MS/MS	By MS/MS	By MS/MS	By MS/MS	23.26	22.43	24.63	23.86	EGF-containing fibulin-like extracellular matrix protein 1
Q12830	BPTF		0.974039	0.433561	2	3	2	2	2	3	2	2	By matching	By MS/MS	By MS/MS	By MS/MS	22.52	22.31	22.74	22.97	Nucleosome-remodeling factor subunit BPTF
Q12841	FSTL1		1.75843	0.637224	8	10	8	9	8	10	8	9	By MS/MS	By MS/MS	By MS/MS	By MS/MS	24.62	24.57	25.31	25.15	Follistatin-related protein 1
Q12846	STX4		0.567354	0.328585	10	11	10	10	10	11	10	10	By MS/MS	By MS/MS	By MS/MS	By MS/MS	25.7	25.45	25.72	26.08	Syntaxin-4
Q12849	GRSF1		0.62227	-0.496543	16	14	15	14	16	14	15	14	By MS/MS	By MS/MS	By MS/MS	By MS/MS	27.26	27.03	26.92	26.37	G-rich sequence factor 1
Q12874	SF3A3		0.554277	0.500337	3	3	2	2	3	3	2	2	By matching	By matching	By matching	By MS/MS	20.77	20.42	20.8	21.38	Splicing factor 3A subunit 3
Q12884	FAP	+	2.34452	4.16028	1	0	8	8	1	0	8	8	By matching	Imputed	By MS/MS	By MS/MS	20.49	20.34	24.3	24.84	Prolyl endopeptidase FAP
Q12904	AIMP1		0.546619	0.878065	4	3	2	3	4	3	2	3	By MS/MS	By MS/MS	By MS/MS	By MS/MS	22.03	21.36	22.07	23.07	Aminoacyl tRNA synthase complex-interacting multifunctional protein 1
Q12905	ILF2		0.280833	0.458458	4	6	6	6	4	6	6	6	By MS/MS	By MS/MS	By MS/MS	By MS/MS	24.75	23.56	24.6	24.63	Interleukin enhancer-binding factor 2
Q12906	ILF3		0.0292943	0.0575266	8	10	7	8	8	10	7	8	By MS/MS	By MS/MS	By MS/MS	By MS/MS	23.63	24.36	23.55	24.56	Interleukin enhancer-binding factor 3
Q12907	LMAN2		0.195611	0.179244	17	18	16	19	17	18	16	19	By MS/MS	By MS/MS	By MS/MS	By MS/MS	27.4	27.58	27.36	27.98	Vesicular integral-membrane protein VIP36
Q12913	PTPRJ		1.85608	0.665679	24	26	24	26	24	26	24	26	By MS/MS	By MS/MS	By MS/MS	By MS/MS	26.55	26.42	27.2	27.11	Receptor-type tyrosine-protein phosphatase eta
Q12929	EPS8		0.01673	0.0393515	7	6	4	4	7	6	4	4	By MS/MS	By MS/MS	By MS/MS	By matching	24.78	23.4	24.39	23.87	Epidermal growth factor receptor kinase substrate 8
Q12931	TRAP1		0.443822	-0.555816	52	48	43	45	52	48	43	45	By MS/MS	By MS/MS	By MS/MS	By MS/MS	30.3	29.73	29.84	29.09	Heat shock protein 75 kDa, mitochondrial
Q12955	ANK3		0.282348	0.24601	2	2	3	3	3	3	4	3	By matching	By matching	By MS/MS	By MS/MS	21.64	21.01	21.61	21.53	Ankyrin-3
Q12959	DLG1		0.915647	1.08444	14	17	20	21	14	17	20	21	By MS/MS	By MS/MS	By MS/MS	By MS/MS	25.04	25.76	26.28	26.69	Disks large homolog 1
Q12965	MYO1E		0.756339	1.18294	12	15	17	16	12	15	17	16	By MS/MS	By MS/MS	By MS/MS	By MS/MS	24.92	23.97	25.95	25.3	Unconventional myosin-Ie
Q13011	ECH1		0.237968	-0.298623	20	20	20	17	20	20	20	17	By MS/MS	By MS/MS	By MS/MS	By MS/MS	27.77	27.14	27.48	26.83	Delta(3,5)-Delta(2,4)-dienoyl-CoA isomerase, mitochondrial
Q13045	FLII		0.249464	-0.148709	3	4	4	4	3	4	4	4	By matching	By matching	By MS/MS	By MS/MS	22.49	22.54	22.58	22.15	Protein flightless-1 homolog
Q13057	COASY		0.155193	-0.294836	3	3	4	3	3	3	4	3	By MS/MS	By MS/MS	By MS/MS	By MS/MS	23.97	22.96	23.6	22.74	Bifunctional coenzyme A synthase
Q13084	MRPL28		0.06748	-0.068531	11	9	9	10	11	9	9	10	By MS/MS	By MS/MS	By MS/MS	By MS/MS	26.41	26.4	26.67	26	39S ribosomal protein L28, mitochondrial
Q13148	TARDBP		0.530051	-0.0747023	4	3	3	4	4	3	3	4	By MS/MS	By MS/MS	By MS/MS	By MS/MS	24.32	24.29	24.18	24.28	TAR DNA-binding protein 43
Q13155	AIMP2		0.331133	0.450893	3	5	5	4	3	5	5	4	By MS/MS	By MS/MS	By MS/MS	By MS/MS	22.34	23.31	23.14	23.42	Aminoacyl tRNA synthase complex-interacting multifunctional protein 2
Q13162	PRDX4		0.905035	0.49256	12	13	13	13	12	13	13	13	By MS/MS	By MS/MS	By MS/MS	By MS/MS	27.89	28.12	28.65	28.35	Peroxiredoxin-4
Q13177	PAK2		0.544092	-0.229757	2	5	3	3	2	5	3	3	By matching	By MS/MS	By MS/MS	By MS/MS	22.54	22.75	22.3	22.53	Serine/threonine-protein kinase PAK 2
Q13190	STX5		0.275818	0.460885	3	3	3	3	3	3	3	3	By MS/MS	By MS/MS	By MS/MS	By MS/MS	23.88	25.08	24.82	25.06	Syntaxin-5
Q13200	PSMD2		0.0811256	-0.1249	6	6	5	7	6	6	5	7	By matching	By MS/MS	By MS/MS	By MS/MS	22.46	23.33	22.5	23.04	26S proteasome non-ATPase regulatory subunit 2
Q13217	DNAJC3		0.903107	-1.71857	2	3	3	2	2	3	3	2	By MS/MS	By MS/MS	By matching	By MS/MS	22.7	21.89	21.12	20.04	DnaJ homolog subfamily C member 3
Q13232	NME3		1.97634	1.20969	4	4	3	3	4	4	3	3	By MS/MS	By matching	By MS/MS	By MS/MS	21.42	21.66	22.77	22.73	Nucleoside diphosphate kinase 3
Q13263	TRIM28		0.0627999	-0.0390768	10	11	7	8	10	11	7	8	By MS/MS	By MS/MS	By MS/MS	By MS/MS	24.73	25.11	24.94	24.82	Transcription intermediary factor 1-beta
Q13277	STX3		1.00771	-1.32629	3	3	1	2	3	3	1	2	By MS/MS	By MS/MS	By matching	By MS/MS	21.9	22.33	20.39	21.19	Syntaxin-3
Q13283	G3BP1		0.0722995	0.0782948	10	11	10	12	10	11	10	12	By MS/MS	By MS/MS	By MS/MS	By MS/MS	25.3	25.7	25.28	25.87	Ras GTPase-activating protein-binding protein 1
Q13308	PTK7		1.12437	-0.219545	24	25	23	27	24	25	23	27	By MS/MS	By MS/MS	By MS/MS	By MS/MS	26.74	26.86	26.55	26.61	Inactive tyrosine-protein kinase 7
Q13310	PABPC4		0.0781795	0.0832472	9	9	10	10	9	9	10	10	By MS/MS	By MS/MS	By MS/MS	By MS/MS	24.36	25.07	24.82	24.78	Polyadenylate-binding protein 4
Q13332	PTPRS		0.132513	0.117692	4	3	4	1	5	4	5	2	By matching	By MS/MS	By MS/MS	By matching	23.76	23.17	23.66	23.51	Receptor-type tyrosine-protein phosphatase S
Q13347	EIF3I		0.110504	0.167631	3	5	4	3	3	5	4	3	By MS/MS	By MS/MS	By MS/MS	By MS/MS	22.92	23.67	23.11	23.82	Eukaryotic translation initiation factor 3 subunit I
Q13393	PLD1		0.115028	0.157659	5	6	3	5	5	6	3	5	By MS/MS	By MS/MS	By MS/MS	By MS/MS	22.68	23.61	23.26	23.34	Phospholipase D1
Q13405	MRPL49		0.343376	-0.365233	9	7	8	8	9	7	8	8	By MS/MS	By MS/MS	By MS/MS	By MS/MS	26.61	25.84	25.95	25.77	39S ribosomal protein L49, mitochondrial
Q13418	ILK		1.3064	1.06895	11	12	11	12	11	12	11	12	By MS/MS	By MS/MS	By MS/MS	By MS/MS	24.81	24.45	25.86	25.53	Integrin-linked protein kinase
Q13421	MSLN		0.26186	-0.14694	5	6	5	6	5	6	5	6	By MS/MS	By MS/MS	By MS/MS	By MS/MS	25.76	26	25.9	25.56	Mesothelin
Q13423	NNT		0.646887	0.504539	47	47	44	47	47	47	44	47	By MS/MS	By MS/MS	By MS/MS	By MS/MS	30.15	30.16	30.95	30.37	NAD(P) transhydrogenase, mitochondrial
Q13425	SNTB2		0.652197	-0.305546	10	10	9	10	10	10	9	10	By MS/MS	By MS/MS	By MS/MS	By MS/MS	24.64	24.75	24.22	24.55	Beta-2-syntrophin
Q13428	TCOF1		0.487384	-1.06838	10	15	6	11	10	15	6	11	By MS/MS	By MS/MS	By MS/MS	By MS/MS	24	25.65	23.71	23.81	Treacle protein
Q13433	SLC39A6		1.53934	-0.740719	4	5	2	4	4	5	2	4	By matching	By MS/MS	By MS/MS	By MS/MS	23.06	22.81	22.15	22.23	Zinc transporter ZIP6
Q13435	SF3B2		0.0660147	0.148845	6	6	5	7	6	6	5	7	By MS/MS	By MS/MS	By MS/MS	By MS/MS	23.42	23.32	22.78	24.26	Splicing factor 3B subunit 2
Q13443	ADAM9		0.594308	0.357404	18	16	15	14	18	16	15	14	By MS/MS	By MS/MS	By MS/MS	By MS/MS	25.8	25.91	26.43	25.99	Disintegrin and metalloproteinase domain-containing protein 9
Q13444	ADAM15		0.31807	0.691317	5	2	4	4	5	2	4	4	By matching	By MS/MS	By MS/MS	By MS/MS	20.51	20.59	22.05	20.44	Disintegrin and metalloproteinase domain-containing protein 15
Q13445	TMED1		0.22185	-0.242274	3	3	3	3	3	3	3	3	By MS/MS	By MS/MS	By MS/MS	By MS/MS	23.07	23.85	23.23	23.2	Transmembrane emp24 domain-containing protein 1
Q13454	TUSC3		1.48832	-1.4505	3	3	3	2	3	3	3	2	By MS/MS	By MS/MS	By matching	By MS/MS	23.17	23.71	21.99	22	Tumor suppressor candidate 3
Q13492	PICALM		0.57467	2.27487	1	3	2	5	1	3	2	5	By matching	By MS/MS	By MS/MS	By MS/MS	20.88	23.69	24.06	25.06	Phosphatidylinositol-binding clathrin assembly protein
Q13501	SQSTM1		1.01185	0.862758	10	9	9	11	10	9	9	11	By MS/MS	By MS/MS	By MS/MS	By MS/MS	24.87	24.99	25.51	26.08	Sequestosome-1
Q13505	MTX1		0.677291	-0.307734	9	10	8	8	9	10	8	8	By MS/MS	By MS/MS	By MS/MS	By MS/MS	26.54	26.2	26.08	26.05	Metaxin-1
Q13547	HDAC1		0.206098	0.133101	2	2	1	2	5	6	2	6	By MS/MS	By MS/MS	By MS/MS	By MS/MS	23.59	23.2	23.65	23.4	Histone deacetylase 1
Q13576	IQGAP2		1.64905	-4.82555	13	12	1	1	13	12	1	1	By MS/MS	By MS/MS	By matching	By matching	26.1	25.13	21.34	20.24	Ras GTPase-activating-like protein IQGAP2
Q13586	STIM1		0.95222	0.712111	8	10	8	11	8	10	8	11	By MS/MS	By MS/MS	By MS/MS	By MS/MS	23.78	23.68	24.7	24.19	Stromal interaction molecule 1
Q13619	CUL4A		0.563452	-1.18705	2	2	1	2	2	2	1	2	By matching	By MS/MS	By matching	By MS/MS	21.2	22.34	20.03	21.14	Cullin-4A
Q13636	RAB31		0.400301	-0.108226	7	7	7	6	9	9	9	8	By MS/MS	By MS/MS	By MS/MS	By MS/MS	26.57	26.69	26.6	26.44	Ras-related protein Rab-31
Q13637	RAB32		1.00067	0.580951	10	10	9	11	12	12	11	13	By MS/MS	By MS/MS	By MS/MS	By MS/MS	25.97	26.22	26.52	26.83	Ras-related protein Rab-32
Q13641	TPBG		2.46543	0.792233	4	4	3	5	4	4	3	5	By MS/MS	By MS/MS	By MS/MS	By MS/MS	23.57	23.47	24.31	24.31	Trophoblast glycoprotein
Q13683	ITGA7		1.50809	1.75647	1	3	4	4	1	3	4	4	By matching	By matching	By matching	By MS/MS	20.97	20.35	22.34	22.49	Integrin alpha-7
Q13724	MOGS		1.58349	0.389057	15	13	11	16	15	13	11	16	By MS/MS	By MS/MS	By MS/MS	By MS/MS	26.06	25.93	26.37	26.4	Mannosyl-oligosaccharide glucosidase
Q13740	ALCAM		2.6835	1.23164	21	21	23	21	21	21	23	21	By MS/MS	By MS/MS	By MS/MS	By MS/MS	28.31	28.38	29.53	29.62	CD166 antigen
Q13813	SPTAN1		0.346979	-0.28594	130	133	109	123	130	133	109	123	By MS/MS	By MS/MS	By MS/MS	By MS/MS	30.23	30.75	30.04	30.37	Spectrin alpha chain, non-erythrocytic 1
Q13838	DDX39B		0.157196	-0.385458	5	5	4	5	5	5	4	5	By MS/MS	By MS/MS	By MS/MS	By MS/MS	22.83	23.72	22.16	23.62	Spliceosome RNA helicase DDX39B
Q13867	BLMH		0.471663	0.800658	1	1	2	2	1	1	2	2	By matching	By matching	By MS/MS	By MS/MS	20.03	21.01	21.73	20.91	Bleomycin hydrolase
Q13885	TUBB2A		0.0216188	0.0414124	1	1	0	1	2	2	0	2	By matching	By MS/MS	By matching	By MS/MS	20.73	20.98	21.49	20.31	Tubulin beta-2A chain
Q13907	IDI1		0.374412	0.531238	2	0	2	2	2	0	2	2	By MS/MS	Imputed	By matching	By MS/MS	21.42	20.55	21.82	21.22	Isopentenyl-diphosphate Delta-isomerase 1
Q13948	CUX1		0.355404	-1.31396	3	3	1	1	5	8	2	3	By matching	By MS/MS	By matching	By MS/MS	22.37	22.99	20.02	22.71	Protein CASP
Q14008	CKAP5		0.182596	-0.0869389	15	14	16	17	15	14	16	17	By MS/MS	By MS/MS	By MS/MS	By MS/MS	25.34	25.42	25.46	25.13	Cytoskeleton-associated protein 5
Q14061	COX17		0.120757	0.339129	3	3	3	3	3	3	3	3	By MS/MS	By MS/MS	By MS/MS	By MS/MS	19.64	21.31	20.35	21.28	Cytochrome c oxidase copper chaperone
Q14108	SCARB2		0.262778	0.529602	5	4	5	7	5	4	5	7	By MS/MS	By MS/MS	By MS/MS	By MS/MS	23.66	24.59	24.08	25.22	Lysosome membrane protein 2
Q14114	LRP8		0.945576	0.838658	10	7	9	8	10	7	9	8	By MS/MS	By MS/MS	By MS/MS	By MS/MS	24.33	24.79	25.61	25.19	Low-density lipoprotein receptor-related protein 8
Q14118	DAG1		0.173225	-0.308728	16	15	15	13	16	15	15	13	By MS/MS	By MS/MS	By MS/MS	By MS/MS	27.33	27.03	27.48	26.26	Dystroglycan
Q14126	DSG2		0.572371	-0.379255	30	31	28	26	30	31	28	26	By MS/MS	By MS/MS	By MS/MS	By MS/MS	28.4	28.28	28.2	27.72	Desmoglein-2
Q14141	2006-09-01		1.07833	1.02137	2	2	3	2	2	2	3	2	By MS/MS	By matching	By MS/MS	By matching	21.84	21.58	23.02	22.45	Septin-6
Q14152	EIF3A		0.381482	0.747815	7	9	7	11	7	9	7	11	By MS/MS	By MS/MS	By MS/MS	By MS/MS	22.75	24.08	23.85	24.48	Eukaryotic translation initiation factor 3 subunit A
Q14156	EFR3A		0.59433	0.745818	10	13	12	11	10	13	12	11	By MS/MS	By MS/MS	By MS/MS	By MS/MS	23.99	24.89	25.32	25.05	Protein EFR3 homolog A
Q14157	UBAP2L		0.311181	-0.146149	4	3	3	4	4	3	3	4	By MS/MS	By MS/MS	By MS/MS	By MS/MS	22.95	22.6	22.62	22.63	Ubiquitin-associated protein 2-like
Q14160	SCRIB		0.179702	0.107063	43	45	38	41	44	46	39	42	By MS/MS	By MS/MS	By MS/MS	By MS/MS	28.45	28.55	28.81	28.4	Protein scribble homolog
Q14165	MLEC		0.679884	0.624723	10	8	5	5	10	8	5	5	By MS/MS	By MS/MS	By MS/MS	By MS/MS	24.92	24.51	25.07	25.61	Malectin
Q14166	TTLL12		1.74487	-2.07545	2	4	1	2	2	4	1	2	By MS/MS	By MS/MS	By MS/MS	By matching	22.72	23.17	20.7	21.04	Tubulin--tyrosine ligase-like protein 12
Q14192	FHL2		0.547066	1.85664	2	2	2	2	2	2	2	2	By matching	By MS/MS	By matching	By MS/MS	18.67	21.17	21.49	22.06	Four and a half LIM domains protein 2
Q14195	DPYSL3		0.394913	0.457829	1	2	3	3	1	2	3	3	By matching	By MS/MS	By MS/MS	By MS/MS	21.39	21.86	21.72	22.45	Dihydropyrimidinase-related protein 3
Q14197	ICT1		0.0433654	-0.0637913	8	6	7	6	8	6	7	6	By MS/MS	By MS/MS	By MS/MS	By MS/MS	25.32	24.5	25.08	24.62	Peptidyl-tRNA hydrolase ICT1, mitochondrial
Q14204	DYNC1H1		0.0267794	-0.0325565	64	69	48	68	64	69	48	68	By MS/MS	By MS/MS	By MS/MS	By MS/MS	27.14	27.69	27.11	27.65	Cytoplasmic dynein 1 heavy chain 1
Q14247	CTTN		1.16827	0.472011	8	8	9	7	8	8	9	7	By MS/MS	By MS/MS	By MS/MS	By MS/MS	24.9	24.81	25.2	25.45	Src substrate cortactin
Q14254	FLOT2		0.329892	0.219205	27	27	24	26	27	27	24	26	By MS/MS	By MS/MS	By MS/MS	By MS/MS	28.48	28.69	29.02	28.58	Flotillin-2
Q14257	RCN2		1.10504	-0.887797	8	8	5	7	8	8	5	7	By MS/MS	By MS/MS	By MS/MS	By MS/MS	25.99	25.82	24.77	25.27	Reticulocalbin-2
Q14258	TRIM25		0.632665	0.565418	6	6	8	8	6	6	8	8	By matching	By MS/MS	By MS/MS	By MS/MS	22.47	22.98	23.07	23.51	E3 ubiquitin/ISG15 ligase TRIM25
Q14315	FLNC		1.43729	1.3926	9	16	18	20	9	16	18	20	By MS/MS	By MS/MS	By MS/MS	By MS/MS	23.57	24.11	25.27	25.2	Filamin-C
Q14318	FKBP8		0.127089	-0.118387	11	12	10	11	11	12	10	11	By MS/MS	By MS/MS	By MS/MS	By MS/MS	25.98	26.09	26.23	25.6	Peptidyl-prolyl cis-trans isomerase FKBP8
Q14331	FRG1		0.159217	0.134113	3	3	2	3	3	3	2	3	By MS/MS	By MS/MS	By MS/MS	By MS/MS	23.79	24.23	23.95	24.34	Protein FRG1
Q14332	FZD2		0.88524	0.992623	3	3	5	4	3	3	5	4	By MS/MS	By MS/MS	By MS/MS	By MS/MS	22.28	22.97	23.42	23.82	Frizzled-2
Q14344	GNA13		0.643218	0.265629	12	14	12	14	12	14	12	14	By MS/MS	By MS/MS	By MS/MS	By MS/MS	26.19	26.45	26.5	26.67	Guanine nucleotide-binding protein subunit alpha-13
Q14432	PDE3A		0.121094	0.105333	11	10	11	11	11	10	11	11	By MS/MS	By MS/MS	By MS/MS	By MS/MS	24.77	25.36	25.2	25.14	cGMP-inhibited 3,5-cyclic phosphodiesterase A
Q14435	GALNT3		1.15375	1.18979	10	10	11	10	10	10	11	10	By MS/MS	By MS/MS	By MS/MS	By MS/MS	24.59	24.95	26.24	25.68	Polypeptide N-acetylgalactosaminyltransferase 3
Q14444	CAPRIN1		0.0944033	-0.121148	7	6	4	4	7	6	4	4	By MS/MS	By MS/MS	By MS/MS	By MS/MS	23.42	24.15	23.44	23.89	Caprin-1
Q14498	RBM39		0.0254066	0.0528412	16	20	16	18	16	20	16	18	By MS/MS	By MS/MS	By MS/MS	By MS/MS	26.67	27.94	27.18	27.54	RNA-binding protein 39
Q14517	FAT1		0.178563	-0.680383	4	2	2	3	4	2	2	3	By MS/MS	By MS/MS	By MS/MS	By MS/MS	22.72	22.45	20.57	23.24	Protocadherin Fat 1
Q14520	HABP2		0.381118	0.580894	2	2	2	2	2	2	2	2	By matching	By matching	By MS/MS	By matching	18.84	19.02	20.07	18.95	Hyaluronan-binding protein 2
Q14527	HLTF		0.0816065	0.0576277	2	3	2	2	2	3	2	2	By MS/MS	By MS/MS	By matching	By MS/MS	21.59	21.95	21.68	21.97	Helicase-like transcription factor
Q14554	PDIA5		0.760911	1.05002	2	4	4	3	2	4	4	3	By MS/MS	By MS/MS	By MS/MS	By MS/MS	21.19	22.19	22.66	22.82	Protein disulfide-isomerase A5
Q14566	MCM6		0.344916	-1.59676	7	6	3	6	7	6	3	6	By MS/MS	By MS/MS	By MS/MS	By MS/MS	23.16	23.17	19.85	23.29	DNA replication licensing factor MCM6
Q14571	ITPR2		2.0668	1.31578	7	5	8	12	7	5	8	12	By MS/MS	By MS/MS	By MS/MS	By MS/MS	23.42	23.64	24.8	24.9	Inositol 1,4,5-trisphosphate receptor type 2
Q14573	ITPR3		0.264286	0.143407	30	32	31	30	30	32	31	30	By MS/MS	By MS/MS	By MS/MS	By MS/MS	26.25	26.59	26.46	26.66	Inositol 1,4,5-trisphosphate receptor type 3
Q14643	ITPR1		0.971704	-1.3616	37	41	20	19	45	49	26	26	By MS/MS	By MS/MS	By MS/MS	By MS/MS	26.97	27.8	26.28	25.78	Inositol 1,4,5-trisphosphate receptor type 1
Q14677	CLINT1		0.0131778	0.0261879	3	3	2	2	3	3	2	2	By MS/MS	By MS/MS	By MS/MS	By MS/MS	22.07	22.78	21.94	22.96	Clathrin interactor 1
Q14683	SMC1A		3.16275e-05	4.1008e-05	11	12	7	12	11	12	7	12	By MS/MS	By MS/MS	By MS/MS	By MS/MS	23.61	23.84	23.34	24.1	Structural maintenance of chromosomes protein 1A
Q14692	BMS1		0.477282	1.45869	3	4	3	4	3	4	3	4	By matching	By MS/MS	By matching	By MS/MS	19.98	22.27	22.44	22.73	Ribosome biogenesis protein BMS1 homolog
Q14694	USP10		1.59681	1.84806	1	0	2	2	1	0	2	2	By matching	Imputed	By MS/MS	By MS/MS	20.39	20.94	22.64	22.4	Ubiquitin carboxyl-terminal hydrolase 10
Q14696	MESDC2		0.12589	-0.0474958	3	3	3	4	3	3	3	4	By MS/MS	By MS/MS	By MS/MS	By MS/MS	23.42	23.18	23.3	23.21	LDLR chaperone MESD
Q14697	GANAB		0.0733818	-0.0408344	41	42	38	43	41	42	38	43	By MS/MS	By MS/MS	By MS/MS	By MS/MS	29.48	29.44	29.24	29.6	Neutral alpha-glucosidase AB
Q14699	RFTN1		2.29603	1.45785	10	9	11	13	10	9	11	13	By MS/MS	By MS/MS	By MS/MS	By MS/MS	24.63	24.42	25.97	26	Raftlin
Q14739	LBR		0.738746	-0.759387	7	5	4	3	7	5	4	3	By MS/MS	By MS/MS	By MS/MS	By MS/MS	25.8	26.06	25.52	24.81	Lamin-B receptor
Q14764	MVP		0.703356	1.86969	2	3	4	6	2	3	4	6	By MS/MS	By matching	By MS/MS	By MS/MS	21.07	21.49	22.19	24.11	Major vault protein
Q14789	GOLGB1		0.507007	0.373107	73	74	59	63	73	74	59	63	By MS/MS	By MS/MS	By MS/MS	By MS/MS	27.66	28.21	28.33	28.29	Golgin subfamily B member 1
Q14839	CHD4		0.269792	-0.483847	9	10	5	8	12	14	8	11	By MS/MS	By MS/MS	By MS/MS	By MS/MS	24.72	25.25	23.9	25.1	Chromodomain-helicase-DNA-binding protein 4
Q14974	KPNB1		0.485215	-0.543127	16	17	10	18	16	17	10	18	By MS/MS	By MS/MS	By MS/MS	By MS/MS	26.2	26.5	25.41	26.2	Importin subunit beta-1
Q14978	NOLC1		0.342051	-0.864385	5	6	3	3	5	6	3	3	By MS/MS	By MS/MS	By MS/MS	By MS/MS	23.81	24.14	22.18	24.04	Nucleolar and coiled-body phosphoprotein 1
Q14980	NUMA1		0.176406	-0.327155	19	22	17	25	19	22	17	25	By MS/MS	By MS/MS	By MS/MS	By MS/MS	25.8	26.18	25.04	26.29	Nuclear mitotic apparatus protein 1
Q14BN4	SLMAP		0.804196	0.968411	6	6	6	9	6	6	6	9	By MS/MS	By MS/MS	By MS/MS	By MS/MS	23.06	23.85	24.23	24.62	Sarcolemmal membrane-associated protein
Q14CZ7	FASTKD3		0.614225	1.16696	6	6	4	4	6	6	4	4	By MS/MS	By MS/MS	By MS/MS	By MS/MS	23.32	22.35	24.53	23.48	FAST kinase domain-containing protein 3
Q15005	SPCS2		1.01213	-0.293253	9	10	9	9	9	10	9	9	By MS/MS	By MS/MS	By MS/MS	By MS/MS	25.81	25.98	25.55	25.65	Signal peptidase complex subunit 2
Q15006	EMC2		0.602064	-0.439615	8	7	8	7	8	7	8	7	By MS/MS	By MS/MS	By MS/MS	By MS/MS	25.31	25.06	24.51	24.99	ER membrane protein complex subunit 2
Q15019	2002-09-01		0.0801153	-0.0279102	12	13	11	10	12	13	11	10	By MS/MS	By MS/MS	By MS/MS	By MS/MS	26.14	26.14	26.23	26	Septin-2
Q15021	NCAPD2		1.75261	-0.413154	2	3	3	5	2	3	3	5	By matching	By MS/MS	By matching	By MS/MS	22.55	22.66	22.18	22.2	Condensin complex subunit 1
Q15027	ACAP1		1.43889	-1.1323	1	1	1	1	1	1	1	1	By MS/MS	By MS/MS	By MS/MS	By MS/MS	23.69	23.33	22.25	22.5	Arf-GAP with coiled-coil, ANK repeat and PH domain-containing protein 1
Q15029	EFTUD2		0.143675	0.142792	11	11	6	14	11	11	6	14	By MS/MS	By MS/MS	By MS/MS	By MS/MS	24.62	25.05	24.71	25.24	116 kDa U5 small nuclear ribonucleoprotein component
Q15031	LARS2		0.0653532	0.122454	23	24	24	22	23	24	24	22	By MS/MS	By MS/MS	By MS/MS	By MS/MS	26.96	26.32	27.28	26.24	Probable leucine--tRNA ligase, mitochondrial
Q15043	SLC39A14		0.201995	-0.103544	1	2	1	2	1	2	1	2	By MS/MS	By MS/MS	By MS/MS	By MS/MS	25.04	25.06	25.13	24.76	Zinc transporter ZIP14
Q15046	KARS		0.73173	0.543069	13	15	12	14	13	15	12	14	By MS/MS	By MS/MS	By MS/MS	By MS/MS	24.7	24.8	25.56	25.02	Lysine--tRNA ligase
Q15056	EIF4H		0.109723	-0.120602	3	3	2	3	3	3	2	3	By matching	By MS/MS	By MS/MS	By MS/MS	22.61	23.19	22.55	23.01	Eukaryotic translation initiation factor 4H
Q15058	KIF14		0.160177	0.345243	4	4	2	4	4	4	2	4	By matching	By MS/MS	By matching	By MS/MS	20.89	22.09	21.38	22.29	Kinesin-like protein KIF14
Q15067	ACOX1		1.6401	-0.327297	6	4	8	6	6	4	8	6	By MS/MS	By MS/MS	By MS/MS	By MS/MS	24.25	24.26	23.88	23.98	Peroxisomal acyl-coenzyme A oxidase 1
Q15070	OXA1L		0.445569	0.252004	11	11	11	11	11	11	11	11	By MS/MS	By MS/MS	By MS/MS	By MS/MS	25.78	25.63	26.15	25.76	Mitochondrial inner membrane protein OXA1L
Q15084	PDIA6		0.650055	-0.301175	12	13	11	11	12	13	11	11	By MS/MS	By MS/MS	By MS/MS	By MS/MS	28.58	28.23	28.1	28.11	Protein disulfide-isomerase A6
Q15125	EBP		1.79402	1.89866	3	3	3	3	3	3	3	3	By MS/MS	By MS/MS	By MS/MS	By MS/MS	26.18	25.71	27.77	27.92	3-beta-hydroxysteroid-Delta(8),Delta(7)-isomerase
Q15149	PLEC		0.262812	-0.454817	271	295	223	250	280	304	230	258	By MS/MS	By MS/MS	By MS/MS	By MS/MS	31.01	32.07	30.74	31.43	Plectin
Q15154	PCM1		0.879682	0.627379	8	14	10	9	8	14	10	9	By MS/MS	By MS/MS	By MS/MS	By MS/MS	23.65	23.64	24.53	24.02	Pericentriolar material 1 protein
Q15155	NOMO1		0.814511	-0.156987	2	0	1	0	34	31	27	29	By MS/MS	By MS/MS	By MS/MS	By MS/MS	27.95	28.09	27.87	27.85	Nodal modulator 1
Q15165	PON2		0.305922	-0.361034	10	10	10	11	10	10	10	11	By MS/MS	By MS/MS	By MS/MS	By MS/MS	27.35	27.69	26.76	27.56	Serum paraoxonase/arylesterase 2
Q15181	PPA1		0.731458	1.13193	1	2	1	1	1	2	1	1	By MS/MS	By MS/MS	By MS/MS	By MS/MS	23.19	22.71	24.6	23.57	Inorganic pyrophosphatase
Q15185	PTGES3		1.61571	-0.425679	3	3	3	3	3	3	3	3	By MS/MS	By MS/MS	By MS/MS	By MS/MS	24.2	24.07	23.72	23.69	Prostaglandin E synthase 3
Q15233	NONO		0.204841	0.143452	10	9	8	11	10	9	8	11	By MS/MS	By MS/MS	By MS/MS	By MS/MS	24.68	24.98	24.77	25.17	Non-POU domain-containing octamer-binding protein
Q15262	PTPRK		1.37861	0.806388	15	15	14	14	16	16	16	16	By MS/MS	By MS/MS	By MS/MS	By MS/MS	26.03	25.94	26.95	26.63	Receptor-type tyrosine-protein phosphatase kappa
Q15286	RAB35		0.109372	-0.137758	8	7	8	7	8	7	8	7	By MS/MS	By MS/MS	By MS/MS	By MS/MS	25.68	25.16	24.94	25.62	Ras-related protein Rab-35
Q15293	RCN1		0.0182528	0.0330849	14	13	12	13	14	13	12	13	By MS/MS	By MS/MS	By MS/MS	By MS/MS	27.27	26.85	26.56	27.62	Reticulocalbin-1
Q15363	TMED2		0.784902	-0.454277	7	7	7	6	7	7	7	6	By MS/MS	By MS/MS	By MS/MS	By MS/MS	26.7	26.86	26.13	26.52	Transmembrane emp24 domain-containing protein 2
Q15365	PCBP1		0.405053	-0.308746	7	6	7	7	9	8	8	9	By MS/MS	By MS/MS	By MS/MS	By MS/MS	25.77	26.29	25.6	25.85	Poly(rC)-binding protein 1
Q15366	PCBP2		0.03558	0.0432692	2	2	3	3	3	3	4	4	By MS/MS	By MS/MS	By MS/MS	By MS/MS	25.33	25.95	25.91	25.45	Poly(rC)-binding protein 2
Q15369	TCEB1		0.467884	-0.13182	3	3	2	2	3	3	2	2	By MS/MS	By MS/MS	By MS/MS	By MS/MS	21.21	21.41	21.15	21.21	Transcription elongation factor B polypeptide 1
Q15370	TCEB2		0.0482383	-0.0672855	3	3	3	3	3	3	3	3	By MS/MS	By MS/MS	By MS/MS	By MS/MS	22.43	22.53	21.96	22.86	Transcription elongation factor B polypeptide 2
Q15375	EPHA7	+	2.52427	-5.36878	11	12	0	0	13	14	1	1	By MS/MS	By MS/MS	By matching	By matching	25.94	25.84	20.81	20.23	Ephrin type-A receptor 7
Q15382	RHEB		0.0270979	-0.0291185	3	3	3	3	3	3	3	3	By MS/MS	By MS/MS	By MS/MS	By MS/MS	22.1	22.09	22.41	21.73	GTP-binding protein Rheb
Q15388	TOMM20		0.775083	-1.75702	3	3	2	2	3	3	2	2	By MS/MS	By MS/MS	By MS/MS	By MS/MS	24.22	23.21	22.62	21.3	Mitochondrial import receptor subunit TOM20 homolog
Q15392	DHCR24		0.930724	0.925196	5	7	6	6	5	7	6	6	By MS/MS	By MS/MS	By MS/MS	By MS/MS	24.95	24.44	25.38	25.86	Delta(24)-sterol reductase
Q15393	SF3B3		0.318524	-0.206858	4	5	5	5	4	5	5	5	By MS/MS	By matching	By MS/MS	By MS/MS	22.92	22.72	22.39	22.83	Splicing factor 3B subunit 3
Q15397	KIAA0020		0.277927	-0.37951	3	2	2	1	3	2	2	1	By MS/MS	By MS/MS	By MS/MS	By MS/MS	22.07	22.27	22.28	21.3	Pumilio domain-containing protein KIAA0020
Q15404	RSU1		0.20017	0.389342	4	5	6	4	4	5	6	4	By MS/MS	By MS/MS	By MS/MS	By MS/MS	24.64	23.59	24.96	24.05	Ras suppressor protein 1
Q15417	CNN3		0.752415	0.638531	2	2	4	4	2	2	4	4	By MS/MS	By MS/MS	By MS/MS	By MS/MS	21.43	21.04	22.12	21.63	Calponin-3
Q15428	SF3A2		0.605318	0.876526	4	3	3	4	4	3	3	4	By matching	By MS/MS	By MS/MS	By MS/MS	21.11	20.9	21.34	22.41	Splicing factor 3A subunit 2
Q15436	SEC23A		0.567405	-1.04398	3	3	1	2	3	4	2	3	By MS/MS	By MS/MS	By MS/MS	By MS/MS	22.83	23.12	21.26	22.61	Protein transport protein Sec23A
Q15459	SF3A1		0.240598	-0.905997	3	4	2	4	3	4	2	4	By MS/MS	By MS/MS	By matching	By MS/MS	21.95	22.79	20.17	22.76	Splicing factor 3A subunit 1
Q15477	SKIV2L		0.636349	0.913194	2	3	0	2	2	3	0	2	By matching	By MS/MS	Imputed	By MS/MS	19.61	19.65	21.08	20.01	Helicase SKI2W
Q15526	SURF1		0.135673	0.137279	6	5	5	6	6	5	5	6	By MS/MS	By MS/MS	By MS/MS	By MS/MS	24.4	25.04	25	24.71	Surfeit locus protein 1
Q15582	TGFBI		0.991119	1.2319	11	10	14	14	11	10	14	14	By MS/MS	By MS/MS	By MS/MS	By MS/MS	24.65	24.97	25.64	26.44	Transforming growth factor-beta-induced protein ig-h3
Q15599	SLC9A3R2		0.128014	-0.187163	13	12	12	13	13	12	12	13	By MS/MS	By MS/MS	By MS/MS	By MS/MS	25.35	25.53	24.76	25.75	Na(+)/H(+) exchange regulatory cofactor NHE-RF2
Q15629	TRAM1		0.231303	0.300631	4	4	3	3	4	4	3	3	By MS/MS	By MS/MS	By MS/MS	By MS/MS	23.38	23.2	23.13	24.05	Translocating chain-associated membrane protein 1
Q15645	TRIP13		0.649241	-0.24653	13	13	14	15	13	13	14	15	By MS/MS	By MS/MS	By MS/MS	By MS/MS	25.93	26.07	25.88	25.63	Pachytene checkpoint protein 2 homolog
Q15654	TRIP6		1.54295	0.559239	3	2	4	4	3	2	4	4	By matching	By MS/MS	By MS/MS	By MS/MS	22.46	22.59	23.01	23.15	Thyroid receptor-interacting protein 6
Q15691	MAPRE1		0.260576	0.399746	2	2	1	1	2	2	1	1	By MS/MS	By MS/MS	By MS/MS	By MS/MS	20.74	21.76	21.43	21.88	Microtubule-associated protein RP/EB family member 1
Q15717	ELAVL1		0.412999	1.15174	2	3	5	4	2	3	5	4	By MS/MS	By MS/MS	By MS/MS	By MS/MS	20.2	22.29	22.41	22.38	ELAV-like protein 1
Q15738	NSDHL		1.30418	0.670485	8	9	8	12	8	9	8	12	By MS/MS	By MS/MS	By MS/MS	By MS/MS	25.26	25.01	25.71	25.9	Sterol-4-alpha-carboxylate 3-dehydrogenase, decarboxylating
Q15758	SLC1A5		0.914394	-0.580826	12	12	10	12	12	12	10	12	By MS/MS	By MS/MS	By MS/MS	By MS/MS	28.4	28.5	28.09	27.65	Neutral amino acid transporter B(0)
Q15771	RAB30		0.453214	0.193534	3	3	2	2	3	3	2	2	By matching	By matching	By MS/MS	By MS/MS	21.04	21.05	21.4	21.08	Ras-related protein Rab-30
Q15833	STXBP2		0.480296	0.571075	3	4	3	4	3	4	3	4	By MS/MS	By matching	By MS/MS	By MS/MS	21.17	21.5	21.49	22.32	Syntaxin-binding protein 2
Q15836	VAMP3		0.440743	-0.396656	2	2	3	3	3	3	4	4	By MS/MS	By MS/MS	By MS/MS	By MS/MS	26.17	26.5	25.65	26.24	Vesicle-associated membrane protein 3
Q15904	ATP6AP1		0.451719	0.170095	4	4	5	5	4	4	5	5	By MS/MS	By MS/MS	By MS/MS	By MS/MS	23.34	23.52	23.71	23.49	V-type proton ATPase subunit S1
Q15907	RAB11B		1.11355	0.345962	2	2	2	2	11	12	10	12	By MS/MS	By MS/MS	By MS/MS	By MS/MS	27.01	27.22	27.47	27.45	Ras-related protein Rab-11B
Q15942	ZYX		1.24368	1.03796	5	7	8	7	5	7	8	7	By MS/MS	By MS/MS	By MS/MS	By MS/MS	22.94	23.29	23.96	24.34	Zyxin
Q16134	ETFDH		0.517315	-0.1804	15	17	13	13	15	17	13	13	By MS/MS	By MS/MS	By MS/MS	By MS/MS	25.89	26.05	25.89	25.68	Electron transfer flavoprotein-ubiquinone oxidoreductase, mitochondrial
Q16181	2007-09-01		0.355107	0.22644	7	8	6	6	7	8	6	6	By MS/MS	By MS/MS	By MS/MS	By MS/MS	25.17	25.62	25.7	25.55	Septin-7
Q16270	IGFBP7		1.57799	2.18289	3	5	8	8	3	5	8	8	By MS/MS	By MS/MS	By MS/MS	By MS/MS	24.11	24.83	26.63	26.67	Insulin-like growth factor-binding protein 7
Q16363	LAMA4		0.853211	0.982241	2	4	7	5	2	4	7	5	By matching	By MS/MS	By MS/MS	By MS/MS	21.24	21.69	22.11	22.8	Laminin subunit alpha-4
Q16513	PKN2		0.368687	-0.36857	4	5	3	4	4	5	3	4	By MS/MS	By MS/MS	By matching	By MS/MS	22.05	22.77	22.13	21.95	Serine/threonine-protein kinase N2
Q16527	CSRP2		0.714543	0.534031	3	4	3	1	3	4	3	1	By MS/MS	By MS/MS	By MS/MS	By MS/MS	23.53	23.49	24.32	23.77	Cysteine and glycine-rich protein 2
Q16531	DDB1		0.134289	-0.291416	6	9	8	11	6	9	8	11	By MS/MS	By MS/MS	By MS/MS	By MS/MS	23.33	24.35	23.01	24.1	DNA damage-binding protein 1
Q16540	MRPL23		0.276102	-0.46407	4	4	4	4	4	4	4	4	By MS/MS	By MS/MS	By MS/MS	By MS/MS	26.05	25.82	26.08	24.87	39S ribosomal protein L23, mitochondrial
Q16555	DPYSL2		0.356374	0.143867	6	7	4	5	6	7	4	5	By MS/MS	By MS/MS	By MS/MS	By MS/MS	23.42	23.55	23.5	23.77	Dihydropyrimidinase-related protein 2
Q16563	SYPL1		1.37832	0.758052	3	3	3	3	3	3	3	3	By MS/MS	By MS/MS	By MS/MS	By MS/MS	23.59	23.64	24.22	24.53	Synaptophysin-like protein 1
Q16595	FXN		0.208957	-0.963333	3	3	4	1	3	3	4	1	By MS/MS	By MS/MS	By MS/MS	By MS/MS	23.33	22.42	23.5	20.33	Frataxin, mitochondrial
Q16629	SRSF7		0.0828302	-0.0575094	6	6	2	6	6	6	2	6	By matching	By MS/MS	By MS/MS	By MS/MS	23.46	23.84	23.46	23.72	Serine/arginine-rich splicing factor 7
Q16630	CPSF6		0.0159144	-0.0152664	3	3	3	3	3	3	3	3	By MS/MS	By MS/MS	By MS/MS	By MS/MS	22.4	22.87	22.44	22.8	Cleavage and polyadenylation specificity factor subunit 6
Q16643	DBN1		0.168101	-0.223643	13	14	9	11	13	14	9	11	By MS/MS	By MS/MS	By MS/MS	By MS/MS	26.65	26.41	25.86	26.76	Drebrin
Q16658	FSCN1		0.0494935	-0.113763	9	6	7	6	9	6	7	6	By MS/MS	By MS/MS	By MS/MS	By MS/MS	25.47	24.17	25.07	24.35	Fascin
Q16666	IFI16		0.841196	1.96546	1	2	4	6	1	2	4	6	By matching	By matching	By MS/MS	By MS/MS	20.12	21.03	21.84	23.25	Gamma-interferon-inducible protein 16
Q16698	DECR1		0.575774	0.561015	6	5	8	8	6	5	8	8	By MS/MS	By MS/MS	By MS/MS	By MS/MS	25.38	25.52	26.37	25.65	2,4-dienoyl-CoA reductase, mitochondrial
Q16706	MAN2A1		0.646566	0.41399	22	23	21	22	22	23	21	22	By MS/MS	By MS/MS	By MS/MS	By MS/MS	25.63	26.08	26.35	26.19	Alpha-mannosidase 2
Q16718	NDUFA5		0.309429	-0.220369	8	7	8	7	8	7	8	7	By MS/MS	By MS/MS	By MS/MS	By MS/MS	27.04	27.07	26.57	27.1	NADH dehydrogenase [ubiquinone] 1 alpha subcomplex subunit 5
Q16739	UGCG		0.443171	1.306	0	2	2	2	0	2	2	2	Imputed	By matching	By MS/MS	By MS/MS	20.34	18.96	20.09	21.83	Ceramide glucosyltransferase
Q16740	CLPP		0.274737	-0.522859	7	5	6	3	7	5	6	3	By MS/MS	By MS/MS	By MS/MS	By MS/MS	25.36	24.22	24.67	23.86	ATP-dependent Clp protease proteolytic subunit, mitochondrial
Q16762	TST		0.225185	-0.0724249	6	6	7	5	6	6	7	5	By MS/MS	By MS/MS	By MS/MS	By MS/MS	24.09	24.06	23.89	24.12	Thiosulfate sulfurtransferase
Q16774	GUK1		0.252479	-0.116928	2	2	2	2	2	2	2	2	By MS/MS	By matching	By matching	By matching	22.47	22.6	22.57	22.26	Guanylate kinase
Q16775	HAGH		0.708804	0.88928	5	4	6	7	5	4	6	7	By MS/MS	By MS/MS	By MS/MS	By MS/MS	22.94	22.49	24.01	23.2	Hydroxyacylglutathione hydrolase, mitochondrial
Q16777	HIST2H2AC		0.279027	-0.607147	1	1	1	2	5	5	5	6	By MS/MS	By MS/MS	By MS/MS	By MS/MS	30.91	31.24	29.69	31.25	Histone H2A type 2-C
Q16795	NDUFA9		1.73463	-0.250384	16	16	16	17	16	16	16	17	By MS/MS	By MS/MS	By MS/MS	By MS/MS	28.25	28.26	28.04	27.97	NADH dehydrogenase [ubiquinone] 1 alpha subcomplex subunit 9, mitochondrial
Q16798	ME3		0.930356	1.25369	7	6	10	11	7	6	10	11	By MS/MS	By MS/MS	By MS/MS	By MS/MS	24.2	23.32	25.18	24.84	NADP-dependent malic enzyme, mitochondrial
Q16822	PCK2		0.211169	0.500036	23	19	22	19	23	19	22	19	By MS/MS	By MS/MS	By MS/MS	By MS/MS	27.16	26.06	27.75	26.47	Phosphoenolpyruvate carboxykinase [GTP], mitochondrial
Q16836	HADH		0.525496	-0.439006	12	10	9	9	12	10	9	9	By MS/MS	By MS/MS	By MS/MS	By MS/MS	28.12	27.85	27.83	27.26	Hydroxyacyl-coenzyme A dehydrogenase, mitochondrial
Q16850	CYP51A1		0.650002	0.23796	9	8	12	17	9	8	12	17	By MS/MS	By MS/MS	By MS/MS	By MS/MS	26.03	25.8	26.08	26.23	Lanosterol 14-alpha demethylase
Q16854	DGUOK		0.316605	0.56317	3	3	3	3	3	3	3	3	By MS/MS	By MS/MS	By MS/MS	By MS/MS	22.26	21.88	23.27	22	Deoxyguanosine kinase, mitochondrial
Q16864	ATP6V1F		0.552411	1.39349	1	1	1	1	1	1	1	1	By matching	By matching	By MS/MS	By MS/MS	21.99	20.09	22.41	22.47	V-type proton ATPase subunit F
Q16880	UGT8		0.902734	-1.274	4	6	4	4	4	6	4	4	By MS/MS	By MS/MS	By MS/MS	By MS/MS	23.75	23.7	21.95	22.95	2-hydroxyacylsphingosine 1-beta-galactosyltransferase
Q16881	TXNRD1		0.650315	-0.703614	5	7	5	6	5	7	5	6	By MS/MS	By MS/MS	By MS/MS	By MS/MS	24.01	24.36	23.12	23.85	Thioredoxin reductase 1, cytoplasmic
Q16891	IMMT		0.493741	-0.221123	49	50	48	49	49	50	48	49	By MS/MS	By MS/MS	By MS/MS	By MS/MS	30.11	30.21	30.1	29.78	MICOS complex subunit MIC60
Q1KMD3	HNRNPUL2		0.0701822	-0.100497	12	10	10	12	12	10	10	12	By MS/MS	By MS/MS	By MS/MS	By MS/MS	25.32	25.32	24.75	25.69	Heterogeneous nuclear ribonucleoprotein U-like protein 2
Q24JP5	TMEM132A		0.69939	0.479486	12	12	10	12	12	12	10	12	By MS/MS	By MS/MS	By MS/MS	By MS/MS	24.29	24.7	25.13	24.82	Transmembrane protein 132A
Q27J81	INF2		0.426797	-0.519202	4	4	4	4	4	4	4	4	By MS/MS	By MS/MS	By MS/MS	By MS/MS	22.72	23.04	22.79	21.93	Inverted formin-2
Q29718	HLA-B		0.208676	0.281389	0	0	0	0	3	3	3	3	By MS/MS	By MS/MS	By MS/MS	By MS/MS	26.7	26.61	26.45	27.41	HLA class I histocompatibility antigen, B-82 alpha chain
Q29983	MICA		0.656158	2.93957	1	2	3	2	1	2	3	2	By matching	By MS/MS	By MS/MS	By MS/MS	21.18	18.75	21.76	24.05	MHC class I polypeptide-related sequence A
Q29RF7	PDS5A		0.275126	0.262155	2	3	1	2	4	5	3	4	By MS/MS	By MS/MS	By MS/MS	By MS/MS	22.04	22.71	22.53	22.75	Sister chromatid cohesion protein PDS5 homolog A
Q2PZI1	DPY19L1		0.715219	0.781421	5	6	4	5	5	6	4	5	By MS/MS	By MS/MS	By MS/MS	By MS/MS	24.01	24.31	24.57	25.31	Probable C-mannosyltransferase DPY19L1
Q2TAY7	SMU1		0.153897	0.128699	2	2	2	2	2	2	2	2	By MS/MS	By MS/MS	By MS/MS	By MS/MS	21.56	21.9	21.62	22.1	WD40 repeat-containing protein SMU1
Q32NB8	PGS1		0.198458	0.130869	4	4	4	4	4	4	4	4	By MS/MS	By MS/MS	By MS/MS	By MS/MS	22.1	22.31	22.54	22.13	CDP-diacylglycerol--glycerol-3-phosphate 3-phosphatidyltransferase, mitochondrial
Q32P28	LEPRE1		1.23598	0.552197	13	12	12	13	13	12	12	13	By MS/MS	By MS/MS	By MS/MS	By MS/MS	25.23	25.34	25.71	25.96	Prolyl 3-hydroxylase 1
Q3SXM5	HSDL1		0.462432	0.550901	3	5	4	4	3	5	4	4	By MS/MS	By MS/MS	By MS/MS	By MS/MS	21.98	22.88	22.98	22.99	Inactive hydroxysteroid dehydrogenase-like protein 1
Q3ZCM7	TUBB8		0.738685	-0.398929	1	1	1	1	1	1	1	1	By MS/MS	By MS/MS	By MS/MS	By MS/MS	27.69	27.98	27.57	27.3	Tubulin beta-8 chain
Q3ZCQ8	TIMM50		0.739933	-0.68444	11	9	9	11	11	9	9	11	By MS/MS	By MS/MS	By MS/MS	By MS/MS	27.04	27.24	26.78	26.13	Mitochondrial import inner membrane translocase subunit TIM50
Q4G0I0	CCSMST1		0.923104	-1.80343	3	3	0	1	3	3	0	1	By MS/MS	By MS/MS	Imputed	By matching	23.32	22.97	20.68	22.01	Protein CCSMST1
Q4G0N4	NADK2		0.129054	-0.128963	12	12	8	9	12	12	8	9	By MS/MS	By MS/MS	By MS/MS	By MS/MS	26.44	26	26.35	25.83	NAD kinase 2, mitochondrial
Q4G176	ACSF3		0.566694	-0.703802	6	5	5	5	6	5	5	5	By MS/MS	By MS/MS	By MS/MS	By MS/MS	23.62	22.96	22.92	22.26	Acyl-CoA synthetase family member 3, mitochondrial
Q4KMP7	TBC1D10B		0.130468	-0.734239	4	2	3	1	4	2	3	1	By MS/MS	By MS/MS	By MS/MS	By matching	22.93	22.36	23.82	20	TBC1 domain family member 10B
Q4KMQ2	ANO6		2.14853	1.61466	7	6	4	9	7	6	4	9	By MS/MS	By MS/MS	By MS/MS	By MS/MS	24.24	24.42	26.05	25.84	Anoctamin-6
Q4U2R6	MRPL51		0.448377	-0.317221	3	3	2	2	3	3	2	2	By MS/MS	By MS/MS	By MS/MS	By MS/MS	23.33	23.29	22.73	23.26	39S ribosomal protein L51, mitochondrial
Q4VC31	CCDC58		0.378679	0.52062	2	2	2	2	2	2	2	2	By MS/MS	By MS/MS	By MS/MS	By MS/MS	22.11	23.14	23.12	23.18	Coiled-coil domain-containing protein 58
Q53EL6	PDCD4		0.620379	-1.07973	4	4	2	3	4	4	2	3	By MS/MS	By MS/MS	By matching	By MS/MS	23.25	24.53	22.94	22.68	Programmed cell death protein 4
Q53EP0	FNDC3B		1.70192	0.690617	9	8	9	11	9	8	9	11	By MS/MS	By MS/MS	By MS/MS	By MS/MS	24.09	24.07	24.68	24.87	Fibronectin type III domain-containing protein 3B
Q53GQ0	HSD17B12		0.0724019	-0.0645332	4	5	4	4	4	5	4	4	By MS/MS	By MS/MS	By MS/MS	By MS/MS	25.72	25.19	25.26	25.52	Very-long-chain 3-oxoacyl-CoA reductase
Q53GS7	GLE1		0.850416	0.97409	2	2	2	3	2	2	2	3	By matching	By matching	By MS/MS	By MS/MS	20.65	21.45	21.94	22.11	Nucleoporin GLE1
Q53H12	AGK		0.0162403	0.0191908	16	17	15	16	16	17	15	16	By MS/MS	By MS/MS	By MS/MS	By MS/MS	27.35	27.56	27.83	27.12	Acylglycerol kinase, mitochondrial
Q567V2	MPV17L2		0.175014	-0.506182	2	3	4	2	2	3	4	2	By matching	By MS/MS	By MS/MS	By matching	22.08	22.06	22.58	20.55	Mpv17-like protein 2
Q56VL3	OCIAD2		2.2993	1.45682	5	5	5	5	5	5	5	5	By MS/MS	By MS/MS	By MS/MS	By MS/MS	22.92	23.12	24.46	24.49	OCIA domain-containing protein 2
Q58FF8	HSP90AB2P		0.247164	-0.257956	1	1	1	1	1	1	1	1	By MS/MS	By MS/MS	By MS/MS	By MS/MS	24.94	25.63	24.87	25.18	Putative heat shock protein HSP 90-beta 2
Q5BJD5	TMEM41B		0.779405	0.515558	1	1	1	1	1	1	1	1	By MS/MS	By MS/MS	By MS/MS	By MS/MS	20.84	21.25	21.43	21.68	Transmembrane protein 41B
Q5BJH7	YIF1B		0.92041	1.31759	2	3	3	4	2	3	3	4	By MS/MS	By MS/MS	By MS/MS	By MS/MS	22.21	23.21	23.97	24.08	Protein YIF1B
Q5HYK3	COQ5		0.514419	-0.798951	4	4	3	2	4	4	3	2	By MS/MS	By MS/MS	By MS/MS	By matching	22.73	21.77	21.11	21.78	2-methoxy-6-polyprenyl-1,4-benzoquinol methylase, mitochondrial
Q5JPE7	NOMO2		0.0920853	0.114184	1	2	2	2	1	2	2	2	By MS/MS	By MS/MS	By MS/MS	By MS/MS	23.36	23.1	23.74	22.95	Nodal modulator 2
Q5JPH6	EARS2		0.941479	-0.646495	5	7	7	7	5	7	7	7	By MS/MS	By MS/MS	By MS/MS	By MS/MS	24.64	24.63	24.23	23.75	Probable glutamate--tRNA ligase, mitochondrial
Q5JRA6	MIA3		0.614282	0.28183	16	17	14	15	16	17	14	15	By MS/MS	By MS/MS	By MS/MS	By MS/MS	25.24	25.28	25.37	25.71	Melanoma inhibitory activity protein 3
Q5JRX3	PITRM1		0.522953	0.682034	31	30	35	32	31	30	35	32	By MS/MS	By MS/MS	By MS/MS	By MS/MS	27.59	26.77	28.14	27.59	Presequence protease, mitochondrial
Q5JSL3	DOCK11		0.360431	0.554579	3	1	4	3	3	1	4	3	By matching	By matching	By MS/MS	By matching	21.75	21.25	22.57	21.54	Dedicator of cytokinesis protein 11
Q5JTH9	RRP12		1.69418	0.536856	6	6	4	7	6	6	4	7	By MS/MS	By MS/MS	By MS/MS	By MS/MS	22.5	22.36	23	22.94	RRP12-like protein
Q5JTV8	TOR1AIP1		0.0596449	-0.0425043	14	14	10	13	15	15	11	14	By MS/MS	By MS/MS	By MS/MS	By MS/MS	26.03	25.66	25.66	25.94	Torsin-1A-interacting protein 1
Q5JTZ9	AARS2		0.319233	-0.441518	8	8	7	7	8	8	7	7	By MS/MS	By MS/MS	By MS/MS	By MS/MS	24.3	23.64	23.92	23.14	Alanine--tRNA ligase, mitochondrial
Q5M775	SPECC1		0.227255	0.155666	24	25	22	23	24	25	22	23	By MS/MS	By MS/MS	By MS/MS	By MS/MS	26.64	26.92	27.14	26.74	Cytospin-B
Q5R3F8	ELFN2		0.750057	0.978694	0	0	2	2	0	0	2	2	Imputed	Imputed	By matching	By MS/MS	20.71	20.05	21.71	21.01	Protein phosphatase 1 regulatory subunit 29
Q5RI15	COX20		0.067933	0.0550566	4	4	3	3	4	4	3	3	By MS/MS	By MS/MS	By MS/MS	By MS/MS	25.96	25.52	25.94	25.65	Cytochrome c oxidase protein 20 homolog
Q5SNT2	TMEM201		1.07196	-0.402523	3	3	2	3	3	3	2	3	By MS/MS	By MS/MS	By MS/MS	By MS/MS	23.63	23.38	23.09	23.12	Transmembrane protein 201
Q5SRI9	MANEA		0.810815	1.87542	2	2	2	2	2	2	2	2	By matching	By matching	By MS/MS	By MS/MS	20.7	20.32	23.2	21.57	Glycoprotein endo-alpha-1,2-mannosidase
Q5SSJ5	HP1BP3		0.0419972	-0.0932112	4	5	4	4	4	5	4	4	By MS/MS	By MS/MS	By MS/MS	By MS/MS	22.72	23.1	22.13	23.5	Heterochromatin protein 1-binding protein 3
Q5SWX8	ODR4		0.155022	0.0692701	3	3	2	3	3	3	2	3	By MS/MS	By matching	By MS/MS	By MS/MS	22.74	22.96	23.03	22.81	Protein odr-4 homolog
Q5SY16	NOL9		0.48918	-1.45837	2	2	1	2	2	2	1	2	By MS/MS	By MS/MS	By matching	By MS/MS	21.43	22.02	19.18	21.35	Polynucleotide 5-hydroxyl-kinase NOL9
Q5T160	RARS2		0.563819	-1.02745	3	2	3	2	3	2	3	2	By MS/MS	By MS/MS	By MS/MS	By MS/MS	23.48	22.15	21.62	21.96	Probable arginine--tRNA ligase, mitochondrial
Q5T1C6	THEM4		1.57425	-2.36582	2	2	1	2	2	2	1	2	By MS/MS	By MS/MS	By MS/MS	By MS/MS	23.01	22.22	20.28	20.22	Acyl-coenzyme A thioesterase THEM4
Q5T3I0	GPATCH4		0.565148	-0.317559	5	6	1	2	5	6	1	2	By MS/MS	By MS/MS	By matching	By MS/MS	22.42	22.44	21.9	22.32	G patch domain-containing protein 4
Q5T4S7	UBR4		0.278559	0.183184	4	4	6	6	4	4	6	6	By MS/MS	By MS/MS	By MS/MS	By MS/MS	24.28	24.27	24.7	24.21	E3 ubiquitin-protein ligase UBR4
Q5T5C0	STXBP5		1.36068	2.93182	2	4	7	7	2	4	7	7	By matching	By matching	By MS/MS	By MS/MS	19.98	21.23	23.42	23.66	Syntaxin-binding protein 5
Q5T653	MRPL2		0.144896	0.128316	10	10	10	9	10	10	10	9	By MS/MS	By MS/MS	By MS/MS	By MS/MS	26.27	26.45	26.78	26.19	39S ribosomal protein L2, mitochondrial
Q5T8D3	ACBD5		0.355092	0.578065	3	2	3	3	3	2	3	3	By MS/MS	By matching	By MS/MS	By MS/MS	21.45	20.42	21.2	21.83	Acyl-CoA-binding domain-containing protein 5
Q5T9A4	ATAD3B		0.273897	-0.293233	7	6	5	7	10	9	8	10	By MS/MS	By MS/MS	By MS/MS	By MS/MS	25.23	25.13	25.27	24.5	ATPase family AAA domain-containing protein 3B
Q5T9L3	WLS		0.113473	0.0387611	5	6	5	6	5	6	5	6	By MS/MS	By MS/MS	By MS/MS	By MS/MS	23.54	23.64	23.52	23.73	Protein wntless homolog
Q5TC12	ATPAF1		0.00838687	-0.0182133	6	6	5	4	6	6	5	4	By MS/MS	By MS/MS	By MS/MS	By matching	24.78	23.8	24.74	23.81	ATP synthase mitochondrial F1 complex assembly factor 1
Q5TZA2	CROCC		0.671147	-2.93621	2	2	1	2	2	2	1	2	By MS/MS	By MS/MS	By MS/MS	By MS/MS	23.86	23.37	19.07	22.29	Rootletin
Q5U5X0	LYRM7		0.000547115	-0.000896454	3	3	2	2	3	3	2	2	By MS/MS	By MS/MS	By MS/MS	By MS/MS	24.48	24.08	24.74	23.81	Complex III assembly factor LYRM7
Q5UCC4	EMC10		0.440768	1.72887	2	1	3	3	2	1	3	3	By MS/MS	By MS/MS	By MS/MS	By MS/MS	23.36	20.46	23.37	23.92	ER membrane protein complex subunit 10
Q5VT25	CDC42BPA		0.639561	0.788019	2	3	2	4	2	3	2	4	By matching	By MS/MS	By matching	By MS/MS	20.68	20.93	21.15	22.03	Serine/threonine-protein kinase MRCK alpha
Q5VT66	MARC1		0.131061	-0.125381	1	6	1	3	2	7	2	4	By MS/MS	By MS/MS	By MS/MS	By matching	24.28	24.64	24.06	24.61	Mitochondrial amidoxime-reducing component 1
Q5VV42	CDKAL1		0.208834	0.0597582	4	4	2	3	4	4	2	3	By MS/MS	By MS/MS	By MS/MS	By MS/MS	23	23.05	22.99	23.19	Threonylcarbamoyladenosine tRNA methylthiotransferase
Q5VWZ2	LYPLAL1		0.685869	1.52109	2	1	3	3	2	1	3	3	By matching	By matching	By MS/MS	By MS/MS	21.61	20.26	22.93	21.98	Lysophospholipase-like protein 1
Q5XKP0	QIL1		0.00290883	-0.00563335	4	4	4	2	4	4	4	2	By MS/MS	By MS/MS	By MS/MS	By MS/MS	24.42	24.86	25.19	24.08	Protein QIL1
Q5ZPR3	CD276		0.390578	0.290861	5	5	5	6	5	5	5	6	By MS/MS	By MS/MS	By MS/MS	By MS/MS	25.46	25.59	25.54	26.09	CD276 antigen
Q63ZY3	KANK2		1.33846	0.528002	7	6	5	6	8	7	6	7	By MS/MS	By MS/MS	By MS/MS	By MS/MS	23.36	23.45	23.83	24.04	KN motif and ankyrin repeat domain-containing protein 2
Q643R3	LPCAT4		0.475997	0.229884	4	6	5	6	4	6	5	6	By MS/MS	By MS/MS	By MS/MS	By MS/MS	23.67	23.9	24.16	23.88	Lysophospholipid acyltransferase LPCAT4
Q658P3	STEAP3		0.648327	-0.199728	8	9	9	7	8	9	9	7	By MS/MS	By MS/MS	By MS/MS	By MS/MS	25.63	25.76	25.4	25.59	Metalloreductase STEAP3
Q687X5	STEAP4		1.55614	3.85034	3	5	11	10	3	5	11	10	By matching	By MS/MS	By MS/MS	By MS/MS	23.74	24.84	28.5	27.78	Metalloreductase STEAP4
Q68CQ7	GLT8D1		2.10316	3.37563	3	2	5	4	3	2	5	4	By MS/MS	By MS/MS	By MS/MS	By MS/MS	21.71	21.59	25.32	24.73	Glycosyltransferase 8 domain-containing protein 1
Q68CZ2	TNS3		0.94123	-3.04151	4	5	2	4	4	5	2	4	By MS/MS	By MS/MS	By MS/MS	By matching	24.32	24.38	20.18	22.43	Tensin-3
Q68D91	MBLAC2		0.442541	-0.518312	3	2	2	2	3	2	2	2	By MS/MS	By matching	By MS/MS	By MS/MS	22.14	21.37	21.02	21.45	Metallo-beta-lactamase domain-containing protein 2
Q68EM7	ARHGAP17		0.266181	0.273501	1	3	3	3	1	3	3	3	By matching	By MS/MS	By matching	By MS/MS	20.99	21.04	20.92	21.66	Rho GTPase-activating protein 17
Q69YL0	NCBP2-AS2		0.694637	-0.0422049	2	2	2	2	2	2	2	2	By MS/MS	By MS/MS	By MS/MS	By MS/MS	23.21	23.23	23.15	23.19	Uncharacterized protein NCBP2-AS2
Q69YU5	C12orf73		1.33345	1.94988	2	3	3	3	2	3	3	3	By matching	By matching	By MS/MS	By MS/MS	20.27	20.19	22.61	21.75	Uncharacterized protein C12orf73
Q6DD88	ATL3		0.789981	-0.196884	21	22	19	20	21	22	19	20	By MS/MS	By MS/MS	By MS/MS	By MS/MS	27.61	27.77	27.45	27.54	Atlastin-3
Q6DN12	MCTP2		0.0769569	-0.0864153	3	4	2	3	3	4	2	3	By matching	By matching	By MS/MS	By MS/MS	21.79	22.48	21.91	22.18	Multiple C2 and transmembrane domain-containing protein 2
Q6EMK4	VASN		0.669148	-0.794331	15	14	11	12	15	14	11	12	By MS/MS	By MS/MS	By MS/MS	By MS/MS	26.66	26.54	26.25	25.37	Vasorin
Q6IAA8	LAMTOR1		0.724085	0.851138	6	6	6	6	6	6	6	6	By MS/MS	By MS/MS	By MS/MS	By MS/MS	23.99	24.48	24.73	25.44	Ragulator complex protein LAMTOR1
Q6IAN0	DHRS7B		0.508348	-0.179667	1	3	3	3	1	3	3	3	By matching	By matching	By MS/MS	By MS/MS	21.22	20.96	20.95	20.87	Dehydrogenase/reductase SDR family member 7B
Q6IQ22	RAB12		0.958503	-2.75253	4	2	2	3	4	2	2	3	By MS/MS	By MS/MS	By MS/MS	By MS/MS	22.59	22.8	18.95	20.94	Ras-related protein Rab-12
Q6JQN1	ACAD10		0.302937	-0.429084	5	6	7	6	5	6	7	6	By MS/MS	By MS/MS	By MS/MS	By MS/MS	23.82	23.09	23.4	22.66	Acyl-CoA dehydrogenase family member 10
Q6KCM7	SLC25A25		0.465809	0.71841	3	3	3	3	3	3	3	3	By MS/MS	By MS/MS	By MS/MS	By MS/MS	20.45	21.08	21.97	20.99	Calcium-binding mitochondrial carrier protein SCaMC-2
Q6L8Q7	PDE12		0.0568543	0.0953064	9	10	8	8	9	10	8	8	By MS/MS	By MS/MS	By MS/MS	By MS/MS	25.37	24.74	25.59	24.7	2,5-phosphodiesterase 12
Q6NSJ0	KIAA1161		1.7336	-1.75844	4	5	1	2	4	5	1	2	By matching	By matching	By MS/MS	By matching	22.09	22.57	20.59	20.55	Uncharacterized family 31 glucosidase KIAA1161
Q6NTF9	RHBDD2		0.468383	1.34995	0	1	1	2	0	1	1	2	Imputed	By MS/MS	By MS/MS	By MS/MS	19.91	22.06	22.18	22.49	Rhomboid domain-containing protein 2
Q6NUK1	SLC25A24		0.0807664	0.0376015	23	24	22	25	23	24	22	25	By MS/MS	By MS/MS	By MS/MS	By MS/MS	27.95	28.09	28.2	27.92	Calcium-binding mitochondrial carrier protein SCaMC-1
Q6NUM9	RETSAT		0.507177	1.29975	4	3	3	5	4	3	3	5	By matching	By MS/MS	By MS/MS	By MS/MS	22.34	20.41	22.66	22.69	All-trans-retinol 13,14-reductase
Q6NUQ4	TMEM214		0.849749	0.424435	10	11	11	12	10	11	11	12	By MS/MS	By MS/MS	By MS/MS	By MS/MS	25.25	25.6	25.85	25.85	Transmembrane protein 214
Q6NVY1	HIBCH		0.0360194	0.0636435	10	11	11	8	10	11	11	8	By MS/MS	By MS/MS	By MS/MS	By MS/MS	26.03	25.54	26.36	25.34	3-hydroxyisobutyryl-CoA hydrolase, mitochondrial
Q6NXT4	SLC30A6		0.19039	-0.152185	2	2	3	3	2	2	3	3	By MS/MS	By MS/MS	By matching	By MS/MS	21.96	22.5	22.15	22	Zinc transporter 6
Q6NYC8	PPP1R18		0.437449	0.586809	10	7	5	4	10	7	5	4	By MS/MS	By MS/MS	By MS/MS	By MS/MS	24.26	23.42	24.7	24.15	Phostensin
Q6NZI2	PTRF		1.17958	0.464107	12	12	10	13	12	12	10	13	By MS/MS	By MS/MS	By MS/MS	By MS/MS	28.01	28.11	28.41	28.64	Polymerase I and transcript release factor
Q6P087	RPUSD3		0.00889414	0.0179539	4	2	4	3	4	2	4	3	By MS/MS	By matching	By MS/MS	By MS/MS	23.19	22.01	22.83	22.41	RNA pseudouridylate synthase domain-containing protein 3
Q6P161	MRPL54		0.357294	-2.04289	2	2	2	1	2	2	2	1	By MS/MS	By MS/MS	By MS/MS	By MS/MS	25.19	24.65	24.99	20.76	39S ribosomal protein L54, mitochondrial
Q6P1A2	LPCAT3		0.168277	0.121461	4	4	4	4	4	4	4	4	By MS/MS	By MS/MS	By MS/MS	By MS/MS	22.7	22.63	22.54	23.04	Lysophospholipid acyltransferase 5
Q6P1L8	MRPL14		0.102663	0.161999	6	7	7	6	6	7	7	6	By MS/MS	By MS/MS	By MS/MS	By MS/MS	24.5	24.35	25.11	24.06	39S ribosomal protein L14, mitochondrial
Q6P1M0	SLC27A4		1.28772	0.626688	10	13	14	14	10	13	14	15	By MS/MS	By MS/MS	By MS/MS	By MS/MS	24.64	24.89	25.31	25.47	Long-chain fatty acid transport protein 4
Q6P1Q0	LETMD1		0.0716246	0.0606899	2	2	2	2	2	2	2	2	By MS/MS	By MS/MS	By MS/MS	By MS/MS	21.22	21.65	21.67	21.31	LETM1 domain-containing protein 1
Q6P1X6	C8orf82		0.620601	-0.696954	4	3	5	4	4	3	5	4	By MS/MS	By matching	By MS/MS	By MS/MS	23.86	23.22	22.57	23.12	UPF0598 protein C8orf82
Q6P2Q9	PRPF8		0.691346	0.384562	15	14	12	20	15	14	12	20	By MS/MS	By MS/MS	By MS/MS	By MS/MS	24.35	24.71	24.82	25.02	Pre-mRNA-processing-splicing factor 8
Q6P4E1	CASC4		0.908151	1.38418	4	5	6	7	4	5	6	7	By MS/MS	By MS/MS	By MS/MS	By MS/MS	22.38	22.92	23.57	24.5	Protein CASC4
Q6P4F2	FDX1L		0.239621	0.366966	3	2	3	3	3	2	3	3	By MS/MS	By MS/MS	By MS/MS	By MS/MS	22.77	22.56	23.58	22.49	Adrenodoxin-like protein, mitochondrial
Q6P587	FAHD1		0.0809349	-0.17205	3	5	6	5	3	5	6	5	By MS/MS	By MS/MS	By MS/MS	By MS/MS	25.38	24.47	25.29	24.21	Acylpyruvase FAHD1, mitochondrial
Q6PI48	DARS2		0.0176228	-0.0248175	16	12	12	12	16	12	12	12	By MS/MS	By MS/MS	By MS/MS	By MS/MS	26.61	26.31	26.85	26.02	Aspartate--tRNA ligase, mitochondrial
Q6PI78	TMEM65		0.388492	-0.437964	2	3	2	3	2	3	2	3	By MS/MS	By MS/MS	By MS/MS	By MS/MS	23.69	23.58	22.78	23.62	Transmembrane protein 65
Q6PIU2	NCEH1		0.696526	0.31076	11	11	9	10	11	11	9	10	By MS/MS	By MS/MS	By MS/MS	By MS/MS	25.69	25.75	25.87	26.19	Neutral cholesterol ester hydrolase 1
Q6UB35	MTHFD1L		0.0245742	0.0414314	40	36	34	35	41	37	35	36	By MS/MS	By MS/MS	By MS/MS	By MS/MS	28.61	28.36	29.04	28.01	Monofunctional C1-tetrahydrofolate synthase, mitochondrial
Q6UVK1	CSPG4		0.236455	0.340835	23	21	28	20	23	21	28	20	By MS/MS	By MS/MS	By MS/MS	By MS/MS	25.84	25.73	26.64	25.61	Chondroitin sulfate proteoglycan 4
Q6UW68	TMEM205		0.737585	0.415894	5	5	6	5	5	5	6	5	By MS/MS	By MS/MS	By MS/MS	By MS/MS	24.75	24.49	24.87	25.2	Transmembrane protein 205
Q6UWP7	LCLAT1		0.327769	0.479904	3	3	3	5	3	3	3	5	By MS/MS	By MS/MS	By MS/MS	By MS/MS	23.22	24.26	24.06	24.37	Lysocardiolipin acyltransferase 1
Q6UWS5	PET117		0.12342	-0.1532	1	2	2	2	1	2	2	2	By matching	By matching	By MS/MS	By matching	21.36	22.21	21.6	21.66	Protein PET117 homolog, mitochondrial
Q6UX71	PLXDC2		0.805414	-1.11645	4	5	2	2	4	5	2	2	By MS/MS	By MS/MS	By matching	By matching	21.77	22.04	20.3	21.27	Plexin domain-containing protein 2
Q6UXV4	APOOL		0.617165	0.155963	10	9	10	10	10	9	10	10	By MS/MS	By MS/MS	By MS/MS	By MS/MS	26.03	25.94	26.22	26.06	MICOS complex subunit MIC27
Q6V0I7	FAT4		1.71302	-1.47299	13	15	9	6	13	15	9	6	By MS/MS	By MS/MS	By MS/MS	By MS/MS	24.54	24.72	23.34	22.97	Protocadherin Fat 4
Q6WCQ1	MPRIP		0.16028	0.215462	11	12	9	12	11	12	9	12	By MS/MS	By MS/MS	By MS/MS	By MS/MS	23.94	24.66	24.22	24.81	Myosin phosphatase Rho-interacting protein
Q6WKZ4	RAB11FIP1		0.367548	1.27172	1	2	3	3	1	2	3	3	By matching	By matching	By MS/MS	By matching	19.89	21.24	22.94	20.73	Rab11 family-interacting protein 1
Q6Y1H2	HACD2		1.40814	0.481777	3	3	3	3	3	3	3	3	By MS/MS	By MS/MS	By MS/MS	By MS/MS	20.57	20.37	20.94	20.96	Very-long-chain (3R)-3-hydroxyacyl-CoA dehydratase 2
Q6YHK3	CD109		0.537462	-0.358932	23	23	20	23	23	23	20	23	By MS/MS	By MS/MS	By MS/MS	By MS/MS	27.22	27.54	26.82	27.22	CD109 antigen
Q6YN16	HSDL2		0.155812	-0.229126	16	16	17	17	16	16	17	17	By MS/MS	By MS/MS	By MS/MS	By MS/MS	27.76	27.24	27.71	26.83	Hydroxysteroid dehydrogenase-like protein 2
Q6ZMP0	THSD4		1.21978	2.18626	1	2	3	3	1	2	3	3	By matching	By matching	By MS/MS	By MS/MS	20.58	19.51	22.05	22.41	Thrombospondin type-1 domain-containing protein 4
Q6ZNB6	NFXL1		0.385513	-0.161839	11	9	8	7	11	9	8	7	By MS/MS	By MS/MS	By MS/MS	By MS/MS	23.91	23.8	23.84	23.55	NF-X1-type zinc finger protein NFXL1
Q6ZRP7	QSOX2		1.507	1.04465	15	15	13	13	15	15	13	13	By MS/MS	By MS/MS	By MS/MS	By MS/MS	25.94	25.84	27.12	26.76	Sulfhydryl oxidase 2
Q6ZRV2	FAM83H		0.206481	0.383917	1	1	1	1	1	1	1	1	By matching	By matching	By MS/MS	By MS/MS	20.44	19.61	20.92	19.89	Protein FAM83H
Q6ZUX7	LHFPL2		1.96477	2.5073	2	1	3	3	2	1	3	3	By matching	By matching	By MS/MS	By MS/MS	20.22	20.71	23.07	22.88	Lipoma HMGIC fusion partner-like 2 protein
Q6ZXV5	TMTC3		1.21329	0.180475	7	8	8	9	7	8	8	9	By MS/MS	By MS/MS	By MS/MS	By MS/MS	25.12	25.05	25.3	25.24	Transmembrane and TPR repeat-containing protein 3
Q70UQ0	IKBIP		0.648566	0.416183	10	9	10	10	10	9	10	10	By MS/MS	By MS/MS	By MS/MS	By MS/MS	24.57	25.04	25.17	25.26	Inhibitor of nuclear factor kappa-B kinase-interacting protein
Q71DI3	HIST2H3A		0.0334071	-0.186022	1	1	1	1	1	1	1	1	By MS/MS	By MS/MS	By MS/MS	By MS/MS	25.11	25.12	23.16	26.7	Histone H3.2
Q71UM5	RPS27L		0.776859	0.412462	1	1	0	0	5	6	5	5	By MS/MS	By MS/MS	By MS/MS	By MS/MS	26.11	26.5	26.72	26.72	40S ribosomal protein S27-like
Q7KYR7	BTN2A1		0.815428	2.34774	5	2	5	6	5	2	5	6	By MS/MS	By matching	By MS/MS	By MS/MS	22.81	20.77	23.94	24.34	Butyrophilin subfamily 2 member A1
Q7KZF4	SND1		0.0504389	-0.0761232	16	17	10	18	16	17	10	18	By MS/MS	By MS/MS	By MS/MS	By MS/MS	25.05	25.81	25.05	25.66	Staphylococcal nuclease domain-containing protein 1
Q7KZN9	COX15		1.01758	-0.678007	5	4	4	5	5	4	4	5	By MS/MS	By MS/MS	By MS/MS	By MS/MS	24.41	24.47	23.54	23.99	Cytochrome c oxidase assembly protein COX15 homolog
Q7L014	DDX46		0.271499	-0.0599337	18	20	14	16	18	20	14	16	By MS/MS	By MS/MS	By MS/MS	By MS/MS	26.08	26.24	26.11	26.08	Probable ATP-dependent RNA helicase DDX46
Q7L0Y3	TRMT10C		0.0443831	-0.0686693	17	12	14	15	17	12	14	15	By MS/MS	By MS/MS	By MS/MS	By MS/MS	27.08	26.59	27.2	26.33	Mitochondrial ribonuclease P protein 1
Q7L1Q6	BZW1		0.309677	-0.413294	5	7	4	6	6	8	4	7	By MS/MS	By MS/MS	By MS/MS	By MS/MS	23.54	24.21	23.1	23.82	Basic leucine zipper and W2 domain-containing protein 1
Q7L1W4	LRRC8D		1.72668	0.858463	13	13	14	14	13	13	14	14	By MS/MS	By MS/MS	By MS/MS	By MS/MS	24.89	25.13	25.86	25.88	Volume-regulated anion channel subunit LRRC8D
Q7L2E3	DHX30		0.214187	-0.290629	42	40	33	35	42	40	33	35	By MS/MS	By MS/MS	By MS/MS	By MS/MS	27.71	27.27	27.63	26.77	Putative ATP-dependent RNA helicase DHX30
Q7L2H7	EIF3M		1.56119	3.22419	1	1	2	4	1	1	2	4	By MS/MS	By MS/MS	By matching	By MS/MS	19.72	20.05	22.59	23.63	Eukaryotic translation initiation factor 3 subunit M
Q7L576	CYFIP1		1.10549	0.620636	5	6	6	6	12	13	12	13	By MS/MS	By MS/MS	By MS/MS	By MS/MS	24.41	24.48	25.25	24.89	Cytoplasmic FMR1-interacting protein 1
Q7L592	NDUFAF7		0.488407	-1.25178	3	3	3	2	3	3	3	2	By MS/MS	By MS/MS	By MS/MS	By MS/MS	23.72	22.72	22.8	21.14	NADH dehydrogenase [ubiquinone] complex I, assembly factor 7
Q7L5N7	LPCAT2		0.175723	0.104828	0	0	2	2	0	0	2	2	Imputed	Imputed	By MS/MS	By MS/MS	20.69	20.74	20.61	21.03	Lysophosphatidylcholine acyltransferase 2
Q7L7X3	TAOK1		0.174673	-0.518651	7	6	4	5	9	7	6	5	By MS/MS	By MS/MS	By MS/MS	By MS/MS	24.43	22.96	23.92	22.43	Serine/threonine-protein kinase TAO1
Q7L8L6	FASTKD5		0.40641	0.526825	3	4	4	3	3	4	4	3	By MS/MS	By MS/MS	By MS/MS	By MS/MS	22.18	23.04	23.37	22.91	FAST kinase domain-containing protein 5
Q7LGA3	HS2ST1		0.266481	0.268755	7	5	5	5	7	5	5	5	By MS/MS	By MS/MS	By MS/MS	By MS/MS	23.79	24.04	24.53	23.84	Heparan sulfate 2-O-sulfotransferase 1
Q7Z2K6	ERMP1		0.414599	-0.0715513	14	16	16	13	14	16	16	13	By MS/MS	By MS/MS	By MS/MS	By MS/MS	25.38	25.49	25.4	25.33	Endoplasmic reticulum metallopeptidase 1
Q7Z2W9	MRPL21		0.730287	-0.659814	11	12	12	11	11	12	12	11	By MS/MS	By MS/MS	By MS/MS	By MS/MS	26.99	26.74	26.52	25.9	39S ribosomal protein L21, mitochondrial
Q7Z3B1	NEGR1		0.218459	0.193838	6	6	4	6	6	6	4	6	By MS/MS	By MS/MS	By MS/MS	By MS/MS	24.52	24.97	25.17	24.72	Neuronal growth regulator 1
Q7Z3C6	ATG9A		0.877759	0.589643	10	8	8	7	10	8	8	7	By MS/MS	By MS/MS	By MS/MS	By MS/MS	23.87	23.79	24.66	24.18	Autophagy-related protein 9A
Q7Z406	MYH14		0.988022	-1.10834	2	2	2	2	2	2	2	2	By MS/MS	By MS/MS	By matching	By MS/MS	24.14	23.8	22.51	23.21	Myosin-14
Q7Z434	MAVS		0.519624	0.71434	5	5	8	7	5	5	8	7	By MS/MS	By MS/MS	By MS/MS	By MS/MS	23.93	23.73	25.05	24.04	Mitochondrial antiviral-signaling protein
Q7Z4G4	TRMT11		0.250096	0.717587	3	2	3	3	3	2	3	3	By MS/MS	By MS/MS	By MS/MS	By MS/MS	23.12	21.05	22.95	22.65	tRNA (guanine(10)-N2)-methyltransferase homolog
Q7Z4H8	KDELC2		0.173786	-0.135859	3	3	2	5	3	3	2	5	By MS/MS	By MS/MS	By MS/MS	By MS/MS	23.02	23.1	23.2	22.65	KDEL motif-containing protein 2
Q7Z4W1	DCXR		0.389944	0.693571	10	11	12	7	10	11	12	7	By MS/MS	By MS/MS	By MS/MS	By MS/MS	24.09	23.53	25.1	23.9	L-xylulose reductase
Q7Z5G4	GOLGA7		0.129086	0.134133	4	5	3	4	4	5	3	4	By MS/MS	By MS/MS	By MS/MS	By MS/MS	24.09	23.42	24.02	23.77	Golgin subfamily A member 7
Q7Z5L9	IRF2BP2		1.20185	0.439338	2	2	2	2	2	2	2	2	By matching	By MS/MS	By MS/MS	By MS/MS	19.48	19.68	19.97	20.08	Interferon regulatory factor 2-binding protein 2
Q7Z6J6	FRMD5		0.0283947	0.0375042	1	1	2	2	1	1	2	2	By matching	By matching	By matching	By MS/MS	21.13	20.33	20.65	20.9	FERM domain-containing protein 5
Q7Z6Z7	HUWE1		0.380119	0.400106	1	2	3	3	1	2	3	3	By matching	By MS/MS	By MS/MS	By MS/MS	20.04	20.44	20.3	20.98	E3 ubiquitin-protein ligase HUWE1
Q7Z7F7	MRPL55		1.92393	-2.79983	3	3	1	2	3	3	1	2	By MS/MS	By MS/MS	By matching	By MS/MS	23.99	23.59	20.76	21.22	39S ribosomal protein L55, mitochondrial
Q7Z7H5	TMED4		0.163057	-0.11611	10	9	10	9	11	10	11	10	By MS/MS	By MS/MS	By MS/MS	By MS/MS	26.6	27.03	26.58	26.82	Transmembrane emp24 domain-containing protein 4
Q7Z7H8	MRPL10		0.861481	-0.660417	5	3	4	2	5	3	4	2	By MS/MS	By MS/MS	By MS/MS	By MS/MS	25.94	25.65	25.36	24.9	39S ribosomal protein L10, mitochondrial
Q86SF2	GALNT7		0.492505	-0.387059	25	28	23	22	25	28	23	22	By MS/MS	By MS/MS	By MS/MS	By MS/MS	27.39	27.91	27.4	27.12	N-acetylgalactosaminyltransferase 7
Q86SJ2	AMIGO2		2.20402	2.61326	1	1	6	5	1	1	6	5	By matching	By matching	By MS/MS	By MS/MS	20.96	21.28	23.6	23.86	Amphoterin-induced protein 2
Q86SX6	GLRX5		1.0722	0.588287	6	6	6	6	6	6	6	6	By MS/MS	By MS/MS	By MS/MS	By MS/MS	25.27	25.19	25.64	26	Glutaredoxin-related protein 5, mitochondrial
Q86TS9	MRPL52		1.67188	-3.2837	2	2	1	1	2	2	1	1	By MS/MS	By MS/MS	By MS/MS	By MS/MS	24.22	23.91	21.24	20.32	39S ribosomal protein L52, mitochondrial
Q86UE4	MTDH		1.63613	-0.657254	18	18	14	16	18	18	14	16	By MS/MS	By MS/MS	By MS/MS	By MS/MS	26.62	26.52	26	25.82	Protein LYRIC
Q86UP2	KTN1		0.435232	-0.0404034	62	62	52	52	62	62	52	52	By MS/MS	By MS/MS	By MS/MS	By MS/MS	28.72	28.73	28.72	28.65	Kinectin
Q86UY8	NT5DC3		0.135633	0.149019	6	6	5	7	6	6	5	7	By MS/MS	By MS/MS	By MS/MS	By MS/MS	24.29	23.87	24.55	23.91	5-nucleotidase domain-containing protein 3
Q86V48	LUZP1		0.647735	0.580296	2	4	3	3	2	4	3	3	By matching	By MS/MS	By MS/MS	By MS/MS	20.09	20.27	20.44	21.09	Leucine zipper protein 1
Q86V81	ALYREF		0.0351547	-0.110401	2	3	3	3	2	3	3	3	By matching	By MS/MS	By MS/MS	By MS/MS	20.81	22.48	20.99	22.08	THO complex subunit 4
Q86VP6	CAND1		0.295655	-0.365354	7	8	6	5	7	8	6	5	By MS/MS	By MS/MS	By MS/MS	By MS/MS	23.54	24.4	23.45	23.76	Cullin-associated NEDD8-dissociated protein 1
Q86VR2	FAM134C		1.4063	1.9339	1	1	2	2	1	1	2	2	By matching	By MS/MS	By MS/MS	By matching	20.55	19.98	21.93	22.47	Protein FAM134C
Q86VU5	COMTD1		0.447078	-1.87591	4	4	2	1	4	4	2	1	By MS/MS	By MS/MS	By matching	By matching	22.61	22.33	22.17	19.02	Catechol O-methyltransferase domain-containing protein 1
Q86W92	PPFIBP1		0.58781	0.331064	6	5	4	7	6	5	4	7	By MS/MS	By MS/MS	By MS/MS	By MS/MS	23.28	22.94	23.57	23.32	Liprin-beta-1
Q86WX3	RPS19BP1		0.360658	-1.07409	2	2	1	3	2	2	1	3	By MS/MS	By MS/MS	By MS/MS	By MS/MS	22.22	21.85	19.86	22.06	Active regulator of SIRT1
Q86XL3	ANKLE2		1.23129	0.838623	9	11	8	10	9	11	8	10	By MS/MS	By MS/MS	By MS/MS	By MS/MS	23.38	23.67	24.52	24.21	Ankyrin repeat and LEM domain-containing protein 2
Q86XP3	DDX42		0.605577	-0.458561	3	3	3	4	3	3	3	4	By MS/MS	By MS/MS	By matching	By MS/MS	23.93	23.61	23.08	23.55	ATP-dependent RNA helicase DDX42
Q86XX4	FRAS1		0.500809	0.392042	5	5	8	6	5	5	8	6	By MS/MS	By matching	By MS/MS	By MS/MS	23.26	22.82	23.63	23.23	Extracellular matrix protein FRAS1
Q86Y39	NDUFA11		0.0718218	0.0339479	6	6	6	6	6	6	6	6	By MS/MS	By MS/MS	By MS/MS	By MS/MS	25.04	25.23	25.29	25.05	NADH dehydrogenase [ubiquinone] 1 alpha subcomplex subunit 11
Q86Y79	PTRH1		0.0185973	0.0292616	7	6	6	6	7	6	6	6	By MS/MS	By MS/MS	By MS/MS	By MS/MS	24.94	24.03	24.71	24.32	Probable peptidyl-tRNA hydrolase
Q86Y82	STX12		0.8756	0.616972	3	3	3	3	3	3	3	3	By MS/MS	By MS/MS	By MS/MS	By MS/MS	23.14	23.64	23.99	24.03	Syntaxin-12
Q86YN1	DOLPP1		1.4483	0.469736	2	2	2	3	2	2	2	3	By MS/MS	By MS/MS	By MS/MS	By MS/MS	22.23	22.26	22.62	22.8	Dolichyldiphosphatase 1
Q8IUE6	HIST2H2AB		1.06988	-2.32084	2	2	2	1	2	2	2	2	By MS/MS	By MS/MS	By MS/MS	By MS/MS	24.35	24.9	22.97	21.63	Histone H2A type 2-B
Q8IUW5	RELL1		0.59943	1.37166	1	1	2	2	1	1	2	2	By matching	By MS/MS	By MS/MS	By MS/MS	19.05	20.36	20.52	21.63	RELT-like protein 1
Q8IUX1	TMEM126B		0.247169	-0.277125	4	5	3	3	4	5	3	3	By MS/MS	By MS/MS	By MS/MS	By MS/MS	24.4	24.01	24.29	23.57	Complex I assembly factor TMEM126B, mitochondrial
Q8IVF2	AHNAK2		0.0279008	-0.0358715	12	24	12	11	12	24	12	11	By MS/MS	By MS/MS	By MS/MS	By MS/MS	24.91	25.2	25.4	24.64	Protein AHNAK2
Q8IVL6	LEPREL2		1.91735	0.690246	9	7	6	7	9	7	6	7	By MS/MS	By MS/MS	By MS/MS	By MS/MS	24.35	24.49	25.07	25.15	Prolyl 3-hydroxylase 3
Q8IVP5	FUNDC1		0.855994	-0.557997	1	1	1	1	1	1	1	1	By MS/MS	By MS/MS	By MS/MS	By MS/MS	22.79	23.11	22.56	22.22	FUN14 domain-containing protein 1
Q8IVS2	MCAT		0.0142004	-0.0121965	8	9	8	6	8	9	8	6	By MS/MS	By MS/MS	By MS/MS	By MS/MS	25.02	25.01	25.27	24.73	Malonyl-CoA-acyl carrier protein transacylase, mitochondrial
Q8IVT2	MISP		0.129403	0.204844	7	5	7	7	7	5	7	7	By MS/MS	By MS/MS	By MS/MS	By MS/MS	22.99	23.87	23.32	23.96	Mitotic interactor and substrate of PLK1
Q8IW52	SLITRK4		0.0608353	0.109782	6	6	6	5	6	6	6	5	By MS/MS	By MS/MS	By MS/MS	By MS/MS	22.7	23.27	22.58	23.61	SLIT and NTRK-like protein 4
Q8IWA4	MFN1		3.07899	0.381056	16	15	15	12	16	15	15	12	By MS/MS	By MS/MS	By MS/MS	By MS/MS	25.45	25.44	25.82	25.83	Mitofusin-1
Q8IWA5	SLC44A2		1.05256	-1.03639	3	3	3	1	3	3	3	1	By MS/MS	By MS/MS	By MS/MS	By matching	22.88	22.7	22.07	21.43	Choline transporter-like protein 2
Q8IWB1	ITPRIP		0.753594	0.291682	4	5	3	6	4	5	3	6	By MS/MS	By MS/MS	By MS/MS	By MS/MS	22.78	23.06	23.19	23.22	Inositol 1,4,5-trisphosphate receptor-interacting protein
Q8IWE2	FAM114A1		0.570716	1.3484	2	4	6	6	2	4	6	6	By MS/MS	By MS/MS	By MS/MS	By MS/MS	21.91	23.66	23.97	24.29	Protein NOXP20
Q8IWT6	LRRC8A		0.585589	0.534586	15	20	20	24	17	22	22	26	By MS/MS	By MS/MS	By MS/MS	By MS/MS	25.43	25.94	25.99	26.45	Volume-regulated anion channel subunit LRRC8A
Q8IWX8	CHERP		0.172755	-0.356028	5	7	4	7	5	7	4	7	By MS/MS	By MS/MS	By MS/MS	By MS/MS	23.09	23.69	22.38	23.7	Calcium homeostasis endoplasmic reticulum protein
Q8IXB1	DNAJC10		0.687858	0.124483	10	10	8	9	10	10	8	9	By MS/MS	By MS/MS	By MS/MS	By MS/MS	24.64	24.63	24.83	24.69	DnaJ homolog subfamily C member 10
Q8IXI1	RHOT2		0.267736	-0.230016	18	17	15	15	19	18	16	16	By MS/MS	By MS/MS	By MS/MS	By MS/MS	27.52	27.43	27.56	26.93	Mitochondrial Rho GTPase 2
Q8IXI2	RHOT1		0.502862	0.475827	12	10	11	10	12	10	11	10	By MS/MS	By MS/MS	By MS/MS	By MS/MS	24.39	24.64	25.33	24.66	Mitochondrial Rho GTPase 1
Q8IXM3	MRPL41		0.0173602	-0.0267801	6	6	5	3	6	6	5	3	By MS/MS	By MS/MS	By MS/MS	By MS/MS	26.06	25.58	26.21	25.38	39S ribosomal protein L41, mitochondrial
Q8IXS6	PALM2		0.253916	-0.188458	3	4	3	4	3	4	3	4	By MS/MS	By MS/MS	By MS/MS	By MS/MS	22.72	22.55	22.19	22.7	Paralemmin-2
Q8IY17	PNPLA6		1.55166	0.754171	7	7	8	7	7	7	8	7	By MS/MS	By MS/MS	By MS/MS	By MS/MS	23.5	23.53	24.4	24.14	Neuropathy target esterase
Q8IY67	RAVER1		0.158151	-0.910961	4	4	4	2	4	4	4	2	By MS/MS	By MS/MS	By MS/MS	By matching	23.45	22.9	24.26	20.28	Ribonucleoprotein PTB-binding 1
Q8IY81	FTSJ3		0.683035	-1.79983	5	5	2	5	5	5	2	5	By MS/MS	By MS/MS	By matching	By MS/MS	22.92	22.55	19.97	21.9	pre-rRNA processing protein FTSJ3
Q8IY95	TMEM192		0.420688	0.752975	2	1	2	2	2	1	2	2	By matching	By matching	By MS/MS	By MS/MS	20.86	21.42	21.28	22.51	Transmembrane protein 192
Q8IYB3	SRRM1		0.0128626	-0.052763	2	4	1	4	2	4	1	4	By MS/MS	By MS/MS	By MS/MS	By MS/MS	22.28	24.36	22.52	24.01	Serine/arginine repetitive matrix protein 1
Q8IYB8	SUPV3L1		0.0911767	-0.128452	11	10	12	10	11	10	12	10	By MS/MS	By MS/MS	By MS/MS	By MS/MS	25.76	25.34	25.84	25	ATP-dependent RNA helicase SUPV3L1, mitochondrial
Q8IYS2	KIAA2013		0.465912	-0.173336	5	7	6	8	5	7	6	8	By MS/MS	By MS/MS	By MS/MS	By MS/MS	23.9	24.06	23.93	23.69	Uncharacterized protein KIAA2013
Q8IZ81	ELMOD2		0.402845	-0.344276	4	5	4	5	4	5	4	5	By MS/MS	By MS/MS	By MS/MS	By MS/MS	22.84	23.13	22.35	22.93	ELMO domain-containing protein 2
Q8IZA0	KIAA0319L		1.89937	0.306324	3	3	1	1	3	3	1	1	By MS/MS	By MS/MS	By MS/MS	By MS/MS	21.51	21.53	21.86	21.79	Dyslexia-associated protein KIAA0319-like protein
Q8IZP0	ABI1		1.16236	1.16173	7	5	5	6	8	6	6	7	By MS/MS	By MS/MS	By MS/MS	By MS/MS	23.64	23	24.5	24.47	Abl interactor 1
Q8IZV5	RDH10		0.564363	1.92421	1	2	1	1	1	2	1	1	By matching	By MS/MS	By MS/MS	By MS/MS	20.15	21.46	21.63	23.83	Retinol dehydrogenase 10
Q8N0U8	VKORC1L1		0.356047	0.137315	3	3	3	3	3	3	3	3	By MS/MS	By MS/MS	By MS/MS	By MS/MS	23.14	22.89	23.09	23.22	Vitamin K epoxide reductase complex subunit 1-like protein 1
Q8N0X4	CLYBL		0.418483	-1.10583	5	4	5	3	5	4	5	3	By MS/MS	By MS/MS	By MS/MS	By matching	24.56	23.72	23.93	22.13	Citrate lyase subunit beta-like protein, mitochondrial
Q8N0X7	SPG20		0.76466	-0.445453	4	5	3	5	4	5	3	5	By MS/MS	By MS/MS	By matching	By MS/MS	23.15	23.24	22.54	22.96	Spartin
Q8N0Z8	PUSL1		0.481839	0.75858	2	2	2	2	2	2	2	2	By matching	By matching	By MS/MS	By matching	20.27	20.13	21.55	20.37	tRNA pseudouridine synthase-like 1
Q8N183	NDUFAF2		0.180098	-0.210695	11	11	11	10	11	11	11	10	By MS/MS	By MS/MS	By MS/MS	By MS/MS	26.67	26.23	26.59	25.89	Mimitin, mitochondrial
Q8N1F7	NUP93		0.699352	-0.368269	6	5	2	6	6	5	2	6	By MS/MS	By MS/MS	By MS/MS	By MS/MS	23.29	23.23	22.7	23.08	Nuclear pore complex protein Nup93
Q8N2F6	ARMC10		0.878818	-0.953404	2	3	1	3	2	3	1	3	By MS/MS	By MS/MS	By matching	By MS/MS	23.68	23	22.2	22.58	Armadillo repeat-containing protein 10
Q8N2H3	PYROXD2		1.15812	1.30363	5	6	4	5	5	6	4	5	By MS/MS	By MS/MS	By MS/MS	By MS/MS	23.44	23.06	24.86	24.25	Pyridine nucleotide-disulfide oxidoreductase domain-containing protein 2
Q8N2U0	TMEM256		0.985187	0.882046	3	2	2	3	3	2	2	3	By MS/MS	By MS/MS	By MS/MS	By MS/MS	25.05	25.12	26.28	25.66	Transmembrane protein 256
Q8N3E9	PLCD3		0.079404	-0.0601673	5	5	4	4	5	5	4	4	By MS/MS	By MS/MS	By MS/MS	By MS/MS	23.58	23.34	23.62	23.18	1-phosphatidylinositol 4,5-bisphosphate phosphodiesterase delta-3
Q8N3R9	MPP5		0.729326	-0.288424	4	4	4	3	4	4	4	3	By MS/MS	By MS/MS	By MS/MS	By MS/MS	22.79	23.04	22.7	22.56	MAGUK p55 subfamily member 5
Q8N3U4	STAG2		0.51321	0.374766	3	5	5	5	3	5	5	5	By MS/MS	By MS/MS	By MS/MS	By MS/MS	22.54	22.75	22.76	23.27	Cohesin subunit SA-2
Q8N3Z3	GTPBP8		0.858107	-0.883383	2	2	1	1	2	2	1	1	By MS/MS	By MS/MS	By matching	By matching	21.81	21.1	20.47	20.67	GTP-binding protein 8
Q8N4C8	MINK1		0.424906	1.3557	1	0	1	0	4	3	5	4	By MS/MS	By MS/MS	By MS/MS	By MS/MS	22.36	19.96	22.48	22.56	Misshapen-like kinase 1
Q8N4H5	TOMM5		0.16138	-0.228186	5	5	4	5	5	5	4	5	By MS/MS	By MS/MS	By MS/MS	By MS/MS	26.46	26.1	26.51	25.59	Mitochondrial import receptor subunit TOM5 homolog
Q8N4Q0	ZADH2		0.109935	0.1257	3	3	2	2	3	3	2	2	By MS/MS	By MS/MS	By MS/MS	By matching	22.09	21.49	22.16	21.68	Zinc-binding alcohol dehydrogenase domain-containing protein 2
Q8N4Q1	CHCHD4		0.773316	0.695614	4	4	2	2	4	4	2	2	By MS/MS	By MS/MS	By MS/MS	By MS/MS	23.19	23.57	23.81	24.34	Mitochondrial intermembrane space import and assembly protein 40
Q8N4T8	CBR4		0.183162	-0.574455	2	2	3	1	2	2	3	1	By MS/MS	By matching	By MS/MS	By matching	22.26	22.06	22.69	20.48	Carbonyl reductase family member 4
Q8N4V1	MMGT1		1.34602	1.00328	2	2	2	2	2	2	2	2	By MS/MS	By MS/MS	By MS/MS	By MS/MS	23.16	23	24.29	23.87	Membrane magnesium transporter 1
Q8N556	AFAP1		0.0532057	-0.0428314	6	6	5	6	6	6	5	6	By MS/MS	By MS/MS	By MS/MS	By MS/MS	23.57	23.43	23.21	23.71	Actin filament-associated protein 1
Q8N5K1	CISD2		0.334517	0.223692	4	4	4	4	4	4	4	4	By MS/MS	By MS/MS	By MS/MS	By MS/MS	24.98	24.96	24.95	25.44	CDGSH iron-sulfur domain-containing protein 2
Q8N5M1	ATPAF2		0.102257	0.0877752	4	3	3	5	4	3	3	5	By MS/MS	By MS/MS	By MS/MS	By MS/MS	23.34	23.09	23.57	23.05	ATP synthase mitochondrial F1 complex assembly factor 2
Q8N5M9	JAGN1		1.34066	-0.172791	2	2	2	2	2	2	2	2	By MS/MS	By MS/MS	By MS/MS	By MS/MS	22.83	22.89	22.66	22.71	Protein jagunal homolog 1
Q8N5N7	MRPL50		0.0940891	0.11123	9	7	6	5	9	7	6	5	By MS/MS	By MS/MS	By MS/MS	By MS/MS	26.52	26.2	26.84	26.11	39S ribosomal protein L50, mitochondrial
Q8N684	CPSF7		0.0376477	-0.0621309	2	2	1	2	2	2	1	2	By MS/MS	By MS/MS	By MS/MS	By MS/MS	21.47	20.57	20.68	21.23	Cleavage and polyadenylation specificity factor subunit 7
Q8N6T3	ARFGAP1		0.111342	0.302376	1	1	1	1	1	1	1	1	By matching	By MS/MS	By matching	By MS/MS	21.33	22.21	21.26	22.88	ADP-ribosylation factor GTPase-activating protein 1
Q8N726	CDKN2A		0.750758	0.632093	4	5	5	6	4	5	5	6	By MS/MS	By MS/MS	By MS/MS	By MS/MS	22.95	23.32	23.52	24.01	Tumor suppressor ARF
Q8N766	EMC1		1.29014	-0.11136	23	26	24	25	23	26	24	25	By MS/MS	By MS/MS	By MS/MS	By MS/MS	27.6	27.64	27.52	27.5	ER membrane protein complex subunit 1
Q8N8Q8	COX18		0.435868	-1.04993	2	2	2	2	2	2	2	2	By matching	By MS/MS	By MS/MS	By MS/MS	21.78	19.98	19.91	19.75	Mitochondrial inner membrane protein COX18
Q8N8R3	SLC25A29		0.914332	-0.481749	5	6	5	4	5	6	5	4	By MS/MS	By MS/MS	By MS/MS	By MS/MS	23.41	23.78	23.09	23.14	Mitochondrial basic amino acids transporter
Q8N8S7	ENAH		0.519885	0.54166	8	8	11	9	8	8	11	9	By MS/MS	By MS/MS	By MS/MS	By MS/MS	24.38	24.39	24.53	25.32	Protein enabled homolog
Q8N8Z6	DCBLD1		1.623	0.831023	10	8	13	13	10	8	13	13	By MS/MS	By MS/MS	By MS/MS	By MS/MS	24.61	24.47	25.26	25.48	Discoidin, CUB and LCCL domain-containing protein 1
Q8N983	MRPL43		0.0833633	-0.0422058	11	11	7	11	11	11	7	11	By MS/MS	By MS/MS	By MS/MS	By MS/MS	26.15	26.07	26.23	25.9	39S ribosomal protein L43, mitochondrial
Q8NB49	ATP11C		1.7376	0.894489	8	9	9	10	8	9	9	10	By MS/MS	By MS/MS	By MS/MS	By MS/MS	24.71	24.89	25.78	25.61	Phospholipid-transporting ATPase IG
Q8NBI5	SLC43A3		0.219993	0.1939	6	6	6	5	6	6	6	5	By MS/MS	By MS/MS	By MS/MS	By MS/MS	23.7	23.84	23.65	24.27	Solute carrier family 43 member 3
Q8NBJ4	GOLM1		1.29618	1.31474	3	4	3	2	3	4	3	2	By MS/MS	By MS/MS	By MS/MS	By MS/MS	23.02	23.39	24.76	24.27	Golgi membrane protein 1
Q8NBJ5	COLGALT1		0.723779	0.647219	15	16	14	16	15	16	14	16	By MS/MS	By MS/MS	By MS/MS	By MS/MS	25.06	25.64	25.84	26.15	Procollagen galactosyltransferase 1
Q8NBJ7	SUMF2		0.125025	0.238144	6	7	6	5	6	7	6	5	By MS/MS	By MS/MS	By MS/MS	By MS/MS	23.69	22.84	23.01	24	Sulfatase-modifying factor 2
Q8NBN3	TMEM87A		1.32358	0.665138	7	5	6	6	7	5	6	6	By MS/MS	By MS/MS	By MS/MS	By MS/MS	23.82	24.12	24.65	24.62	Transmembrane protein 87A
Q8NBN7	RDH13		0.543549	-0.562679	2	2	2	1	2	2	2	1	By MS/MS	By MS/MS	By matching	By MS/MS	21.28	21.82	20.71	21.27	Retinol dehydrogenase 13
Q8NBP7	PCSK9		1.25266	-1.0442	7	7	6	5	7	7	6	5	By MS/MS	By MS/MS	By MS/MS	By MS/MS	23.66	23.3	22.62	22.25	Proprotein convertase subtilisin/kexin type 9
Q8NBQ5	HSD17B11		0.610349	1.17785	2	1	2	3	2	1	2	3	By matching	By MS/MS	By MS/MS	By MS/MS	22.07	20.64	22.42	22.65	Estradiol 17-beta-dehydrogenase 11
Q8NBS9	TXNDC5		2.05297	0.305653	20	20	21	19	20	20	21	19	By MS/MS	By MS/MS	By MS/MS	By MS/MS	27.85	27.85	28.18	28.13	Thioredoxin domain-containing protein 5
Q8NBU5	ATAD1		1.72331	-0.639313	11	12	12	12	11	12	12	12	By MS/MS	By MS/MS	By MS/MS	By MS/MS	27.1	26.92	26.38	26.36	ATPase family AAA domain-containing protein 1
Q8NBX0	SCCPDH		1.68396	0.928812	16	14	17	16	16	14	17	16	By MS/MS	By MS/MS	By MS/MS	By MS/MS	26.14	26.19	27.23	26.96	Saccharopine dehydrogenase-like oxidoreductase
Q8NBZ7	UXS1		0.628646	0.687197	2	3	3	2	2	3	3	2	By MS/MS	By MS/MS	By MS/MS	By MS/MS	22.46	23.21	23.69	23.36	UDP-glucuronic acid decarboxylase 1
Q8NC51	SERBP1		0.712736	-1.89828	3	4	4	5	3	4	4	5	By MS/MS	By MS/MS	By MS/MS	By MS/MS	23.23	24.27	21.02	22.69	Plasminogen activator inhibitor 1 RNA-binding protein
Q8NC56	LEMD2		0.0451403	0.048646	5	4	5	4	5	4	5	4	By MS/MS	By MS/MS	By MS/MS	By MS/MS	23.9	23.97	24.33	23.64	LEM domain-containing protein 2
Q8NC60	NOA1		0.0668087	-0.114201	12	12	11	6	12	12	11	6	By MS/MS	By MS/MS	By MS/MS	By MS/MS	25.12	24.28	24.95	24.22	Nitric oxide-associated protein 1
Q8NCG7	DAGLB		0.9907	1.24308	4	4	4	4	4	4	4	4	By MS/MS	By MS/MS	By MS/MS	By MS/MS	21.54	22.1	23.39	22.73	Sn1-specific diacylglycerol lipase beta
Q8NCH0	CHST14		0.446127	0.846449	5	6	6	7	5	6	6	7	By matching	By MS/MS	By MS/MS	By MS/MS	22.47	23.78	24.26	23.69	Carbohydrate sulfotransferase 14
Q8NCN5	PDPR		0.295833	0.460321	15	9	17	12	15	9	17	12	By MS/MS	By MS/MS	By MS/MS	By MS/MS	25.55	24.9	26.16	25.22	Pyruvate dehydrogenase phosphatase regulatory subunit, mitochondrial
Q8NCW5	APOA1BP		0.183863	0.397305	6	5	7	8	6	5	7	8	By MS/MS	By MS/MS	By MS/MS	By MS/MS	24.54	23.81	25.25	23.91	NAD(P)H-hydrate epimerase
Q8NDZ4	C3orf58		0.261419	-0.439024	4	5	3	3	4	5	3	3	By MS/MS	By MS/MS	By MS/MS	By matching	23.11	23.71	23.5	22.44	Deleted in autism protein 1
Q8NE01	CNNM3		0.316069	0.161841	10	14	13	15	12	15	14	16	By MS/MS	By MS/MS	By MS/MS	By MS/MS	24.94	25.29	25.2	25.35	Metal transporter CNNM3
Q8NE71	ABCF1		0.511405	0.911357	5	6	4	2	5	6	4	2	By MS/MS	By MS/MS	By MS/MS	By MS/MS	23.73	22.62	23.71	24.46	ATP-binding cassette sub-family F member 1
Q8NE86	MCU		0.131218	0.0549335	10	11	10	12	10	11	10	12	By MS/MS	By MS/MS	By MS/MS	By MS/MS	26.73	26.78	26.67	26.95	Calcium uniporter protein, mitochondrial
Q8NF37	LPCAT1		0.236688	-0.112858	11	12	9	12	11	12	9	12	By MS/MS	By MS/MS	By MS/MS	By MS/MS	26.49	26.72	26.62	26.36	Lysophosphatidylcholine acyltransferase 1
Q8NFF5	FLAD1		0.351566	-1.23751	4	3	2	3	4	3	2	3	By MS/MS	By matching	By MS/MS	By matching	23.03	22.89	23.03	20.41	FAD synthase
Q8NFJ5	GPRC5A		0.159943	0.171238	3	4	5	4	3	4	5	4	By MS/MS	By MS/MS	By MS/MS	By MS/MS	25.19	25.05	25.66	24.93	Retinoic acid-induced protein 3
Q8NFQ8	TOR1AIP2		0.383292	0.161718	13	12	8	8	13	12	8	8	By MS/MS	By MS/MS	By MS/MS	By MS/MS	24.86	25.17	25.17	25.18	Torsin-1A-interacting protein 2
Q8NFV4	ABHD11		0.0765099	-0.0877972	4	5	4	3	4	5	4	3	By MS/MS	By MS/MS	By MS/MS	By matching	22.58	22.16	22.6	21.96	Alpha/beta hydrolase domain-containing protein 11
Q8NHH9	ATL2		0.918014	0.467075	5	7	5	7	5	7	5	7	By MS/MS	By MS/MS	By MS/MS	By MS/MS	22.94	23.24	23.65	23.46	Atlastin-2
Q8NHP6	MOSPD2		1.40141	1.90769	4	4	5	7	4	4	5	7	By MS/MS	By MS/MS	By MS/MS	By MS/MS	20.67	21.27	23.13	22.62	Motile sperm domain-containing protein 2
Q8NI22	MCFD2		0.317255	-0.50833	3	3	3	4	3	3	3	4	By MS/MS	By MS/MS	By MS/MS	By MS/MS	25.35	26.52	25.32	25.52	Multiple coagulation factor deficiency protein 2
Q8NI27	THOC2		0.915773	2.43537	1	1	2	3	1	1	2	3	By MS/MS	By MS/MS	By MS/MS	By MS/MS	18.93	20.51	21.65	22.66	THO complex subunit 2
Q8NI60	ADCK3		0.358302	-0.298397	7	9	7	7	7	9	7	7	By MS/MS	By MS/MS	By MS/MS	By MS/MS	24.97	24.64	24.77	24.24	Atypical kinase ADCK3, mitochondrial
Q8TAA5	GRPEL2		1.26248	2.09286	2	1	2	2	2	1	2	2	By MS/MS	By matching	By MS/MS	By MS/MS	20.05	19.79	22.5	21.52	GrpE protein homolog 2, mitochondrial
Q8TAA9	VANGL1		1.26872	0.464871	11	9	7	9	11	9	7	9	By MS/MS	By MS/MS	By MS/MS	By MS/MS	24.31	24.34	24.68	24.9	Vang-like protein 1
Q8TAE8	GADD45GIP1		0.99853	-1.05209	5	5	5	3	5	5	5	3	By MS/MS	By MS/MS	By MS/MS	By MS/MS	24.93	24.21	23.5	23.54	Growth arrest and DNA damage-inducible proteins-interacting protein 1
Q8TB61	SLC35B2		0.0190736	0.00988293	7	7	6	6	7	7	6	6	By MS/MS	By MS/MS	By MS/MS	By MS/MS	23.51	23.74	23.75	23.52	Adenosine 3-phospho 5-phosphosulfate transporter 1
Q8TBA6	GOLGA5		0.562352	1.66259	2	2	2	3	2	2	2	3	By MS/MS	By MS/MS	By matching	By MS/MS	18.82	21	21.8	21.36	Golgin subfamily A member 5
Q8TBC3	SHKBP1		0.634966	0.574777	1	2	2	2	1	2	2	2	By matching	By MS/MS	By MS/MS	By MS/MS	20.47	20.8	20.92	21.5	SH3KBP1-binding protein 1
Q8TBP6	SLC25A40		0.306584	0.353707	7	7	7	6	7	7	7	6	By MS/MS	By MS/MS	By MS/MS	By MS/MS	24.36	24.95	25.31	24.7	Solute carrier family 25 member 40
Q8TC12	RDH11		1.26472	0.946811	10	9	10	12	10	9	10	12	By MS/MS	By MS/MS	By MS/MS	By MS/MS	24.98	25.43	26.19	26.11	Retinol dehydrogenase 11
Q8TCC3	MRPL30		1.03278	-0.522632	3	3	3	3	3	3	3	3	By MS/MS	By MS/MS	By MS/MS	By MS/MS	24.6	24.27	23.87	23.95	39S ribosomal protein L30, mitochondrial
Q8TCJ2	STT3B		1.6376	0.230986	11	11	8	10	12	12	9	11	By MS/MS	By MS/MS	By MS/MS	By MS/MS	26.6	26.62	26.81	26.88	Dolichyl-diphosphooligosaccharide--protein glycosyltransferase subunit STT3B
Q8TCS8	PNPT1		0.0124964	-0.0234594	29	27	30	26	29	27	30	26	By MS/MS	By MS/MS	By MS/MS	By MS/MS	27.84	27.27	28.04	27.02	Polyribonucleotide nucleotidyltransferase 1, mitochondrial
Q8TCT9	HM13		0.433234	-0.32353	5	5	3	4	5	5	3	4	By MS/MS	By MS/MS	By MS/MS	By MS/MS	24.8	24.67	24.14	24.69	Minor histocompatibility antigen H13
Q8TCZ2	CD99L2		0.664395	1.72724	2	3	3	4	2	3	3	4	By MS/MS	By MS/MS	By MS/MS	By MS/MS	20.63	22.57	23.4	23.26	CD99 antigen-like protein 2
Q8TDN6	BRIX1		0.40728	-0.404122	6	8	4	7	6	8	4	7	By MS/MS	By MS/MS	By MS/MS	By MS/MS	24.67	25.25	24.32	24.79	Ribosome biogenesis protein BRX1 homolog
Q8TDW0	LRRC8C		1.04776	1.25236	4	6	6	7	5	7	7	8	By MS/MS	By MS/MS	By MS/MS	By MS/MS	23.46	23.81	24.52	25.25	Volume-regulated anion channel subunit LRRC8C
Q8TDX6	CSGALNACT1		0.942301	1.61032	2	2	5	4	2	2	5	4	By matching	By matching	By MS/MS	By MS/MS	21.12	22.22	23.05	23.51	Chondroitin sulfate N-acetylgalactosaminyltransferase 1
Q8TE73	DNAH5		0.363265	-0.776889	2	2	1	2	2	2	1	2	By matching	By MS/MS	By matching	By matching	22.69	22.92	21.24	22.82	Dynein heavy chain 5, axonemal
Q8TED1	GPX8		0.826188	0.685419	2	3	3	3	2	3	3	3	By MS/MS	By MS/MS	By MS/MS	By MS/MS	25.06	25.38	26.16	25.65	Probable glutathione peroxidase 8
Q8TEM1	NUP210		0.148776	-0.093852	40	38	37	38	40	38	37	38	By MS/MS	By MS/MS	By MS/MS	By MS/MS	28.16	27.84	28.06	27.76	Nuclear pore membrane glycoprotein 210
Q8TEQ8	PIGO		0.570427	1.14307	2	2	2	3	2	2	2	3	By matching	By MS/MS	By MS/MS	By MS/MS	19.73	21.12	21.87	21.27	GPI ethanolamine phosphate transferase 3
Q8TEX9	IPO4		1.35749	-1.47384	3	4	3	3	3	4	3	3	By MS/MS	By MS/MS	By MS/MS	By MS/MS	22.03	22.06	20.25	20.89	Importin-4
Q8WTT2	NOC3L		0.910198	1.64741	1	2	2	2	1	2	2	2	By matching	By MS/MS	By matching	By MS/MS	19.84	20.97	21.75	22.35	Nucleolar complex protein 3 homolog
Q8WTV0	SCARB1		0.661337	-0.854061	9	10	8	7	9	10	8	7	By MS/MS	By MS/MS	By MS/MS	By MS/MS	25.38	24.83	24.65	23.86	Scavenger receptor class B member 1
Q8WU90	ZC3H15		0.542945	-0.870224	5	5	1	4	5	5	1	4	By MS/MS	By MS/MS	By matching	By MS/MS	23.14	22.29	21.41	22.27	Zinc finger CCCH domain-containing protein 15
Q8WUK0	PTPMT1		1.40549	0.400706	7	7	8	6	7	7	8	6	By MS/MS	By MS/MS	By MS/MS	By MS/MS	24.87	24.79	25.3	25.16	Phosphatidylglycerophosphatase and protein-tyrosine phosphatase 1
Q8WUM0	NUP133		0.56094	-1.64538	4	4	3	5	4	4	3	5	By MS/MS	By MS/MS	By matching	By MS/MS	23.43	23.39	20.66	22.87	Nuclear pore complex protein Nup133
Q8WUM4	PDCD6IP		0.156216	0.175468	13	13	15	13	13	13	15	13	By MS/MS	By MS/MS	By MS/MS	By MS/MS	24.27	24.99	24.66	24.95	Programmed cell death 6-interacting protein
Q8WUN7	UBTD2		0.391228	-1.13822	0	1	1	1	0	1	1	1	By matching	By MS/MS	By MS/MS	By MS/MS	22.08	19.9	19.78	19.92	Ubiquitin domain-containing protein 2
Q8WUR7	C15orf40		0.738938	-0.917394	2	2	2	2	2	2	2	2	By MS/MS	By MS/MS	By matching	By matching	21.69	22.17	21.4	20.62	UPF0235 protein C15orf40
Q8WUX1	SLC38A5		0.0102063	0.022583	4	3	3	5	4	3	3	5	By MS/MS	By MS/MS	By MS/MS	By MS/MS	24.43	24.85	24	25.31	Sodium-coupled neutral amino acid transporter 5
Q8WUY1	THEM6		0.346435	-0.279961	5	5	4	5	5	5	4	5	By MS/MS	By MS/MS	By MS/MS	By MS/MS	24.55	24.6	24.6	24	Protein THEM6
Q8WUY8	NAT14		0.853303	0.109889	2	3	3	3	2	3	3	3	By matching	By MS/MS	By matching	By MS/MS	21.56	21.46	21.62	21.62	N-acetyltransferase 14
Q8WV60	PTCD2		0.656189	1.13371	4	2	3	3	4	2	3	3	By matching	By matching	By MS/MS	By MS/MS	21.8	20.75	22.78	22.04	Pentatricopeptide repeat-containing protein 2, mitochondrial
Q8WVC6	DCAKD		0.139786	0.114755	4	5	6	6	4	5	6	6	By MS/MS	By MS/MS	By MS/MS	By MS/MS	22.21	22.68	22.41	22.72	Dephospho-CoA kinase domain-containing protein
Q8WVM0	TFB1M		0.131196	-0.172792	10	11	12	10	10	11	12	10	By MS/MS	By MS/MS	By MS/MS	By MS/MS	25.56	25.32	25.7	24.83	Dimethyladenosine transferase 1, mitochondrial
Q8WVQ1	CANT1		0.418184	0.547141	3	4	5	4	3	4	5	4	By MS/MS	By MS/MS	By MS/MS	By MS/MS	23.55	24.42	24.76	24.31	Soluble calcium-activated nucleotidase 1
Q8WVX9	FAR1		0.856489	0.579786	3	3	3	3	3	3	3	3	By matching	By MS/MS	By MS/MS	By MS/MS	22.39	22.11	22.63	23.03	Fatty acyl-CoA reductase 1
Q8WWC4	C2orf47		1.7956	-1.12146	4	4	3	4	4	4	3	4	By MS/MS	By MS/MS	By MS/MS	By MS/MS	25.3	25.18	24.25	23.99	Uncharacterized protein C2orf47, mitochondrial
Q8WWI1	LMO7		0.48777	0.529552	6	9	12	13	6	9	12	13	By MS/MS	By MS/MS	By MS/MS	By MS/MS	25.57	26.26	26.66	26.23	LIM domain only protein 7
Q8WWI5	SLC44A1		0.864386	1.21737	8	7	8	8	8	7	8	8	By MS/MS	By MS/MS	By MS/MS	By MS/MS	24.19	25.17	25.78	26.02	Choline transporter-like protein 1
Q8WWM7	ATXN2L		0.429074	0.402876	2	2	2	3	2	2	2	3	By MS/MS	By MS/MS	By MS/MS	By MS/MS	20.35	20.61	20.56	21.21	Ataxin-2-like protein
Q8WWV3	RTN4IP1		0.0532711	0.0834455	4	3	3	3	4	3	3	3	By MS/MS	By MS/MS	By MS/MS	By MS/MS	23.54	23.1	23.86	22.94	Reticulon-4-interacting protein 1, mitochondrial
Q8WX93	PALLD		0.365382	0.541261	8	10	11	11	8	10	11	11	By MS/MS	By MS/MS	By MS/MS	By MS/MS	24.35	25.03	24.8	25.67	Palladin
Q8WXH0	SYNE2		0.839856	0.719389	24	24	21	22	25	25	22	23	By MS/MS	By MS/MS	By MS/MS	By MS/MS	24.68	25.28	25.77	25.63	Nesprin-2
Q8WXI7	MUC16		0.794819	-2.41829	6	7	1	2	6	7	1	2	By MS/MS	By MS/MS	By matching	By matching	23.09	23.79	19.97	22.07	Mucin-16
Q8WXX5	DNAJC9		0.615205	-0.458138	2	2	1	2	2	2	1	2	By MS/MS	By MS/MS	By matching	By matching	22.12	22.2	21.98	21.42	DnaJ homolog subfamily C member 9
Q8WYP5	AHCTF1		0.274841	-0.443063	4	4	5	5	4	4	5	5	By MS/MS	By MS/MS	By MS/MS	By MS/MS	23.51	22.94	22.26	23.3	Protein ELYS
Q92499	DDX1		0.0402364	0.059804	7	7	5	8	7	7	5	8	By MS/MS	By MS/MS	By MS/MS	By MS/MS	23.34	24.05	23.44	24.07	ATP-dependent RNA helicase DDX1
Q92504	SLC39A7		0.101811	-0.0585499	2	2	0	1	2	2	0	1	By matching	By matching	Imputed	By matching	20.74	20.83	20.54	20.92	Zinc transporter SLC39A7
Q92506	HSD17B8		0.184363	0.243081	3	3	2	3	3	3	2	3	By MS/MS	By MS/MS	By MS/MS	By MS/MS	22.2	21.89	22.72	21.85	Estradiol 17-beta-dehydrogenase 8
Q92508	PIEZO1		0.285819	-1.25545	8	6	3	6	8	6	3	6	By MS/MS	By MS/MS	By MS/MS	By MS/MS	23.35	23.14	20.38	23.6	Piezo-type mechanosensitive ion channel component 1
Q92520	FAM3C		1.15961	0.777345	6	6	7	7	6	6	7	7	By MS/MS	By MS/MS	By MS/MS	By MS/MS	24.3	23.92	24.99	24.78	Protein FAM3C
Q92536	SLC7A6		0.284749	-0.144328	3	4	3	4	3	4	3	4	By MS/MS	By MS/MS	By MS/MS	By MS/MS	25.08	25.05	24.73	25.1	Y+L amino acid transporter 2
Q92542	NCSTN		1.48578	0.26602	8	9	9	10	8	9	9	10	By MS/MS	By MS/MS	By MS/MS	By MS/MS	25.17	25.15	25.47	25.37	Nicastrin
Q92544	TM9SF4		0.0541554	0.0693121	14	14	10	12	14	14	10	12	By MS/MS	By MS/MS	By MS/MS	By MS/MS	26.98	27.43	27.62	26.93	Transmembrane 9 superfamily member 4
Q92552	MRPS27		0.359194	-0.432281	17	17	12	12	17	17	12	12	By MS/MS	By MS/MS	By MS/MS	By MS/MS	27.48	27	27.18	26.43	28S ribosomal protein S27, mitochondrial
Q92575	UBXN4		1.69022	-1.0099	3	3	3	3	3	3	3	3	By MS/MS	By MS/MS	By MS/MS	By MS/MS	24.74	24.87	23.66	23.93	UBX domain-containing protein 4
Q92598	HSPH1		0.994125	-0.517903	2	5	3	3	3	6	3	3	By MS/MS	By MS/MS	By MS/MS	By MS/MS	22.42	22.7	21.93	22.15	Heat shock protein 105 kDa
Q92604	LPGAT1		0.556252	0.763506	3	4	3	4	3	4	3	4	By MS/MS	By MS/MS	By MS/MS	By MS/MS	21.53	22.24	23.03	22.27	Acyl-CoA:lysophosphatidylglycerol acyltransferase 1
Q92614	MYO18A		0.694668	0.257389	3	3	4	3	3	3	4	3	By MS/MS	By MS/MS	By matching	By MS/MS	22.05	21.83	22.28	22.11	Unconventional myosin-XVIIIa
Q92616	GCN1L1		0.236714	-0.212703	22	30	22	25	22	30	22	25	By MS/MS	By MS/MS	By MS/MS	By MS/MS	25.4	26.02	25.42	25.58	Translational activator GCN1
Q92621	NUP205		0.899148	-0.504647	4	4	3	4	4	4	3	4	By MS/MS	By MS/MS	By matching	By MS/MS	22.92	23.16	22.38	22.69	Nuclear pore complex protein Nup205
Q92626	PXDN		1.62879	2.74261	2	3	6	7	2	3	6	7	By matching	By MS/MS	By matching	By MS/MS	20.35	21.19	23.45	23.58	Peroxidasin homolog
Q92643	PIGK		0.69944	1.05843	10	9	7	10	10	9	7	10	By MS/MS	By MS/MS	By MS/MS	By MS/MS	24.69	23.58	25.23	25.16	GPI-anchor transamidase
Q92665	MRPS31		0.582028	-0.523319	12	8	9	9	12	8	9	9	By MS/MS	By MS/MS	By MS/MS	By MS/MS	26.13	25.77	25.72	25.14	28S ribosomal protein S31, mitochondrial
Q92667	AKAP1		0.130521	0.122236	7	8	6	5	7	8	6	5	By MS/MS	By MS/MS	By MS/MS	By MS/MS	24.44	24.09	24.66	24.12	A-kinase anchor protein 1, mitochondrial
Q92692	PVRL2		0.88963	0.578669	4	4	5	5	4	4	5	5	By MS/MS	By MS/MS	By MS/MS	By MS/MS	24.38	24.61	25.27	24.87	Nectin-2
Q92743	HTRA1		0.41742	-0.328426	7	8	5	4	7	8	5	4	By MS/MS	By MS/MS	By MS/MS	By MS/MS	23.3	23.79	23.38	23.06	Serine protease HTRA1
Q92791	LEPREL4		0.431153	-0.228663	3	3	3	2	3	3	3	2	By MS/MS	By MS/MS	By MS/MS	By MS/MS	23.27	23.27	22.84	23.24	Synaptonemal complex protein SC65
Q92820	GGH		0.948323	1.99577	1	5	5	6	1	5	5	6	By matching	By matching	By MS/MS	By MS/MS	20.56	22	23.41	23.13	Gamma-glutamyl hydrolase
Q92841	DDX17		0.0877064	0.151214	4	4	3	6	4	4	3	6	By MS/MS	By MS/MS	By matching	By MS/MS	23.69	24.07	23.49	24.58	Probable ATP-dependent RNA helicase DDX17
Q92878	RAD50		0.0760815	0.152893	5	7	2	6	5	7	2	6	By MS/MS	By MS/MS	By MS/MS	By MS/MS	22.52	22.1	21.84	23.1	DNA repair protein RAD50
Q92896	GLG1		0.762519	0.214893	39	40	34	41	39	40	34	41	By MS/MS	By MS/MS	By MS/MS	By MS/MS	28.16	28.26	28.52	28.33	Golgi apparatus protein 1
Q92900	UPF1		0.452578	0.374862	6	6	6	6	6	6	6	6	By MS/MS	By MS/MS	By MS/MS	By MS/MS	22.98	23.59	23.59	23.73	Regulator of nonsense transcripts 1
Q92945	KHSRP		0.0822221	-0.180257	5	7	6	5	5	8	6	6	By MS/MS	By MS/MS	By MS/MS	By MS/MS	23.52	22.74	22.33	23.57	Far upstream element-binding protein 2
Q92947	GCDH		0.358383	0.587687	10	10	11	11	10	10	11	11	By MS/MS	By MS/MS	By MS/MS	By MS/MS	26.2	25.3	26.75	25.93	Glutaryl-CoA dehydrogenase, mitochondrial
Q92973	TNPO1		0.135202	-0.0535421	12	11	10	11	12	11	10	11	By MS/MS	By MS/MS	By MS/MS	By MS/MS	25.15	25.25	25.28	25.02	Transportin-1
Q92982	NINJ1		1.58393	0.530448	1	2	2	1	1	2	2	1	By MS/MS	By MS/MS	By MS/MS	By MS/MS	21.11	20.99	21.52	21.64	Ninjurin-1
Q93009	USP7		0.404554	0.638564	2	3	2	3	2	3	2	3	By MS/MS	By MS/MS	By MS/MS	By MS/MS	20.13	21.3	21.43	21.28	Ubiquitin carboxyl-terminal hydrolase 7
Q93050	ATP6V0A1		1.28235	1.15457	5	5	3	4	5	5	3	4	By MS/MS	By MS/MS	By MS/MS	By MS/MS	21.85	21.53	22.62	23.06	V-type proton ATPase 116 kDa subunit a isoform 1
Q93052	LPP		1.12542	0.50852	4	4	4	5	4	4	4	5	By matching	By matching	By MS/MS	By MS/MS	22.66	22.86	23.16	23.38	Lipoma-preferred partner
Q93096	PTP4A1		2.30248	-0.683005	3	4	2	4	3	4	2	4	By MS/MS	By MS/MS	By matching	By MS/MS	23.32	23.32	22.68	22.59	Protein tyrosine phosphatase type IVA 1
Q95IE3	HLA-DRB1		1.04154	-2.39929	1	1	0	0	3	3	0	0	By MS/MS	By MS/MS	Imputed	Imputed	23.35	24.47	22.05	20.97	HLA class II histocompatibility antigen, DRB1-12 beta chain
Q969G5	PRKCDBP		2.29829	1.76865	10	11	11	12	10	11	11	12	By MS/MS	By MS/MS	By MS/MS	By MS/MS	24.04	24.29	25.96	25.91	Protein kinase C delta-binding protein
Q969H8	MYDGF		0.10162	0.0634727	6	7	5	6	6	7	5	6	By MS/MS	By MS/MS	By MS/MS	By MS/MS	25.37	24.97	25.29	25.18	Myeloid-derived growth factor
Q969M3	YIPF5		0.574409	0.671893	2	2	2	2	2	2	2	2	By matching	By MS/MS	By matching	By MS/MS	21.05	21.73	21.78	22.34	Protein YIPF5
Q969N2	PIGT		0.0789633	0.0534477	6	10	10	11	6	10	10	11	By MS/MS	By MS/MS	By MS/MS	By MS/MS	24.8	24.71	24.59	25.03	GPI transamidase component PIG-T
Q969P0	IGSF8		0.141475	0.199671	4	4	4	5	4	4	4	5	By MS/MS	By MS/MS	By MS/MS	By MS/MS	21.51	22.46	22.3	22.07	Immunoglobulin superfamily member 8
Q969Q5	RAB24		1.12719	-0.163604	3	3	3	3	3	3	3	3	By MS/MS	By MS/MS	By matching	By MS/MS	22.57	22.59	22.37	22.46	Ras-related protein Rab-24
Q969S9	GFM2		0.128898	0.232073	10	9	9	7	10	9	9	7	By MS/MS	By MS/MS	By MS/MS	By MS/MS	24.06	23.78	24.75	23.55	Ribosome-releasing factor 2, mitochondrial
Q969V3	NCLN		0.124653	-0.122458	11	13	13	13	11	13	13	13	By MS/MS	By MS/MS	By MS/MS	By MS/MS	26.42	25.96	25.82	26.31	Nicalin
Q969V5	MUL1		0.67321	0.390447	3	3	2	3	3	3	2	3	By MS/MS	By matching	By MS/MS	By MS/MS	22.81	22.8	23.41	22.98	Mitochondrial ubiquitin ligase activator of NFKB 1
Q969X5	ERGIC1		0.199981	0.153562	10	10	11	12	10	10	11	12	By MS/MS	By MS/MS	By MS/MS	By MS/MS	26.2	26.69	26.47	26.73	Endoplasmic reticulum-Golgi intermediate compartment protein 1
Q969Y2	GTPBP3		0.270916	-0.735881	2	2	1	2	2	2	1	2	By matching	By MS/MS	By matching	By matching	21.59	21.49	19.81	21.79	tRNA modification GTPase GTPBP3, mitochondrial
Q969Z0	TBRG4		0.432421	-0.285878	17	16	15	15	17	16	15	15	By MS/MS	By MS/MS	By MS/MS	By MS/MS	27.43	27.28	27.3	26.83	Protein TBRG4
Q969Z3	MARC2		0.040745	-0.0503912	2	2	3	3	2	2	3	3	By matching	By MS/MS	By MS/MS	By MS/MS	22.3	22.61	22.77	22.04	Mitochondrial amidoxime reducing component 2
Q96A26	FAM162A		1.14671	0.597803	7	7	7	7	7	7	7	7	By MS/MS	By MS/MS	By MS/MS	By MS/MS	26.85	27.16	27.67	27.54	Protein FAM162A
Q96A33	CCDC47		0.30878	0.159549	15	16	12	14	15	16	12	14	By MS/MS	By MS/MS	By MS/MS	By MS/MS	26.26	26.6	26.5	26.68	Coiled-coil domain-containing protein 47
Q96A35	MRPL24		0.172387	-0.164414	10	10	8	9	10	10	8	9	By MS/MS	By MS/MS	By MS/MS	By MS/MS	27.11	26.56	26.87	26.48	39S ribosomal protein L24, mitochondrial
Q96A49	SYAP1		0.459532	0.601553	3	3	3	3	3	3	3	3	By MS/MS	By MS/MS	By MS/MS	By MS/MS	22.69	22.1	23.39	22.6	Synapse-associated protein 1
Q96A65	EXOC4		0.113466	0.0710077	6	6	5	5	6	6	5	5	By MS/MS	By MS/MS	By MS/MS	By MS/MS	23.54	23.32	23.68	23.32	Exocyst complex component 4
Q96AB3	ISOC2		0.159008	0.254984	6	6	7	7	6	6	7	7	By MS/MS	By MS/MS	By MS/MS	By MS/MS	24.96	24.6	25.56	24.5	Isochorismatase domain-containing protein 2, mitochondrial
Q96AC1	FERMT2		0.313031	0.429193	22	20	23	24	22	20	23	24	By MS/MS	By MS/MS	By MS/MS	By MS/MS	27.39	26.65	27.8	27.1	Fermitin family homolog 2
Q96AE4	FUBP1		0.251571	-1.18587	5	6	2	5	5	6	2	5	By MS/MS	By MS/MS	By MS/MS	By MS/MS	22.98	23.17	20.18	23.6	Far upstream element-binding protein 1
Q96AG4	LRRC59		0.0336819	0.0297022	16	14	13	14	16	14	13	14	By MS/MS	By MS/MS	By MS/MS	By MS/MS	29.69	29.8	30.05	29.5	Leucine-rich repeat-containing protein 59
Q96AQ6	PBXIP1		1.17866	1.0918	4	5	5	6	4	5	5	6	By MS/MS	By MS/MS	By MS/MS	By MS/MS	23.02	23.29	23.99	24.51	Pre-B-cell leukemia transcription factor-interacting protein 1
Q96AQ8	MCUR1		1.82643	-0.504707	2	2	1	1	2	2	1	1	By MS/MS	By MS/MS	By matching	By matching	20.86	20.81	20.39	20.27	Mitochondrial calcium uniporter regulator 1
Q96AY3	FKBP10		1.8718	0.546778	11	12	8	12	11	12	8	12	By MS/MS	By MS/MS	By MS/MS	By MS/MS	25.94	25.81	26.42	26.42	Peptidyl-prolyl cis-trans isomerase FKBP10
Q96B49	TOMM6		0.561011	-0.439195	3	3	4	2	3	3	4	2	By MS/MS	By MS/MS	By MS/MS	By MS/MS	25.54	25.92	25.52	25.06	Mitochondrial import receptor subunit TOM6 homolog
Q96B77	TMEM186		0.774376	1.56552	1	1	1	2	1	1	1	2	By matching	By MS/MS	By MS/MS	By matching	21.39	20.11	22.68	21.95	Transmembrane protein 186
Q96BI1	SLC22A18		0.470062	0.689088	0	1	2	2	0	1	2	2	Imputed	By matching	By MS/MS	By MS/MS	21.29	21.02	22.38	21.31	Solute carrier family 22 member 18
Q96BJ3	AIDA		0.516271	1.15663	3	1	4	3	3	1	4	3	By MS/MS	By matching	By MS/MS	By MS/MS	22.25	20.62	22.8	22.38	Axin interactor, dorsalization-associated protein
Q96BQ5	CCDC127		0.308434	0.206949	8	10	5	8	8	10	5	8	By MS/MS	By MS/MS	By MS/MS	By MS/MS	23.75	24.19	24.29	24.06	Coiled-coil domain-containing protein 127
Q96BW9	TAMM41		0.284621	0.298312	9	8	9	10	9	8	9	10	By MS/MS	By MS/MS	By MS/MS	By MS/MS	26.63	26.36	27.15	26.43	Phosphatidate cytidylyltransferase, mitochondrial
Q96BY6	DOCK10		0.646578	2.71701	5	2	7	6	5	2	7	6	By MS/MS	By matching	By MS/MS	By MS/MS	21.6	19.12	24.04	22.11	Dedicator of cytokinesis protein 10
Q96C19	EFHD2		0.738949	0.898187	3	2	2	2	3	2	2	2	By MS/MS	By MS/MS	By MS/MS	By MS/MS	20.2	21.07	21.64	21.43	EF-hand domain-containing protein D2
Q96C24	SYTL4		0.728091	1.49523	0	2	4	3	0	2	4	3	Imputed	By matching	By MS/MS	By matching	20.53	21.57	23.1	22	Synaptotagmin-like protein 4
Q96C36	PYCR2		0.08909	-0.141652	15	15	13	14	15	15	13	14	By MS/MS	By MS/MS	By MS/MS	By MS/MS	27.15	26.66	27.24	26.3	Pyrroline-5-carboxylate reductase 2
Q96CB9	NSUN4		0.132613	0.0931854	3	2	3	3	3	2	3	3	By MS/MS	By matching	By MS/MS	By matching	23.2	23.06	23.45	22.99	5-methylcytosine rRNA methyltransferase NSUN4
Q96CM8	ACSF2		1.36173	2.92488	1	1	6	4	1	1	6	4	By matching	By matching	By MS/MS	By MS/MS	21.28	20.22	24.02	23.33	Acyl-CoA synthetase family member 2, mitochondrial
Q96CP6	GRAMD1A		0.551915	0.932405	2	2	2	2	2	2	2	2	By MS/MS	By matching	By MS/MS	By MS/MS	21.3	20.5	22.33	21.33	GRAM domain-containing protein 1A
Q96CS3	FAF2		1.08714	-0.164434	17	18	15	14	17	18	15	14	By MS/MS	By MS/MS	By MS/MS	By MS/MS	27.19	27.11	26.96	27.02	FAS-associated factor 2
Q96CU9	FOXRED1		0.405079	-0.469625	7	7	3	3	7	7	3	3	By MS/MS	By MS/MS	By MS/MS	By MS/MS	24.52	23.66	23.67	23.58	FAD-dependent oxidoreductase domain-containing protein 1
Q96CW1	AP2M1		0.1485	0.359634	3	5	4	6	3	5	4	6	By MS/MS	By MS/MS	By MS/MS	By MS/MS	22.7	23.61	22.81	24.22	AP-2 complex subunit mu
Q96D15	RCN3		1.0777	2.76916	2	3	4	5	2	3	4	5	By matching	By matching	By MS/MS	By MS/MS	21.78	22.5	24.14	25.69	Reticulocalbin-3
Q96D53	ADCK4		0.47913	-0.819621	8	8	7	3	8	8	7	3	By MS/MS	By MS/MS	By MS/MS	By matching	24.71	24.72	24.54	23.25	AarF domain-containing protein kinase 4
Q96DA6	DNAJC19		0.255003	1.01961	3	3	5	3	3	3	5	3	By MS/MS	By MS/MS	By MS/MS	By MS/MS	19.85	22.69	22.59	21.99	Mitochondrial import inner membrane translocase subunit TIM14
Q96DP5	MTFMT		0.372932	0.39068	2	2	2	2	2	2	2	2	By MS/MS	By matching	By MS/MS	By matching	20.85	20.83	21.62	20.84	Methionyl-tRNA formyltransferase, mitochondrial
Q96DV4	MRPL38		0.525513	-0.406453	15	14	12	11	15	14	12	11	By MS/MS	By MS/MS	By MS/MS	By MS/MS	25.87	25.41	25.41	25.05	39S ribosomal protein L38, mitochondrial
Q96DZ1	ERLEC1		0.613803	0.611604	7	6	2	6	7	6	2	6	By MS/MS	By MS/MS	By MS/MS	By MS/MS	23.62	24.29	24.73	24.4	Endoplasmic reticulum lectin 1
Q96E11	MRRF		0.181962	-0.286476	9	8	9	8	9	8	9	8	By MS/MS	By MS/MS	By MS/MS	By MS/MS	26.5	25.88	26.37	25.44	Ribosome-recycling factor, mitochondrial
Q96E29	MTERF3		0.0111998	-0.0201378	6	6	6	7	6	6	6	7	By MS/MS	By MS/MS	By MS/MS	By MS/MS	23.94	23.58	24.27	23.21	Transcription termination factor 3, mitochondrial
Q96E52	OMA1		1.03999	0.642056	2	2	2	0	2	2	2	0	By MS/MS	By MS/MS	By MS/MS	Imputed	20.54	20.13	21.02	20.94	Metalloendopeptidase OMA1, mitochondrial
Q96EH3	MALSU1		0.705609	-0.689639	3	2	2	2	3	2	2	2	By MS/MS	By MS/MS	By MS/MS	By matching	22.98	22.27	21.99	21.88	Mitochondrial assembly of ribosomal large subunit protein 1
Q96EL2	MRPS24		0.164978	-0.07792	5	5	5	5	5	5	5	5	By MS/MS	By MS/MS	By MS/MS	By MS/MS	24.38	24.05	24.11	24.17	28S ribosomal protein S24, mitochondrial
Q96EL3	MRPL53		0.92786	-0.863507	5	5	2	4	5	5	2	4	By MS/MS	By MS/MS	By MS/MS	By MS/MS	25.2	24.57	23.95	24.09	39S ribosomal protein L53, mitochondrial
Q96ER9	CCDC51		0.428237	-0.181966	14	15	12	14	14	15	12	14	By MS/MS	By MS/MS	By MS/MS	By MS/MS	26.78	26.6	26.64	26.38	Coiled-coil domain-containing protein 51
Q96ES6	MFSD3		0.613358	1.60078	1	1	1	1	1	1	1	1	By matching	By MS/MS	By matching	By MS/MS	18.71	20.64	21.46	21.09	Major facilitator superfamily domain-containing protein 3
Q96EY1	DNAJA3		0.0311514	0.0597887	14	13	13	11	14	13	13	11	By MS/MS	By MS/MS	By MS/MS	By MS/MS	27.2	26.16	27.06	26.43	DnaJ homolog subfamily A member 3, mitochondrial
Q96EY7	PTCD3		0.535079	-0.535768	15	11	11	11	15	11	11	11	By MS/MS	By MS/MS	By MS/MS	By MS/MS	26.52	26.04	26.04	25.45	Pentatricopeptide repeat domain-containing protein 3, mitochondrial
Q96EY8	MMAB		0.195173	0.388959	7	6	7	5	7	6	7	5	By MS/MS	By MS/MS	By MS/MS	By MS/MS	24.08	23.33	24.69	23.49	Cob(I)yrinic acid a,c-diamide adenosyltransferase, mitochondrial
Q96FW1	OTUB1		0.0024574	-0.00470734	2	2	2	2	2	2	2	2	By matching	By MS/MS	By MS/MS	By MS/MS	21.58	22.47	21.64	22.41	Ubiquitin thioesterase OTUB1
Q96G23	CERS2		2.16989	0.645849	6	6	6	5	6	6	6	5	By MS/MS	By MS/MS	By MS/MS	By MS/MS	24.73	24.8	25.37	25.45	Ceramide synthase 2
Q96GC5	MRPL48		0.724504	-0.763921	3	3	3	3	3	3	3	3	By MS/MS	By MS/MS	By MS/MS	By MS/MS	23.97	23.3	22.68	23.06	39S ribosomal protein L48, mitochondrial
Q96GC9	VMP1		1.87856	-1.42594	2	2	2	2	2	2	2	2	By MS/MS	By MS/MS	By MS/MS	By MS/MS	24.73	24.79	23.17	23.5	Vacuole membrane protein 1
Q96GE9	TMEM261		0.356957	0.384388	3	3	3	3	3	3	3	3	By MS/MS	By MS/MS	By MS/MS	By MS/MS	25.66	24.88	25.75	25.55	Transmembrane protein 261
Q96GK7	FAHD2A		0.1032	0.123064	3	1	3	3	8	5	8	7	By MS/MS	By MS/MS	By MS/MS	By MS/MS	24.55	24.6	25.1	24.3	Fumarylacetoacetate hydrolase domain-containing protein 2A
Q96GQ5	C16orf58		0.324859	0.269828	3	4	4	6	3	4	4	6	By MS/MS	By MS/MS	By MS/MS	By MS/MS	23.08	23.61	23.78	23.45	RUS1 family protein C16orf58
Q96GW9	MARS2		0.0750411	-0.169662	10	7	8	8	10	7	8	8	By MS/MS	By MS/MS	By MS/MS	By MS/MS	25.01	24.06	24.94	23.79	Methionine--tRNA ligase, mitochondrial
Q96H55	MYO19		0.144442	-0.303537	4	5	3	6	4	5	3	6	By MS/MS	By MS/MS	By MS/MS	By MS/MS	22.88	24.08	22.76	23.59	Unconventional myosin-XIX
Q96HC4	PDLIM5		0.975026	0.763337	17	18	17	17	17	18	17	17	By MS/MS	By MS/MS	By MS/MS	By MS/MS	25.2	25.64	26.03	26.33	PDZ and LIM domain protein 5
Q96HE7	ERO1L		1.97101	0.617229	10	9	6	7	10	9	6	7	By MS/MS	By MS/MS	By MS/MS	By MS/MS	25.02	25.14	25.73	25.67	ERO1-like protein alpha
Q96HJ9	C7orf55		1.30444	1.03908	4	4	3	3	4	4	3	3	By MS/MS	By MS/MS	By MS/MS	By MS/MS	22.42	22.83	23.79	23.54	UPF0562 protein C7orf55
Q96HP4	OXNAD1		0.0757992	0.187358	5	3	4	3	5	3	4	3	By MS/MS	By matching	By MS/MS	By MS/MS	22.85	21.37	22.64	21.95	Oxidoreductase NAD-binding domain-containing protein 1
Q96HS1	PGAM5		0.84889	-0.996469	11	10	9	9	11	10	9	9	By MS/MS	By MS/MS	By MS/MS	By MS/MS	25.52	25.28	24	24.81	Serine/threonine-protein phosphatase PGAM5, mitochondrial
Q96HV5	TMEM41A		0.148196	-0.166583	0	2	2	2	0	2	2	2	Imputed	By MS/MS	By MS/MS	By MS/MS	21.86	21.84	21.29	22.07	Transmembrane protein 41A
Q96HY6	DDRGK1		0.313752	-0.0792885	7	7	5	5	7	7	5	5	By MS/MS	By MS/MS	By MS/MS	By MS/MS	24.01	23.83	23.87	23.82	DDRGK domain-containing protein 1
Q96HY7	DHTKD1		0.564871	0.846973	7	6	9	8	7	6	9	8	By MS/MS	By MS/MS	By MS/MS	By MS/MS	23.73	23.19	24.8	23.81	Probable 2-oxoglutarate dehydrogenase E1 component DHKTD1, mitochondrial
Q96I24	FUBP3		0.161281	-0.231919	4	3	3	3	4	3	3	3	By MS/MS	By MS/MS	By MS/MS	By MS/MS	22.91	23.89	23.05	23.28	Far upstream element-binding protein 3
Q96I25	RBM17		0.555048	-0.748493	5	5	3	3	5	5	3	3	By matching	By MS/MS	By matching	By MS/MS	22.07	22.71	22.03	21.25	Splicing factor 45
Q96I51	WBSCR16		0.216649	-0.342325	8	8	7	6	8	8	7	6	By MS/MS	By MS/MS	By MS/MS	By MS/MS	25.08	24.73	25.1	24.02	Williams-Beuren syndrome chromosomal region 16 protein
Q96I59	NARS2		0.883585	0.424171	6	6	7	6	6	6	7	6	By MS/MS	By MS/MS	By MS/MS	By MS/MS	23.95	23.8	24.46	24.15	Probable asparagine--tRNA ligase, mitochondrial
Q96I99	SUCLG2		0.223226	-0.422278	19	19	18	14	19	19	18	14	By MS/MS	By MS/MS	By MS/MS	By MS/MS	28.44	27.63	28.16	27.07	Succinyl-CoA ligase [GDP-forming] subunit beta, mitochondrial
Q96IR7	HPDL		0.0658199	-0.143837	10	9	9	7	10	9	9	7	By MS/MS	By MS/MS	By MS/MS	By MS/MS	25.59	24.99	25.79	24.49	4-hydroxyphenylpyruvate dioxygenase-like protein
Q96IW7	SEC22A		0.356055	-0.179179	2	2	2	2	2	2	2	2	By MS/MS	By MS/MS	By MS/MS	By MS/MS	23.43	23.58	23.49	23.15	Vesicle-trafficking protein SEC22a
Q96IX5	USMG5		0.910496	-0.670431	4	4	4	4	4	4	4	4	By MS/MS	By MS/MS	By MS/MS	By MS/MS	26.78	26.61	25.78	26.27	Up-regulated during skeletal muscle growth protein 5
Q96IZ0	PAWR		0.375442	0.400985	3	3	3	3	3	3	3	3	By MS/MS	By MS/MS	By MS/MS	By MS/MS	23.09	22.52	23.48	22.93	PRKC apoptosis WT1 regulator protein
Q96J84	KIRREL		1.10132	0.948609	8	8	8	9	8	8	8	9	By MS/MS	By MS/MS	By MS/MS	By MS/MS	23.44	23.78	24.79	24.33	Kin of IRRE-like protein 1
Q96JJ3	ELMO2		0.525667	1.51333	0	1	2	2	0	1	2	2	Imputed	By matching	By MS/MS	By matching	20.41	19.01	22.05	20.4	Engulfment and cell motility protein 2
Q96JJ7	TMX3		0.00389616	-0.00524998	10	9	7	8	10	9	7	8	By MS/MS	By MS/MS	By MS/MS	By MS/MS	25.15	24.8	24.6	25.35	Protein disulfide-isomerase TMX3
Q96K37	SLC35E1		1.04574	0.760075	3	5	4	2	3	5	4	2	By MS/MS	By MS/MS	By MS/MS	By MS/MS	22.16	22.51	22.92	23.26	Solute carrier family 35 member E1
Q96KA5	CLPTM1L		0.0830728	-0.00449085	8	8	7	7	8	8	7	7	By MS/MS	By MS/MS	By MS/MS	By MS/MS	27.09	27.12	27.09	27.11	Cleft lip and palate transmembrane protein 1-like protein
Q96KP1	EXOC2		0.322858	-0.343948	6	5	6	5	6	5	6	5	By MS/MS	By MS/MS	By MS/MS	By MS/MS	23.61	23.61	23.66	22.87	Exocyst complex component 2
Q96LJ7	DHRS1		0.224303	-0.306248	4	5	4	3	4	5	4	3	By MS/MS	By MS/MS	By MS/MS	By matching	22.74	23.57	23.12	22.58	Dehydrogenase/reductase SDR family member 1
Q96LL9	DNAJC30		0.37103	-1.36479	1	1	1	2	1	1	1	2	By MS/MS	By MS/MS	By MS/MS	By MS/MS	23.32	23.26	23.3	20.55	DnaJ homolog subfamily C member 30
Q96LW7	C9orf89		0.195551	0.077549	2	3	3	3	2	3	3	3	By MS/MS	By MS/MS	By MS/MS	By MS/MS	22.76	22.63	22.9	22.65	Bcl10-interacting CARD protein
Q96N66	MBOAT7		0.416947	0.448591	5	7	5	7	5	7	5	7	By matching	By MS/MS	By MS/MS	By MS/MS	22.67	22.24	22.56	23.25	Lysophospholipid acyltransferase 7
Q96ND0	FAM210A		0.601616	0.483585	4	4	3	4	4	4	3	4	By MS/MS	By MS/MS	By MS/MS	By MS/MS	22.88	22.77	23.61	23.01	Protein FAM210A
Q96P70	IPO9		1.4097	-0.200544	2	3	2	3	2	3	2	3	By matching	By MS/MS	By matching	By MS/MS	21.39	21.46	21.24	21.2	Importin-9
Q96PD2	DCBLD2		1.12231	1.09139	1	1	1	1	1	1	1	1	By matching	By matching	By matching	By MS/MS	20.25	20.12	20.97	21.59	Discoidin, CUB and LCCL domain-containing protein 2
Q96PE7	MCEE		2.38058	0.825051	2	2	2	1	2	2	2	1	By MS/MS	By MS/MS	By MS/MS	By MS/MS	21.76	21.83	22.58	22.66	Methylmalonyl-CoA epimerase, mitochondrial
Q96PK6	RBM14		0.148346	-0.285567	7	9	7	8	7	9	7	8	By MS/MS	By MS/MS	By MS/MS	By MS/MS	23.4	23.42	22.46	23.8	RNA-binding protein 14
Q96PY5	FMNL2		1.28379	0.874409	4	3	5	4	7	8	10	8	By MS/MS	By MS/MS	By MS/MS	By MS/MS	24.06	24.4	25.23	24.98	Formin-like protein 2
Q96Q11	TRNT1		0.166411	0.171688	6	6	4	6	6	6	4	6	By MS/MS	By MS/MS	By MS/MS	By MS/MS	24.36	24.04	24.69	24.04	CCA tRNA nucleotidyltransferase 1, mitochondrial
Q96Q45	TMEM237		1.19881	0.803692	5	5	5	5	5	5	5	5	By MS/MS	By MS/MS	By MS/MS	By MS/MS	22.85	22.53	23.35	23.63	Transmembrane protein 237
Q96QE5	TEFM		0.338153	-1.06255	4	4	3	1	4	4	3	1	By MS/MS	By MS/MS	By MS/MS	By MS/MS	23.91	23.42	23.75	21.46	Transcription elongation factor, mitochondrial
Q96QK1	VPS35		0.000292047	0.000343323	5	5	3	7	5	5	3	7	By MS/MS	By MS/MS	By matching	By MS/MS	21.76	22.41	21.92	22.24	Vacuolar protein sorting-associated protein 35
Q96RD7	PANX1		1.1041	0.658999	3	5	5	5	3	5	5	5	By MS/MS	By MS/MS	By MS/MS	By MS/MS	24.27	24.66	25.14	25.1	Pannexin-1
Q96RL7	VPS13A		1.08567	0.837221	2	2	0	2	2	2	0	2	By matching	By MS/MS	Imputed	By MS/MS	20.44	20.31	20.96	21.46	Vacuolar protein sorting-associated protein 13A
Q96RN5	MED15		0.364155	0.909626	1	1	1	1	1	1	1	1	By matching	By MS/MS	By MS/MS	By MS/MS	17.97	19.25	18.85	20.2	Mediator of RNA polymerase II transcription subunit 15
Q96RP9	GFM1		0.626379	-0.781771	32	29	27	27	32	29	27	27	By MS/MS	By MS/MS	By MS/MS	By MS/MS	27.95	27.55	27.39	26.55	Elongation factor G, mitochondrial
Q96RQ1	ERGIC2		0.424941	0.479321	8	8	6	8	8	8	6	8	By MS/MS	By MS/MS	By MS/MS	By MS/MS	24.49	25.28	25.52	25.21	Endoplasmic reticulum-Golgi intermediate compartment protein 2
Q96RQ3	MCCC1		0.372799	-0.587816	7	7	6	4	7	7	6	4	By MS/MS	By MS/MS	By MS/MS	By MS/MS	25.19	24.33	24.58	23.77	Methylcrotonoyl-CoA carboxylase subunit alpha, mitochondrial
Q96RT1	ERBB2IP		0.231451	0.142729	33	31	30	30	33	31	30	30	By MS/MS	By MS/MS	By MS/MS	By MS/MS	26.83	27.06	27.28	26.9	Protein LAP2
Q96S52	PIGS		0.254259	0.0825768	12	12	11	12	12	12	11	12	By MS/MS	By MS/MS	By MS/MS	By MS/MS	26.13	26.3	26.38	26.21	GPI transamidase component PIG-S
Q96S66	CLCC1		0.0595895	-0.0460434	6	6	2	6	6	6	2	6	By MS/MS	By MS/MS	By MS/MS	By MS/MS	23.84	23.54	23.44	23.84	Chloride channel CLIC-like protein 1
Q96S97	MYADM		0.972866	0.949089	1	2	3	4	1	2	3	4	By MS/MS	By MS/MS	By MS/MS	By MS/MS	23.75	24.42	24.99	25.08	Myeloid-associated differentiation marker
Q96SK2	TMEM209		0.594947	-1.01896	3	3	2	1	3	3	2	1	By MS/MS	By matching	By MS/MS	By MS/MS	22.73	21.72	20.81	21.6	Transmembrane protein 209
Q96SZ6	CDK5RAP1		0.00605851	0.0136642	4	3	3	4	4	3	3	4	By MS/MS	By matching	By MS/MS	By MS/MS	23.41	22.57	23.56	22.45	CDK5 regulatory subunit-associated protein 1
Q96T52	IMMP2L		0.821263	-1.3028	2	2	1	2	2	2	1	2	By MS/MS	By MS/MS	By MS/MS	By matching	22.83	22.14	20.72	21.64	Mitochondrial inner membrane protease subunit 2
Q96T88	UHRF1		0.135281	-0.52649	0	1	1	1	0	1	1	1	Imputed	By MS/MS	By matching	By MS/MS	21.93	19.57	19.58	20.87	E3 ubiquitin-protein ligase UHRF1
Q96TA1	FAM129B		0.0235813	0.0472651	20	19	19	17	20	19	19	17	By MS/MS	By MS/MS	By MS/MS	By MS/MS	27.14	26.09	27.02	26.3	Niban-like protein 1
Q96TA2	YME1L1		0.245847	-0.197217	16	14	14	12	16	14	14	12	By MS/MS	By MS/MS	By MS/MS	By MS/MS	26.75	26.66	26.79	26.22	ATP-dependent zinc metalloprotease YME1L1
Q96TC7	RMDN3		1.02351	0.433699	14	14	15	14	14	14	15	14	By MS/MS	By MS/MS	By MS/MS	By MS/MS	26.01	26.15	26.64	26.38	Regulator of microtubule dynamics protein 3
Q99439	CNN2		0.265174	0.0734072	4	4	4	3	5	5	4	4	By MS/MS	By MS/MS	By MS/MS	By MS/MS	23.84	23.65	23.79	23.85	Calponin-2
Q99442	SEC62		0.095276	0.295705	4	4	3	4	4	4	3	4	By MS/MS	By MS/MS	By matching	By MS/MS	21.95	23.31	22.13	23.71	Translocation protein SEC62
Q99460	PSMD1		0.382319	-1.18009	3	4	2	5	3	4	2	5	By matching	By MS/MS	By MS/MS	By MS/MS	23.52	23.58	21.22	23.53	26S proteasome non-ATPase regulatory subunit 1
Q99470	SDF2		0.446573	2.12137	1	2	2	2	1	2	2	2	By matching	By MS/MS	By MS/MS	By MS/MS	19.68	23.25	23.71	23.46	Stromal cell-derived factor 2
Q99497	PARK7		1.02195	0.202617	8	9	7	7	8	9	7	7	By MS/MS	By MS/MS	By MS/MS	By MS/MS	24.43	24.45	24.71	24.58	Protein deglycase DJ-1
Q99523	SORT1		0.317799	-0.446366	3	4	4	4	3	4	4	4	By MS/MS	By MS/MS	By MS/MS	By MS/MS	22.91	22.85	21.92	22.96	Sortilin
Q99536	VAT1		0.499599	0.584836	8	8	7	9	8	8	7	9	By MS/MS	By MS/MS	By MS/MS	By MS/MS	24.53	24.6	24.71	25.59	Synaptic vesicle membrane protein VAT-1 homolog
Q99569	PKP4		0.178437	0.188258	6	8	8	8	6	8	8	8	By MS/MS	By MS/MS	By MS/MS	By MS/MS	22.89	23.27	22.95	23.58	Plakophilin-4
Q99595	TIMM17A		0.31199	-0.629105	3	3	3	4	3	3	3	4	By MS/MS	By MS/MS	By MS/MS	By MS/MS	25.23	24.76	25.07	23.66	Mitochondrial import inner membrane translocase subunit Tim17-A
Q99623	PHB2		1.11757	-0.695435	20	21	19	20	20	21	19	20	By MS/MS	By MS/MS	By MS/MS	By MS/MS	30.26	30.17	29.72	29.32	Prohibitin-2
Q99643	SDHC		0.103196	-0.40004	3	3	1	3	3	3	1	3	By MS/MS	By MS/MS	By MS/MS	By MS/MS	22.01	22.07	20.33	22.95	Succinate dehydrogenase cytochrome b560 subunit, mitochondrial
Q99650	OSMR		0.297151	-0.279653	3	2	4	5	3	2	4	5	By matching	By MS/MS	By MS/MS	By MS/MS	23.53	24.11	23.73	23.35	Oncostatin-M-specific receptor subunit beta
Q99653	CHP1		2.27362	1.77742	4	3	4	4	4	3	4	4	By MS/MS	By MS/MS	By MS/MS	By MS/MS	23.44	23.43	25.34	25.08	Calcineurin B homologous protein 1
Q99674	CGREF1		0.604494	-0.21341	2	2	2	2	2	2	2	2	By MS/MS	By MS/MS	By MS/MS	By MS/MS	21.71	21.92	21.68	21.53	Cell growth regulator with EF hand domain protein 1
Q99698	LYST		2.40511	-0.308501	2	2	2	2	2	2	2	2	By MS/MS	By MS/MS	By MS/MS	By MS/MS	21.85	21.88	21.54	21.57	Lysosomal-trafficking regulator
Q99714	HSD17B10		0.366509	0.500504	17	18	18	18	17	18	18	18	By MS/MS	By MS/MS	By MS/MS	By MS/MS	28.82	28.22	29.44	28.61	3-hydroxyacyl-CoA dehydrogenase type-2
Q99715	COL12A1		1.55716	0.532186	22	20	19	23	22	20	19	23	By MS/MS	By MS/MS	By MS/MS	By MS/MS	25.78	25.6	26.21	26.23	Collagen alpha-1(XII) chain
Q99720	SIGMAR1		0.759001	-0.645125	3	3	3	3	3	3	3	3	By MS/MS	By MS/MS	By MS/MS	By MS/MS	23.88	24.39	23.31	23.67	Sigma non-opioid intracellular receptor 1
Q99729	HNRNPAB		0.755608	1.64288	1	1	2	2	1	1	2	2	By matching	By matching	By MS/MS	By MS/MS	20.05	18.9	20.57	21.67	Heterogeneous nuclear ribonucleoprotein A/B
Q99733	NAP1L4		1.06206	-0.837743	3	4	1	2	4	5	2	3	By MS/MS	By MS/MS	By MS/MS	By MS/MS	23.2	23.69	22.51	22.71	Nucleosome assembly protein 1-like 4
Q99755	PIP5K1A		0.183513	-0.550173	4	3	3	1	4	3	3	1	By MS/MS	By MS/MS	By MS/MS	By matching	22.24	20.82	21.77	20.19	Phosphatidylinositol 4-phosphate 5-kinase type-1 alpha
Q99757	TXN2		0.02712	-0.0502958	4	3	4	4	4	3	4	4	By MS/MS	By MS/MS	By MS/MS	By MS/MS	25.35	25.46	25.94	24.77	Thioredoxin, mitochondrial
Q99797	MIPEP		0.19153	-0.255098	13	11	12	8	13	11	12	8	By MS/MS	By MS/MS	By MS/MS	By MS/MS	25.14	24.61	25.01	24.23	Mitochondrial intermediate peptidase
Q99798	ACO2		0.518724	-0.533389	40	38	39	39	40	38	39	39	By MS/MS	By MS/MS	By MS/MS	By MS/MS	29.96	29.49	29.5	28.89	Aconitate hydratase, mitochondrial
Q99805	TM9SF2		1.00178	0.536092	10	10	8	8	10	10	8	8	By MS/MS	By MS/MS	By MS/MS	By MS/MS	26.78	27.07	27.34	27.58	Transmembrane 9 superfamily member 2
Q99807	COQ7		0.0166774	-0.0335207	3	2	2	2	3	2	2	2	By MS/MS	By MS/MS	By MS/MS	By MS/MS	22.41	21.62	22.47	21.49	5-demethoxyubiquinone hydroxylase, mitochondrial
Q99808	SLC29A1		1.66998	-0.959352	8	8	4	8	8	8	4	8	By MS/MS	By MS/MS	By MS/MS	By MS/MS	24.76	24.52	23.6	23.75	Equilibrative nucleoside transporter 1
Q99829	CPNE1		0.341224	-0.598018	2	3	3	3	2	3	3	3	By MS/MS	By MS/MS	By MS/MS	By MS/MS	22.06	22.46	21.04	22.28	Copine-1
Q99832	CCT7		0.114976	-0.150359	11	13	11	15	11	13	11	15	By MS/MS	By MS/MS	By MS/MS	By MS/MS	25.46	26.04	25.26	25.94	T-complex protein 1 subunit eta
Q99848	EBNA1BP2		0.560548	-0.401619	2	2	1	1	2	2	1	1	By MS/MS	By MS/MS	By matching	By MS/MS	20.87	21.3	20.52	20.85	Probable rRNA-processing protein EBP2
Q99873	PRMT1		0.359937	-1.20049	5	5	3	2	5	5	3	2	By MS/MS	By MS/MS	By MS/MS	By MS/MS	23.02	23.28	23.19	20.72	Protein arginine N-methyltransferase 1
Q99985	SEMA3C		0.81657	1.12028	7	5	7	7	7	5	7	7	By MS/MS	By MS/MS	By MS/MS	By MS/MS	23.14	24.06	24.53	24.9	Semaphorin-3C
Q9BPW8	NIPSNAP1		0.0248625	0.0516882	9	7	9	10	9	7	9	10	By MS/MS	By MS/MS	By MS/MS	By MS/MS	27.67	26.72	27.7	26.79	Protein NipSnap homolog 1
Q9BQ04	RBM4B		0.0797203	-0.0684128	2	2	2	2	2	2	2	2	By MS/MS	By MS/MS	By MS/MS	By MS/MS	20.47	21.02	20.6	20.75	RNA-binding protein 4B
Q9BQ48	MRPL34		0.322745	0.228936	3	3	3	2	3	3	3	2	By MS/MS	By MS/MS	By MS/MS	By MS/MS	22.93	22.87	23.39	22.87	39S ribosomal protein L34, mitochondrial
Q9BQ52	ELAC2		0.0193117	-0.0446835	19	20	15	16	19	20	15	16	By MS/MS	By MS/MS	By MS/MS	By MS/MS	26.61	25.66	26.64	25.54	Zinc phosphodiesterase ELAC protein 2
Q9BQ69	MACROD1		0.0403916	0.0730467	9	12	9	9	9	12	9	9	By MS/MS	By MS/MS	By MS/MS	By MS/MS	28.02	27.19	28.08	27.28	O-acetyl-ADP-ribose deacetylase MACROD1
Q9BQ95	ECSIT		0.478986	-0.587796	13	12	9	12	13	12	9	12	By MS/MS	By MS/MS	By MS/MS	By MS/MS	26.35	26.03	26.03	25.17	Evolutionarily conserved signaling intermediate in Toll pathway, mitochondrial
Q9BQC6	MRPL57	+	2.40147	4.43345	1	1	1	1	1	1	1	1	By MS/MS	By MS/MS	By MS/MS	By MS/MS	20.26	20.53	25.07	24.58	Ribosomal protein 63, mitochondrial
Q9BQE3	TUBA1C		0.0429214	0.0543804	2	2	2	2	4	4	4	4	By MS/MS	By MS/MS	By MS/MS	By MS/MS	26.1	26.91	26.55	26.57	Tubulin alpha-1C chain
Q9BQE4	VIMP		0.402571	0.450987	2	2	1	1	2	2	1	1	By MS/MS	By MS/MS	By MS/MS	By MS/MS	19.98	20	20.86	20.02	Selenoprotein S
Q9BQG0	MYBBP1A		0.483317	-0.0664654	12	12	10	13	12	12	10	13	By MS/MS	By MS/MS	By MS/MS	By MS/MS	24.63	24.68	24.63	24.54	Myb-binding protein 1A
Q9BQP7	MGME1		0.281326	0.447059	5	4	2	4	5	4	2	4	By MS/MS	By MS/MS	By MS/MS	By MS/MS	23.79	23.07	24.34	23.42	Mitochondrial genome maintenance exonuclease 1
Q9BR39	JPH2		1.71703	1.25574	0	3	3	3	0	3	3	3	Imputed	By matching	By MS/MS	By MS/MS	21.33	21.65	22.67	22.83	Junctophilin-2
Q9BR76	CORO1B		0.857968	0.710405	3	3	2	2	3	3	2	2	By MS/MS	By MS/MS	By MS/MS	By MS/MS	21.94	22.45	23.06	22.75	Coronin-1B
Q9BRJ2	MRPL45		0.0306505	0.0451555	9	7	7	8	9	7	7	8	By MS/MS	By MS/MS	By MS/MS	By MS/MS	26.06	25.95	26.51	25.59	39S ribosomal protein L45, mitochondrial
Q9BRK5	SDF4		1.03388	-1.48211	11	11	5	6	11	11	5	6	By MS/MS	By MS/MS	By MS/MS	By MS/MS	25.65	25.52	24.58	23.62	45 kDa calcium-binding protein
Q9BRQ6	CHCHD6		0.95796	0.577949	4	4	3	3	4	4	3	3	By MS/MS	By MS/MS	By MS/MS	By MS/MS	23.19	23.55	24.06	23.84	MICOS complex subunit MIC25
Q9BRR6	ADPGK		0.613243	-0.342381	8	9	8	8	8	9	8	8	By MS/MS	By MS/MS	By MS/MS	By MS/MS	25.44	25.54	25.35	24.95	ADP-dependent glucokinase
Q9BRT2	UQCC2		0.587646	-2.17211	3	3	3	2	3	3	3	2	By MS/MS	By MS/MS	By MS/MS	By matching	24.76	24.22	23.68	20.95	Ubiquinol-cytochrome-c reductase complex assembly factor 2
Q9BRX8	FAM213A		0.412459	0.815556	4	5	5	5	4	5	5	5	By MS/MS	By MS/MS	By MS/MS	By MS/MS	24.58	23.88	25.7	24.39	Redox-regulatory protein FAM213A
Q9BS26	ERP44		0.121172	0.0976086	10	13	10	11	10	13	10	11	By MS/MS	By MS/MS	By MS/MS	By MS/MS	25.82	26.37	26.16	26.23	Endoplasmic reticulum resident protein 44
Q9BSE5	AGMAT		0.212037	0.281654	6	6	6	5	6	6	6	5	By MS/MS	By MS/MS	By MS/MS	By MS/MS	25.21	25.12	25.92	24.97	Agmatinase, mitochondrial
Q9BSF4	C19orf52		1.63704	-0.606503	6	6	5	4	6	6	5	4	By MS/MS	By MS/MS	By MS/MS	By MS/MS	25.19	25.34	24.72	24.6	Uncharacterized protein C19orf52
Q9BSH4	TACO1		0.148744	-0.21265	10	9	7	8	10	9	7	8	By MS/MS	By MS/MS	By MS/MS	By MS/MS	27.09	26.1	26.4	26.37	Translational activator of cytochrome c oxidase 1
Q9BSH5	HDHD3		0.183988	-0.266915	1	1	1	1	1	1	1	1	By matching	By MS/MS	By MS/MS	By MS/MS	20.84	20.7	21.01	19.99	Haloacid dehalogenase-like hydrolase domain-containing protein 3
Q9BSJ8	ESYT1		1.04931	0.167391	31	32	28	32	31	32	28	32	By MS/MS	By MS/MS	By MS/MS	By MS/MS	28.18	28.23	28.32	28.42	Extended synaptotagmin-1
Q9BT09	CNPY3		0.733043	0.884525	3	3	3	3	3	3	3	3	By MS/MS	By MS/MS	By MS/MS	By MS/MS	22.67	21.83	22.99	23.27	Protein canopy homolog 3
Q9BT17	MTG1		0.486333	-0.639834	3	3	4	2	3	3	4	2	By MS/MS	By matching	By MS/MS	By matching	22.72	22.01	22.08	21.38	Mitochondrial ribosome-associated GTPase 1
Q9BT22	ALG1		0.105982	-0.0780277	9	9	10	9	9	9	10	9	By MS/MS	By MS/MS	By MS/MS	By MS/MS	25.18	24.84	25.11	24.75	Chitobiosyldiphosphodolichol beta-mannosyltransferase
Q9BTT6	LRRC1		0.616295	0.498703	2	2	2	2	2	2	2	2	By matching	By MS/MS	By MS/MS	By MS/MS	21.17	21.73	22.06	21.83	Leucine-rich repeat-containing protein 1
Q9BTU6	PI4K2A		0.920198	1.82645	3	3	4	7	3	3	4	7	By matching	By matching	By MS/MS	By MS/MS	20.68	21.8	22.64	23.49	Phosphatidylinositol 4-kinase type 2-alpha
Q9BTV4	TMEM43		0.101445	0.028223	19	19	13	19	19	19	13	19	By MS/MS	By MS/MS	By MS/MS	By MS/MS	27.56	27.67	27.71	27.57	Transmembrane protein 43
Q9BTX1	NDC1		0.647508	0.712502	7	6	7	5	7	6	7	5	By MS/MS	By MS/MS	By MS/MS	By MS/MS	24.35	23.72	24.48	25.01	Nucleoporin NDC1
Q9BTZ2	DHRS4		0.219866	0.298936	6	8	8	8	6	8	8	8	By MS/MS	By MS/MS	By MS/MS	By MS/MS	23.7	23.85	24.56	23.59	Dehydrogenase/reductase SDR family member 4
Q9BU23	LMF2		0.212846	0.284131	6	4	3	5	6	4	3	5	By matching	By matching	By matching	By MS/MS	22.21	22.81	22.42	23.17	Lipase maturation factor 2
Q9BU61	NDUFAF3		0.649224	-2.33831	4	4	2	2	4	4	2	2	By MS/MS	By MS/MS	By MS/MS	By matching	24.26	23.72	22.97	20.33	NADH dehydrogenase [ubiquinone] 1 alpha subcomplex assembly factor 3
Q9BUB7	TMEM70		0.231543	0.271665	2	4	3	3	2	4	3	3	By MS/MS	By MS/MS	By MS/MS	By MS/MS	24.51	23.78	24.64	24.2	Transmembrane protein 70, mitochondrial
Q9BUF5	TUBB6		0.158513	-0.22272	8	9	7	9	10	11	8	10	By MS/MS	By MS/MS	By MS/MS	By MS/MS	25.48	26.35	25.47	25.91	Tubulin beta-6 chain
Q9BUJ2	HNRNPUL1		0.0729581	0.149358	5	8	4	7	5	8	4	7	By MS/MS	By MS/MS	By MS/MS	By MS/MS	22.69	23.36	22.59	23.76	Heterogeneous nuclear ribonucleoprotein U-like protein 1
Q9BUL8	PDCD10		0.670111	-0.956266	2	2	1	2	2	2	1	2	By MS/MS	By MS/MS	By MS/MS	By matching	23.48	22.42	22.02	21.96	Programmed cell death protein 10
Q9BUN8	DERL1		0.605927	0.456265	2	2	2	2	2	2	2	2	By MS/MS	By MS/MS	By MS/MS	By MS/MS	23.22	23.63	23.69	24.08	Derlin-1
Q9BUP3	HTATIP2		0.381976	-0.132755	7	7	3	6	7	7	3	6	By MS/MS	By MS/MS	By MS/MS	By MS/MS	23.82	23.68	23.72	23.51	Oxidoreductase HTATIP2
Q9BUQ8	DDX23		0.990447	0.925819	2	2	0	1	2	2	0	1	By matching	By MS/MS	Imputed	By MS/MS	20.3	20.74	21.68	21.21	Probable ATP-dependent RNA helicase DDX23
Q9BUR5	APOO		0.725822	1.55937	5	4	5	4	5	4	5	4	By MS/MS	By MS/MS	By MS/MS	By MS/MS	25.31	23.74	25.98	26.2	Apolipoprotein O
Q9BV10	ALG12		0.00634452	-0.00312328	2	2	1	2	2	2	1	2	By matching	By matching	By matching	By MS/MS	21.89	21.89	21.73	22.04	Dol-P-Man:Man(7)GlcNAc(2)-PP-Dol alpha-1,6-mannosyltransferase
Q9BV79	MECR		0.590944	0.64924	5	4	4	4	5	4	4	4	By MS/MS	By MS/MS	By MS/MS	By MS/MS	23.74	23.21	24.44	23.81	Trans-2-enoyl-CoA reductase, mitochondrial
Q9BVC6	TMEM109		0.223941	0.165612	5	6	6	5	5	6	6	5	By MS/MS	By MS/MS	By MS/MS	By MS/MS	24.19	24.45	24.26	24.72	Transmembrane protein 109
Q9BVG9	PTDSS2		0.857842	-0.311438	2	2	2	2	2	2	2	2	By MS/MS	By MS/MS	By MS/MS	By MS/MS	21.01	21.12	20.64	20.87	Phosphatidylserine synthase 2
Q9BVI4	NOC4L		0.0679525	-0.162169	4	4	2	4	4	4	2	4	By MS/MS	By MS/MS	By matching	By MS/MS	21.35	22.44	21.17	22.29	Nucleolar complex protein 4 homolog
Q9BVK6	TMED9		0.377952	-0.209819	5	6	6	6	5	6	6	6	By MS/MS	By MS/MS	By MS/MS	By MS/MS	26.52	26.23	26.02	26.32	Transmembrane emp24 domain-containing protein 9
Q9BVP2	GNL3		0.0664557	-0.31342	7	12	3	13	7	12	3	13	By MS/MS	By MS/MS	By MS/MS	By MS/MS	23.21	25.24	22.75	25.08	Guanine nucleotide-binding protein-like 3
Q9BVV7	TIMM21		1.21393	-1.20568	3	2	2	2	3	2	2	2	By MS/MS	By MS/MS	By MS/MS	By MS/MS	23.11	22.5	21.55	21.65	Mitochondrial import inner membrane translocase subunit Tim21
Q9BW60	ELOVL1		1.29196	0.662547	2	2	2	2	2	2	2	2	By MS/MS	By MS/MS	By MS/MS	By MS/MS	24.36	24.49	24.94	25.23	Elongation of very long chain fatty acids protein 1
Q9BW72	HIGD2A		1.07226	-0.915273	3	3	3	4	3	3	3	4	By MS/MS	By MS/MS	By MS/MS	By MS/MS	27.87	27.33	26.78	26.59	HIG1 domain family member 2A, mitochondrial
Q9BW91	NUDT9		0.00971428	0.0114422	4	3	2	2	4	3	2	2	By MS/MS	By MS/MS	By MS/MS	By MS/MS	22.46	22.09	22.6	21.97	ADP-ribose pyrophosphatase, mitochondrial
Q9BW92	TARS2		0.107906	0.191692	13	12	12	13	13	12	12	13	By MS/MS	By MS/MS	By MS/MS	By MS/MS	25.7	25.42	26.34	25.17	Threonine--tRNA ligase, mitochondrial
Q9BWH2	FUNDC2		1.22138	1.27497	4	3	5	4	4	3	5	4	By MS/MS	By matching	By MS/MS	By MS/MS	21.62	21.24	22.97	22.44	FUN14 domain-containing protein 2
Q9BWM7	SFXN3		0.19701	0.0382967	14	14	16	15	14	14	16	15	By MS/MS	By MS/MS	By MS/MS	By MS/MS	27.19	27.26	27.2	27.32	Sideroflexin-3
Q9BX68	HINT2		0.0430142	0.0719204	6	7	6	5	6	7	6	5	By MS/MS	By MS/MS	By MS/MS	By MS/MS	27.63	27.11	27.91	26.97	Histidine triad nucleotide-binding protein 2, mitochondrial
Q9BXF6	RAB11FIP5		0.558963	1.15165	2	2	3	3	2	2	3	3	By matching	By matching	By MS/MS	By MS/MS	21.72	21.74	23.65	22.1	Rab11 family-interacting protein 5
Q9BXJ9	NAA15		0.406198	0.830551	1	3	3	3	1	3	3	3	By matching	By MS/MS	By matching	By MS/MS	20.6	21.92	21.7	22.48	N-alpha-acetyltransferase 15, NatA auxiliary subunit
Q9BXK5	BCL2L13		0.112754	-0.208101	7	8	4	5	7	8	4	5	By MS/MS	By MS/MS	By MS/MS	By MS/MS	25.28	24.78	25.39	24.25	Bcl-2-like protein 13
Q9BXP5	SRRT		0.0612875	0.0313129	3	3	2	2	3	3	2	2	By MS/MS	By MS/MS	By MS/MS	By MS/MS	21.89	21.87	21.75	22.08	Serrate RNA effector molecule homolog
Q9BXS9	SLC26A6		0.370476	-1.08897	2	2	2	1	2	2	2	1	By MS/MS	By MS/MS	By MS/MS	By MS/MS	22.47	23.36	22.83	20.82	Solute carrier family 26 member 6
Q9BXW7	CECR5		0.0982423	-0.174879	11	11	11	11	11	11	11	11	By MS/MS	By MS/MS	By MS/MS	By MS/MS	26.94	25.96	26.61	25.94	Cat eye syndrome critical region protein 5
Q9BY67	CADM1		0.649826	0.615952	5	5	4	4	5	5	4	4	By MS/MS	By MS/MS	By MS/MS	By MS/MS	23.57	24.28	24.56	24.52	Cell adhesion molecule 1
Q9BY77	POLDIP3		0.698692	1.1274	2	3	4	4	2	3	4	4	By matching	By MS/MS	By MS/MS	By MS/MS	21.09	22.21	22.56	22.99	Polymerase delta-interacting protein 3
Q9BYC5	FUT8		1.43572	2.49972	1	2	2	2	1	2	2	2	By matching	By matching	By MS/MS	By MS/MS	20.21	19.33	22.04	22.49	Alpha-(1,6)-fucosyltransferase
Q9BYC8	MRPL32		0.0267617	0.0366669	2	3	2	2	2	3	2	2	By MS/MS	By MS/MS	By MS/MS	By MS/MS	22.75	21.93	22.52	22.23	39S ribosomal protein L32, mitochondrial
Q9BYC9	MRPL20		0.415553	-0.336226	7	6	5	6	7	6	5	6	By MS/MS	By MS/MS	By MS/MS	By MS/MS	24.77	24.4	24.49	24.01	39S ribosomal protein L20, mitochondrial
[truncated: 402 more rows]

## Sheet: NPC1KO2 vs WT_PM
Identifiers		Statistics		log2 ratio	Number of unique peptides				Number of peptides (all)				Identification type				LFQ intensities				Identifiers
Accession	Gene names	Significant	(-Log) p-value	PM KO2 vs WT	WT_PM1	WT_PM2	KO2_PM1	KO2_PM2	WT_PM1	WT_PM2	KO2_PM1	KO2_PM2	WT_PM1	WT_PM2	KO2_PM1	KO2_PM2	WT_PM1	WT_PM2	KO2_PM1	KO2_PM2	Protein names
A1L0T0	ILVBL		1.1027	0.699861	15	15	17	15	15	15	17	15	By MS/MS	By MS/MS	By MS/MS	By MS/MS	26.5	26.53	27.42	27	Acetolactate synthase-like protein
A3KMH1	VWA8		0.153764	-0.106634	21	20	23	20	21	20	23	20	By MS/MS	By MS/MS	By MS/MS	By MS/MS	26.52	26.1	26.32	26.08	von Willebrand factor A domain-containing protein 8
A0FGR8	ESYT2		0.0505252	0.0421934	22	20	24	25	22	20	24	25	By MS/MS	By MS/MS	By MS/MS	By MS/MS	26.59	27.06	26.74	27	Extended synaptotagmin-2
A0PJW6	TMEM223		0.185036	0.265126	2	2	2	2	2	2	2	2	By MS/MS	By MS/MS	By MS/MS	By MS/MS	24.29	24.77	25.24	24.35	Transmembrane protein 223
A1L0T0	ILVBL		1.1027	0.699861	15	15	17	15	15	15	17	15	By MS/MS	By MS/MS	By MS/MS	By MS/MS	26.5	26.53	27.42	27	Acetolactate synthase-like protein
A3KMH1	VWA8		0.153764	-0.106634	21	20	23	20	21	20	23	20	By MS/MS	By MS/MS	By MS/MS	By MS/MS	26.52	26.1	26.32	26.08	von Willebrand factor A domain-containing protein 8
A4D1E9	GTPBP10		0.295355	-0.441938	12	12	12	10	12	12	12	10	By MS/MS	By MS/MS	By MS/MS	By MS/MS	25.69	25.35	25.6	24.56	GTP-binding protein 10
A5YKK6	CNOT1		0.300865	0.318573	5	5	6	5	5	5	6	5	By MS/MS	By MS/MS	By MS/MS	By MS/MS	21.6	22.17	21.93	22.47	CCR4-NOT transcription complex subunit 1
A6NJ78	METTL15		2.17816	-2.10923	3	2	4	2	3	2	4	2	By MS/MS	By MS/MS	By MS/MS	By matching	22.71	22.37	20.47	20.4	Probable methyltransferase-like protein 15
A8MTT3	CEBPZOS		0.553777	-0.886761	1	1	1	1	1	1	1	1	By MS/MS	By MS/MS	By MS/MS	By MS/MS	22.18	23.27	21.57	22.1	Protein CEBPZOS
A8MXV4	NUDT19		0.0702942	-0.110991	3	3	3	2	3	3	3	2	By MS/MS	By matching	By MS/MS	By MS/MS	23.17	22.42	23.05	22.32	Nucleoside diphosphate-linked moiety X motif 19, mitochondrial
Q99613	EIF3C		0.175496	-0.42395	4	9	6	6	4	9	6	6	By MS/MS	By MS/MS	By MS/MS	By MS/MS	22.65	23.88	22.25	23.43	Eukaryotic translation initiation factor 3 subunit C
Q13765	NACA		0.478917	-0.349136	4	4	3	5	4	4	3	5	By MS/MS	By MS/MS	By MS/MS	By MS/MS	24.44	24.91	24.18	24.47	Nascent polypeptide-associated complex subunit alpha
O00116	AGPS		0.799536	0.402127	14	16	19	16	14	16	19	16	By MS/MS	By MS/MS	By MS/MS	By MS/MS	26.55	26.39	27.04	26.71	Alkyldihydroxyacetonephosphate synthase, peroxisomal
O00148	DDX39A		0.145924	-0.125559	8	8	6	5	15	15	14	13	By MS/MS	By MS/MS	By MS/MS	By MS/MS	25.72	26.23	26	25.69	ATP-dependent RNA helicase DDX39A
O00151	PDLIM1		0.835139	-0.892122	10	9	6	7	10	9	6	7	By MS/MS	By MS/MS	By MS/MS	By MS/MS	24.7	24.25	23.27	23.9	PDZ and LIM domain protein 1
O00159	MYO1C		0.133798	-0.0811653	47	44	47	52	47	44	47	52	By MS/MS	By MS/MS	By MS/MS	By MS/MS	28.85	28.85	28.56	28.98	Unconventional myosin-Ic
O00161	SNAP23		0.159871	-0.200008	9	9	9	9	9	9	9	9	By MS/MS	By MS/MS	By MS/MS	By MS/MS	26.66	26.71	26.04	26.92	Synaptosomal-associated protein 23
O00165	HAX1		0.839509	-0.329736	5	5	5	4	5	5	5	4	By MS/MS	By MS/MS	By MS/MS	By MS/MS	22.51	22.75	22.22	22.37	HCLS1-associated protein X-1
O00170	AIP		0.478713	-0.574959	2	2	1	2	2	2	1	2	By matching	By MS/MS	By matching	By matching	21.4	22.28	21.18	21.35	AH receptor-interacting protein
O00186	STXBP3		0.367571	-0.684523	6	8	5	7	6	8	5	7	By MS/MS	By MS/MS	By MS/MS	By MS/MS	23.36	23.94	22.33	23.6	Syntaxin-binding protein 3
O00214	LGALS8		1.00399	0.440021	2	2	1	1	2	2	1	1	By matching	By MS/MS	By matching	By matching	20.97	20.86	21.22	21.49	Galectin-8
O00217	NDUFS8		0.10564	-0.0592079	8	8	9	8	8	8	9	8	By MS/MS	By MS/MS	By MS/MS	By MS/MS	25.52	25.16	25.35	25.21	NADH dehydrogenase [ubiquinone] iron-sulfur protein 8, mitochondrial
O00220	TNFRSF10A		0.162642	-0.107598	2	4	3	4	2	4	3	4	By MS/MS	By MS/MS	By MS/MS	By MS/MS	23.42	23.22	23.42	23	Tumor necrosis factor receptor superfamily member 10A
O00231	PSMD11		0.0122727	0.0129395	8	8	10	10	8	8	10	10	By MS/MS	By MS/MS	By MS/MS	By MS/MS	24.23	24.89	24.6	24.55	26S proteasome non-ATPase regulatory subunit 11
O00232	PSMD12		0.404131	-0.214745	5	5	5	5	5	5	5	5	By MS/MS	By MS/MS	By MS/MS	By MS/MS	23.08	23.34	23.15	22.85	26S proteasome non-ATPase regulatory subunit 12
O00264	PGRMC1		0.521234	0.210514	10	9	7	9	11	10	8	10	By MS/MS	By MS/MS	By MS/MS	By MS/MS	27.08	26.91	27.08	27.33	Membrane-associated progesterone receptor component 1
O00299	CLIC1		0.750875	-0.290589	7	5	8	7	7	5	8	7	By MS/MS	By MS/MS	By MS/MS	By MS/MS	24.89	25.05	24.56	24.79	Chloride intracellular channel protein 1
O00303	EIF3F		0.398403	0.65464	5	7	6	5	5	7	6	5	By MS/MS	By MS/MS	By MS/MS	By MS/MS	22.98	23.96	24.5	23.75	Eukaryotic translation initiation factor 3 subunit F
O00330	PDHX		0.207033	-0.312194	10	9	8	8	10	9	8	8	By MS/MS	By MS/MS	By MS/MS	By MS/MS	25.61	25	25.44	24.55	Pyruvate dehydrogenase protein X component, mitochondrial
O00410	IPO5		0.0477075	-0.0426378	9	13	11	11	9	14	12	12	By MS/MS	By MS/MS	By MS/MS	By MS/MS	24.59	25.1	24.67	24.93	Importin-5
O00411	POLRMT		0.575316	0.503942	32	26	35	30	32	26	35	30	By MS/MS	By MS/MS	By MS/MS	By MS/MS	26.35	26.05	27	26.41	DNA-directed RNA polymerase, mitochondrial
O00425	IGF2BP3		0.203544	-0.205408	4	4	5	5	4	4	5	5	By MS/MS	By MS/MS	By MS/MS	By MS/MS	23.58	24.28	23.8	23.65	Insulin-like growth factor 2 mRNA-binding protein 3
O00429	DNM1L		0.222185	-0.230744	4	8	5	7	4	8	5	7	By MS/MS	By MS/MS	By MS/MS	By MS/MS	22.56	23.29	22.78	22.61	Dynamin-1-like protein
O00461	GOLIM4		0.0188189	0.0259886	20	20	15	20	20	20	15	20	By MS/MS	By MS/MS	By MS/MS	By MS/MS	26.96	27.72	27.17	27.56	Golgi integral membrane protein 4
O00468	AGRN		1.32949	-0.546528	15	14	11	12	15	14	11	12	By MS/MS	By MS/MS	By MS/MS	By MS/MS	24.14	24.37	23.66	23.75	Agrin
O00469	PLOD2		0.199961	-0.114875	17	14	17	18	17	14	17	18	By MS/MS	By MS/MS	By MS/MS	By MS/MS	26.52	26.74	26.34	26.69	Procollagen-lysine,2-oxoglutarate 5-dioxygenase 2
O00483	NDUFA4		1.42079	-0.410554	5	4	4	5	5	4	4	5	By MS/MS	By MS/MS	By MS/MS	By MS/MS	26.69	26.7	26.37	26.2	Cytochrome c oxidase subunit NDUFA4
O00541	PES1		0.416179	-0.650403	3	4	3	3	3	4	3	3	By MS/MS	By MS/MS	By matching	By MS/MS	22.63	23.54	22.07	22.8	Pescadillo homolog
O00560	SDCBP		0.320167	0.381068	3	5	6	4	3	5	6	4	By MS/MS	By MS/MS	By MS/MS	By MS/MS	23.54	24.02	24.53	23.79	Syntenin-1
O00567	NOP56		0.0384849	-0.0651646	11	12	11	11	11	12	11	11	By MS/MS	By MS/MS	By MS/MS	By MS/MS	24.14	25.22	24.65	24.58	Nucleolar protein 56
O00571	DDX3X		0.00871505	0.00853157	21	20	24	23	21	20	24	23	By MS/MS	By MS/MS	By MS/MS	By MS/MS	26.1	26.65	26.51	26.25	ATP-dependent RNA helicase DDX3X
O00592	PODXL		0.721409	0.394516	13	13	12	13	13	13	12	13	By MS/MS	By MS/MS	By MS/MS	By MS/MS	27.85	28.14	28.25	28.53	Podocalyxin
O00622	CYR61		0.680762	-0.365191	14	12	12	11	14	12	12	11	By MS/MS	By MS/MS	By MS/MS	By MS/MS	25.28	25.33	25.14	24.74	Protein CYR61
O00629	KPNA4		0.34683	0.652038	1	1	1	1	2	2	2	2	By MS/MS	By MS/MS	By MS/MS	By MS/MS	20.18	21.29	21.81	20.96	Importin subunit alpha-3
O00764	PDXK		0.366833	0.471979	2	3	3	3	2	3	3	3	By matching	By MS/MS	By MS/MS	By matching	21.38	22.07	22.53	21.87	Pyridoxal kinase
O00767	SCD		0.130356	-0.122524	2	2	2	3	2	2	2	3	By MS/MS	By MS/MS	By MS/MS	By MS/MS	24.34	23.7	23.95	23.85	Acyl-CoA desaturase
O14521	SDHD		0.400318	0.197323	2	2	2	2	2	2	2	2	By matching	By MS/MS	By matching	By matching	22.28	22.61	22.73	22.55	Succinate dehydrogenase [ubiquinone] cytochrome b small subunit, mitochondrial
O14548	COX7A2L		1.31938	-0.567125	2	2	2	2	2	2	2	2	By MS/MS	By MS/MS	By MS/MS	By MS/MS	25.55	25.43	24.81	25.04	Cytochrome c oxidase subunit 7A-related protein, mitochondrial
O14561	NDUFAB1		0.499506	-0.863181	4	3	3	3	4	3	3	3	By MS/MS	By MS/MS	By MS/MS	By MS/MS	28.06	27.42	27.44	26.31	Acyl carrier protein, mitochondrial
O14579	COPE		0.330777	-0.280181	3	3	3	3	3	3	3	3	By MS/MS	By MS/MS	By MS/MS	By MS/MS	23.34	23.93	23.46	23.25	Coatomer subunit epsilon
O14653	GOSR2		0.578333	0.345881	3	3	5	5	3	3	5	5	By MS/MS	By MS/MS	By MS/MS	By MS/MS	23.67	23.8	24.3	23.87	Golgi SNAP receptor complex member 2
O14657	TOR1B		0.652887	1.13989	2	2	4	4	2	2	4	4	By MS/MS	By matching	By MS/MS	By MS/MS	21.47	20.45	21.69	22.51	Torsin-1B
O14662	STX16		0.038437	0.0498228	2	2	3	3	2	2	3	3	By MS/MS	By MS/MS	By MS/MS	By MS/MS	23.31	22.73	23.36	22.77	Syntaxin-16
O14672	ADAM10		0.788287	0.377869	15	15	14	14	15	15	14	14	By MS/MS	By MS/MS	By MS/MS	By MS/MS	25.61	25.89	26.02	26.23	Disintegrin and metalloproteinase domain-containing protein 10
O14737	PDCD5		0.476191	-0.724693	3	4	1	2	3	4	1	2	By MS/MS	By MS/MS	By matching	By MS/MS	22.12	22.58	22.15	21.1	Programmed cell death protein 5
O14745	SLC9A3R1		0.655193	0.501771	18	17	14	19	18	17	14	19	By MS/MS	By MS/MS	By MS/MS	By MS/MS	27.13	26.83	27.24	27.72	Na(+)/H(+) exchange regulatory cofactor NHE-RF1
O14763	TNFRSF10B		0.0981382	0.17384	3	3	2	3	3	3	2	3	By MS/MS	By MS/MS	By MS/MS	By MS/MS	22.15	23.08	22.42	23.16	Tumor necrosis factor receptor superfamily member 10B
O14773	TPP1		1.10073	2.93336	2	1	2	2	2	1	2	2	By matching	By matching	By MS/MS	By MS/MS	20.33	21.55	24.5	23.24	Tripeptidyl-peptidase 1
O14786	NRP1		0.0188052	0.0141287	7	7	9	8	7	7	9	8	By MS/MS	By MS/MS	By MS/MS	By MS/MS	25.16	24.69	24.96	24.93	Neuropilin-1
O14818	PSMA7		0.5421	0.209282	2	2	2	2	2	2	2	2	By matching	By matching	By MS/MS	By MS/MS	21.45	21.16	21.51	21.51	Proteasome subunit alpha type-7
O14828	SCAMP3		0.130665	0.163252	5	6	6	6	5	6	6	6	By MS/MS	By MS/MS	By MS/MS	By MS/MS	24.9	25.4	24.96	25.66	Secretory carrier-associated membrane protein 3
O14874	BCKDK		0.103253	-0.179449	5	4	5	5	5	4	5	5	By MS/MS	By MS/MS	By MS/MS	By MS/MS	23.9	23.16	23.8	22.89	[3-methyl-2-oxobutanoate dehydrogenase [lipoamide]] kinase, mitochondrial
O14880	MGST3		1.53618	-0.18747	5	5	6	7	5	5	6	7	By MS/MS	By MS/MS	By MS/MS	By MS/MS	27.11	27.18	26.96	26.95	Microsomal glutathione S-transferase 3
O14907	TAX1BP3		0.440763	-1.12615	2	2	1	2	2	2	1	2	By matching	By MS/MS	By matching	By MS/MS	22.16	23.08	20.65	22.34	Tax1-binding protein 3
O14908	GIPC1		0.0807072	0.256705	1	2	2	2	1	2	2	2	By MS/MS	By MS/MS	By MS/MS	By MS/MS	21.67	22.15	23.19	21.14	PDZ domain-containing protein GIPC1
O14925	TIMM23		0.870518	-0.295907	1	1	1	1	6	6	5	6	By MS/MS	By MS/MS	By MS/MS	By MS/MS	25.62	25.62	25.21	25.45	Mitochondrial import inner membrane translocase subunit Tim23
O14936	CASK		0.362365	-0.407656	15	18	12	17	15	18	12	17	By MS/MS	By MS/MS	By MS/MS	By MS/MS	25.14	25.81	24.82	25.32	Peripheral plasma membrane protein CASK
O14939	PLD2		0.659357	-0.36556	8	5	4	6	8	5	4	6	By MS/MS	By MS/MS	By MS/MS	By MS/MS	23.96	23.73	23.31	23.65	Phospholipase D2
O14949	UQCRQ		0.396416	0.229995	4	4	5	5	4	4	5	5	By MS/MS	By MS/MS	By MS/MS	By MS/MS	25.94	26.18	26.11	26.47	Cytochrome b-c1 complex subunit 8
P19105	MYL12A		0.695531	-0.387834	5	6	5	5	10	11	10	11	By MS/MS	By MS/MS	By MS/MS	By MS/MS	27.51	27.57	26.95	27.36	Myosin regulatory light chain 12A
O14974	PPP1R12A		0.428274	-0.328077	8	12	8	9	8	12	8	9	By MS/MS	By MS/MS	By MS/MS	By MS/MS	24.43	24.97	24.27	24.47	Protein phosphatase 1 regulatory subunit 12A
O14975	SLC27A2		0.994963	0.565428	11	9	8	12	11	9	8	12	By MS/MS	By MS/MS	By MS/MS	By MS/MS	24.19	24.5	25.03	24.79	Very long-chain acyl-CoA synthetase
O14979	HNRNPDL		0.235483	0.180539	2	3	4	3	4	5	6	5	By MS/MS	By MS/MS	By MS/MS	By MS/MS	23.11	22.56	23.07	22.96	Heterogeneous nuclear ribonucleoprotein D-like
O14980	XPO1		0.526768	-0.52848	11	9	6	8	11	9	6	8	By MS/MS	By MS/MS	By MS/MS	By MS/MS	23.95	24.53	23.96	23.47	Exportin-1
O15020	SPTBN2		0.94219	-0.927973	17	19	14	17	17	19	14	17	By MS/MS	By MS/MS	By MS/MS	By MS/MS	25.18	25.38	24.03	24.68	Spectrin beta chain, non-erythrocytic 2
O15027	SEC16A		0.445231	-0.667525	17	20	12	18	17	20	12	18	By MS/MS	By MS/MS	By MS/MS	By MS/MS	25.16	26.17	24.74	25.25	Protein transport protein Sec16A
O15031	PLXNB2		0.327956	-0.156008	50	49	46	53	52	51	48	55	By MS/MS	By MS/MS	By MS/MS	By MS/MS	28.04	28.22	27.83	28.13	Plexin-B2
O15042	U2SURP		0.383084	-0.693058	9	13	9	14	9	13	9	14	By MS/MS	By MS/MS	By MS/MS	By MS/MS	24.69	25.15	23.59	24.87	U2 snRNP-associated SURP motif-containing protein
O15091	KIAA0391		0.190457	-0.262742	15	16	17	15	15	16	17	15	By MS/MS	By MS/MS	By MS/MS	By MS/MS	26.34	25.73	26.16	25.39	Mitochondrial ribonuclease P protein 3
O15121	DEGS1		1.13352	0.525447	3	3	3	3	3	3	3	3	By MS/MS	By MS/MS	By MS/MS	By MS/MS	24.64	24.89	25.37	25.21	Sphingolipid delta(4)-desaturase DES1
O15126	SCAMP1		0.145317	-0.212671	2	3	3	3	2	3	3	3	By matching	By MS/MS	By MS/MS	By MS/MS	23.88	24.57	23.64	24.38	Secretory carrier-associated membrane protein 1
O15127	SCAMP2		0.781011	0.993587	2	3	3	2	2	3	3	2	By MS/MS	By MS/MS	By MS/MS	By MS/MS	23.26	23.58	23.98	24.85	Secretory carrier-associated membrane protein 2
O15143	ARPC1B		0.00963124	-0.00564575	3	3	4	3	3	3	4	3	By MS/MS	By MS/MS	By MS/MS	By MS/MS	22.96	23.28	23.02	23.21	Actin-related protein 2/3 complex subunit 1B
O15144	ARPC2		0.175963	0.0749683	5	4	4	5	5	4	4	5	By MS/MS	By MS/MS	By MS/MS	By MS/MS	22.75	22.92	23.04	22.79	Actin-related protein 2/3 complex subunit 2
O15145	ARPC3		0.665149	-1.80565	2	2	2	2	2	2	2	2	By MS/MS	By MS/MS	By matching	By MS/MS	23.66	22.56	20.45	22.15	Actin-related protein 2/3 complex subunit 3
O15162	PLSCR1		0.608915	-2.27445	3	3	1	3	3	3	1	3	By MS/MS	By MS/MS	By matching	By MS/MS	22.93	23.56	19.6	22.33	Phospholipid scramblase 1
O15173	PGRMC2		0.254284	0.245509	8	7	6	8	8	7	6	8	By MS/MS	By MS/MS	By MS/MS	By MS/MS	26.3	26.22	26.16	26.86	Membrane-associated progesterone receptor component 2
O15228	GNPAT		0.300254	0.484072	2	1	3	3	2	1	3	3	By MS/MS	By matching	By MS/MS	By MS/MS	21.04	21.2	22.19	21.02	Dihydroxyacetone phosphate acyltransferase
O15230	LAMA5		0.191574	0.212821	10	10	8	8	10	10	8	8	By MS/MS	By MS/MS	By MS/MS	By MS/MS	23.49	23.61	23.37	24.15	Laminin subunit alpha-5
O15235	MRPS12		0.0857281	0.152836	6	5	5	5	6	5	5	5	By MS/MS	By MS/MS	By MS/MS	By MS/MS	24.92	24.35	25.31	24.27	28S ribosomal protein S12, mitochondrial
O15254	ACOX3		0.379213	0.542185	2	2	3	2	2	2	3	2	By matching	By matching	By MS/MS	By MS/MS	21.09	22.13	22.27	22.02	Peroxisomal acyl-coenzyme A oxidase 3
O15258	RER1		0.330314	-0.441161	3	4	4	5	3	4	4	5	By MS/MS	By MS/MS	By MS/MS	By MS/MS	23.44	23.69	22.65	23.61	Protein RER1
O15260	SURF4		0.13703	-0.0597277	6	6	7	7	6	6	7	7	By MS/MS	By MS/MS	By MS/MS	By MS/MS	26.69	26.78	26.82	26.54	Surfeit locus protein 4
O15269	SPTLC1		0.423034	0.278059	8	7	7	8	8	7	7	8	By MS/MS	By MS/MS	By MS/MS	By MS/MS	24.95	24.48	25.08	24.91	Serine palmitoyltransferase 1
O15270	SPTLC2		0.213014	0.314069	5	6	7	7	5	6	7	7	By MS/MS	By MS/MS	By MS/MS	By MS/MS	23.86	22.92	23.94	23.46	Serine palmitoyltransferase 2
O15320	CTAGE5		0.0429005	-0.0331726	4	3	4	6	4	3	4	6	By MS/MS	By MS/MS	By MS/MS	By MS/MS	22.89	22.79	22.56	23.05	cTAGE family member 5
O15321	TM9SF1		0.56336	0.312917	3	3	4	4	3	3	4	4	By MS/MS	By MS/MS	By MS/MS	By MS/MS	24.51	24.71	25.11	24.74	Transmembrane 9 superfamily member 1
O15371	EIF3D		0.145541	0.212237	2	3	3	2	2	3	3	2	By matching	By MS/MS	By MS/MS	By matching	21.34	22.35	22.05	22.07	Eukaryotic translation initiation factor 3 subunit D
O15372	EIF3H		0.220885	0.333235	2	2	3	3	2	2	3	3	By matching	By MS/MS	By MS/MS	By MS/MS	22.03	22.97	23.1	22.57	Eukaryotic translation initiation factor 3 subunit H
O15382	BCAT2		0.0334087	0.0647259	17	15	19	16	17	15	19	16	By MS/MS	By MS/MS	By MS/MS	By MS/MS	26.54	26.17	27.01	25.83	Branched-chain-amino-acid aminotransferase, mitochondrial
O15400	STX7		0.347227	-1.43434	3	4	2	3	3	4	2	3	By matching	By MS/MS	By MS/MS	By MS/MS	22.89	22.88	19.91	22.99	Syntaxin-7
O15427	SLC16A3		0.144506	0.136086	12	14	14	13	12	14	14	13	By MS/MS	By MS/MS	By MS/MS	By MS/MS	27.1	27.29	27.02	27.64	Monocarboxylate transporter 4
O15431	SLC31A1		0.397063	1.23103	2	1	2	2	2	1	2	2	By MS/MS	By MS/MS	By MS/MS	By MS/MS	22.95	20.63	22.93	23.11	High affinity copper uptake protein 1
O15438	ABCC3		0.404001	0.467291	10	10	11	13	10	10	11	13	By MS/MS	By MS/MS	By MS/MS	By MS/MS	23.96	24.83	24.88	24.84	Canalicular multispecific organic anion transporter 2
O15439	ABCC4		0.378688	0.19841	17	20	19	20	17	20	19	20	By MS/MS	By MS/MS	By MS/MS	By MS/MS	25.97	26.34	26.29	26.42	Multidrug resistance-associated protein 4
O15460	P4HA2		0.180759	0.235062	6	7	9	9	6	7	9	9	By MS/MS	By MS/MS	By MS/MS	By MS/MS	23.89	24.56	24.78	24.14	Prolyl 4-hydroxylase subunit alpha-2
O15533	TAPBP		0.0987801	0.0794106	8	10	8	10	8	10	8	10	By MS/MS	By MS/MS	By MS/MS	By MS/MS	25.57	26.1	25.85	25.98	Tapasin
O43143	DHX15		0.256885	-0.379245	9	10	13	10	9	11	13	10	By MS/MS	By MS/MS	By MS/MS	By MS/MS	25.14	25.4	25.41	24.37	Pre-mRNA-splicing factor ATP-dependent RNA helicase DHX15
O43169	CYB5B		0.294784	0.438625	8	8	8	7	8	8	8	7	By MS/MS	By MS/MS	By MS/MS	By MS/MS	27.14	26.11	26.88	27.25	Cytochrome b5 type B
O43175	PHGDH		0.0482646	-0.0234013	14	14	15	15	14	14	15	15	By MS/MS	By MS/MS	By MS/MS	By MS/MS	26.53	26.22	26.35	26.35	D-3-phosphoglycerate dehydrogenase
O43181	NDUFS4		0.270258	-0.186488	2	2	4	4	2	2	4	4	By MS/MS	By MS/MS	By MS/MS	By MS/MS	25.32	25.82	25.42	25.34	NADH dehydrogenase [ubiquinone] iron-sulfur protein 4, mitochondrial
O43242	PSMD3		0.501805	-0.326254	4	6	5	6	4	6	5	6	By MS/MS	By MS/MS	By MS/MS	By MS/MS	23.1	23.58	22.97	23.07	26S proteasome non-ATPase regulatory subunit 3
O43251	RBFOX2		0.0458374	-0.178076	2	2	2	2	2	2	2	2	By matching	By MS/MS	By MS/MS	By MS/MS	20.51	22.93	21.22	21.87	RNA binding protein fox-1 homolog 2
O43292	GPAA1		0.659244	0.364323	4	4	3	5	4	4	3	5	By MS/MS	By MS/MS	By MS/MS	By MS/MS	23.2	23.56	23.65	23.84	Glycosylphosphatidylinositol anchor attachment 1 protein
O43294	TGFB1I1		0.408489	0.698709	1	2	3	3	1	2	3	3	By MS/MS	By matching	By MS/MS	By MS/MS	20.31	21.3	21.91	21.1	Transforming growth factor beta-1-induced transcript 1 protein
O43306	ADCY6		0.239808	-0.183852	2	2	3	4	2	2	3	4	By matching	By matching	By matching	By MS/MS	21	20.48	20.47	20.64	Adenylate cyclase type 6
O43390	HNRNPR		1.05619	-0.699098	7	9	7	6	12	14	12	10	By MS/MS	By MS/MS	By MS/MS	By MS/MS	25.6	25.68	25.16	24.73	Heterogeneous nuclear ribonucleoprotein R
O43399	TPD52L2		0.637214	0.727255	6	5	5	8	6	5	5	8	By MS/MS	By MS/MS	By MS/MS	By MS/MS	23.85	23.27	23.97	24.6	Tumor protein D54
O43402	EMC8		0.142868	-0.112596	6	6	7	6	6	6	7	6	By MS/MS	By MS/MS	By MS/MS	By MS/MS	25.27	25.41	25.49	24.96	ER membrane protein complex subunit 8
O43462	MBTPS2		0.515671	0.781301	2	2	4	3	2	2	4	3	By MS/MS	By MS/MS	By MS/MS	By MS/MS	21.56	20.43	21.7	21.87	Membrane-bound transcription factor site-2 protease
O43464	HTRA2		1.29114	-4.09477	2	3	2	2	2	3	2	2	By MS/MS	By MS/MS	By matching	By matching	25.8	25.43	22.47	20.58	Serine protease HTRA2, mitochondrial
O43488	AKR7A2		0.0537276	-0.103364	5	5	5	5	5	5	5	5	By MS/MS	By MS/MS	By MS/MS	By MS/MS	23.77	22.65	23.38	22.83	Aflatoxin B1 aldehyde reductase member 2
O43491	EPB41L2		1.07749	-0.58993	30	31	28	29	33	33	31	32	By MS/MS	By MS/MS	By MS/MS	By MS/MS	27.63	27.4	27.07	26.78	Band 4.1-like protein 2
O43504	LAMTOR5		0.328511	-0.976974	2	3	1	3	2	3	1	3	By MS/MS	By MS/MS	By matching	By MS/MS	23.66	23.64	21.57	23.78	Ragulator complex protein LAMTOR5
O43505	B4GAT1		1.36539	3.49515	0	0	2	2	0	0	2	2	Imputed	Imputed	By MS/MS	By matching	19.45	19.58	23.76	22.26	Beta-1,4-glucuronyltransferase 1
O43570	CA12		0.934353	-0.771364	5	5	5	5	5	5	5	5	By MS/MS	By MS/MS	By MS/MS	By MS/MS	24.6	24.03	23.49	23.59	Carbonic anhydrase 12
O43615	TIMM44		0.126131	-0.103114	16	16	15	16	16	16	15	16	By MS/MS	By MS/MS	By MS/MS	By MS/MS	28.2	27.81	28.11	27.7	Mitochondrial import inner membrane translocase subunit TIM44
O43660	PLRG1		0.0517956	-0.0733032	1	3	3	3	1	3	3	3	By matching	By MS/MS	By MS/MS	By MS/MS	20.85	20.57	21.07	20.2	Pleiotropic regulator 1
O43674	NDUFB5		0.398275	0.190431	5	5	6	5	5	5	6	5	By MS/MS	By MS/MS	By MS/MS	By MS/MS	25.67	25.33	25.63	25.75	NADH dehydrogenase [ubiquinone] 1 beta subcomplex subunit 5, mitochondrial
O43676	NDUFB3		0.662808	-0.357214	3	3	4	4	3	3	4	4	By MS/MS	By MS/MS	By MS/MS	By MS/MS	24.79	24.38	24.23	24.23	NADH dehydrogenase [ubiquinone] 1 beta subcomplex subunit 3
O43678	NDUFA2		0.503246	0.506783	7	7	7	7	7	7	7	7	By MS/MS	By MS/MS	By MS/MS	By MS/MS	25.18	24.46	25.45	25.21	NADH dehydrogenase [ubiquinone] 1 alpha subcomplex subunit 2
O43684	BUB3		0.073891	-0.0876236	3	4	4	3	3	4	4	3	By MS/MS	By MS/MS	By MS/MS	By MS/MS	23.12	22.36	22.55	22.76	Mitotic checkpoint protein BUB3
O43688	PPAP2C		0.541362	-1.02896	2	2	2	3	2	2	2	3	By MS/MS	By matching	By MS/MS	By MS/MS	19.26	19.43	17.6	19.03	Lipid phosphate phosphohydrolase 2
O43707	ACTN4		0.322578	-0.144197	40	41	41	41	67	66	66	66	By MS/MS	By MS/MS	By MS/MS	By MS/MS	30.91	30.85	30.57	30.9	Alpha-actinin-4
O43772	SLC25A20		0.0504735	-0.092063	10	12	12	12	10	12	12	12	By MS/MS	By MS/MS	By MS/MS	By MS/MS	25.02	23.88	24.21	24.51	Mitochondrial carnitine/acylcarnitine carrier protein
O43795	MYO1B		0.0376462	0.0385065	26	24	29	27	29	27	31	30	By MS/MS	By MS/MS	By MS/MS	By MS/MS	27.54	26.89	27.31	27.2	Unconventional myosin-Ib
O43808	SLC25A17		0.627706	1.66638	0	2	2	2	0	2	2	2	Imputed	By matching	By MS/MS	By MS/MS	19.76	21.18	22.83	21.44	Peroxisomal membrane protein PMP34
O43809	NUDT21		0.45908	0.589971	3	3	4	4	3	3	4	4	By MS/MS	By MS/MS	By MS/MS	By MS/MS	22.29	21.96	23.17	22.26	Cleavage and polyadenylation specificity factor subunit 5
O43813	LANCL1		0.0635126	-0.0696754	8	8	7	10	8	8	7	10	By MS/MS	By MS/MS	By MS/MS	By MS/MS	25.19	25.84	25.29	25.6	LanC-like protein 1
O43819	SCO2		0.348667	-0.186742	7	7	7	7	7	7	7	7	By MS/MS	By MS/MS	By MS/MS	By MS/MS	24.06	24.38	24.16	23.91	Protein SCO2 homolog, mitochondrial
O43837	IDH3B		0.133425	0.183133	15	15	16	15	15	15	16	15	By MS/MS	By MS/MS	By MS/MS	By MS/MS	27.27	26.62	27.47	26.79	Isocitrate dehydrogenase [NAD] subunit beta, mitochondrial
O43852	CALU		0.0155676	0.00996685	15	16	20	21	15	16	20	21	By MS/MS	By MS/MS	By MS/MS	By MS/MS	28.53	28.43	28.3	28.68	Calumenin
O43854	EDIL3		1.3843	0.778778	19	18	21	22	19	18	21	22	By MS/MS	By MS/MS	By MS/MS	By MS/MS	26.54	26.72	27.54	27.27	EGF-like repeat and discoidin I-like domain-containing protein 3
O43865	AHCYL1		0.674167	0.14034	7	7	7	5	7	7	7	5	By MS/MS	By MS/MS	By MS/MS	By MS/MS	23.51	23.48	23.56	23.71	Putative adenosylhomocysteinase 2
O43920	NDUFS5		0.854309	-0.303596	5	5	6	5	5	5	6	5	By MS/MS	By MS/MS	By MS/MS	By MS/MS	24.93	24.81	24.45	24.68	NADH dehydrogenase [ubiquinone] iron-sulfur protein 5
O60216	RAD21		0.0123497	0.015336	5	6	3	4	5	6	3	4	By MS/MS	By MS/MS	By MS/MS	By MS/MS	21.58	21.86	21.38	22.09	Double-strand-break repair protein rad21 homolog
O60220	TIMM8A		0.565326	-1.02007	3	4	1	4	3	4	1	4	By MS/MS	By MS/MS	By MS/MS	By MS/MS	24.12	25.28	23.33	24.03	Mitochondrial import inner membrane translocase subunit Tim8 A
O60231	DHX16		0.357583	-1.454	3	5	2	3	3	5	2	3	By MS/MS	By MS/MS	By matching	By MS/MS	22.37	22.56	19.5	22.53	Putative pre-mRNA-splicing factor ATP-dependent RNA helicase DHX16
O60245	PCDH7		1.48069	0.882929	6	5	6	8	6	5	6	8	By MS/MS	By MS/MS	By MS/MS	By MS/MS	23.81	23.67	24.47	24.77	Protocadherin-7
O60264	SMARCA5		0.441831	-0.265719	2	3	1	0	4	5	4	3	By MS/MS	By MS/MS	By MS/MS	By MS/MS	22.56	22.57	22.52	22.07	SWI/SNF-related matrix-associated actin-dependent regulator of chromatin subfamily A member 5
O60266	ADCY3		0.952224	1.01023	5	5	3	5	5	5	3	5	By MS/MS	By MS/MS	By MS/MS	By MS/MS	21.06	21.55	22.59	22.04	Adenylate cyclase type 3
O60313	OPA1		0.391333	-0.419296	33	33	31	31	33	33	31	31	By MS/MS	By MS/MS	By MS/MS	By MS/MS	27.3	27.67	26.71	27.43	Dynamin-like 120 kDa protein, mitochondrial
O60427	FADS1		0.295796	0.121381	12	13	11	13	13	14	12	14	By MS/MS	By MS/MS	By MS/MS	By MS/MS	26.42	26.44	26.4	26.7	Fatty acid desaturase 1
O60476	MAN1A2		0.317117	0.214429	6	8	6	5	6	8	6	5	By MS/MS	By MS/MS	By MS/MS	By MS/MS	23.76	24.01	23.88	24.32	Mannosyl-oligosaccharide 1,2-alpha-mannosidase IB
O60488	ACSL4		0.832733	0.991162	12	10	15	13	12	10	15	13	By MS/MS	By MS/MS	By MS/MS	By MS/MS	24.53	23.76	25.32	24.95	Long-chain-fatty-acid--CoA ligase 4
O60499	STX10		0.613226	-0.510285	4	5	4	5	4	5	4	5	By MS/MS	By MS/MS	By MS/MS	By MS/MS	23.58	22.97	22.7	22.83	Syntaxin-10
O60503	ADCY9		1.6165	1.20289	9	10	12	15	9	10	12	15	By MS/MS	By MS/MS	By MS/MS	By MS/MS	23.52	23.4	24.48	24.84	Adenylate cyclase type 9
O60506	SYNCRIP		1.32286	-1.28619	4	4	4	4	4	4	4	4	By MS/MS	By MS/MS	By MS/MS	By MS/MS	24.8	24.44	23.1	23.56	Heterogeneous nuclear ribonucleoprotein Q
O60507	TPST1		0.170168	-0.136261	3	4	1	3	3	4	1	3	By matching	By MS/MS	By matching	By matching	21.56	21.18	21.02	21.44	Protein-tyrosine sulfotransferase 1
O60518	RANBP6		0.328118	-0.358152	2	2	1	2	2	2	1	2	By matching	By MS/MS	By matching	By MS/MS	20.93	20.92	20.16	20.97	Ran-binding protein 6
O60568	PLOD3		0.957576	0.833053	12	14	18	17	12	14	18	17	By MS/MS	By MS/MS	By MS/MS	By MS/MS	24.94	25.04	26.12	25.53	Procollagen-lysine,2-oxoglutarate 5-dioxygenase 3
O60573	EIF4E2		0.113407	-0.0854378	2	3	3	3	2	3	3	3	By matching	By matching	By matching	By MS/MS	21.56	21.55	21.21	21.73	Eukaryotic translation initiation factor 4E type 2
O60613	2015-09-01		1.50591	-1.35151	3	3	3	3	3	3	3	3	By MS/MS	By MS/MS	By MS/MS	By MS/MS	24.46	24.51	22.89	23.38	15 kDa selenoprotein
O60645	EXOC3		0.776348	-0.442624	5	4	5	4	5	4	5	4	By MS/MS	By MS/MS	By matching	By MS/MS	23.22	22.8	22.57	22.56	Exocyst complex component 3
O60664	PLIN3		0.14864	-0.30451	3	7	3	5	3	7	3	5	By matching	By MS/MS	By matching	By MS/MS	22.8	23.74	22.43	23.5	Perilipin-3
O60669	SLC16A7		0.491825	-0.360373	2	2	2	2	2	2	2	2	By MS/MS	By MS/MS	By matching	By MS/MS	21.85	21.93	21.26	21.8	Monocarboxylate transporter 2
O60684	KPNA6		0.800813	-0.527135	4	3	3	2	7	6	6	5	By MS/MS	By MS/MS	By MS/MS	By MS/MS	23.99	23.91	23.66	23.18	Importin subunit alpha-7
O60701	UGDH		0.100318	-0.0765572	2	2	2	3	2	2	2	3	By matching	By matching	By matching	By matching	20.9	21.23	21.19	20.79	UDP-glucose 6-dehydrogenase
O60716	CTNND1		0.170358	-0.213365	34	46	36	46	34	46	36	46	By MS/MS	By MS/MS	By MS/MS	By MS/MS	27.38	27.75	26.95	27.75	Catenin delta-1
O60725	ICMT		0.385965	0.293538	3	4	4	4	3	4	4	4	By matching	By matching	By MS/MS	By MS/MS	22.74	22.62	22.69	23.25	Protein-S-isoprenylcysteine O-methyltransferase
O60762	DPM1		0.80723	0.844529	8	7	8	8	8	7	8	8	By MS/MS	By MS/MS	By MS/MS	By MS/MS	25.57	26.17	26.95	26.48	Dolichol-phosphate mannosyltransferase subunit 1
O60783	MRPS14		0.657038	-0.592418	3	3	3	2	3	3	3	2	By MS/MS	By MS/MS	By MS/MS	By MS/MS	23.26	22.63	22.47	22.23	28S ribosomal protein S14, mitochondrial
Q99879	HIST1H2BM		1.1704	-1.09208	2	2	2	2	8	7	8	7	By MS/MS	By MS/MS	By MS/MS	By MS/MS	29.49	29.69	28.21	28.78	Histone H2B type 1-M
O60830	TIMM17B		0.887441	-0.620172	2	3	4	3	3	4	5	4	By MS/MS	By MS/MS	By MS/MS	By MS/MS	24.24	24.51	23.96	23.54	Mitochondrial import inner membrane translocase subunit Tim17-B
O60831	PRAF2		0.18226	0.0431204	7	6	6	5	7	6	6	5	By MS/MS	By MS/MS	By MS/MS	By MS/MS	24.52	24.65	24.58	24.68	PRA1 family protein 2
O60832	DKC1		0.433188	-0.77459	4	6	3	5	4	6	3	5	By MS/MS	By MS/MS	By MS/MS	By MS/MS	23.15	24.37	22.7	23.27	H/ACA ribonucleoprotein complex subunit 4
O60841	EIF5B		0.49235	-0.893478	6	8	4	7	6	8	4	7	By MS/MS	By MS/MS	By MS/MS	By MS/MS	23.93	24.65	22.81	23.98	Eukaryotic translation initiation factor 5B
O60869	EDF1		0.133032	-0.240525	2	2	1	2	2	2	1	2	By MS/MS	By MS/MS	By matching	By MS/MS	21.21	20.6	20.12	21.21	Endothelial differentiation-related factor 1
O60884	DNAJA2		0.0875887	-0.0740862	2	2	2	2	2	2	2	2	By MS/MS	By MS/MS	By matching	By matching	22.07	22.34	22.38	21.88	DnaJ homolog subfamily A member 2
O60888	CUTA		0.691329	2.30874	1	2	2	3	1	2	2	3	By matching	By matching	By MS/MS	By MS/MS	22.35	19.89	23.56	23.3	Protein CutA
O60941	DTNB		0.247355	-0.276408	4	3	2	3	4	3	2	3	By MS/MS	By MS/MS	By matching	By MS/MS	21.6	22.36	21.56	21.85	Dystrobrevin beta
O75027	ABCB7		0.358946	-0.0664167	18	20	21	22	18	21	21	22	By MS/MS	By MS/MS	By MS/MS	By MS/MS	26.6	26.46	26.47	26.45	ATP-binding cassette sub-family B member 7, mitochondrial
O75037	KIF21B		0.750169	1.0872	2	2	2	1	2	2	2	1	By MS/MS	By MS/MS	By MS/MS	By MS/MS	22.6	23.43	24.43	23.76	Kinesin-like protein KIF21B
P0DMP2	SRGAP2B		0.513528	-0.930532	3	3	3	4	3	3	3	4	By MS/MS	By matching	By MS/MS	By MS/MS	22.68	21.32	21.09	21.05	SLIT-ROBO Rho GTPase-activating protein 2B
O75054	IGSF3		0.0730573	0.126299	11	12	10	10	11	12	10	10	By MS/MS	By MS/MS	By MS/MS	By MS/MS	24.37	24.21	23.85	24.98	Immunoglobulin superfamily member 3
O75063	FAM20B		0.429164	0.478429	3	3	4	3	3	3	4	3	By MS/MS	By MS/MS	By MS/MS	By MS/MS	23.24	24.08	24.14	24.14	Glycosaminoglycan xylosylkinase
O75083	WDR1		1.2864	-0.628447	7	6	9	8	7	6	9	8	By MS/MS	By MS/MS	By MS/MS	By MS/MS	25.18	25	24.58	24.34	WD repeat-containing protein 1
O75127	PTCD1		0.0681485	0.137403	7	8	7	6	7	8	7	6	By MS/MS	By MS/MS	By MS/MS	By MS/MS	23.74	22.74	23.81	22.94	Pentatricopeptide repeat-containing protein 1, mitochondrial
O75128	COBL		0.427167	-0.512009	3	3	3	3	3	3	3	3	By matching	By MS/MS	By matching	By MS/MS	20.13	21	19.93	20.17	Protein cordon-bleu
O75165	DNAJC13		0.538257	-1.12048	3	3	2	4	3	3	2	4	By MS/MS	By MS/MS	By matching	By MS/MS	22.12	22.67	20.54	22.01	DnaJ homolog subfamily C member 13
O75208	COQ9		0.153793	-0.140982	5	6	7	6	5	6	7	6	By MS/MS	By MS/MS	By MS/MS	By MS/MS	24.4	23.8	23.85	24.08	Ubiquinone biosynthesis protein COQ9, mitochondrial
O75251	NDUFS7		0.397571	0.521749	4	4	5	4	4	4	5	4	By MS/MS	By MS/MS	By MS/MS	By MS/MS	23.82	23	24.21	23.66	NADH dehydrogenase [ubiquinone] iron-sulfur protein 7, mitochondrial
O75306	NDUFS2		0.0363701	-0.0267515	20	20	20	21	20	20	20	21	By MS/MS	By MS/MS	By MS/MS	By MS/MS	27.56	27.16	27.45	27.21	NADH dehydrogenase [ubiquinone] iron-sulfur protein 2, mitochondrial
O75323	GBAS		0.516955	0.830571	8	5	13	11	8	5	13	11	By MS/MS	By MS/MS	By MS/MS	By MS/MS	26.07	24.89	26.45	26.17	Protein NipSnap homolog 2
O75340	PDCD6		0.121258	-0.178471	5	5	4	4	5	5	4	4	By MS/MS	By MS/MS	By MS/MS	By MS/MS	23.54	24.55	23.84	23.9	Programmed cell death protein 6
O75352	MPDU1		0.186146	0.182311	3	3	3	3	3	3	3	3	By MS/MS	By MS/MS	By MS/MS	By MS/MS	24.59	25.01	24.71	25.26	Mannose-P-dolichol utilization defect 1 protein
O75367	H2AFY		0.889629	-0.911727	16	16	11	12	16	16	11	12	By MS/MS	By MS/MS	By MS/MS	By MS/MS	26.41	26.8	25.39	26	Core histone macro-H2A.1
O75369	FLNB		0.372219	-0.341729	95	99	87	101	99	103	91	103	By MS/MS	By MS/MS	By MS/MS	By MS/MS	29.03	29.41	28.6	29.16	Filamin-B
O75380	NDUFS6		0.595647	0.292003	5	5	5	5	5	5	5	5	By MS/MS	By MS/MS	By MS/MS	By MS/MS	25.05	25.05	25.53	25.16	NADH dehydrogenase [ubiquinone] iron-sulfur protein 6, mitochondrial
O75381	PEX14		0.32373	-0.107242	6	5	5	5	6	5	5	5	By MS/MS	By MS/MS	By MS/MS	By MS/MS	24.18	24.3	24.02	24.24	Peroxisomal membrane protein PEX14
O75390	CS		0.135997	-0.214554	19	18	20	19	19	18	20	19	By MS/MS	By MS/MS	By MS/MS	By MS/MS	29.25	28.64	29.18	28.28	Citrate synthase, mitochondrial
O75394	MRPL33		0.177601	0.171583	1	1	2	2	1	1	2	2	By MS/MS	By MS/MS	By MS/MS	By MS/MS	22.95	22.72	23.33	22.69	39S ribosomal protein L33, mitochondrial
O75396	SEC22B		0.0662833	0.0321894	10	10	9	10	10	10	9	10	By MS/MS	By MS/MS	By MS/MS	By MS/MS	28.23	28.54	28.45	28.38	Vesicle-trafficking protein SEC22b
O75400	PRPF40A		0.250274	-0.651188	3	6	1	4	3	6	1	4	By MS/MS	By MS/MS	By matching	By MS/MS	22.4	23.44	21.48	23.06	Pre-mRNA-processing factor 40 homolog A
O75410	TACC1		0.598814	-0.669874	4	5	5	3	4	5	5	3	By MS/MS	By MS/MS	By MS/MS	By MS/MS	25.88	26.05	25.71	24.88	Transforming acidic coiled-coil-containing protein 1
O75431	MTX2		1.95236	-1.01004	7	7	9	8	7	7	9	8	By MS/MS	By MS/MS	By MS/MS	By MS/MS	25.82	25.99	24.83	24.96	Metaxin-2
O75438	NDUFB1		0.177908	-0.131202	2	2	3	2	2	2	3	2	By MS/MS	By MS/MS	By MS/MS	By MS/MS	23.07	22.86	22.59	23.07	NADH dehydrogenase [ubiquinone] 1 beta subcomplex subunit 1
O75439	PMPCB		0.013649	0.0254555	20	19	19	19	20	19	19	19	By MS/MS	By MS/MS	By MS/MS	By MS/MS	28.15	27.28	28.13	27.35	Mitochondrial-processing peptidase subunit beta
O75475	PSIP1		0.390772	0.204691	5	6	3	5	5	6	3	5	By matching	By MS/MS	By MS/MS	By MS/MS	22.64	23.03	23.02	23.06	PC4 and SFRS1-interacting protein
O75477	ERLIN1		0.528119	0.199697	9	10	10	10	9	10	10	10	By MS/MS	By MS/MS	By MS/MS	By MS/MS	25.69	25.81	25.82	26.08	Erlin-1
O75489	NDUFS3		0.223112	-0.187814	19	19	19	18	19	19	19	18	By MS/MS	By MS/MS	By MS/MS	By MS/MS	28.26	27.95	28.18	27.66	NADH dehydrogenase [ubiquinone] iron-sulfur protein 3, mitochondrial
O75506	HSBP1		0.2367	-0.499564	1	1	1	1	1	1	1	1	By MS/MS	By MS/MS	By MS/MS	By MS/MS	20.81	21.96	21.39	20.38	Heat shock factor-binding protein 1
O75521	ECI2		0.172837	-0.16567	15	14	14	15	15	14	14	15	By MS/MS	By MS/MS	By MS/MS	By MS/MS	26.73	26.39	26.69	26.1	Enoyl-CoA delta isomerase 2, mitochondrial
O75531	BANF1		0.13083	-0.127063	8	7	8	8	8	7	8	8	By MS/MS	By MS/MS	By MS/MS	By MS/MS	26.67	26.23	26.57	26.07	Barrier-to-autointegration factor
O75533	SF3B1		0.907454	-0.630347	19	16	12	16	19	16	12	16	By MS/MS	By MS/MS	By MS/MS	By MS/MS	25.39	25.43	25.02	24.54	Splicing factor 3B subunit 1
O75534	CSDE1		0.0545462	0.0527954	4	3	3	2	4	3	3	2	By MS/MS	By MS/MS	By MS/MS	By MS/MS	21.5	21.91	21.99	21.52	Cold shock domain-containing protein E1
O75600	GCAT		0.0427627	0.112246	7	5	6	7	7	5	6	7	By MS/MS	By MS/MS	By MS/MS	By MS/MS	24.31	23.82	24.98	23.37	2-amino-3-ketobutyrate coenzyme A ligase, mitochondrial
O75607	NPM3		0.455331	-1.87133	2	2	2	1	2	2	2	1	By MS/MS	By MS/MS	By MS/MS	By MS/MS	23.01	22.89	22.63	19.53	Nucleoplasmin-3
O75608	LYPLA1		0.193339	-1.3297	2	2	3	1	2	2	3	1	By MS/MS	By MS/MS	By MS/MS	By MS/MS	23.94	23.22	24.67	19.84	Acyl-protein thioesterase 1
O75616	ERAL1		0.496746	0.513162	9	12	11	12	9	12	11	12	By MS/MS	By MS/MS	By MS/MS	By MS/MS	25.47	24.79	25.84	25.45	GTPase Era, mitochondrial
O75643	SNRNP200		0.482911	-0.400074	21	17	19	19	21	17	19	19	By MS/MS	By MS/MS	By MS/MS	By MS/MS	25.3	25.37	25.24	24.62	U5 small nuclear ribonucleoprotein 200 kDa helicase
O75694	NUP155		0.911593	-0.554625	16	16	16	17	16	16	16	17	By MS/MS	By MS/MS	By MS/MS	By MS/MS	25.42	25.85	25.09	25.06	Nuclear pore complex protein Nup155
O75695	RP2		0.427775	-0.109785	4	6	4	5	4	6	4	5	By MS/MS	By MS/MS	By MS/MS	By MS/MS	23.68	23.83	23.58	23.7	Protein XRP2
O75718	CRTAP		0.0796103	-0.0418568	9	9	8	9	9	9	8	9	By MS/MS	By MS/MS	By MS/MS	By MS/MS	25.31	25.37	25.47	25.13	Cartilage-associated protein
O75746	SLC25A12		0.361409	0.103278	16	16	21	20	16	16	21	20	By MS/MS	By MS/MS	By MS/MS	By MS/MS	26.58	26.38	26.63	26.54	Calcium-binding mitochondrial carrier protein Aralar1
O75781	PALM		1.02546	1.04439	2	3	3	4	2	3	3	4	By MS/MS	By MS/MS	By MS/MS	By MS/MS	21.45	22.1	22.93	22.7	Paralemmin-1
O75787	ATP6AP2		0.615115	-0.243055	5	6	7	6	5	6	7	6	By MS/MS	By MS/MS	By MS/MS	By MS/MS	23.74	23.46	23.31	23.41	Renin receptor
O75822	EIF3J		0.0864534	0.227861	2	2	2	1	2	2	2	1	By MS/MS	By MS/MS	By MS/MS	By MS/MS	20.7	21.95	20.94	22.17	Eukaryotic translation initiation factor 3 subunit J
O75844	ZMPSTE24		0.763424	0.232722	11	11	13	11	11	11	13	11	By MS/MS	By MS/MS	By MS/MS	By MS/MS	25.6	25.8	25.98	25.88	CAAX prenyl protease 1 homolog
O75879	GATB		0.059682	0.064352	3	3	3	2	3	3	3	2	By MS/MS	By MS/MS	By MS/MS	By matching	23	22.82	23.31	22.63	Glutamyl-tRNA(Gln) amidotransferase subunit B, mitochondrial
O75880	SCO1		0.572731	0.331599	9	9	11	8	9	9	11	8	By MS/MS	By MS/MS	By MS/MS	By MS/MS	27.04	26.61	27.13	27.19	Protein SCO1 homolog, mitochondrial
O75911	DHRS3		0.149588	-0.0350056	3	3	3	3	3	3	3	3	By MS/MS	By MS/MS	By matching	By MS/MS	21.75	21.86	21.71	21.83	Short-chain dehydrogenase/reductase 3
O75915	ARL6IP5		0.326128	0.138763	7	8	9	8	7	8	9	8	By MS/MS	By MS/MS	By MS/MS	By MS/MS	25.36	25.63	25.71	25.55	PRA1 family protein 3
O75937	DNAJC8		0.286851	0.443228	3	3	2	1	3	3	2	1	By MS/MS	By MS/MS	By MS/MS	By matching	21.32	21.44	21.25	22.38	DnaJ homolog subfamily C member 8
O75947	ATP5H		1.13103	-0.154079	13	14	13	14	13	14	13	14	By MS/MS	By MS/MS	By MS/MS	By MS/MS	29.24	29.15	29.03	29.06	ATP synthase subunit d, mitochondrial
O75955	FLOT1		0.953274	0.400698	30	30	31	32	30	30	31	32	By MS/MS	By MS/MS	By MS/MS	By MS/MS	28.72	29.01	29.25	29.27	Flotillin-1
O75962	TRIO		0.169895	-0.116707	27	15	24	24	33	19	29	26	By MS/MS	By MS/MS	By MS/MS	By MS/MS	25.83	25.35	25.49	25.45	Triple functional domain protein
O75964	ATP5L		0.305139	0.173887	10	9	8	10	10	9	8	10	By MS/MS	By MS/MS	By MS/MS	By MS/MS	27.51	27.44	27.86	27.44	ATP synthase subunit g, mitochondrial
O75970	MPDZ		0.43663	-2.90406	4	3	1	3	4	3	1	3	By MS/MS	By MS/MS	By matching	By MS/MS	25.47	24.78	19.74	24.7	Multiple PDZ domain protein
O75976	CPD		0.571124	0.407331	12	11	13	14	12	11	13	14	By MS/MS	By MS/MS	By MS/MS	By MS/MS	24.44	24.1	24.88	24.47	Carboxypeptidase D
O76003	GLRX3		0.740543	-1.20425	2	2	1	2	2	2	1	2	By matching	By MS/MS	By MS/MS	By MS/MS	21.51	22.31	20.26	21.15	Glutaredoxin-3
O76021	RSL1D1		0.425992	-0.248569	8	6	7	6	8	6	7	6	By MS/MS	By MS/MS	By MS/MS	By MS/MS	23.37	23.03	23.1	22.81	Ribosomal L1 domain-containing protein 1
O76024	WFS1		0.317229	0.558843	1	2	2	3	1	2	2	3	By MS/MS	By MS/MS	By MS/MS	By MS/MS	19.34	20.56	20.74	20.28	Wolframin
O76031	CLPX		0.0313557	0.0497913	21	20	22	21	21	20	22	21	By MS/MS	By MS/MS	By MS/MS	By MS/MS	26.88	26.02	26.77	26.23	ATP-dependent Clp protease ATP-binding subunit clpX-like, mitochondrial
O76082	SLC22A5		0.17081	-0.255004	3	3	3	3	3	3	3	3	By MS/MS	By MS/MS	By MS/MS	By MS/MS	22.66	23.09	22.14	23.1	Solute carrier family 22 member 5
O76094	SRP72		0.421583	-1.45979	6	6	3	7	6	6	3	7	By MS/MS	By MS/MS	By MS/MS	By MS/MS	23.79	24.1	21.2	23.78	Signal recognition particle subunit SRP72
O94760	DDAH1		0.595329	-0.634923	4	3	2	3	4	3	2	3	By MS/MS	By MS/MS	By MS/MS	By MS/MS	23.51	22.77	22.65	22.36	N(G),N(G)-dimethylarginine dimethylaminohydrolase 1
O94766	B3GAT3		0.467201	-0.804339	3	3	3	2	3	3	3	2	By MS/MS	By MS/MS	By MS/MS	By MS/MS	22.72	23.11	22.73	21.49	Galactosylgalactosylxylosylprotein 3-beta-glucuronosyltransferase 3
O94776	MTA2		1.10853	-0.721874	3	4	4	3	3	4	4	3	By MS/MS	By MS/MS	By matching	By MS/MS	23.86	23.47	22.86	23.02	Metastasis-associated protein MTA2
O94808	GFPT2		1.53317	-0.695733	5	3	2	3	5	3	2	3	By MS/MS	By MS/MS	By MS/MS	By MS/MS	22.61	22.7	21.85	22.08	Glutamine--fructose-6-phosphate aminotransferase [isomerizing] 2
O94826	TOMM70A		1.54119	-0.36632	26	25	25	26	26	25	25	26	By MS/MS	By MS/MS	By MS/MS	By MS/MS	28.31	28.42	27.97	28.03	Mitochondrial import receptor subunit TOM70
O94854	KIAA0754		0.688869	-1.90809	3	4	0	2	3	4	0	2	By MS/MS	By MS/MS	Imputed	By matching	22.61	22.04	21.4	19.43	Uncharacterized protein KIAA0754
O94874	UFL1		0.102327	-0.0586281	11	10	12	13	11	10	12	13	By MS/MS	By MS/MS	By MS/MS	By MS/MS	24.41	24.68	24.62	24.35	E3 UFM1-protein ligase 1
O94887	FARP2		1.85583	-2.0924	3	4	3	5	3	4	3	5	By MS/MS	By MS/MS	By MS/MS	By MS/MS	22.33	22.5	20.56	20.09	FERM, RhoGEF and pleckstrin domain-containing protein 2
O94901	SUN1		1.51198	-0.326691	10	11	12	12	10	11	12	12	By MS/MS	By MS/MS	By MS/MS	By MS/MS	24.99	25.1	24.71	24.72	SUN domain-containing protein 1
O94905	ERLIN2		1.32326	0.263982	9	9	10	10	12	12	13	13	By MS/MS	By MS/MS	By MS/MS	By MS/MS	25.56	25.68	25.88	25.89	Erlin-2
O94906	PRPF6		1.26055	-0.704289	4	3	3	3	4	3	3	3	By MS/MS	By MS/MS	By MS/MS	By matching	21.95	22.17	21.22	21.48	Pre-mRNA-processing factor 6
O94919	ENDOD1		0.585643	0.759386	3	2	4	4	3	2	4	4	By matching	By matching	By MS/MS	By MS/MS	21.82	22.15	22.29	23.2	Endonuclease domain-containing 1 protein
O94925	GLS		0.286476	0.604862	22	21	22	23	22	21	22	23	By MS/MS	By MS/MS	By MS/MS	By MS/MS	28.48	27.29	28.99	27.99	Glutaminase kidney isoform, mitochondrial
O94955	RHOBTB3		0.115545	0.428832	2	1	3	3	2	1	3	3	By matching	By matching	By MS/MS	By matching	20.01	22.45	21.99	21.32	Rho-related BTB domain-containing protein 3
O94973	AP2A2		0.246538	0.67265	1	5	2	4	1	5	2	4	By matching	By MS/MS	By matching	By matching	19.98	21.81	21.19	21.94	AP-2 complex subunit alpha-2
O94979	SEC31A		0.327804	0.220918	2	4	3	4	2	4	3	4	By MS/MS	By MS/MS	By matching	By MS/MS	22.13	22.25	22.17	22.66	Protein transport protein Sec31A
O94991	SLITRK5		0.547005	-0.327804	4	4	4	4	4	4	4	4	By MS/MS	By MS/MS	By MS/MS	By MS/MS	22.22	22.42	22.2	21.79	SLIT and NTRK-like protein 5
O95070	YIF1A		1.69838	2.3018	2	2	4	2	2	2	4	2	By matching	By matching	By MS/MS	By MS/MS	20.95	21.55	23.7	23.41	Protein YIF1A
O95084	PRSS23		0.303485	0.712421	1	1	2	1	1	1	2	1	By matching	By matching	By matching	By matching	21.17	19.48	21.22	20.85	Serine protease 23
O95139	NDUFB6		1.35426	-0.495161	5	4	5	4	5	4	5	4	By MS/MS	By MS/MS	By MS/MS	By MS/MS	25.92	25.82	25.28	25.47	NADH dehydrogenase [ubiquinone] 1 beta subcomplex subunit 6
O95140	MFN2		0.935487	-0.405232	19	16	16	18	19	16	16	18	By MS/MS	By MS/MS	By MS/MS	By MS/MS	25.87	25.58	25.29	25.35	Mitofusin-2
O95159	ZFPL1		0.622653	0.673468	6	6	6	5	6	6	6	5	By MS/MS	By MS/MS	By MS/MS	By MS/MS	23.7	24.38	24.94	24.49	Zinc finger protein-like 1
O95168	NDUFB4		0.0446274	-0.0324917	4	4	5	5	4	4	5	5	By MS/MS	By MS/MS	By MS/MS	By MS/MS	24.82	25.18	24.82	25.11	NADH dehydrogenase [ubiquinone] 1 beta subcomplex subunit 4
O95169	NDUFB8		0.157796	-0.143707	6	6	6	7	6	6	6	7	By MS/MS	By MS/MS	By MS/MS	By MS/MS	25.48	24.87	24.94	25.13	NADH dehydrogenase [ubiquinone] 1 beta subcomplex subunit 8, mitochondrial
O95178	NDUFB2		0.418412	1.855	2	1	2	1	2	1	2	1	By MS/MS	By MS/MS	By MS/MS	By MS/MS	23.45	20.14	23.85	23.45	NADH dehydrogenase [ubiquinone] 1 beta subcomplex subunit 2, mitochondrial
O95182	NDUFA7		0.451791	-0.133458	7	7	6	6	7	7	6	6	By MS/MS	By MS/MS	By MS/MS	By MS/MS	24.25	24.08	23.96	24.1	NADH dehydrogenase [ubiquinone] 1 alpha subcomplex subunit 7
O95197	RTN3		0.684418	0.155559	2	3	2	3	2	3	2	3	By MS/MS	By MS/MS	By MS/MS	By MS/MS	24.47	24.52	24.73	24.57	Reticulon-3
O95202	LETM1		1.00007	-0.444077	30	29	25	29	30	29	25	29	By MS/MS	By MS/MS	By MS/MS	By MS/MS	28.97	28.67	28.35	28.4	LETM1 and EF-hand domain-containing protein 1, mitochondrial
O95210	STBD1		0.288726	-0.680223	2	2	1	2	2	2	1	2	By matching	By matching	By MS/MS	By matching	21.47	21.71	21.77	20.05	Starch-binding domain-containing protein 1
O95232	LUC7L3		0.260891	0.269083	7	7	6	7	7	7	6	7	By MS/MS	By MS/MS	By MS/MS	By MS/MS	23.45	24.03	23.77	24.24	Luc7-like protein 3
O95249	GOSR1		0.0654893	-0.031188	6	7	7	7	6	7	7	7	By MS/MS	By MS/MS	By MS/MS	By MS/MS	24.71	24.88	24.89	24.63	Golgi SNAP receptor complex member 1
O95263	PDE8B		0.650251	1.13573	2	2	4	4	2	2	4	4	By MS/MS	By matching	By MS/MS	By MS/MS	21.41	20.1	21.91	21.87	High affinity cAMP-specific and IBMX-insensitive 3,5-cyclic phosphodiesterase 8B
O95292	VAPB		0.195359	0.219779	12	12	10	12	12	12	10	12	By MS/MS	By MS/MS	By MS/MS	By MS/MS	26.28	26.68	26.36	27.05	Vesicle-associated membrane protein-associated protein B/C
O95297	MPZL1		0.225891	0.156738	5	5	4	6	5	5	4	6	By MS/MS	By MS/MS	By MS/MS	By MS/MS	25.82	26.1	25.91	26.32	Myelin protein zero-like protein 1
O95298	NDUFC2		0.0642701	-0.0655537	3	4	4	4	3	4	4	4	By MS/MS	By MS/MS	By MS/MS	By MS/MS	22.88	23.04	22.57	23.22	NADH dehydrogenase [ubiquinone] 1 subunit C2
O95299	NDUFA10		0.0230246	0.0346594	12	9	14	10	12	9	14	10	By MS/MS	By MS/MS	By MS/MS	By MS/MS	27.16	26.56	27.26	26.53	NADH dehydrogenase [ubiquinone] 1 alpha subcomplex subunit 10, mitochondrial
O95302	FKBP9		0.705289	0.539515	7	8	9	9	7	8	9	9	By MS/MS	By MS/MS	By MS/MS	By MS/MS	24.9	24.78	25.66	25.1	Peptidyl-prolyl cis-trans isomerase FKBP9
O95347	SMC2		0.879574	-0.854935	6	9	5	7	6	9	5	7	By MS/MS	By MS/MS	By MS/MS	By MS/MS	23.71	24.34	23.32	23.02	Structural maintenance of chromosomes protein 2
O95363	FARS2		0.306725	1.03222	2	2	6	2	2	2	6	2	By MS/MS	By matching	By MS/MS	By MS/MS	20.39	22.05	23.18	21.33	Phenylalanine--tRNA ligase, mitochondrial
O95373	IPO7		0.277743	0.393592	5	5	7	7	6	6	8	8	By MS/MS	By MS/MS	By MS/MS	By MS/MS	23.58	24.3	24.71	23.96	Importin-7
O95470	SGPL1		0.132431	0.112957	8	8	6	8	8	8	6	8	By MS/MS	By MS/MS	By MS/MS	By MS/MS	24.52	24.41	24.29	24.86	Sphingosine-1-phosphate lyase 1
O95490	LPHN2		0.174586	0.194179	3	3	3	2	3	3	3	2	By MS/MS	By MS/MS	By MS/MS	By MS/MS	22.56	22.78	23.24	22.49	Latrophilin-2
O95563	MPC2		0.27879	0.315125	4	4	4	4	4	4	4	4	By MS/MS	By MS/MS	By MS/MS	By MS/MS	23.81	24.62	24.61	24.45	Mitochondrial pyruvate carrier 2
O95571	ETHE1		0.607653	0.712503	9	9	11	6	9	9	11	6	By MS/MS	By MS/MS	By MS/MS	By MS/MS	24.76	24.32	25.64	24.87	Persulfide dioxygenase ETHE1, mitochondrial
O95573	ACSL3		0.888206	0.458222	26	24	28	29	28	26	30	31	By MS/MS	By MS/MS	By MS/MS	By MS/MS	27.82	28.05	28.25	28.53	Long-chain-fatty-acid--CoA ligase 3
O95613	PCNT		0.862799	0.153465	2	2	2	2	2	2	2	2	By MS/MS	By MS/MS	By MS/MS	By matching	23.24	23.37	23.47	23.45	Pericentrin
O95633	FSTL3		0.22059	0.297323	1	1	2	2	1	1	2	2	By MS/MS	By matching	By MS/MS	By matching	21.35	21.07	21.97	21.04	Follistatin-related protein 3
O95674	CDS2		1.07979	1.96404	1	1	2	2	1	1	2	2	By MS/MS	By MS/MS	By MS/MS	By MS/MS	21.26	20.51	23.33	22.37	Phosphatidate cytidylyltransferase 2
O95716	RAB3D		0.277991	-1.49814	2	2	1	2	2	2	1	2	By MS/MS	By MS/MS	By MS/MS	By MS/MS	23.46	23.09	19.81	23.74	Ras-related protein Rab-3D
O95721	SNAP29		0.48051	-0.551305	2	2	1	1	2	2	1	1	By MS/MS	By MS/MS	By matching	By matching	21.18	22.04	21.11	21.01	Synaptosomal-associated protein 29
O95747	OXSR1		1.28678	1.22352	2	2	2	2	2	2	2	2	By MS/MS	By MS/MS	By MS/MS	By MS/MS	20.96	21.23	22.58	22.06	Serine/threonine-protein kinase OSR1
O95782	AP2A1		0.0902905	0.189919	6	8	5	9	9	13	8	14	By MS/MS	By MS/MS	By MS/MS	By MS/MS	24.18	25.27	24.47	25.36	AP-2 complex subunit alpha-1
O95810	SDPR		0.589965	0.362387	3	2	1	3	3	2	1	3	By matching	By matching	By matching	By MS/MS	19.93	20.25	20.61	20.28	Serum deprivation-response protein
O95816	BAG2		1.11806	0.463605	12	13	10	11	12	13	10	11	By MS/MS	By MS/MS	By MS/MS	By MS/MS	26.38	26.56	27.04	26.83	BAG family molecular chaperone regulator 2
O95817	BAG3		0.466665	-0.667245	2	3	2	2	2	3	2	2	By matching	By MS/MS	By MS/MS	By MS/MS	19.81	20.66	19.24	19.9	BAG family molecular chaperone regulator 3
O95831	AIFM1		0.845126	-0.384262	30	31	29	32	30	31	29	32	By MS/MS	By MS/MS	By MS/MS	By MS/MS	28.42	28.74	28.23	28.16	Apoptosis-inducing factor 1, mitochondrial
O95832	CLDN1		0.727515	0.575477	2	2	2	3	2	2	2	3	By MS/MS	By MS/MS	By MS/MS	By MS/MS	20.69	20.19	20.87	21.16	Claudin-1
O95864	FADS2		0.283781	0.19663	3	2	2	3	3	2	2	3	By MS/MS	By MS/MS	By MS/MS	By MS/MS	23.39	22.89	23.28	23.39	Fatty acid desaturase 2
O95870	ABHD16A		0.566345	0.319716	2	3	3	3	2	3	3	3	By matching	By matching	By MS/MS	By MS/MS	20.85	21.27	21.41	21.35	Abhydrolase domain-containing protein 16A
O95881	TXNDC12		0.904393	-0.233197	4	3	5	5	4	3	5	5	By MS/MS	By MS/MS	By MS/MS	By MS/MS	24.85	24.96	24.6	24.75	Thioredoxin domain-containing protein 12
O95900	TRUB2		0.0692364	-0.0740433	4	5	4	4	4	5	4	4	By MS/MS	By MS/MS	By MS/MS	By MS/MS	23.11	23.1	23.38	22.68	Probable tRNA pseudouridine synthase 2
O96000	NDUFB10		0.252457	0.0409918	16	16	15	13	16	16	15	13	By MS/MS	By MS/MS	By MS/MS	By MS/MS	27.6	27.67	27.63	27.72	NADH dehydrogenase [ubiquinone] 1 beta subcomplex subunit 10
O96005	CLPTM1		0.571632	0.325353	5	4	4	5	5	4	4	5	By MS/MS	By MS/MS	By MS/MS	By MS/MS	23.87	23.44	23.96	24	Cleft lip and palate transmembrane protein 1
O96008	TOMM40		0.666995	-0.33139	12	12	13	14	12	12	13	14	By MS/MS	By MS/MS	By MS/MS	By MS/MS	28.16	28.35	28.08	27.76	Mitochondrial import receptor subunit TOM40 homolog
O96011	PEX11B		0.44332	1.12798	2	2	2	2	2	2	2	2	By matching	By matching	By MS/MS	By MS/MS	19.59	21.46	21.86	21.44	Peroxisomal membrane protein 11B
P00167	CYB5A		0.436615	-0.279066	3	3	4	3	3	3	4	3	By MS/MS	By MS/MS	By MS/MS	By MS/MS	25.35	25.67	25.05	25.41	Cytochrome b5
P00338	LDHA		0.183872	0.183716	14	15	13	18	14	16	13	19	By MS/MS	By MS/MS	By MS/MS	By MS/MS	26.23	26.66	26.35	26.91	L-lactate dehydrogenase A chain
P00367	GLUD1		0.00803635	-0.0114307	34	32	34	35	34	32	34	35	By MS/MS	By MS/MS	By MS/MS	By MS/MS	29.1	28.33	28.91	28.49	Glutamate dehydrogenase 1, mitochondrial
P00387	CYB5R3		1.39029	0.678912	17	17	20	20	17	17	20	20	By MS/MS	By MS/MS	By MS/MS	By MS/MS	29.08	29.09	29.62	29.9	NADH-cytochrome b5 reductase 3
P00390	GSR		0.0826511	-0.123019	7	9	9	7	7	9	9	7	By MS/MS	By MS/MS	By MS/MS	By MS/MS	25.81	24.98	25.55	25	Glutathione reductase, mitochondrial
P00395	MT-CO1		0.494627	0.204754	2	2	2	2	2	2	2	2	By MS/MS	By MS/MS	By MS/MS	By MS/MS	23.94	24.21	24.36	24.21	Cytochrome c oxidase subunit 1
P00403	MT-CO2		0.332318	-0.290614	6	6	6	6	6	6	6	6	By MS/MS	By MS/MS	By MS/MS	By MS/MS	28.54	28.78	28.67	28.07	Cytochrome c oxidase subunit 2
P00414	MT-CO3		0.677284	-0.275944	1	1	1	1	1	1	1	1	By matching	By matching	By matching	By MS/MS	21.36	21.33	20.92	21.22	Cytochrome c oxidase subunit 3
P00505	GOT2		0.423552	0.749308	28	26	31	28	28	26	31	28	By MS/MS	By MS/MS	By MS/MS	By MS/MS	28.23	28.21	29.63	28.3	Aspartate aminotransferase, mitochondrial
P00533	EGFR		0.423246	-0.184031	34	29	33	33	36	31	35	35	By MS/MS	By MS/MS	By MS/MS	By MS/MS	27.55	27.57	27.21	27.54	Epidermal growth factor receptor
P00558	PGK1		0.188816	-0.20509	12	11	10	10	12	11	10	10	By MS/MS	By MS/MS	By MS/MS	By MS/MS	25.38	26.07	25.35	25.69	Phosphoglycerate kinase 1
P01024	C3		0.804044	-0.600481	5	5	5	4	5	5	5	4	By MS/MS	By MS/MS	By MS/MS	By matching	22.87	22.41	21.9	22.18	Complement C3
P01111	NRAS		0.803225	-0.273685	2	1	2	1	8	7	8	7	By MS/MS	By MS/MS	By MS/MS	By MS/MS	26.96	27.05	26.85	26.62	GTPase NRas
P01116	KRAS		0.0189282	-0.00923824	1	2	2	3	1	2	2	3	By MS/MS	By MS/MS	By MS/MS	By MS/MS	23.66	23.86	23.64	23.86	GTPase KRas
P01130	LDLR		0.839343	0.858644	6	6	9	6	6	6	9	6	By MS/MS	By MS/MS	By MS/MS	By MS/MS	23.29	22.94	23.65	24.3	Low-density lipoprotein receptor
P01891	HLA-A		0.0697879	0.0931063	3	3	3	3	14	16	16	16	By MS/MS	By MS/MS	By MS/MS	By MS/MS	29.97	29.76	29.53	30.38	HLA class I histocompatibility antigen, A-68 alpha chain
Q5Y7A7	HLA-DRB1		1.57565	-1.92439	1	1	0	0	1	1	0	0	By MS/MS	By MS/MS	Imputed	Imputed	22.11	22.74	20.54	20.46	HLA class II histocompatibility antigen, DRB1-13 beta chain
P02452	COL1A1		0.633633	1.69025	3	5	5	9	3	5	5	9	By matching	By matching	By MS/MS	By MS/MS	21.14	20.91	21.73	23.71	Collagen alpha-1(I) chain
P02461	COL3A1		0.772965	0.475515	4	8	9	9	4	8	9	9	By MS/MS	By MS/MS	By MS/MS	By MS/MS	24.22	24.31	24.52	24.96	Collagen alpha-1(III) chain
P02462	COL4A1		0.761719	0.122195	4	6	5	5	4	6	5	5	By MS/MS	By MS/MS	By MS/MS	By MS/MS	22.86	22.96	23	23.07	Collagen alpha-1(IV) chain
P02511	CRYAB		1.08745	2.65964	1	4	4	5	1	4	4	5	By matching	By matching	By MS/MS	By MS/MS	20.11	21.73	23.65	23.52	Alpha-crystallin B chain
P02545	LMNA		0.782192	-0.740951	43	43	40	41	43	43	40	41	By MS/MS	By MS/MS	By MS/MS	By MS/MS	28.84	28.97	27.83	28.5	Prelamin-A/C
P02751	FN1		0.384036	-0.863565	20	36	17	24	20	36	17	24	By MS/MS	By MS/MS	By MS/MS	By MS/MS	24.65	26.32	24.53	24.72	Fibronectin
P02786	TFRC		1.47871	0.56398	41	42	42	44	41	42	42	44	By MS/MS	By MS/MS	By MS/MS	By MS/MS	30.34	30.14	30.77	30.84	Transferrin receptor protein 1
P03886	MT-ND1		0.910781	-0.372897	1	1	1	1	1	1	1	1	By matching	By matching	By matching	By matching	24.1	24.05	23.85	23.56	NADH-ubiquinone oxidoreductase chain 1
P03905	MT-ND4		0.349813	0.33382	4	4	5	5	4	4	5	5	By MS/MS	By MS/MS	By MS/MS	By MS/MS	23.3	23.08	23.86	23.18	NADH-ubiquinone oxidoreductase chain 4
P03915	MT-ND5		0.732356	0.45558	4	6	6	5	4	6	6	5	By MS/MS	By MS/MS	By MS/MS	By MS/MS	23.78	23.77	24.46	24	NADH-ubiquinone oxidoreductase chain 5
P03928	MT-ATP8		0.59264	-0.389101	4	4	3	3	4	4	3	3	By MS/MS	By MS/MS	By MS/MS	By MS/MS	24.12	23.63	23.51	23.47	ATP synthase protein 8
P04040	CAT		1.54005	0.828902	16	17	20	17	16	17	20	17	By MS/MS	By MS/MS	By MS/MS	By MS/MS	26.31	26.4	27.32	27.05	Catalase
P04075	ALDOA		0.035211	-0.0739517	16	17	18	19	16	17	18	19	By MS/MS	By MS/MS	By MS/MS	By MS/MS	26.65	27.66	26.64	27.52	Fructose-bisphosphate aldolase A
P04083	ANXA1		0.365139	-0.946689	12	14	9	13	12	14	9	13	By MS/MS	By MS/MS	By MS/MS	By MS/MS	25.8	27.29	24.98	26.22	Annexin A1
P04114	APOB		0.425624	0.650482	2	4	3	5	2	4	3	5	By matching	By MS/MS	By MS/MS	By MS/MS	21.06	22.18	22.14	22.4	Apolipoprotein B-100
P04150	NR3C1		0.231006	0.188339	2	2	1	2	2	2	1	2	By matching	By MS/MS	By MS/MS	By MS/MS	20.24	20.83	20.75	20.7	Glucocorticoid receptor
P04179	SOD2		0.0281141	-0.0694189	10	9	14	9	10	9	14	9	By MS/MS	By MS/MS	By MS/MS	By MS/MS	27.35	26.38	27.41	26.18	Superoxide dismutase [Mn], mitochondrial
P04181	OAT		0.283199	0.341451	20	18	19	20	20	18	19	20	By MS/MS	By MS/MS	By MS/MS	By MS/MS	27.81	27.13	28.09	27.53	Ornithine aminotransferase, mitochondrial
P04216	THY1		1.26792	1.29793	4	4	5	5	4	4	5	5	By MS/MS	By MS/MS	By MS/MS	By MS/MS	25.81	26.21	27.06	27.55	Thy-1 membrane glycoprotein
P04350	TUBB4A		0.85064	0.245068	0	0	0	0	1	1	1	1	By MS/MS	By MS/MS	By matching	By MS/MS	24.52	24.67	24.91	24.77	Tubulin beta-4A chain
P04406	GAPDH		0.257778	0.224891	21	19	22	19	21	19	22	19	By MS/MS	By MS/MS	By MS/MS	By MS/MS	29.22	29.84	29.81	29.7	Glyceraldehyde-3-phosphate dehydrogenase
P04440	HLA-DPB1		2.00307	-3.1561	2	3	0	0	2	3	0	0	By MS/MS	By MS/MS	Imputed	Imputed	24.99	24.64	21.93	21.4	HLA class II histocompatibility antigen, DP beta 1 chain
P04626	ERBB2		0.0387207	-0.031661	14	13	13	16	14	13	13	16	By MS/MS	By MS/MS	By MS/MS	By MS/MS	24.93	24.98	24.66	25.18	Receptor tyrosine-protein kinase erbB-2
P04632	CAPNS1		0.263469	-0.404448	3	4	4	4	3	4	4	4	By MS/MS	By MS/MS	By MS/MS	By MS/MS	22.4	23.1	21.91	22.78	Calpain small subunit 1
P04792	HSPB1		0.149519	0.177337	11	12	12	12	11	12	12	12	By MS/MS	By MS/MS	By MS/MS	By MS/MS	27.31	28.13	27.92	27.87	Heat shock protein beta-1
P04843	RPN1		0.703001	0.302069	39	39	38	40	39	39	38	40	By MS/MS	By MS/MS	By MS/MS	By MS/MS	29.77	30.09	30.21	30.26	Dolichyl-diphosphooligosaccharide--protein glycosyltransferase subunit 1
P04844	RPN2		0.926436	0.372166	27	28	27	29	27	28	27	29	By MS/MS	By MS/MS	By MS/MS	By MS/MS	29.39	29.36	29.88	29.6	Dolichyl-diphosphooligosaccharide--protein glycosyltransferase subunit 2
P04899	GNAI2		0.106594	0.0538044	15	15	15	15	24	24	24	25	By MS/MS	By MS/MS	By MS/MS	By MS/MS	29.3	29.56	29.37	29.6	Guanine nucleotide-binding protein G(i) subunit alpha-2
P05023	ATP1A1		0.59256	-0.415856	31	31	31	30	45	46	44	44	By MS/MS	By MS/MS	By MS/MS	By MS/MS	29.72	29.85	29.11	29.62	Sodium/potassium-transporting ATPase subunit alpha-1
P05026	ATP1B1		0.328827	-0.280548	11	10	10	9	11	10	10	9	By MS/MS	By MS/MS	By MS/MS	By MS/MS	27.14	27.69	26.97	27.3	Sodium/potassium-transporting ATPase subunit beta-1
P05067	APP		1.19113	0.375584	12	13	13	14	12	13	13	14	By MS/MS	By MS/MS	By MS/MS	By MS/MS	25.37	25.3	25.62	25.81	Amyloid beta A4 protein
P05091	ALDH2		0.128023	0.173546	21	16	21	18	21	16	21	18	By MS/MS	By MS/MS	By MS/MS	By MS/MS	28.05	27.38	28.22	27.56	Aldehyde dehydrogenase, mitochondrial
P05106	ITGB3		0.17875	0.425944	11	15	13	17	11	15	13	17	By MS/MS	By MS/MS	By MS/MS	By MS/MS	24.57	24.74	24.24	25.92	Integrin beta-3
P05141	SLC25A5		0.214968	0.0742569	13	12	12	11	13	12	12	11	By MS/MS	By MS/MS	By MS/MS	By MS/MS	29.56	29.32	29.47	29.55	ADP/ATP translocase 2
P05165	PCCA		0.0398835	0.0676785	13	8	13	10	13	8	13	10	By MS/MS	By MS/MS	By MS/MS	By MS/MS	24.9	24.42	25.22	24.24	Propionyl-CoA carboxylase alpha chain, mitochondrial
P05166	PCCB		0.0137338	0.0390501	8	9	7	8	8	9	7	8	By MS/MS	By MS/MS	By MS/MS	By MS/MS	24.52	23.47	24.75	23.32	Propionyl-CoA carboxylase beta chain, mitochondrial
P05186	ALPL		0.573123	1.04732	15	16	17	17	15	16	17	17	By MS/MS	By MS/MS	By MS/MS	By MS/MS	25.72	26.71	26.78	27.74	Alkaline phosphatase, tissue-nonspecific isozyme
P05362	ICAM1		0.340576	0.581401	10	8	9	11	10	8	9	11	By MS/MS	By MS/MS	By MS/MS	By MS/MS	25.19	24.24	24.88	25.72	Intercellular adhesion molecule 1
P05386	RPLP1		0.232991	0.212938	3	2	2	2	3	2	2	2	By MS/MS	By MS/MS	By MS/MS	By MS/MS	24.86	25.33	25.54	25.07	60S acidic ribosomal protein P1
P05387	RPLP2		0.365858	0.23552	5	6	6	6	5	6	6	6	By MS/MS	By MS/MS	By MS/MS	By MS/MS	25.24	25.72	25.69	25.73	60S acidic ribosomal protein P2
P05388	RPLP0		4.15333	-0.543207	6	9	7	9	6	9	7	9	By MS/MS	By MS/MS	By MS/MS	By MS/MS	26.05	26.05	25.5	25.51	60S acidic ribosomal protein P0
P05556	ITGB1		0.256091	0.208306	31	33	32	34	31	33	32	34	By MS/MS	By MS/MS	By MS/MS	By MS/MS	29.94	29.98	29.88	30.47	Integrin beta-1
P05783	KRT18		0.685282	-0.589654	22	26	25	26	36	40	39	39	By MS/MS	By MS/MS	By MS/MS	By MS/MS	29.85	30.27	29.71	29.23	Keratin, type I cytoskeletal 18
P06493	CDK1		0.105586	0.113135	5	8	5	7	6	9	6	8	By MS/MS	By MS/MS	By MS/MS	By MS/MS	23.14	23.74	23.76	23.34	Cyclin-dependent kinase 1
P06576	ATP5B		0.143816	-0.203268	30	30	33	30	30	30	33	30	By MS/MS	By MS/MS	By MS/MS	By MS/MS	32.71	32.15	32.63	31.82	ATP synthase subunit beta, mitochondrial
P06703	S100A6		0.699671	1.00132	3	4	2	4	3	4	2	4	By MS/MS	By MS/MS	By MS/MS	By MS/MS	23.48	23.69	25.1	24.06	Protein S100-A6
P06733	ENO1		0.382633	-0.505896	20	20	16	19	21	21	17	20	By MS/MS	By MS/MS	By MS/MS	By MS/MS	27.74	28.6	27.42	27.9	Alpha-enolase
P06744	GPI		0.170692	-0.20857	6	7	6	9	6	7	6	9	By MS/MS	By MS/MS	By MS/MS	By MS/MS	24.29	25	24.19	24.68	Glucose-6-phosphate isomerase
P06748	NPM1		0.473199	-0.563057	9	9	8	9	9	9	8	9	By MS/MS	By MS/MS	By MS/MS	By MS/MS	27.69	28.58	27.65	27.49	Nucleophosmin
P06753	TPM3		0.0344778	-0.0978107	4	4	4	5	4	4	4	5	By MS/MS	By MS/MS	By MS/MS	By MS/MS	24.58	22.93	23.29	24.03	Tropomyosin alpha-3 chain
P06756	ITGAV		0.0132358	0.0118437	40	39	40	40	40	39	40	40	By MS/MS	By MS/MS	By MS/MS	By MS/MS	28.89	29.09	28.74	29.26	Integrin alpha-V
P06858	LPL		0.0546243	-0.0653658	7	7	8	7	7	7	8	7	By MS/MS	By MS/MS	By MS/MS	By MS/MS	25.11	25.88	25.36	25.49	Lipoprotein lipase
P06865	HEXA		1.98959	1.71566	3	6	10	8	3	6	10	8	By MS/MS	By MS/MS	By MS/MS	By MS/MS	23.79	24	25.75	25.47	Beta-hexosaminidase subunit alpha
P07099	EPHX1		0.284582	0.273602	22	21	24	25	22	21	24	25	By MS/MS	By MS/MS	By MS/MS	By MS/MS	28.45	28.46	29.08	28.37	Epoxide hydrolase 1
P07195	LDHB		0.326956	0.352921	9	10	11	11	9	10	11	11	By MS/MS	By MS/MS	By MS/MS	By MS/MS	25.46	26.17	25.98	26.36	L-lactate dehydrogenase B chain
P07203	GPX1		0.886234	0.56334	4	6	6	7	4	6	6	7	By MS/MS	By MS/MS	By MS/MS	By MS/MS	24.12	24.15	24.92	24.47	Glutathione peroxidase 1
P07204	THBD		1.26093	2.4623	2	4	4	5	2	4	4	5	By matching	By matching	By MS/MS	By MS/MS	21.27	22.47	24.38	24.3	Thrombomodulin
P07237	P4HB		1.87471	0.510736	34	34	37	37	34	34	37	37	By MS/MS	By MS/MS	By MS/MS	By MS/MS	29.21	29.23	29.68	29.79	Protein disulfide-isomerase
P07339	CTSD		1.92417	1.49605	4	4	6	5	4	4	6	5	By matching	By MS/MS	By MS/MS	By MS/MS	22.99	23.25	24.72	24.51	Cathepsin D
P07355	ANXA2		0.121783	-0.276319	29	31	29	31	29	31	29	31	By MS/MS	By MS/MS	By MS/MS	By MS/MS	30.07	30.94	29.59	30.87	Annexin A2
P07437	TUBB		0.264337	-0.40253	4	4	5	5	5	5	6	6	By MS/MS	By MS/MS	By MS/MS	By MS/MS	28.58	29.3	28.96	28.11	Tubulin beta chain
P07602	PSAP		1.33619	1.20518	14	11	16	15	14	11	16	15	By MS/MS	By MS/MS	By MS/MS	By MS/MS	25.44	25.97	26.95	26.87	Prosaposin
P07686	HEXB		1.70266	1.38917	6	7	10	10	6	7	10	10	By MS/MS	By MS/MS	By MS/MS	By MS/MS	24.36	24.73	26	25.87	Beta-hexosaminidase subunit beta
P07737	PFN1		0.0533797	0.158743	8	11	9	10	8	11	9	10	By MS/MS	By MS/MS	By MS/MS	By MS/MS	25.76	27.37	26.2	27.26	Profilin-1
P07814	EPRS		0.0431738	-0.0389252	22	25	25	28	22	25	25	28	By MS/MS	By MS/MS	By MS/MS	By MS/MS	25.73	26.31	25.99	25.97	Bifunctional glutamate/proline--tRNA ligase
P07858	CTSB		0.77973	0.721648	4	2	3	4	4	2	3	4	By matching	By matching	By MS/MS	By MS/MS	21.27	21.94	22.3	22.35	Cathepsin B
P07900	HSP90AA1		0.233516	-0.321564	17	21	19	19	17	21	19	19	By MS/MS	By MS/MS	By MS/MS	By MS/MS	26.38	27.21	26.2	26.75	Heat shock protein HSP 90-alpha
P07910	HNRNPC		0.364822	-0.328564	4	4	5	4	9	9	11	9	By MS/MS	By MS/MS	By MS/MS	By MS/MS	26.12	26.6	26.27	25.8	Heterogeneous nuclear ribonucleoproteins C1/C2
P07919	UQCRH		0.762169	-0.358752	8	7	8	8	8	7	8	8	By MS/MS	By MS/MS	By MS/MS	By MS/MS	29.4	29.14	28.79	29.03	Cytochrome b-c1 complex subunit 6, mitochondrial
P07942	LAMB1		1.93171	0.375156	25	25	28	27	25	25	28	27	By MS/MS	By MS/MS	By MS/MS	By MS/MS	26.01	26.08	26.4	26.44	Laminin subunit beta-1
P07947	YES1		0.501119	-0.359847	7	8	6	6	13	14	12	10	By MS/MS	By MS/MS	By MS/MS	By MS/MS	25.63	25.2	24.89	25.22	Tyrosine-protein kinase Yes
P07948	LYN		0.495919	-1.82102	6	6	2	2	6	6	2	2	By MS/MS	By MS/MS	By matching	By matching	23.91	23.52	20.52	23.26	Tyrosine-protein kinase Lyn
P07954	FH		0.000912134	-0.00182247	22	21	23	19	22	21	23	19	By MS/MS	By MS/MS	By MS/MS	By MS/MS	28.23	27.85	28.62	27.46	Fumarate hydratase, mitochondrial
P07996	THBS1		1.76368	0.790054	3	3	4	4	11	11	13	11	By MS/MS	By MS/MS	By MS/MS	By MS/MS	23.92	23.91	24.6	24.81	Thrombospondin-1
P08069	IGF1R		0.294071	0.32336	26	23	23	26	26	23	23	26	By MS/MS	By MS/MS	By MS/MS	By MS/MS	25.83	26.34	26.1	26.72	Insulin-like growth factor 1 receptor
P08133	ANXA6		0.17933	-0.672644	13	21	10	21	13	21	10	21	By MS/MS	By MS/MS	By MS/MS	By MS/MS	24.82	26.54	24	26.02	Annexin A6
P08134	RHOC		1.24568	0.128691	3	3	3	3	3	3	3	3	By MS/MS	By MS/MS	By MS/MS	By MS/MS	22.7	22.7	22.8	22.86	Rho-related GTP-binding protein RhoC
P08174	CD55		0.684416	-0.643167	17	19	17	19	17	19	17	19	By MS/MS	By MS/MS	By MS/MS	By MS/MS	29.04	29.38	28.26	28.87	Complement decay-accelerating factor
P08195	SLC3A2		0.28639	0.238575	45	45	43	48	45	45	43	48	By MS/MS	By MS/MS	By MS/MS	By MS/MS	32.49	32.67	32.53	33.11	4F2 cell-surface antigen heavy chain
P08237	PFKM		0.289233	0.218389	6	7	8	8	7	8	9	9	By MS/MS	By MS/MS	By MS/MS	By MS/MS	23.97	23.68	24.28	23.81	ATP-dependent 6-phosphofructokinase, muscle type
P08238	HSP90AB1		0.217686	-0.0947495	22	22	21	21	35	35	34	33	By MS/MS	By MS/MS	By MS/MS	By MS/MS	28.61	28.73	28.43	28.72	Heat shock protein HSP 90-beta
P08240	SRPR		0.996173	0.196979	24	24	24	24	24	24	24	24	By MS/MS	By MS/MS	By MS/MS	By MS/MS	26.65	26.53	26.75	26.82	Signal recognition particle receptor subunit alpha
P08559	PDHA1		0.0176587	-0.0280876	27	25	28	28	27	25	28	28	By MS/MS	By MS/MS	By MS/MS	By MS/MS	29.1	28.41	29.08	28.37	Pyruvate dehydrogenase E1 component subunit alpha, somatic form, mitochondrial
P08567	PLEK		0.565805	1.44076	1	1	2	2	1	1	2	2	By matching	By matching	By MS/MS	By MS/MS	20.41	21.37	23.16	21.5	Pleckstrin
P08572	COL4A2		0.229078	0.2999	4	5	4	4	4	5	4	4	By MS/MS	By MS/MS	By MS/MS	By MS/MS	23.05	23.98	23.9	23.73	Collagen alpha-2(IV) chain
P08574	CYC1		0.445785	0.267877	13	13	13	13	13	13	13	13	By MS/MS	By MS/MS	By MS/MS	By MS/MS	29.27	28.97	29.56	29.22	Cytochrome c1, heme protein, mitochondrial
P08581	MET		0.627703	-0.287761	25	25	26	23	26	26	27	24	By MS/MS	By MS/MS	By MS/MS	By MS/MS	26.79	26.63	26.58	26.27	Hepatocyte growth factor receptor
P08648	ITGA5		0.0475168	0.0412159	29	32	26	36	29	32	26	36	By MS/MS	By MS/MS	By MS/MS	By MS/MS	28.68	29.04	28.68	29.12	Integrin alpha-5
P08670	VIM		0.67138	-0.409558	39	40	41	40	43	45	46	45	By MS/MS	By MS/MS	By MS/MS	By MS/MS	30.04	30.42	29.95	29.69	Vimentin
P08708	RPS17		0.0808809	0.186689	6	8	5	8	6	8	5	8	By MS/MS	By MS/MS	By MS/MS	By MS/MS	24.53	25.96	25.16	25.71	40S ribosomal protein S17
P08754	GNAI3		1.80082	-0.184687	12	12	12	13	13	13	13	14	By MS/MS	By MS/MS	By MS/MS	By MS/MS	27.14	27.09	26.94	26.92	Guanine nucleotide-binding protein G(k) subunit alpha
P08758	ANXA5		0.0862134	-0.329431	6	12	11	11	6	12	11	11	By MS/MS	By MS/MS	By MS/MS	By MS/MS	24.48	26.83	24.83	25.82	Annexin A5
P08865	RPSA		0.221305	0.224828	9	12	13	14	9	12	13	14	By MS/MS	By MS/MS	By MS/MS	By MS/MS	26.66	27	27.38	26.73	40S ribosomal protein SA
P08962	CD63		1.01135	2.03542	2	1	2	2	2	1	2	2	By matching	By matching	By MS/MS	By MS/MS	20.55	19.72	22.72	21.62	CD63 antigen
P09001	MRPL3		0.0493897	-0.0701714	10	13	13	12	10	13	13	12	By MS/MS	By MS/MS	By MS/MS	By MS/MS	27.31	27.15	27.61	26.71	39S ribosomal protein L3, mitochondrial
P09110	ACAA1		0.647745	0.696594	3	4	4	4	3	4	4	4	By MS/MS	By MS/MS	By MS/MS	By MS/MS	22.69	22.32	23.56	22.84	3-ketoacyl-CoA thiolase, peroxisomal
P09211	GSTP1		0.137368	-0.327847	6	7	8	8	6	7	8	8	By MS/MS	By MS/MS	By MS/MS	By MS/MS	24.46	25.73	24.25	25.29	Glutathione S-transferase P
P09382	LGALS1		0.10258	0.312506	6	7	5	7	6	7	5	7	By MS/MS	By MS/MS	By MS/MS	By MS/MS	25.31	27.3	26.35	26.89	Galectin-1
P09429	HMGB1		0.0310286	-0.0645905	6	8	7	8	7	9	9	9	By MS/MS	By MS/MS	By MS/MS	By MS/MS	25.51	26.48	25.48	26.38	High mobility group protein B1
P09493	TPM1		0.252794	-0.550832	5	6	5	6	5	6	5	6	By MS/MS	By MS/MS	By MS/MS	By MS/MS	24.78	24.48	23.3	24.86	Tropomyosin alpha-1 chain
P09496	CLTA		0.036845	-0.125655	3	3	2	3	3	3	2	3	By matching	By MS/MS	By matching	By MS/MS	22.09	23.99	22.38	23.45	Clathrin light chain A
P09543	CNP		0.126046	-0.109079	12	11	10	11	12	11	10	11	By MS/MS	By MS/MS	By MS/MS	By MS/MS	26.17	25.58	25.81	25.72	2,3-cyclic-nucleotide 3-phosphodiesterase
P09601	HMOX1		0.247563	0.0947828	10	10	10	11	10	10	10	11	By MS/MS	By MS/MS	By MS/MS	By MS/MS	26.03	26.31	26.26	26.27	Heme oxygenase 1
P09619	PDGFRB		0.24568	-0.25607	13	13	12	12	13	13	12	12	By MS/MS	By MS/MS	By MS/MS	By MS/MS	24.84	25.49	24.71	25.1	Platelet-derived growth factor receptor beta
P09622	DLD		0.250259	0.250027	21	20	22	21	21	20	22	21	By MS/MS	By MS/MS	By MS/MS	By MS/MS	29.04	28.7	29.44	28.8	Dihydrolipoyl dehydrogenase, mitochondrial
P09651	HNRNPA1		0.602309	-0.269491	16	14	18	16	16	14	18	16	By MS/MS	By MS/MS	By MS/MS	By MS/MS	26.24	26.45	26.2	25.95	Heterogeneous nuclear ribonucleoprotein A1
P09661	SNRPA1		0.800397	-0.255406	4	3	2	3	4	3	2	3	By MS/MS	By MS/MS	By MS/MS	By MS/MS	21.8	21.83	21.67	21.44	U2 small nuclear ribonucleoprotein A
P09669	COX6C		0.345874	0.39369	5	5	5	5	5	5	5	5	By MS/MS	By MS/MS	By MS/MS	By MS/MS	23.87	24.71	24.73	24.64	Cytochrome c oxidase subunit 6C
P09758	TACSTD2		0.462977	-0.747505	7	7	6	7	7	7	6	7	By MS/MS	By MS/MS	By MS/MS	By MS/MS	25.6	25.81	24.36	25.56	Tumor-associated calcium signal transducer 2
P09874	PARP1		0.517745	-0.696957	16	14	14	13	16	14	14	13	By MS/MS	By MS/MS	By MS/MS	By MS/MS	25.6	25.68	24.43	25.45	Poly [ADP-ribose] polymerase 1
Q71UI9	H2AFV		1.49459	0.363574	3	3	3	3	3	3	3	3	By MS/MS	By MS/MS	By MS/MS	By MS/MS	25.96	25.89	26.34	26.23	Histone H2A.V
P0C7P0	CISD3		0.184026	0.465851	1	1	1	1	1	1	1	1	By matching	By matching	By MS/MS	By matching	22.01	20.24	21.72	21.46	CDGSH iron-sulfur domain-containing protein 3, mitochondrial
P0DMV9	HSPA1B		0.443114	-0.381942	17	17	17	17	27	27	27	28	By MS/MS	By MS/MS	By MS/MS	By MS/MS	28.44	29.08	28.42	28.34	Heat shock 70 kDa protein 1B
P10109	FDX1		0.554277	-1.06686	2	3	3	3	2	3	3	3	By MS/MS	By MS/MS	By MS/MS	By matching	23.58	22.23	22.09	21.58	Adrenodoxin, mitochondrial
P10114	RAP2A		0.338139	-1.12751	3	4	1	4	3	4	1	4	By matching	By MS/MS	By MS/MS	By MS/MS	22.18	22.25	19.85	22.33	Ras-related protein Rap-2a
P10301	RRAS		0.78008	0.492967	8	7	8	8	10	9	10	10	By MS/MS	By MS/MS	By MS/MS	By MS/MS	25.85	25.9	26.14	26.6	Ras-related protein R-Ras
P10316	HLA-A		0.0454101	0.0846663	0	0	0	0	2	2	2	2	By MS/MS	By MS/MS	By MS/MS	By MS/MS	25.83	26.76	26	26.76	HLA class I histocompatibility antigen, A-69 alpha chain
P10321	HLA-C		0.150704	-0.316407	1	1	1	1	1	1	1	1	By MS/MS	By MS/MS	By MS/MS	By MS/MS	26.44	27.31	25.97	27.15	HLA class I histocompatibility antigen, Cw-7 alpha chain
P10515	DLAT		0.33827	-0.373681	19	16	17	16	19	16	17	16	By MS/MS	By MS/MS	By MS/MS	By MS/MS	28.79	28.47	28.63	27.88	Dihydrolipoyllysine-residue acetyltransferase component of pyruvate dehydrogenase complex, mitochondrial
P10586	PTPRF		0.605242	-0.411841	50	52	43	48	58	60	51	57	By MS/MS	By MS/MS	By MS/MS	By MS/MS	28.72	28.74	28.06	28.57	Receptor-type tyrosine-protein phosphatase F
P10599	TXN		0.0502907	0.0987329	3	3	3	3	3	3	3	3	By MS/MS	By MS/MS	By MS/MS	By MS/MS	22.89	23.97	23.2	23.87	Thioredoxin
P10606	COX5B		0.0599838	-0.00304127	5	7	6	8	5	7	6	8	By MS/MS	By MS/MS	By MS/MS	By MS/MS	26.85	26.88	26.87	26.85	Cytochrome c oxidase subunit 5B, mitochondrial
P10620	MGST1		0.184816	-0.156177	6	8	7	8	6	8	7	8	By MS/MS	By MS/MS	By MS/MS	By MS/MS	27.04	26.86	26.51	27.08	Microsomal glutathione S-transferase 1
P10644	PRKAR1A		1.47476	1.37431	5	4	5	5	5	4	5	5	By MS/MS	By MS/MS	By MS/MS	By MS/MS	22.43	22.47	24.08	23.57	cAMP-dependent protein kinase type I-alpha regulatory subunit
P10646	TFPI		0.0772056	-0.147059	4	4	4	4	4	4	4	4	By MS/MS	By MS/MS	By MS/MS	By MS/MS	24.21	24.56	23.63	24.84	Tissue factor pathway inhibitor
P10809	HSPD1		0.0108711	0.0192337	56	52	55	53	56	52	55	53	By MS/MS	By MS/MS	By MS/MS	By MS/MS	33.65	32.99	33.78	32.9	60 kDa heat shock protein, mitochondrial
P10909	CLU		1.2113	-1.54198	6	6	3	4	6	6	3	4	By MS/MS	By MS/MS	By MS/MS	By MS/MS	25.3	26.07	24.04	24.25	Clusterin
P11021	HSPA5		0.399808	-0.0753374	46	46	47	47	47	47	48	48	By MS/MS	By MS/MS	By MS/MS	By MS/MS	31.32	31.3	31.16	31.3	78 kDa glucose-regulated protein
P11047	LAMC1		0.94679	0.0693216	26	27	27	30	26	28	28	31	By MS/MS	By MS/MS	By MS/MS	By MS/MS	26.41	26.43	26.47	26.52	Laminin subunit gamma-1
P11142	HSPA8		0.386679	-0.300548	25	25	25	28	30	30	29	33	By MS/MS	By MS/MS	By MS/MS	By MS/MS	29.15	29.73	29.11	29.17	Heat shock cognate 71 kDa protein
P11166	SLC2A1		0.778575	-0.426138	9	9	10	10	9	9	10	10	By MS/MS	By MS/MS	By MS/MS	By MS/MS	25.53	25.66	24.98	25.36	Solute carrier family 2, facilitated glucose transporter member 1
P11169	SLC2A3		0.748952	0.705814	1	1	2	2	1	1	2	2	By MS/MS	By matching	By MS/MS	By MS/MS	21.64	21.17	21.86	22.37	Solute carrier family 2, facilitated glucose transporter member 3
P11171	EPB41		0.777876	-0.788308	6	5	3	5	7	5	4	6	By MS/MS	By MS/MS	By matching	By MS/MS	23.95	24.23	22.96	23.64	Protein 4.1
P11172	UMPS		0.237757	-0.36736	4	5	5	5	4	5	5	5	By MS/MS	By MS/MS	By MS/MS	By MS/MS	23.72	23.88	23.99	22.88	Uridine 5-monophosphate synthase
P11177	PDHB		0.069876	-0.089632	16	16	16	15	16	16	16	15	By MS/MS	By MS/MS	By MS/MS	By MS/MS	29.05	28.5	29	28.36	Pyruvate dehydrogenase E1 component subunit beta, mitochondrial
P11182	DBT		0.532019	-0.603415	10	8	9	7	10	8	9	7	By MS/MS	By MS/MS	By MS/MS	By MS/MS	25.51	25	24.99	24.3	Lipoamide acyltransferase component of branched-chain alpha-keto acid dehydrogenase complex, mitochondrial
P11233	RALA		0.0234873	0.0339842	3	3	3	3	3	3	3	3	By MS/MS	By MS/MS	By MS/MS	By MS/MS	25.84	25.16	25.23	25.83	Ras-related protein Ral-A
P11234	RALB		0.916211	-0.449121	4	4	3	3	7	7	7	6	By MS/MS	By MS/MS	By MS/MS	By MS/MS	25.43	25.12	24.9	24.75	Ras-related protein Ral-B
P11279	LAMP1		1.58831	1.3726	5	6	7	7	5	6	7	7	By MS/MS	By MS/MS	By MS/MS	By MS/MS	24.93	25.35	26.44	26.59	Lysosome-associated membrane glycoprotein 1
P11310	ACADM		0.262017	-0.225796	15	14	16	15	15	14	16	15	By MS/MS	By MS/MS	By MS/MS	By MS/MS	27.64	27.72	27.76	27.14	Medium-chain specific acyl-CoA dehydrogenase, mitochondrial
P11387	TOP1		0.0583838	-0.275309	7	11	3	9	7	11	3	9	By matching	By MS/MS	By matching	By MS/MS	22.15	24.37	21.92	24.05	DNA topoisomerase 1
P11388	TOP2A		2.00991	-0.56779	10	11	12	11	12	13	13	13	By MS/MS	By MS/MS	By MS/MS	By MS/MS	24.88	24.99	24.39	24.35	DNA topoisomerase 2-alpha
P11413	G6PD		0.576405	0.291879	10	8	9	9	10	8	9	9	By MS/MS	By MS/MS	By MS/MS	By MS/MS	24.27	24.56	24.83	24.58	Glucose-6-phosphate 1-dehydrogenase
P11498	PC		0.417521	-0.410914	43	43	44	43	43	43	44	43	By MS/MS	By MS/MS	By MS/MS	By MS/MS	29.07	28.88	28.92	28.2	Pyruvate carboxylase, mitochondrial
P11532	DMD		0.352357	0.368706	4	5	6	5	4	5	6	5	By MS/MS	By MS/MS	By MS/MS	By MS/MS	23.62	24.19	24.54	24	Dystrophin
P11586	MTHFD1		0.59204	-0.291681	17	18	14	16	17	18	14	16	By MS/MS	By MS/MS	By MS/MS	By MS/MS	25.35	25.72	25.26	25.23	C-1-tetrahydrofolate synthase, cytoplasmic
P11717	IGF2R		1.31843	0.30428	57	57	60	63	57	57	60	63	By MS/MS	By MS/MS	By MS/MS	By MS/MS	27.87	28	28.21	28.27	Cation-independent mannose-6-phosphate receptor
P11940	PABPC1		0.235575	-0.187208	8	8	7	6	24	26	25	25	By MS/MS	By MS/MS	By MS/MS	By MS/MS	27.06	27.63	27.14	27.17	Polyadenylate-binding protein 1
P12074	COX6A1		0.446559	0.76603	1	3	4	4	1	3	4	4	By MS/MS	By MS/MS	By MS/MS	By MS/MS	25.91	26.94	27.58	26.8	Cytochrome c oxidase subunit 6A1, mitochondrial
P12235	SLC25A4		0.326282	0.057579	5	6	6	5	5	6	6	5	By MS/MS	By MS/MS	By MS/MS	By MS/MS	25.15	25.26	25.23	25.29	ADP/ATP translocase 1
P12236	SLC25A6		0.938707	0.419802	9	9	8	7	28	29	30	29	By MS/MS	By MS/MS	By MS/MS	By MS/MS	30.18	30.11	30.71	30.41	ADP/ATP translocase 3
P12268	IMPDH2		0.576157	0.592534	18	19	19	18	19	19	20	19	By MS/MS	By MS/MS	By MS/MS	By MS/MS	27.2	27.15	28.16	27.38	Inosine-5-monophosphate dehydrogenase 2
P12270	TPR		0.799001	-0.818272	11	12	7	9	11	12	7	9	By MS/MS	By MS/MS	By MS/MS	By MS/MS	24.52	24.75	24.17	23.46	Nucleoprotein TPR
P12277	CKB		0.233897	-0.411173	4	5	4	5	4	5	4	5	By MS/MS	By MS/MS	By MS/MS	By MS/MS	23.69	24.83	24.12	23.57	Creatine kinase B-type
P12429	ANXA3		0.238424	1.07863	3	10	5	11	3	10	5	11	By matching	By MS/MS	By matching	By MS/MS	22.89	23.85	22.88	26.01	Annexin A3
P12694	BCKDHA		0.169525	-0.184409	12	13	15	14	12	13	15	14	By MS/MS	By MS/MS	By MS/MS	By MS/MS	26.88	26.37	26.73	26.15	2-oxoisovalerate dehydrogenase subunit alpha, mitochondrial
P12814	ACTN1		0.158956	-0.0490007	26	26	26	28	26	26	26	28	By MS/MS	By MS/MS	By MS/MS	By MS/MS	28.07	27.96	27.87	28.06	Alpha-actinin-1
P12956	XRCC6		0.131207	-0.16885	15	17	13	17	15	17	13	17	By MS/MS	By MS/MS	By MS/MS	By MS/MS	25.69	26.58	25.97	25.96	X-ray repair cross-complementing protein 6
P13010	XRCC5		0.0924968	-0.163565	13	16	13	16	13	16	13	16	By MS/MS	By MS/MS	By MS/MS	By MS/MS	25.16	26.33	25.53	25.64	X-ray repair cross-complementing protein 5
P13073	COX4I1		1.22529	-0.230524	12	12	12	12	12	12	12	12	By MS/MS	By MS/MS	By MS/MS	By MS/MS	28.64	28.65	28.35	28.47	Cytochrome c oxidase subunit 4 isoform 1, mitochondrial
P13473	LAMP2		1.67433	0.898281	5	4	7	7	5	4	7	7	By MS/MS	By MS/MS	By MS/MS	By MS/MS	23.33	23.1	24.18	24.05	Lysosome-associated membrane glycoprotein 2
P13639	EEF2		0.0269702	-0.0254354	39	39	37	37	40	40	38	37	By MS/MS	By MS/MS	By MS/MS	By MS/MS	28.1	28.47	28.49	28.03	Elongation factor 2
P13667	PDIA4		0.129096	0.0606194	25	29	28	29	25	29	28	29	By MS/MS	By MS/MS	By MS/MS	By MS/MS	27.81	27.55	27.65	27.84	Protein disulfide-isomerase A4
P13674	P4HA1		0.53554	0.364779	9	9	7	9	9	9	7	9	By MS/MS	By MS/MS	By MS/MS	By MS/MS	24.37	24.27	24.94	24.44	Prolyl 4-hydroxylase subunit alpha-1
P13726	F3		0.67115	-0.824389	3	3	1	3	3	3	1	3	By MS/MS	By MS/MS	By MS/MS	By MS/MS	24.53	23.89	23.05	23.71	Tissue factor
P13797	PLS3		0.0345108	0.0778084	22	16	20	17	22	16	20	17	By MS/MS	By MS/MS	By MS/MS	By MS/MS	27.14	25.94	27.02	26.23	Plastin-3
P13804	ETFA		0.114511	0.178082	16	16	17	17	16	16	17	17	By MS/MS	By MS/MS	By MS/MS	By MS/MS	29	28.66	29.51	28.51	Electron transfer flavoprotein subunit alpha, mitochondrial
P13861	PRKAR2A		0.331121	-0.239193	9	8	8	8	9	8	8	8	By MS/MS	By MS/MS	By MS/MS	By MS/MS	25.06	24.97	25.04	24.51	cAMP-dependent protein kinase type II-alpha regulatory subunit
P13987	CD59		0.237919	0.352844	8	7	7	8	8	7	7	8	By MS/MS	By MS/MS	By MS/MS	By MS/MS	28.36	28.9	28.52	29.45	CD59 glycoprotein
P13995	MTHFD2		0.000890947	-0.00210953	12	11	15	13	12	11	15	13	By MS/MS	By MS/MS	By MS/MS	By MS/MS	27.09	25.95	26.97	26.07	Bifunctional methylenetetrahydrofolate dehydrogenase/cyclohydrolase, mitochondrial
P14174	MIF		0.230858	-0.78603	2	2	1	2	2	2	1	2	By MS/MS	By MS/MS	By MS/MS	By MS/MS	23.13	23.83	21.51	23.87	Macrophage migration inhibitory factor
P14209	CD99		0.0890002	-0.361878	4	4	3	4	4	4	3	4	By MS/MS	By MS/MS	By MS/MS	By MS/MS	23.33	23.56	21.73	24.43	CD99 antigen
P14314	PRKCSH		0.202986	-0.0939999	17	18	19	19	17	18	19	19	By MS/MS	By MS/MS	By MS/MS	By MS/MS	27.87	27.71	27.84	27.55	Glucosidase 2 subunit beta
P14324	FDPS		1.74808	0.801474	3	3	3	3	3	3	3	3	By MS/MS	By MS/MS	By MS/MS	By MS/MS	21.98	22.19	22.9	22.87	Farnesyl pyrophosphate synthase
P14384	CPM		1.27777	-4.00898	12	11	3	5	12	11	3	5	By MS/MS	By MS/MS	By matching	By MS/MS	26.06	27.12	21.78	23.38	Carboxypeptidase M
P14406	COX7A2		0.00974066	0.0103092	2	3	3	3	2	3	3	3	By MS/MS	By MS/MS	By MS/MS	By MS/MS	27.66	27.01	27.4	27.29	Cytochrome c oxidase subunit 7A2, mitochondrial
P14618	PKM		0.169293	0.142412	32	32	33	33	32	32	33	33	By MS/MS	By MS/MS	By MS/MS	By MS/MS	28.85	29.39	29.14	29.38	Pyruvate kinase PKM
P14625	HSP90B1		1.11247	0.405485	49	46	46	47	51	48	48	49	By MS/MS	By MS/MS	By MS/MS	By MS/MS	29.83	29.7	30.27	30.07	Endoplasmin
P63162	SNRPN		1.00587	0.879683	3	2	3	3	3	2	3	3	By MS/MS	By MS/MS	By MS/MS	By MS/MS	22.24	22.14	23.37	22.78	Small nuclear ribonucleoprotein-associated protein N
P14854	COX6B1		0.438014	-0.17015	5	5	5	4	5	5	5	4	By MS/MS	By MS/MS	By MS/MS	By MS/MS	27.73	28.02	27.71	27.7	Cytochrome c oxidase subunit 6B1
P14866	HNRNPL		0.481361	0.336799	8	8	9	7	8	8	9	7	By MS/MS	By MS/MS	By MS/MS	By MS/MS	25.27	24.78	25.46	25.26	Heterogeneous nuclear ribonucleoprotein L
P14868	DARS		0.158012	0.119302	9	10	8	11	9	10	8	11	By MS/MS	By MS/MS	By MS/MS	By MS/MS	23.62	24.11	23.89	24.07	Aspartate--tRNA ligase, cytoplasmic
P14923	JUP		0.0131079	-0.0162115	22	22	22	24	22	22	22	24	By MS/MS	By MS/MS	By MS/MS	By MS/MS	26.61	27	26.46	27.12	Junction plakoglobin
P14927	UQCRB		1.01407	-0.167728	8	8	8	8	8	8	8	8	By MS/MS	By MS/MS	By MS/MS	By MS/MS	27.96	27.87	27.78	27.71	Cytochrome b-c1 complex subunit 7
P15121	AKR1B1		0.825438	0.934348	2	2	5	3	2	2	5	3	By MS/MS	By matching	By MS/MS	By matching	22.13	21.38	22.86	22.52	Aldose reductase
P15144	ANPEP		0.767281	0.648024	18	16	21	20	18	16	21	20	By MS/MS	By MS/MS	By MS/MS	By MS/MS	26.47	25.87	26.88	26.75	Aminopeptidase N
P15151	PVR		0.270424	0.279945	6	6	6	6	6	6	6	6	By MS/MS	By MS/MS	By MS/MS	By MS/MS	25.18	24.98	24.99	25.73	Poliovirus receptor
P15170	GSPT1		0.173216	0.202029	1	2	3	3	4	4	6	6	By MS/MS	By matching	By MS/MS	By MS/MS	22.89	23.46	23.67	23.08	Eukaryotic peptide chain release factor GTP-binding subunit ERF3A
P15291	B4GALT1		1.0952	0.531124	9	7	8	10	9	7	8	10	By MS/MS	By MS/MS	By MS/MS	By MS/MS	26.27	26.57	27.01	26.89	Beta-1,4-galactosyltransferase 1
P15311	EZR		0.412395	0.431664	22	21	22	21	23	22	23	22	By MS/MS	By MS/MS	By MS/MS	By MS/MS	27.26	26.56	27.52	27.17	Ezrin
P15328	FOLR1		1.34474	-3.01166	9	7	0	4	9	7	0	4	By MS/MS	By MS/MS	Imputed	By matching	25.15	23.86	21.35	21.65	Folate receptor alpha
P15529	CD46		0.142085	-0.192141	4	6	4	5	4	6	4	5	By MS/MS	By MS/MS	By MS/MS	By MS/MS	23.73	24.43	23.58	24.19	Membrane cofactor protein
P15531	NME1		0.429985	0.59096	3	2	3	3	7	6	6	7	By MS/MS	By MS/MS	By MS/MS	By MS/MS	24.12	25.09	25.02	25.38	Nucleoside diphosphate kinase A
P15559	NQO1		1.41088	0.680758	7	9	11	10	7	9	11	10	By MS/MS	By MS/MS	By MS/MS	By MS/MS	24.02	24.22	24.9	24.71	NAD(P)H dehydrogenase [quinone] 1
P15880	RPS2		0.0444091	0.0662994	10	9	10	9	10	9	10	9	By MS/MS	By MS/MS	By MS/MS	By MS/MS	25.28	26.01	26.03	25.4	40S ribosomal protein S2
P15924	DSP		0.484518	-1.50343	2	2	0	3	2	2	0	3	By MS/MS	By MS/MS	Imputed	By MS/MS	21.27	22.22	19.17	21.31	Desmoplakin
P15941	MUC1		1.61165	-2.76585	3	3	0	1	3	3	0	1	By MS/MS	By MS/MS	Imputed	By matching	22.65	23.02	20.47	19.67	Mucin-1
P15954	COX7C		0.0771679	0.0903015	3	3	3	2	3	3	3	2	By MS/MS	By MS/MS	By MS/MS	By MS/MS	25.19	24.48	25.07	24.77	Cytochrome c oxidase subunit 7C, mitochondrial
P16066	NPR1		0.67026	1.01046	4	7	7	10	4	8	8	11	By matching	By MS/MS	By MS/MS	By MS/MS	22.93	23.19	23.52	24.62	Atrial natriuretic peptide receptor 1
P16070	CD44		0.10929	0.0936174	13	12	12	14	13	12	12	14	By MS/MS	By MS/MS	By MS/MS	By MS/MS	29.81	29.77	29.59	30.17	CD44 antigen
P16144	ITGB4		0.31686	-0.283184	33	32	23	32	33	32	23	32	By MS/MS	By MS/MS	By MS/MS	By MS/MS	26.09	26.18	25.52	26.18	Integrin beta-4
P16152	CBR1		0.409006	0.26332	4	4	5	6	4	4	5	6	By MS/MS	By matching	By MS/MS	By MS/MS	22.93	22.97	23.45	22.97	Carbonyl reductase [NADPH] 1
P16219	ACADS		0.804362	1.85652	1	0	2	2	1	0	2	2	By matching	Imputed	By MS/MS	By MS/MS	19.66	20.54	22.67	21.24	Short-chain specific acyl-CoA dehydrogenase, mitochondrial
P16278	GLB1		2.22489	0.796107	3	5	4	5	3	5	4	5	By matching	By MS/MS	By MS/MS	By MS/MS	22.58	22.45	23.32	23.3	Beta-galactosidase
P16401	HIST1H1B		0.13685	-0.560823	3	3	3	3	3	3	3	3	By MS/MS	By MS/MS	By matching	By MS/MS	22.53	24.08	21.56	23.93	Histone H1.5
P16403	HIST1H1C		0.0770046	0.385252	0	1	0	1	6	8	6	8	By MS/MS	By MS/MS	By MS/MS	By MS/MS	23.43	25.76	23.8	26.16	Histone H1.2
P16435	POR		0.0891825	0.0354757	21	19	25	26	21	19	25	26	By MS/MS	By MS/MS	By MS/MS	By MS/MS	26.44	26.61	26.67	26.46	NADPH--cytochrome P450 reductase
P16615	ATP2A2		0.0586137	-0.0251694	33	32	36	36	33	32	36	36	By MS/MS	By MS/MS	By MS/MS	By MS/MS	28.31	28.52	28.3	28.48	Sarcoplasmic/endoplasmic reticulum calcium ATPase 2
P17152	TMEM11		0.638515	-0.472795	6	6	6	6	6	6	6	6	By MS/MS	By MS/MS	By MS/MS	By MS/MS	24.72	24.91	24.08	24.6	Transmembrane protein 11, mitochondrial
P17252	PRKCA		0.0716449	-0.113862	2	4	3	3	2	4	3	3	By MS/MS	By MS/MS	By matching	By MS/MS	22.56	23.4	22.56	23.18	Protein kinase C alpha type
P17301	ITGA2		0.746334	0.283509	17	16	14	16	17	16	14	16	By MS/MS	By MS/MS	By MS/MS	By MS/MS	24.69	24.63	25.08	24.81	Integrin alpha-2
P17302	GJA1		0.452816	0.728999	2	4	3	4	2	4	3	4	By MS/MS	By matching	By MS/MS	By MS/MS	21.66	22.72	22.62	23.22	Gap junction alpha-1 protein
P17342	NPR3		1.67463	1.19507	14	12	15	18	14	12	15	18	By MS/MS	By MS/MS	By MS/MS	By MS/MS	26.18	26.35	27.3	27.62	Atrial natriuretic peptide receptor 3
P17568	NDUFB7		0.724317	-0.490067	3	3	3	5	3	3	3	5	By MS/MS	By MS/MS	By MS/MS	By MS/MS	23.46	23.91	23.08	23.31	NADH dehydrogenase [ubiquinone] 1 beta subcomplex subunit 7
P17693	HLA-G		0.587489	0.380429	1	1	1	1	1	1	1	1	By MS/MS	By MS/MS	By MS/MS	By MS/MS	23.83	23.34	23.94	24	HLA class I histocompatibility antigen, alpha chain G
P17706	PTPN2		0.0549352	0.0673609	2	2	2	2	2	2	2	2	By MS/MS	By MS/MS	By matching	By MS/MS	22.1	21.39	21.63	21.99	Tyrosine-protein phosphatase non-receptor type 2
P17812	CTPS1		0.0901283	0.0514698	4	5	4	3	4	5	4	3	By MS/MS	By MS/MS	By MS/MS	By MS/MS	22.28	22.65	22.57	22.46	CTP synthase 1
P17813	ENG		1.73305	-0.64529	15	16	15	15	15	16	15	15	By MS/MS	By MS/MS	By MS/MS	By MS/MS	27.61	27.74	27.09	26.97	Endoglin
P17844	DDX5		0.672954	-0.215788	13	11	9	10	18	15	13	16	By MS/MS	By MS/MS	By MS/MS	By MS/MS	25.78	25.91	25.73	25.53	Probable ATP-dependent RNA helicase DDX5
P17931	LGALS3		0.0671379	0.108769	4	4	2	3	4	4	2	3	By matching	By MS/MS	By matching	By matching	21.62	22.68	22.2	22.32	Galectin-3
P17980	PSMC3		0.515185	-0.332975	8	7	7	7	8	7	7	7	By MS/MS	By MS/MS	By MS/MS	By MS/MS	24.47	24.77	24.48	24.09	26S protease regulatory subunit 6A
P17987	TCP1		0.151595	0.124029	19	24	21	24	19	24	21	24	By MS/MS	By MS/MS	By MS/MS	By MS/MS	26.43	26.87	26.6	26.95	T-complex protein 1 subunit alpha
P18031	PTPN1		0.265833	-0.198288	15	17	16	13	15	17	16	13	By MS/MS	By MS/MS	By MS/MS	By MS/MS	26.05	26.23	25.69	26.2	Tyrosine-protein phosphatase non-receptor type 1
P18077	RPL35A		1.63208	0.312939	4	4	5	6	4	4	5	6	By matching	By MS/MS	By matching	By MS/MS	22.11	22.15	22.39	22.48	60S ribosomal protein L35a
P18084	ITGB5		1.97943	0.83512	14	13	16	16	14	13	16	16	By MS/MS	By MS/MS	By MS/MS	By MS/MS	26.34	26.48	27.2	27.3	Integrin beta-5
P18085	ARF4		0.0912098	0.0806189	4	4	5	4	4	4	5	4	By MS/MS	By MS/MS	By MS/MS	By MS/MS	23.17	23.19	22.96	23.55	ADP-ribosylation factor 4
P18124	RPL7		0.0649384	0.0841608	12	14	14	15	12	14	14	15	By MS/MS	By MS/MS	By MS/MS	By MS/MS	26.37	27.1	26.6	27.04	60S ribosomal protein L7
P18206	VCL		0.0140861	0.0296307	20	21	16	22	20	21	16	22	By MS/MS	By MS/MS	By MS/MS	By MS/MS	25.25	26.25	25.35	26.21	Vinculin
P18433	PTPRA		0.217148	-0.381451	5	5	3	5	5	5	3	5	By MS/MS	By MS/MS	By MS/MS	By MS/MS	22.64	22.98	23.04	21.82	Receptor-type tyrosine-protein phosphatase alpha
P18583	SON		0.932105	-0.955819	14	15	9	11	14	15	9	11	By MS/MS	By MS/MS	By MS/MS	By MS/MS	25.32	25.71	24.26	24.86	Protein SON
P18621	RPL17		0.0312136	-0.0837755	7	8	9	9	7	8	9	9	By MS/MS	By MS/MS	By MS/MS	By MS/MS	25.67	27.15	25.9	26.75	60S ribosomal protein L17
P18669	PGAM1		0.222659	-0.320501	7	6	5	6	7	6	5	6	By MS/MS	By MS/MS	By MS/MS	By MS/MS	23.58	24.59	23.88	23.65	Phosphoglycerate mutase 1
P18827	SDC1		0.483591	0.800762	2	2	2	2	2	2	2	2	By MS/MS	By MS/MS	By MS/MS	By MS/MS	22.78	22.43	22.81	24.01	Syndecan-1
P18859	ATP5J		1.45813	-0.663194	8	8	8	7	8	8	8	7	By MS/MS	By MS/MS	By MS/MS	By MS/MS	28.76	28.6	27.92	28.12	ATP synthase-coupling factor 6, mitochondrial
P19021	PAM		0.185808	-0.266416	2	1	1	1	2	1	1	1	By matching	By matching	By matching	By MS/MS	20.85	21.18	20.27	21.23	Peptidyl-glycine alpha-amidating monooxygenase
P19022	CDH2		0.318918	-0.334396	18	19	18	20	18	19	18	20	By MS/MS	By MS/MS	By MS/MS	By MS/MS	28.38	28.85	27.97	28.59	Cadherin-2
P19256	CD58		0.228584	-0.786858	2	3	2	2	2	3	2	2	By MS/MS	By MS/MS	By MS/MS	By MS/MS	22.5	22.42	20.44	22.92	Lymphocyte function-associated antigen 3
P19338	NCL		0.0267958	0.028841	13	14	12	11	13	14	12	11	By MS/MS	By MS/MS	By MS/MS	By MS/MS	25.53	26.21	25.87	25.93	Nucleolin
P19367	HK1		0.225652	-0.139723	2	3	2	2	2	3	2	2	By MS/MS	By MS/MS	By MS/MS	By MS/MS	21.11	21.55	21.21	21.17	Hexokinase-1
P19404	NDUFV2		0.856252	-0.231504	9	11	11	9	9	11	11	9	By MS/MS	By MS/MS	By MS/MS	By MS/MS	26.48	26.33	26.24	26.11	NADH dehydrogenase [ubiquinone] flavoprotein 2, mitochondrial
P20020	ATP2B1		0.402451	-0.41359	20	19	19	20	20	19	19	20	By MS/MS	By MS/MS	By MS/MS	By MS/MS	26.87	26.98	26.13	26.89	Plasma membrane calcium-transporting ATPase 1
P20073	ANXA7		0.114463	-0.200553	3	3	3	3	3	3	3	3	By matching	By MS/MS	By matching	By MS/MS	21.49	22.62	21.68	22.03	Annexin A7
P20290	BTF3		0.20285	-0.209731	2	3	2	2	2	3	2	2	By MS/MS	By MS/MS	By MS/MS	By MS/MS	23.93	23.58	23.87	23.23	Transcription factor BTF3
P20339	RAB5A		0.234677	-0.219622	3	3	2	3	3	3	2	3	By MS/MS	By MS/MS	By MS/MS	By MS/MS	24.46	23.82	23.82	24.02	Ras-related protein Rab-5A
P20340	RAB6A		0.653449	0.207148	5	4	3	3	11	13	9	12	By MS/MS	By MS/MS	By MS/MS	By MS/MS	26.64	26.79	26.83	27.01	Ras-related protein Rab-6A
P20645	M6PR		0.830451	0.446102	4	4	4	4	4	4	4	4	By MS/MS	By MS/MS	By MS/MS	By MS/MS	23.28	23.51	24	23.68	Cation-dependent mannose-6-phosphate receptor
P20674	COX5A		0.139248	0.128155	9	9	9	9	9	9	9	9	By MS/MS	By MS/MS	By MS/MS	By MS/MS	29.07	29.39	29.63	29.08	Cytochrome c oxidase subunit 5A, mitochondrial
P20700	LMNB1		0.422974	-0.3144	42	42	39	41	46	46	41	45	By MS/MS	By MS/MS	By MS/MS	By MS/MS	29.75	29.38	29.04	29.46	Lamin-B1
P20908	COL5A1		0.4131	0.147998	11	11	6	10	11	11	6	10	By MS/MS	By MS/MS	By MS/MS	By MS/MS	24.77	24.5	24.77	24.79	Collagen alpha-1(V) chain
P21266	GSTM3		0.190901	-0.0302525	7	5	6	6	7	5	6	6	By MS/MS	By MS/MS	By MS/MS	By MS/MS	24.14	24.25	24.17	24.16	Glutathione S-transferase Mu 3
P21291	CSRP1		0.453883	0.418233	11	10	11	11	11	10	11	11	By MS/MS	By MS/MS	By MS/MS	By MS/MS	25.94	25.29	25.91	26.16	Cysteine and glycine-rich protein 1
P21333	FLNA		0.368404	0.281404	127	132	133	136	137	142	142	145	By MS/MS	By MS/MS	By MS/MS	By MS/MS	30.65	31.15	31.05	31.31	Filamin-A
P21589	NT5E		0.805027	0.469527	16	12	18	18	16	12	18	18	By MS/MS	By MS/MS	By MS/MS	By MS/MS	25.73	25.79	26.02	26.44	5-nucleotidase
P21796	VDAC1		0.0123768	0.0105658	23	24	24	24	23	24	24	24	By MS/MS	By MS/MS	By MS/MS	By MS/MS	31	31.23	31.36	30.88	Voltage-dependent anion-selective channel protein 1
P21912	SDHB		0.0388206	0.0439253	15	15	15	13	15	15	15	13	By MS/MS	By MS/MS	By MS/MS	By MS/MS	26.84	26.53	27.06	26.4	Succinate dehydrogenase [ubiquinone] iron-sulfur subunit, mitochondrial
P21926	CD9		0.085333	-0.0736914	5	5	5	5	5	5	5	5	By MS/MS	By MS/MS	By MS/MS	By MS/MS	27.3	27.81	27.35	27.61	CD9 antigen
P21953	BCKDHB		0.193189	-0.3649	5	6	5	5	5	6	5	5	By MS/MS	By MS/MS	By MS/MS	By MS/MS	26.44	26.23	26.63	25.31	2-oxoisovalerate dehydrogenase subunit beta, mitochondrial
P21964	COMT		0.1304	0.159224	10	10	9	10	10	10	9	10	By MS/MS	By MS/MS	By MS/MS	By MS/MS	27.69	28.18	28.43	27.75	Catechol O-methyltransferase
P21980	TGM2		0.45142	0.169379	12	11	13	14	12	11	13	14	By MS/MS	By MS/MS	By MS/MS	By MS/MS	24.28	24.56	24.58	24.6	Protein-glutamine gamma-glutamyltransferase 2
P22033	MUT		0.0977532	-0.117911	24	20	21	19	24	20	21	19	By MS/MS	By MS/MS	By MS/MS	By MS/MS	26.49	25.99	26.44	25.8	Methylmalonyl-CoA mutase, mitochondrial
P22061	PCMT1		0.0463051	-0.0666695	6	6	5	5	6	6	5	5	By MS/MS	By MS/MS	By MS/MS	By MS/MS	24.65	24.56	25	24.08	Protein-L-isoaspartate(D-aspartate) O-methyltransferase
P22087	FBL		0.225107	0.286577	5	5	4	4	6	6	5	5	By MS/MS	By MS/MS	By MS/MS	By MS/MS	24.5	25.4	25.34	25.14	rRNA 2-O-methyltransferase fibrillarin
P22102	GART		0.0204607	-0.0203438	13	12	11	12	13	12	11	12	By MS/MS	By MS/MS	By MS/MS	By MS/MS	25.17	25.44	25.56	25	Trifunctional purine biosynthetic protein adenosine-3
P22234	PAICS		0.251251	-0.191804	11	11	8	9	11	11	8	9	By MS/MS	By MS/MS	By MS/MS	By MS/MS	25.12	25.66	25.27	25.13	Multifunctional protein ADE2
P22307	SCP2		0.54704	-0.326409	6	5	6	7	6	5	6	7	By MS/MS	By matching	By MS/MS	By MS/MS	22.59	22.83	22.58	22.19	Non-specific lipid-transfer protein
P22314	UBA1		0.118025	-0.121406	14	12	12	13	14	12	12	13	By MS/MS	By MS/MS	By MS/MS	By MS/MS	24.97	25.43	25.34	24.82	Ubiquitin-like modifier-activating enzyme 1
P22392	NME2		0.310319	0.235412	2	2	3	3	2	2	3	3	By matching	By MS/MS	By MS/MS	By MS/MS	22.84	23.4	23.38	23.33	Nucleoside diphosphate kinase B
P22570	FDXR		0.00793888	-0.0114231	9	6	10	8	9	6	10	8	By MS/MS	By MS/MS	By MS/MS	By MS/MS	25.17	24.66	25.27	24.54	NADPH:adrenodoxin oxidoreductase, mitochondrial
P22626	HNRNPA2B1		0.53793	-0.613576	10	13	14	14	10	13	14	14	By MS/MS	By MS/MS	By MS/MS	By MS/MS	25.49	25.84	25.44	24.66	Heterogeneous nuclear ribonucleoproteins A2/B1
P22692	IGFBP4		0.31489	0.331386	2	2	2	2	2	2	2	2	By MS/MS	By MS/MS	By MS/MS	By MS/MS	22.24	21.75	22.02	22.62	Insulin-like growth factor-binding protein 4
P22695	UQCRC2		0.663136	0.422359	17	18	21	20	17	18	21	20	By MS/MS	By MS/MS	By MS/MS	By MS/MS	29.71	29.38	30.13	29.8	Cytochrome b-c1 complex subunit 2, mitochondrial
P22830	FECH		0.0836564	-0.148248	13	13	13	13	13	13	13	13	By MS/MS	By MS/MS	By MS/MS	By MS/MS	26.67	25.73	26.41	25.69	Ferrochelatase, mitochondrial
P23229	ITGA6		0.782765	0.189361	31	30	30	33	31	30	30	33	By MS/MS	By MS/MS	By MS/MS	By MS/MS	27.14	27.31	27.38	27.44	Integrin alpha-6
P23246	SFPQ		0.251925	-0.328589	10	11	12	11	10	11	12	11	By MS/MS	By MS/MS	By MS/MS	By MS/MS	25.31	25.69	25.61	24.74	Splicing factor, proline- and glutamine-rich
P23284	PPIB		2.22095	0.417911	14	13	15	13	14	13	15	13	By MS/MS	By MS/MS	By MS/MS	By MS/MS	28.23	28.17	28.63	28.61	Peptidyl-prolyl cis-trans isomerase B
P23368	ME2		0.174287	-0.275837	21	18	20	20	21	18	21	21	By MS/MS	By MS/MS	By MS/MS	By MS/MS	27.2	26.7	27.17	26.18	NAD-dependent malic enzyme, mitochondrial
P23381	WARS		0.663009	-0.216631	1	2	2	2	1	2	2	2	By MS/MS	By MS/MS	By MS/MS	By MS/MS	20.98	21.19	20.81	20.92	Tryptophan--tRNA ligase, cytoplasmic
P23396	RPS3		0.728621	0.659616	16	16	19	17	16	16	19	17	By MS/MS	By MS/MS	By MS/MS	By MS/MS	26.45	26.14	27.25	26.66	40S ribosomal protein S3
P23434	GCSH		0.127795	-0.248207	3	3	3	3	3	3	3	3	By MS/MS	By MS/MS	By MS/MS	By MS/MS	26.19	25.41	26.09	25.01	Glycine cleavage system H protein, mitochondrial
P23458	JAK1		0.67112	-0.341746	8	6	7	9	8	6	7	9	By MS/MS	By MS/MS	By MS/MS	By MS/MS	23.07	23.26	22.66	22.99	Tyrosine-protein kinase JAK1
P23526	AHCY		0.686082	0.475842	8	9	10	10	8	9	10	10	By MS/MS	By MS/MS	By MS/MS	By MS/MS	23.99	24.46	24.81	24.6	Adenosylhomocysteinase
P23528	CFL1		1.38282	0.15431	8	8	9	8	12	10	13	11	By MS/MS	By MS/MS	By MS/MS	By MS/MS	27.43	27.4	27.6	27.54	Cofilin-1
P23588	EIF4B		0.201591	0.643754	1	1	1	1	1	1	1	1	By MS/MS	By MS/MS	By MS/MS	By MS/MS	19.43	20.11	19.33	21.5	Eukaryotic translation initiation factor 4B
P23634	ATP2B4		0.363507	-0.340324	26	24	21	21	37	35	32	32	By MS/MS	By MS/MS	By MS/MS	By MS/MS	27.58	27.86	27.06	27.7	Plasma membrane calcium-transporting ATPase 4
P23786	CPT2		0.0788855	-0.100934	18	18	19	16	18	18	19	16	By MS/MS	By MS/MS	By MS/MS	By MS/MS	25.96	25.51	26	25.28	Carnitine O-palmitoyltransferase 2, mitochondrial
P23919	DTYMK		0.27423	0.411125	7	6	8	8	7	6	8	8	By MS/MS	By MS/MS	By MS/MS	By MS/MS	23.35	23.65	24.44	23.39	Thymidylate kinase
P23921	RRM1		0.0419889	0.0314779	7	8	8	8	7	8	8	8	By MS/MS	By MS/MS	By MS/MS	By MS/MS	23.71	24.16	24.05	23.87	Ribonucleoside-diphosphate reductase large subunit
P24539	ATP5F1		0.372492	-0.123655	17	17	16	16	17	17	16	16	By MS/MS	By MS/MS	By MS/MS	By MS/MS	28.43	28.31	28.35	28.14	ATP synthase F(0) complex subunit B1, mitochondrial
P24752	ACAT1		0.0693863	0.0980549	20	19	20	19	20	19	20	19	By MS/MS	By MS/MS	By MS/MS	By MS/MS	28.47	27.7	28.44	27.92	Acetyl-CoA acetyltransferase, mitochondrial
P24844	MYL9		0.00606448	-0.0193882	3	3	3	4	3	3	3	4	By matching	By MS/MS	By matching	By MS/MS	22.93	24.5	23.1	24.3	Myosin regulatory light polypeptide 9
P25205	MCM3		0.168535	0.0519581	5	5	5	5	5	5	5	5	By MS/MS	By MS/MS	By MS/MS	By MS/MS	22.23	22.36	22.43	22.26	DNA replication licensing factor MCM3
P25325	MPST		0.13787	0.539298	3	1	4	3	3	1	4	3	By MS/MS	By matching	By MS/MS	By MS/MS	24.21	21.75	24.06	22.97	3-mercaptopyruvate sulfurtransferase
P25398	RPS12		1.14153	0.877933	6	6	5	5	6	6	5	5	By MS/MS	By MS/MS	By MS/MS	By MS/MS	24.17	23.88	25.1	24.7	40S ribosomal protein S12
P25445	FAS		0.156404	-0.300522	6	6	5	6	6	6	5	6	By MS/MS	By MS/MS	By MS/MS	By MS/MS	24.73	24.31	23.58	24.86	Tumor necrosis factor receptor superfamily member 6
P25705	ATP5A1		0.0758386	0.0960722	43	46	47	45	43	46	47	45	By MS/MS	By MS/MS	By MS/MS	By MS/MS	31.84	31.59	32.21	31.41	ATP synthase subunit alpha, mitochondrial
P26006	ITGA3		0.814205	0.879989	17	18	20	18	17	18	20	18	By MS/MS	By MS/MS	By MS/MS	By MS/MS	26.64	27.29	27.62	28.07	Integrin alpha-3
P26038	MSN		0.112158	0.112313	27	27	30	28	40	38	44	42	By MS/MS	By MS/MS	By MS/MS	By MS/MS	29.79	29.12	29.61	29.53	Moesin
P26368	U2AF2		0.244346	-0.313284	6	6	4	4	6	6	4	4	By MS/MS	By MS/MS	By MS/MS	By MS/MS	24.85	25.51	24.54	25.19	Splicing factor U2AF 65 kDa subunit
P26373	RPL13		0.177442	0.341294	9	9	10	11	9	9	10	11	By MS/MS	By MS/MS	By MS/MS	By MS/MS	25.86	26.78	26.16	27.16	60S ribosomal protein L13
P26440	IVD		0.533832	0.580055	14	13	14	16	14	13	14	16	By MS/MS	By MS/MS	By MS/MS	By MS/MS	25.79	25.3	26.46	25.8	Isovaleryl-CoA dehydrogenase, mitochondrial
P26447	S100A4		0.0910638	-0.0968599	2	2	2	2	2	2	2	2	By matching	By MS/MS	By MS/MS	By MS/MS	22.96	23.14	23.3	22.61	Protein S100-A4
P26583	HMGB2		0.0214544	-0.0385132	5	5	5	5	5	5	5	5	By MS/MS	By MS/MS	By MS/MS	By MS/MS	22.91	24.03	23.36	23.51	High mobility group protein B2
P26599	PTBP1		0.401548	-0.403891	12	13	13	10	12	13	13	10	By MS/MS	By MS/MS	By MS/MS	By MS/MS	25.99	26.49	26.12	25.55	Polypyrimidine tract-binding protein 1
P26639	TARS		0.188928	-0.183331	6	13	10	12	6	13	10	12	By MS/MS	By MS/MS	By MS/MS	By MS/MS	24.66	25.34	24.75	24.88	Threonine--tRNA ligase, cytoplasmic
P26640	VARS		0.0678962	0.0650406	9	11	8	12	9	11	8	12	By MS/MS	By MS/MS	By MS/MS	By MS/MS	24.67	24.8	25.11	24.49	Valine--tRNA ligase
P26641	EEF1G		0.522409	-0.415285	10	10	9	11	10	10	9	11	By MS/MS	By MS/MS	By MS/MS	By MS/MS	25.71	26.25	25.43	25.7	Elongation factor 1-gamma
P26885	FKBP2		0.246103	-0.288878	5	6	5	6	5	6	5	6	By MS/MS	By MS/MS	By MS/MS	By MS/MS	24.19	23.87	24.14	23.35	Peptidyl-prolyl cis-trans isomerase FKBP2
P27105	STOM		0.0700394	-0.0727587	12	13	13	13	12	13	13	13	By MS/MS	By MS/MS	By MS/MS	By MS/MS	29.4	29.89	29.34	29.81	Erythrocyte band 7 integral membrane protein
P27144	AK4		0.402691	-0.369576	8	8	9	7	8	8	9	7	By MS/MS	By MS/MS	By MS/MS	By MS/MS	25.55	25.61	25.55	24.86	Adenylate kinase 4, mitochondrial
P27348	YWHAQ		0.655372	-0.605604	6	5	6	7	6	5	6	7	By MS/MS	By MS/MS	By MS/MS	By MS/MS	25.36	25.75	24.67	25.23	14-3-3 protein theta
P27635	RPL10		0.16259	0.184696	9	11	12	12	9	11	12	12	By MS/MS	By MS/MS	By MS/MS	By MS/MS	26.37	27.12	26.8	27.06	60S ribosomal protein L10
P27708	CAD		0.625615	-0.62258	24	30	27	29	24	30	27	29	By MS/MS	By MS/MS	By MS/MS	By MS/MS	26.46	27.19	26.12	26.29	CAD protein
P27797	CALR		0.246247	0.0640974	22	21	21	22	22	21	21	22	By MS/MS	By MS/MS	By MS/MS	By MS/MS	29.5	29.4	29.59	29.43	Calreticulin
P27816	MAP4		0.0225225	-0.0483932	5	8	3	6	5	8	3	6	By MS/MS	By MS/MS	By MS/MS	By MS/MS	23.04	23.98	22.97	23.95	Microtubule-associated protein 4
P27824	CANX		1.53556	0.231367	29	29	32	33	29	29	32	33	By MS/MS	By MS/MS	By MS/MS	By MS/MS	29.93	29.88	30.11	30.17	Calnexin
P28066	PSMA5		0.0505084	-0.087882	3	3	2	3	3	3	2	3	By MS/MS	By MS/MS	By MS/MS	By MS/MS	22.79	23.58	22.7	23.5	Proteasome subunit alpha type-5
P28288	ABCD3		0.674461	-0.155961	12	13	10	14	12	13	10	14	By MS/MS	By MS/MS	By MS/MS	By MS/MS	25.56	25.64	25.52	25.37	ATP-binding cassette sub-family D member 3
P28290	SSFA2		0.632163	-0.917734	8	8	6	7	8	8	6	7	By MS/MS	By MS/MS	By MS/MS	By MS/MS	23.87	24.91	23.32	23.62	Sperm-specific antigen 2
P28331	NDUFS1		0.193412	-0.111535	39	36	37	38	39	36	37	38	By MS/MS	By MS/MS	By MS/MS	By MS/MS	29.01	28.86	29.01	28.63	NADH-ubiquinone oxidoreductase 75 kDa subunit, mitochondrial
P28799	GRN		0.741493	0.876678	3	3	4	4	3	3	4	4	By matching	By MS/MS	By MS/MS	By MS/MS	20.37	21.2	21.8	21.52	Granulins
P28838	LAP3		0.0626065	-0.141289	26	21	24	18	26	21	24	18	By MS/MS	By MS/MS	By MS/MS	By MS/MS	27.38	26.64	27.5	26.23	Cytosol aminopeptidase
P29317	EPHA2		0.518435	-0.275817	22	16	16	18	24	18	18	19	By MS/MS	By MS/MS	By MS/MS	By MS/MS	26.1	25.7	25.64	25.6	Ephrin type-A receptor 2
P29323	EPHB2		0.695803	-1.1769	2	5	1	1	3	6	2	2	By MS/MS	By matching	By matching	By matching	22.58	22.21	20.62	21.82	Ephrin type-B receptor 2
P29401	TKT		0.196616	-0.506453	21	23	20	24	21	23	20	24	By MS/MS	By MS/MS	By MS/MS	By MS/MS	26.36	27.77	25.97	27.14	Transketolase
P29692	EEF1D		0.190021	-0.336713	4	5	5	5	4	5	5	5	By MS/MS	By MS/MS	By MS/MS	By MS/MS	23.35	24.52	23.37	23.82	Elongation factor 1-delta
P29966	MARCKS		0.254793	0.490616	12	11	13	14	12	11	13	14	By MS/MS	By MS/MS	By MS/MS	By MS/MS	25.86	24.98	25.37	26.45	Myristoylated alanine-rich C-kinase substrate
P29992	GNA11		0.751031	0.262535	7	7	9	9	13	13	15	15	By MS/MS	By MS/MS	By MS/MS	By MS/MS	26.46	26.62	26.9	26.7	Guanine nucleotide-binding protein subunit alpha-11
P30038	ALDH4A1		0.354454	-0.174817	2	2	2	3	2	2	2	3	By matching	By MS/MS	By MS/MS	By matching	20.52	20.34	20.42	20.1	Delta-1-pyrroline-5-carboxylate dehydrogenase, mitochondrial
P30040	ERP29		0.689799	0.422028	8	8	8	10	8	8	8	10	By MS/MS	By MS/MS	By MS/MS	By MS/MS	25.67	25.67	26.32	25.86	Endoplasmic reticulum resident protein 29
P30041	PRDX6		0.27961	-0.391694	5	4	5	3	5	4	5	3	By MS/MS	By MS/MS	By MS/MS	By MS/MS	23.75	23.73	23.86	22.83	Peroxiredoxin-6
P30042	C21orf33		0.15763	-0.154382	10	9	9	9	10	9	9	9	By MS/MS	By MS/MS	By MS/MS	By MS/MS	27.1	26.71	27.03	26.47	ES1 protein homolog, mitochondrial
P30044	PRDX5		0.236279	0.201171	10	10	12	11	10	10	12	11	By MS/MS	By MS/MS	By MS/MS	By MS/MS	28.34	28.2	28.77	28.17	Peroxiredoxin-5, mitochondrial
P30048	PRDX3		0.247506	-0.285167	11	11	12	12	11	11	12	12	By MS/MS	By MS/MS	By MS/MS	By MS/MS	29.55	29.38	29.59	28.77	Thioredoxin-dependent peroxide reductase, mitochondrial
P30049	ATP5D		0.108155	-0.210116	5	4	5	4	5	4	5	4	By MS/MS	By MS/MS	By MS/MS	By MS/MS	24.9	23.73	24.41	23.8	ATP synthase subunit delta, mitochondrial
P30050	RPL12		0.281423	-0.322853	4	5	5	4	4	5	5	4	By MS/MS	By MS/MS	By MS/MS	By MS/MS	24.63	25.43	24.57	24.85	60S ribosomal protein L12
P30084	ECHS1		0.205117	-0.302045	13	14	14	13	13	14	14	13	By MS/MS	By MS/MS	By MS/MS	By MS/MS	29.16	28.6	29.02	28.13	Enoyl-CoA hydratase, mitochondrial
P30085	CMPK1		0.248859	-0.275664	3	4	3	4	3	4	3	4	By MS/MS	By MS/MS	By MS/MS	By matching	22.61	23.32	22.89	22.49	UMP-CMP kinase
P30101	PDIA3		1.65829	0.536639	35	36	36	36	36	36	37	36	By MS/MS	By MS/MS	By MS/MS	By MS/MS	29.89	29.78	30.43	30.31	Protein disulfide-isomerase A3
P30153	PPP2R1A		0.254542	0.419511	10	10	9	10	10	10	9	10	By MS/MS	By MS/MS	By MS/MS	By MS/MS	24.71	25.4	25.97	24.98	Serine/threonine-protein phosphatase 2A 65 kDa regulatory subunit A alpha isoform
P30405	PPIF		0.327701	-0.566998	8	7	7	7	8	7	7	7	By MS/MS	By MS/MS	By MS/MS	By MS/MS	28.17	27.1	27.43	26.71	Peptidyl-prolyl cis-trans isomerase F, mitochondrial
P30464	HLA-B		0.191681	0.220032	0	0	0	0	21	22	26	27	By MS/MS	By MS/MS	By MS/MS	By MS/MS	30.12	30.43	30.12	30.87	HLA class I histocompatibility antigen, B-15 alpha chain
P30486	HLA-B		0.216243	-0.20918	1	1	1	1	1	1	1	1	By MS/MS	By MS/MS	By MS/MS	By MS/MS	26.22	26.57	25.89	26.49	HLA class I histocompatibility antigen, B-48 alpha chain
P30490	HLA-B		0.880382	2.16186	0	0	0	0	0	0	2	2	By matching	By matching	By MS/MS	By MS/MS	20.47	19.79	23.1	21.49	HLA class I histocompatibility antigen, B-52 alpha chain
P30493	HLA-B		0.140697	0.19092	0	0	0	0	6	6	5	4	By MS/MS	By MS/MS	By MS/MS	By MS/MS	27.95	27.97	27.68	28.62	HLA class I histocompatibility antigen, B-55 alpha chain
P30508	HLA-C		0.0780608	0.0730219	0	0	0	0	12	14	13	13	By MS/MS	By MS/MS	By MS/MS	By MS/MS	27.99	28.2	27.88	28.46	HLA class I histocompatibility antigen, Cw-12 alpha chain
P30511	HLA-F		1.31112	-1.3875	2	2	2	2	2	2	2	2	By MS/MS	By MS/MS	By MS/MS	By MS/MS	22.55	22.6	20.87	21.5	HLA class I histocompatibility antigen, alpha chain F
P30519	HMOX2		0.563892	0.29733	8	6	7	9	8	6	7	9	By MS/MS	By MS/MS	By MS/MS	By MS/MS	26.37	26.17	26.39	26.74	Heme oxygenase 2
P30530	AXL		0.164272	0.126637	25	24	23	24	25	24	23	24	By MS/MS	By MS/MS	By MS/MS	By MS/MS	26.81	26.89	26.71	27.24	Tyrosine-protein kinase receptor UFO
P30533	LRPAP1		1.20155	0.60848	5	3	5	5	5	3	5	5	By MS/MS	By MS/MS	By MS/MS	By MS/MS	23.11	22.82	23.51	23.65	Alpha-2-macroglobulin receptor-associated protein
P30536	TSPO		0.20741	0.264812	2	1	3	2	2	1	3	2	By MS/MS	By MS/MS	By MS/MS	By MS/MS	25.8	25.8	26.52	25.61	Translocator protein
P30685	HLA-B		0.130079	-0.215329	0	0	0	0	1	1	1	1	By MS/MS	By MS/MS	By MS/MS	By MS/MS	24.39	25.3	24.29	24.97	HLA class I histocompatibility antigen, B-35 alpha chain
P30825	SLC7A1		1.07189	0.386841	5	5	5	5	6	6	6	6	By MS/MS	By MS/MS	By MS/MS	By MS/MS	24.81	25	25.22	25.37	High affinity cationic amino acid transporter 1
P30837	ALDH1B1		0.36031	0.441801	24	23	24	24	25	24	26	26	By MS/MS	By MS/MS	By MS/MS	By MS/MS	29.83	29.36	30.43	29.64	Aldehyde dehydrogenase X, mitochondrial
P30838	ALDH3A1		0.607624	-0.824212	3	4	2	3	3	4	2	3	By MS/MS	By MS/MS	By MS/MS	By MS/MS	24.42	23.99	23.84	22.92	Aldehyde dehydrogenase, dimeric NADP-preferring
P31040	SDHA		0.245797	-0.350009	33	34	37	36	33	34	37	36	By MS/MS	By MS/MS	By MS/MS	By MS/MS	30.74	30.09	30.47	29.67	Succinate dehydrogenase [ubiquinone] flavoprotein subunit, mitochondrial
P31153	MAT2A		0.0231215	-0.0284891	4	4	3	4	4	4	3	4	By MS/MS	By MS/MS	By matching	By MS/MS	22.73	23.48	22.98	23.17	S-adenosylmethionine synthase isoform type-2
P31327	CPS1		0.166735	0.126941	93	91	93	95	95	93	95	97	By MS/MS	By MS/MS	By MS/MS	By MS/MS	32.18	32.01	32.47	31.97	Carbamoyl-phosphate synthase [ammonia], mitochondrial
P31431	SDC4		0.0468233	-0.0791464	1	1	1	1	1	1	1	1	By MS/MS	By MS/MS	By matching	By MS/MS	20.4	20.24	19.7	20.78	Syndecan-4
P31641	SLC6A6		0.396853	0.278501	6	6	6	6	6	6	6	6	By MS/MS	By MS/MS	By MS/MS	By MS/MS	24.17	24.13	24.17	24.69	Sodium- and chloride-dependent taurine transporter
P31689	DNAJA1		0.689959	0.256917	9	10	11	10	9	10	11	10	By MS/MS	By MS/MS	By MS/MS	By MS/MS	26.17	26.45	26.57	26.57	DnaJ homolog subfamily A member 1
P31930	UQCRC1		0.191845	-0.112467	26	26	26	24	27	27	27	25	By MS/MS	By MS/MS	By MS/MS	By MS/MS	30.11	30	30.15	29.74	Cytochrome b-c1 complex subunit 1, mitochondrial
P31937	HIBADH		0.0692228	-0.0659981	12	11	12	12	12	11	12	12	By MS/MS	By MS/MS	By MS/MS	By MS/MS	27.59	27.11	27.49	27.08	3-hydroxyisobutyrate dehydrogenase, mitochondrial
P31939	ATIC		0.599265	0.45264	19	19	17	19	19	19	17	19	By MS/MS	By MS/MS	By MS/MS	By MS/MS	25.5	25.38	26.17	25.62	Bifunctional purine biosynthesis protein PURH
P31942	HNRNPH3		0.521281	-0.581862	2	2	3	3	2	2	3	3	By matching	By MS/MS	By MS/MS	By MS/MS	23.06	23.11	22.92	22.08	Heterogeneous nuclear ribonucleoprotein H3
P31943	HNRNPH1		1.02719	-0.694277	7	6	5	5	12	11	10	10	By MS/MS	By MS/MS	By MS/MS	By MS/MS	26.34	26.71	25.96	25.69	Heterogeneous nuclear ribonucleoprotein H
P31946	YWHAB		0.131849	-0.218166	5	7	6	7	5	7	6	7	By MS/MS	By MS/MS	By MS/MS	By MS/MS	24.97	25.91	24.9	25.55	14-3-3 protein beta/alpha
[truncated: 1,668 more rows]
